# Supplementary material for: Transcriptomic analysis reveals the regulatory module of apple (Malus × domestica) floral transition in response to 6-BA
Source: BMC Plant Biol. 2019 Mar 6;19:93. doi: 10.1186/s12870-019-1695-0 (PMC6402183; doi:10.1186/s12870-019-1695-0)
Supplement: Supplementary file 3 — Table S2 DEGs obtained by comparasion with B30 and C30, B50 and C50, and B70 and C70. (XLSX 1270 kb) [file 12870_2019_1695_MOESM3_ESM.xlsx]

## Sheet: B30vsC30
Table S2 DEGs obtained by comparasion with B30 and C30
gene_id	B30_readcount	C30_readcount	log2FoldChange	pval	padj	Blast swiss prot
MD15G1404800	9433.59	100.951	6.5461	0	0	sp|Q9FIJ6|ACCR4_ARATH Serine/threonine-protein kinase-like protein CCR4 OS=Arabidopsis thaliana GN=CCR4 PE=1 SV=1//0
MD14G1123000	8373.24	99.4129	6.3962	0	0	sp|Q8H0Y8|WRK41_ARATH Probable WRKY transcription factor 41 OS=Arabidopsis thaliana GN=WRKY41 PE=2 SV=2//4.90806e-52
MD07G1041500	16572.8	207.058	6.3226	3.6273e-225	9.8232e-222	sp|O48651|ERG1_PANGI Squalene monooxygenase OS=Panax ginseng PE=2 SV=1//0
MD05G1159700	157.253	2.11867	6.2138	5.7836e-61	4.5356e-59	sp|Q8W453|DIRL1_ARATH Putative lipid-transfer protein DIR1 OS=Arabidopsis thaliana GN=DIR1 PE=1 SV=1//4.03498e-14
MD14G1043300	273.904	4.05647	6.0773	1.2325e-92	2.1673e-90	sp|Q06850|CDPK1_ARATH Calcium-dependent protein kinase 1 OS=Arabidopsis thaliana GN=CPK1 PE=1 SV=1//0
MD07G1041600	6877.34	112.421	5.9349	1.2438e-129	5.1037e-127	sp|O48651|ERG1_PANGI Squalene monooxygenase OS=Panax ginseng PE=2 SV=1//0
MD15G1396500	211.199	4.09401	5.6889	2.4132e-71	2.4446e-69	sp|Q9LQ28|ERF22_ARATH Ethylene-responsive transcription factor ERF022 OS=Arabidopsis thaliana GN=ERF022 PE=2 SV=1//2.0105e-44
MD14G1206300	75.1045	1.54317	5.6049	1.199e-22	2.157e-21	sp|Q32KY6|DCTP1_BOVIN dCTP pyrophosphatase 1 OS=Bos taurus GN=DCTPP1 PE=2 SV=1//3.1451e-19
MD11G1286200	112.555	2.58455	5.4446	1.4786e-06	6.735e-06	sp|Q8GXU9|FAF2_ARATH Protein FANTASTIC FOUR 2 OS=Arabidopsis thaliana GN=FAF2 PE=2 SV=1//5.20327e-21
MD05G1130500	1313.6	31.0196	5.4042	1.9515e-122	6.6061e-120	sp|Q9FIW5|NAC94_ARATH Putative NAC domain-containing protein 94 OS=Arabidopsis thaliana GN=ANAC094 PE=3 SV=1//8.1784e-53
MD12G1231100	159.213	3.84189	5.373	1.056e-46	5.5567e-45	sp|Q9ZU96|Y2168_ARATH Ankyrin repeat-containing protein At2g01680 OS=Arabidopsis thaliana GN=At2g01680 PE=2 SV=1//6.10971e-08
MD15G1221100	4630.23	114.565	5.3368	7.325e-165	7.0847e-162	sp|Q84QC2|ERF17_ARATH Ethylene-responsive transcription factor ERF017 OS=Arabidopsis thaliana GN=ERF017 PE=2 SV=1//1.0323e-54
MD02G1009200	11052.6	279.567	5.305	0	0	sp|Q9ZUG9|BH066_ARATH Transcription factor bHLH66 OS=Arabidopsis thaliana GN=BHLH66 PE=2 SV=1//5.82065e-51
MD04G1032700	195.911	5.09866	5.2639	1.4035e-66	1.2558e-64	sp|Q9MA46|PLA12_ARATH Galactolipase DONGLE, chloroplastic OS=Arabidopsis thaliana GN=DGL PE=1 SV=1//0
MD03G1234100	1892.33	50.9774	5.2142	2.7561e-118	8.4817e-116	sp|Q9LXA5|LRK91_ARATH L-type lectin-domain containing receptor kinase IX.1 OS=Arabidopsis thaliana GN=LECRK91 PE=2 SV=1//4.21389e-137
MD10G1133400	765.897	21.1451	5.1788	2.8412e-164	2.6841e-161	sp|Q9FIW5|NAC94_ARATH Putative NAC domain-containing protein 94 OS=Arabidopsis thaliana GN=ANAC094 PE=3 SV=1//1.4026e-50
MD11G1317200	826.537	22.8326	5.1779	1.4854e-172	1.8285e-169	-//-
MD08G1150600	40.6925	1.14854	5.1469	1.1992e-09	7.9783e-09	-//-
MD09G1123900	63.6522	1.8312	5.1193	5.8341e-24	1.1471e-22	sp|Q9LUB6|SNE_ARATH F-box protein SNE OS=Arabidopsis thaliana GN=SNE PE=1 SV=1//5.83248e-39
MD15G1284800	262.584	7.57605	5.1152	5.316e-82	7.2954e-80	sp|O42807|FAEA_ASPNG Feruloyl esterase A OS=Aspergillus niger GN=faeA PE=1 SV=1//4.76297e-11
MD09G1048700	195.768	5.74516	5.0907	2.7287e-38	1.0487e-36	sp|Q588Z1|PVADH_SPHS1 Polyvinylalcohol dehydrogenase OS=Sphingopyxis sp. (strain 113P3) GN=pvadh PE=1 SV=3//2.43567e-32
MD13G1206900	499.147	15.151	5.042	1.7686e-125	6.4723e-123	sp|Q9FIX5|BH092_ARATH Transcription factor bHLH92 OS=Arabidopsis thaliana GN=BHLH92 PE=2 SV=1//3.41229e-38
MD01G1235100	382.16	12.1349	4.9769	1.041e-17	1.3717e-16	sp|Q9FY79|LAC14_ARATH Laccase-14 OS=Arabidopsis thaliana GN=LAC14 PE=2 SV=1//0
MD06G1232000	6719.17	220.84	4.9272	3.1138e-298	2.5297e-294	sp|Q9ZU95|NUD17_ARATH Nudix hydrolase 17, mitochondrial OS=Arabidopsis thaliana GN=NUDT17 PE=2 SV=1//3.89808e-70
MD09G1286900	71.9374	2.36997	4.9238	1.1427e-26	2.6093e-25	sp|Q9LDE1|MY108_ARATH Transcription factor MYB108 OS=Arabidopsis thaliana GN=MYB108 PE=1 SV=1//1.27228e-66
MD08G1098800	7.54321	0.251305	4.9077	0.0011316	0.0032606	sp|Q9SND4|HEC2_ARATH Transcription factor HEC2 OS=Arabidopsis thaliana GN=HEC2 PE=1 SV=1//2.42085e-39
MD06G1072300	3346.14	112.4	4.8958	2.0495e-274	1.3876e-270	sp|Q9M0L0|DRE1A_ARATH Dehydration-responsive element-binding protein 1A OS=Arabidopsis thaliana GN=DREB1A PE=1 SV=2//3.88594e-61
MD08G1102800	34.1554	1.14936	4.8932	2.8588e-10	2.0306e-09	sp|Q9FMZ4|Y5270_ARATH B3 domain-containing protein At5g42700 OS=Arabidopsis thaliana GN=At5g42700 PE=2 SV=2//5.63735e-73
MD05G1016600	32.8422	1.14854	4.8377	8.4418e-06	3.4656e-05	-//-
MD05G1064700	43.5767	1.5448	4.8181	5.4426e-17	6.8343e-16	sp|Q9ZPV9|SY112_ARATH Syntaxin-112 OS=Arabidopsis thaliana GN=SYP112 PE=2 SV=2//1.05753e-113
MD14G1114500	267.304	10.0524	4.7329	2.2385e-77	2.7389e-75	-//-
MD10G1094700	1641.61	62.9028	4.7058	1.2545e-212	2.9977e-209	sp|Q9SZ06|EF109_ARATH Ethylene-responsive transcription factor ERF109 OS=Arabidopsis thaliana GN=ERF109 PE=1 SV=1//7.80454e-27
MD16G1241400	63.359	2.65719	4.5756	5.9929e-11	4.5597e-10	-//-
MD14G1236000	2671.4	112.065	4.5752	2.3936e-21	3.9816e-20	sp|Q9FR44|PEAM1_ARATH Phosphoethanolamine N-methyltransferase 1 OS=Arabidopsis thaliana GN=NMT1 PE=1 SV=1//0
MD07G1139300	2363.88	99.3083	4.5731	4.4829e-132	1.8969e-129	sp|Q9C9H7|RLP12_ARATH Receptor-like protein 12 OS=Arabidopsis thaliana GN=RLP12 PE=2 SV=2//2.52727e-56
MD11G1261100	48.4962	2.0466	4.5666	7.9747e-12	6.5763e-11	sp|C0LGP4|Y3475_ARATH Probable LRR receptor-like serine/threonine-protein kinase At3g47570 OS=Arabidopsis thaliana GN=At3g47570 PE=2 SV=1//0
MD15G1391000	510.897	21.5728	4.5657	8.9122e-118	2.7017e-115	sp|Q39202|RLK1_ARATH G-type lectin S-receptor-like serine/threonine-protein kinase RLK1 OS=Arabidopsis thaliana GN=RLK1 PE=2 SV=2//8.43408e-140
MD12G1000200	310.779	13.4994	4.5249	1.7869e-81	2.4196e-79	sp|Q42374|SY111_ARATH Syntaxin-related protein KNOLLE OS=Arabidopsis thaliana GN=KN PE=1 SV=1//2.16156e-131
MD16G1038700	177.666	7.72019	4.5244	2.6505e-55	1.765e-53	sp|D7SFH9|GPDL2_ARATH Glycerophosphodiester phosphodiesterase protein kinase domain-containing GDPDL2 OS=Arabidopsis thaliana GN=GDPDL2 PE=1 SV=1//1.01474e-110
MD09G1144100	125.48	5.53002	4.504	1.1057e-40	4.6306e-39	sp|C0LGV1|RCH1_ARATH LRR receptor-like serine/threonine-protein kinase RCH1 OS=Arabidopsis thaliana GN=RCH1 PE=2 SV=1//4.43484e-12
MD14G1074400	31.7217	1.40066	4.5013	7.1283e-12	5.9052e-11	sp|O81635|ATK4_ARATH Kinesin-4 OS=Arabidopsis thaliana GN=ATK4 PE=1 SV=2//0
MD15G1278100	9302.29	416.169	4.4823	7.5085e-100	1.5327e-97	sp|Q9FKZ1|DRL42_ARATH Probable disease resistance protein At5g66900 OS=Arabidopsis thaliana GN=At5g66900 PE=3 SV=1//3.8094e-156
MD02G1163800	34.4473	1.54399	4.4797	3.1066e-13	2.9124e-12	sp|Q9SCS9|HR1_ARATH RPW8-like protein 1 OS=Arabidopsis thaliana GN=HR1 PE=2 SV=1//1.2708e-14
MD08G1230700	52.5458	2.36916	4.4711	1.0022e-09	6.7181e-09	sp|Q9XIV8|PERN1_TOBAC Peroxidase N1 OS=Nicotiana tabacum GN=poxN1 PE=1 SV=1//1.08615e-156
MD06G1218400	804.792	36.3369	4.4691	4.1587e-136	1.9875e-133	sp|Q9C9T2|SARD1_ARATH Protein SAR DEFICIENT 1 OS=Arabidopsis thaliana GN=SARD1 PE=1 SV=1//2.11664e-44
MD16G1090600	2685.99	121.275	4.4691	5.9992e-231	1.8746e-227	-//-
MD15G1208300	435.912	20.0305	4.4438	7.2079e-67	6.5172e-65	sp|Q9LTS3|CKX3_ARATH Cytokinin dehydrogenase 3 OS=Arabidopsis thaliana GN=CKX3 PE=1 SV=1//0
MD05G1307400	15.4629	0.718003	4.4287	1.3409e-06	6.1465e-06	sp|Q6X7J4|WOX9_ARATH WUSCHEL-related homeobox 9 OS=Arabidopsis thaliana GN=WOX9 PE=2 SV=1//7.75034e-17
MD10G1075200	39.1264	1.83064	4.4177	2.5706e-15	2.8687e-14	sp|Q58FS3|RAD_ANTMA Transcription factor RADIALIS OS=Antirrhinum majus GN=RAD PE=1 SV=1//1.33167e-32
MD14G1018900	961.519	45.7801	4.3925	7.0864e-41	3.0017e-39	sp|Q9SD53|Y3720_ARATH UPF0481 protein At3g47200 OS=Arabidopsis thaliana GN=At3g47200 PE=2 SV=1//1.91442e-52
MD06G1091500	902.457	43.087	4.3885	1.1861e-93	2.1606e-91	-//-
MD05G1208600	296.2	14.1793	4.3847	1.3195e-60	1.0268e-58	sp|Q9M9F9|ICR4_ARATH Interactor of constitutive active ROPs 4 OS=Arabidopsis thaliana GN=ICR4 PE=1 SV=2//1.80583e-63
MD06G1103000	748.242	35.8683	4.3827	8.999e-84	1.3102e-81	sp|Q9T012|HMG13_ARATH High mobility group B protein 13 OS=Arabidopsis thaliana GN=HMGB13 PE=2 SV=1//5.94609e-120
MD15G1233100	46.2475	2.22583	4.377	3.1763e-16	3.7727e-15	sp|P46277|CCNB1_MEDSV G2/mitotic-specific cyclin-1 OS=Medicago sativa subsp. varia PE=2 SV=1//0
MD15G1372400	2807.04	135.238	4.3755	2.8308e-227	8.2137e-224	sp|Q9ZPE7|EXO_ARATH Protein EXORDIUM OS=Arabidopsis thaliana GN=EXO PE=2 SV=1//8.8777e-144
MD16G1128500	832.789	40.1711	4.3737	5.2611e-88	8.414e-86	-//-
MD06G1147800	731.07	35.7221	4.3551	2.9254e-138	1.5043e-135	-//-
MD16G1048900	201.713	9.87207	4.3528	1.621e-57	1.1532e-55	sp|Q766C3|NEP1_NEPGR Aspartic proteinase nepenthesin-1 OS=Nepenthes gracilis GN=nep1 PE=1 SV=1//1.79694e-51
MD17G1235800	67.8661	3.33928	4.3451	2.7211e-23	5.1222e-22	sp|F4I2H7|TPX2_ARATH Protein TPX2 OS=Arabidopsis thaliana GN=TPX2 PE=1 SV=1//0
MD01G1159600	49.4897	2.44123	4.3414	1.2457e-17	1.6325e-16	sp|C0LGP9|IMK3_ARATH Probable leucine-rich repeat receptor-like protein kinase IMK3 OS=Arabidopsis thaliana GN=IMK3 PE=1 SV=1//0
MD03G1106400	26.0646	1.29187	4.3346	3.5108e-10	2.4653e-09	sp|Q9SIB4|WOX3_ARATH WUSCHEL-related homeobox 3 OS=Arabidopsis thaliana GN=WOX3 PE=2 SV=1//1.39896e-28
MD01G1204800	115.123	5.70787	4.3341	8.6151e-38	3.2284e-36	sp|Q14807|KIF22_HUMAN Kinesin-like protein KIF22 OS=Homo sapiens GN=KIF22 PE=1 SV=5//6.1818e-37
MD05G1039400	944.994	47.281	4.321	5.3775e-153	3.6407e-150	sp|Q9XID3|Y1343_ARATH G-type lectin S-receptor-like serine/threonine-protein kinase At1g34300 OS=Arabidopsis thaliana GN=At1g34300 PE=2 SV=1//0
MD05G1091300	70.7117	3.55631	4.3135	2.5868e-24	5.2124e-23	sp|Q9LT67|BH113_ARATH Transcription factor bHLH113 OS=Arabidopsis thaliana GN=BHLH113 PE=2 SV=1//6.86616e-09
MD06G1072200	9770.25	494.406	4.3046	2.0273e-213	5.1471e-210	sp|Q9LN86|DRE1F_ARATH Dehydration-responsive element-binding protein 1F OS=Arabidopsis thaliana GN=DREB1F PE=2 SV=1//4.00604e-50
MD02G1307300	330.67	16.9447	4.2865	2.3509e-82	3.293e-80	-//-
MD15G1352400	42.556	2.19074	4.2799	2.1806e-15	2.4483e-14	sp|Q9SFE4|ERF12_ARATH Ethylene-responsive transcription factor ERF012 OS=Arabidopsis thaliana GN=ERF012 PE=2 SV=1//5.23812e-36
MD12G1076000	41.7973	2.18992	4.2545	1.581e-10	1.1545e-09	sp|O81635|ATK4_ARATH Kinesin-4 OS=Arabidopsis thaliana GN=ATK4 PE=1 SV=2//0
MD15G1171300	27.3053	1.43601	4.249	8.8689e-11	6.6324e-10	sp|Q84XI3|ENT8_ARATH Equilibrative nucleotide transporter 8 OS=Arabidopsis thaliana GN=ETN8 PE=2 SV=1//1.86525e-158
MD05G1247200	29.1052	1.54399	4.2365	6.5358e-11	4.9522e-10	sp|O81123|ZIP1_ARATH Zinc transporter 1 OS=Arabidopsis thaliana GN=ZIP1 PE=2 SV=1//1.03974e-117
MD07G1129700	2082.2	110.568	4.2351	5.3245e-133	2.4033e-130	sp|Q3EBF7|SLD2_ARATH Delta(8)-fatty-acid desaturase 2 OS=Arabidopsis thaliana GN=SLD2 PE=1 SV=1//0
MD15G1344200	110.17	5.85176	4.2347	4.4333e-23	8.1822e-22	sp|Q9C6Y3|CCA11_ARATH Cyclin-A1-1 OS=Arabidopsis thaliana GN=CYCA1-1 PE=1 SV=1//0
MD04G1131600	37.6535	2.01069	4.227	1.7311e-12	1.5103e-11	sp|Q9LZL3|PCS1L_ARATH Aspartic proteinase PCS1 OS=Arabidopsis thaliana GN=PCS1 PE=2 SV=1//0
MD13G1118500	73.7453	3.94849	4.2232	4.9494e-25	1.0433e-23	sp|Q9LMX7|C78A5_ARATH Cytochrome P450 78A5 OS=Arabidopsis thaliana GN=CYP78A5 PE=2 SV=1//3.55096e-171
MD03G1297400	2296.98	123.039	4.2226	6.1208e-205	1.3086e-201	-//-
MD11G1055500	113.539	6.10331	4.2175	2.0294e-36	7.113e-35	sp|Q1PEY6|EPFL6_ARATH EPIDERMAL PATTERNING FACTOR-like protein 6 OS=Arabidopsis thaliana GN=EPFL6 PE=1 SV=1//1.23424e-32
MD07G1222900	23720.6	1277.16	4.2151	3.9724e-267	2.3052e-263	sp|Q9XEE6|C3H29_ARATH Zinc finger CCCH domain-containing protein 29 OS=Arabidopsis thaliana GN=At2g40140 PE=2 SV=1//0
MD09G1201800	85.3529	4.59662	4.2148	5.3702e-27	1.2451e-25	-//-
MD17G1105900	20.441	1.11263	4.1994	2.2175e-08	1.2707e-07	sp|Q949X0|ADS3_ARATH Palmitoyl-monogalactosyldiacylglycerol delta-7 desaturase, chloroplastic OS=Arabidopsis thaliana GN=ADS3 PE=2 SV=2//1.37194e-123
MD03G1189700	172.187	9.37272	4.1994	6.3506e-36	2.1642e-34	sp|Q9LDN0|KN12A_ARATH Kinesin-like protein KIN12A OS=Arabidopsis thaliana GN=KIN12A PE=1 SV=1//3.84564e-50
MD05G1191900	101.932	5.56511	4.1951	1.189e-31	3.3635e-30	sp|F4IDQ5|JASON_ARATH Protein JASON OS=Arabidopsis thaliana GN=JASON PE=2 SV=1//1.72746e-09
MD13G1198200	56.9067	3.19596	4.1543	5.9421e-19	8.5414e-18	sp|Q9SV13|SUT31_ARATH Sulfate transporter 3.1 OS=Arabidopsis thaliana GN=SULTR3;1 PE=2 SV=1//0
MD04G1247700	22.9432	1.29187	4.1505	5.5386e-08	3.0338e-07	sp|Q8LSN2|BBM2_BRANA AP2-like ethylene-responsive transcription factor BBM2 OS=Brassica napus GN=BBM2 PE=2 SV=1//8.16491e-126
MD06G1104100	9201.11	526.131	4.1283	3.3454e-251	1.51e-247	sp|Q8H0Y8|WRK41_ARATH Probable WRKY transcription factor 41 OS=Arabidopsis thaliana GN=WRKY41 PE=2 SV=2//1.42174e-54
MD16G1038000	793.211	45.5247	4.123	1.0002e-51	6.0463e-50	sp|Q9FID6|Y5392_ARATH Probable receptor-like protein kinase At5g39020 OS=Arabidopsis thaliana GN=At5g39020 PE=2 SV=1//3.42787e-105
MD13G1033800	601.17	34.7885	4.1111	1.8912e-77	2.328e-75	-//-
MD13G1216300	151.32	8.86767	4.0929	3.3879e-43	1.5586e-41	sp|P52732|KIF11_HUMAN Kinesin-like protein KIF11 OS=Homo sapiens GN=KIF11 PE=1 SV=2//3.67953e-34
MD05G1080900	16016.1	943.584	4.0852	4.0435e-258	2.0532e-254	sp|Q9SZ06|EF109_ARATH Ethylene-responsive transcription factor ERF109 OS=Arabidopsis thaliana GN=ERF109 PE=1 SV=1//4.21277e-33
MD05G1303500	530.439	31.3054	4.0827	5.5036e-57	3.8546e-55	sp|Q9LI74|CHUP1_ARATH Protein CHUP1, chloroplastic OS=Arabidopsis thaliana GN=CHUP1 PE=1 SV=1//2.91238e-93
MD08G1017600	137.132	8.18501	4.0664	3.2835e-40	1.35e-38	sp|C0LGS2|Y4361_ARATH Probable LRR receptor-like serine/threonine-protein kinase At4g36180 OS=Arabidopsis thaliana GN=At4g36180 PE=2 SV=1//0
MD16G1168400	116.66	7.03646	4.0513	4.0748e-35	1.3458e-33	sp|Q3TYG6|F179A_MOUSE Protein FAM179A OS=Mus musculus GN=Fam179a PE=2 SV=1//4.87593e-11
MD11G1025500	665.422	40.3892	4.0422	6.027e-121	2.0068e-118	sp|Q39202|RLK1_ARATH G-type lectin S-receptor-like serine/threonine-protein kinase RLK1 OS=Arabidopsis thaliana GN=RLK1 PE=2 SV=2//0
MD02G1165500	14892.9	904.236	4.0418	5.7624e-138	2.8899e-135	sp|Q9FKZ1|DRL42_ARATH Probable disease resistance protein At5g66900 OS=Arabidopsis thaliana GN=At5g66900 PE=3 SV=1//0
MD14G1175000	33.63	2.04578	4.039	1.0811e-11	8.8225e-11	sp|Q94A02|TAR2_ARATH Tryptophan aminotransferase-related protein 2 OS=Arabidopsis thaliana GN=TAR2 PE=2 SV=1//1.56236e-156
MD06G1093400	2782.53	172.66	4.0104	1.3812e-169	1.6031e-166	-//-
MD10G1153800	20.8112	1.29268	4.0089	7.5599e-08	4.0718e-07	sp|Q94BT2|AIR12_ARATH Auxin-induced in root cultures protein 12 OS=Arabidopsis thaliana GN=AIR12 PE=1 SV=3//1.14731e-51
MD12G1117700	121.691	7.57498	4.0058	1.348e-35	4.5517e-34	sp|Q8L8B8|LOG3_ARATH Cytokinin riboside 5&apos;-monophosphate phosphoribohydrolase LOG3 OS=Arabidopsis thaliana GN=LOG3 PE=1 SV=1//3.95086e-140
MD00G1067900	6976.36	437.305	3.9958	7.7291e-152	5.0641e-149	sp|Q8L817|ATCA7_ARATH Alpha carbonic anhydrase 7 OS=Arabidopsis thaliana GN=ACA7 PE=2 SV=1//6.9835e-94
MD06G1101500	2860.12	179.675	3.9926	1.1664e-201	2.06e-198	-//-
MD15G1197500	18.2462	1.14936	3.9887	6.7879e-07	3.2337e-06	sp|Q8VYZ3|PME53_ARATH Probable pectinesterase 53 OS=Arabidopsis thaliana GN=PME53 PE=2 SV=1//0
MD07G1017700	267.183	17.0872	3.9668	1.1729e-25	2.5574e-24	sp|P30182|TOP2_ARATH DNA topoisomerase 2 OS=Arabidopsis thaliana GN=TOP2 PE=2 SV=2//0
MD16G1031400	4247.23	272.202	3.9638	2.3792e-169	2.6847e-166	-//-
MD07G1262900	8622.75	555.847	3.9554	9.1502e-234	3.0975e-230	sp|Q9SYS6|DRE1C_ARATH Dehydration-responsive element-binding protein 1C OS=Arabidopsis thaliana GN=DREB1C PE=2 SV=2//1.25367e-71
MD16G1035600	179.118	11.5964	3.9492	3.1277e-37	1.1436e-35	-//-
MD17G1129800	36.0326	2.33325	3.9489	1.0347e-12	9.2458e-12	-//-
MD04G1129000	116.752	7.60951	3.9395	1.868e-18	2.5898e-17	sp|Q7ZYL5|KF22B_XENLA Kinesin-like protein KIF22-B OS=Xenopus laevis GN=kif22-b PE=2 SV=2//1.65617e-69
MD05G1264200	29.677	1.93943	3.9356	1.4901e-10	1.0912e-09	sp|Q9LI74|CHUP1_ARATH Protein CHUP1, chloroplastic OS=Arabidopsis thaliana GN=CHUP1 PE=1 SV=1//7.35586e-27
MD08G1026100	44.9772	2.94465	3.933	7.6718e-15	8.2402e-14	sp|Q94CD1|HHT1_ARATH Omega-hydroxypalmitate O-feruloyl transferase OS=Arabidopsis thaliana GN=HHT1 PE=1 SV=1//3.51536e-69
MD07G1149700	69.9387	4.59524	3.9279	2.736e-22	4.803e-21	-//-
MD02G1308000	439.669	28.8981	3.9274	2.0508e-79	2.6446e-77	sp|O24308|TOP2_PEA DNA topoisomerase 2 OS=Pisum sativum GN=TOP2 PE=2 SV=1//5.28031e-17
MD08G1195400	27924	1838.48	3.9249	6.5137e-247	2.646e-243	sp|Q9SJY5|PUMP5_ARATH Mitochondrial uncoupling protein 5 OS=Arabidopsis thaliana GN=PUMP5 PE=2 SV=1//3.40374e-133
MD16G1021500	464.105	30.6263	3.9216	5.1526e-94	9.4282e-92	sp|Q9CAC1|GUN8_ARATH Endoglucanase 8 OS=Arabidopsis thaliana GN=CEL1 PE=2 SV=1//0
MD06G1050900	17.2912	1.14854	3.9122	2.8897e-06	1.2647e-05	-//-
MD08G1128200	1355.12	90.7571	3.9003	1.0844e-80	1.4395e-78	-//-
MD02G1096500	3249.57	218.563	3.8941	1.741e-93	3.1433e-91	sp|Q84QC2|ERF17_ARATH Ethylene-responsive transcription factor ERF017 OS=Arabidopsis thaliana GN=ERF017 PE=2 SV=1//9.52706e-51
MD17G1011900	106.008	7.14444	3.8912	1.0899e-08	6.4833e-08	sp|Q9SMP5|C94B3_ARATH Cytochrome P450 94B3 OS=Arabidopsis thaliana GN=CYP94B3 PE=2 SV=1//0
MD16G1208400	570.013	38.4507	3.8899	5.0063e-104	1.0934e-101	sp|Q9FIX5|BH092_ARATH Transcription factor bHLH92 OS=Arabidopsis thaliana GN=BHLH92 PE=2 SV=1//6.79544e-43
MD08G1064300	76.5357	5.16967	3.888	5.5299e-23	1.0164e-21	sp|Q9SF32|IQD1_ARATH Protein IQ-DOMAIN 1 OS=Arabidopsis thaliana GN=IQD1 PE=1 SV=1//5.71381e-26
MD05G1091400	181.507	12.3856	3.8733	5.7417e-26	1.2655e-24	sp|Q9LT67|BH113_ARATH Transcription factor bHLH113 OS=Arabidopsis thaliana GN=BHLH113 PE=2 SV=1//2.90075e-23
MD07G1236100	153.173	10.4845	3.8688	1.9138e-41	8.2704e-40	sp|F4KEW8|NET4A_ARATH Protein NETWORKED 4A OS=Arabidopsis thaliana GN=NET4A PE=2 SV=1//3.89723e-17
MD17G1285300	54.9276	3.77145	3.8643	4.5684e-17	5.7597e-16	sp|Q9M115|ZDH16_ARATH Protein S-acyltransferase 18 OS=Arabidopsis thaliana GN=PAT18 PE=2 SV=2//0
MD12G1136800	191.875	13.2812	3.8527	5.3174e-50	3.1079e-48	sp|O23826|K125_TOBAC 125 kDa kinesin-related protein OS=Nicotiana tabacum GN=TKRP125 PE=1 SV=1//0
MD14G1119800	324.781	22.5789	3.8464	7.4594e-73	7.9323e-71	sp|Q9SUQ3|Y4374_ARATH Probable inactive receptor kinase At4g23740 OS=Arabidopsis thaliana GN=At4g23740 PE=2 SV=1//0
MD03G1291200	318.873	22.4388	3.8289	1.7496e-71	1.7812e-69	sp|O81416|GUN17_ARATH Endoglucanase 17 OS=Arabidopsis thaliana GN=At4g02290 PE=2 SV=1//0
MD16G1267300	868.032	61.2855	3.8241	6.0412e-127	2.3152e-124	sp|Q38910|XTH23_ARATH Probable xyloglucan endotransglucosylase/hydrolase protein 23 OS=Arabidopsis thaliana GN=XTH23 PE=2 SV=1//3.13642e-99
MD17G1279200	86.7866	6.14004	3.8212	9.9336e-14	9.7234e-13	sp|Q9LDE1|MY108_ARATH Transcription factor MYB108 OS=Arabidopsis thaliana GN=MYB108 PE=1 SV=1//5.82174e-66
MD11G1304200	18.2667	1.29268	3.8208	1.0432e-06	4.8446e-06	sp|O82243|GH39_ARATH Putative indole-3-acetic acid-amido synthetase GH3.9 OS=Arabidopsis thaliana GN=GH3.9 PE=2 SV=1//0
MD03G1217300	49.7286	3.55467	3.8063	7.0729e-16	8.2302e-15	sp|Q8GWP0|MYB39_ARATH Transcription factor MYB39 OS=Arabidopsis thaliana GN=MYB39 PE=2 SV=1//1.12137e-63
MD01G1195100	47.6656	3.41053	3.8049	2.9826e-15	3.3095e-14	sp|Q9FJ95|DHSO_ARATH Sorbitol dehydrogenase OS=Arabidopsis thaliana GN=SDH PE=1 SV=1//1.87402e-147
MD07G1306000	163.88	11.777	3.7986	1.7097e-42	7.6825e-41	-//-
MD10G1229000	82.8641	5.96056	3.7972	3.0435e-24	6.0964e-23	-//-
MD17G1014100	119.916	8.6517	3.7929	4.9976e-26	1.1051e-24	sp|Q9SGI7|LYK2_ARATH Protein LYK2 OS=Arabidopsis thaliana GN=LYK2 PE=2 SV=1//8.2794e-154
MD08G1067700	125.537	9.08306	3.7888	6.3992e-35	2.093e-33	sp|Q8VWQ5|WRK50_ARATH Probable WRKY transcription factor 50 OS=Arabidopsis thaliana GN=WRKY50 PE=2 SV=1//1.68655e-40
MD04G1201300	153.263	11.1628	3.7792	1.9023e-18	2.6356e-17	-//-
MD04G1238100	463.297	33.7483	3.7791	7.2544e-89	1.1835e-86	sp|Q9FLJ8|Y5613_ARATH Probable receptor-like protein kinase At5g61350 OS=Arabidopsis thaliana GN=At5g61350 PE=2 SV=1//1.25454e-35
MD08G1165100	65.3836	4.77447	3.7755	1.6573e-06	7.4945e-06	-//-
MD15G1182100	25.5275	1.86736	3.773	6.0342e-09	3.6949e-08	sp|Q5JMF2|ABIL5_ORYSJ Probable protein ABIL5 OS=Oryza sativa subsp. japonica GN=Os01g0760900 PE=2 SV=1//1.77708e-27
MD17G1011000	167.256	12.2415	3.7722	8.7929e-35	2.8621e-33	-//-
MD09G1069300	1416.69	103.686	3.7722	8.9117e-39	3.4909e-37	sp|Q9SCZ4|FERON_ARATH Receptor-like protein kinase FERONIA OS=Arabidopsis thaliana GN=FER PE=1 SV=1//0
MD00G1172900	4138	305.267	3.7608	1.1398e-156	8.7363e-154	sp|Q9LRR4|R13L1_ARATH Putative disease resistance RPP13-like protein 1 OS=Arabidopsis thaliana GN=RPPL1 PE=3 SV=1//5.41189e-71
MD09G1049500	1513.03	111.657	3.7603	1.6796e-153	1.1764e-150	sp|P33629|TBA_PRUDU Tubulin alpha chain OS=Prunus dulcis GN=TUBA PE=2 SV=1//0
MD07G1203200	1131.94	83.872	3.7545	2.5109e-138	1.3077e-135	-//-
MD00G1006100	34.3732	2.54864	3.7535	8.7431e-07	4.0983e-06	sp|Q9FJ95|DHSO_ARATH Sorbitol dehydrogenase OS=Arabidopsis thaliana GN=SDH PE=1 SV=1//2.58173e-44
MD14G1015500	48.3444	3.58977	3.7514	3.3723e-08	1.8945e-07	sp|Q9FI40|BAHD1_ARATH BAHD acyltransferase At5g47980 OS=Arabidopsis thaliana GN=BAHD1 PE=2 SV=1//4.28838e-12
MD10G1181900	17.3853	1.29187	3.7503	2.1356e-06	9.5112e-06	sp|D7SFH9|GPDL2_ARATH Glycerophosphodiester phosphodiesterase protein kinase domain-containing GDPDL2 OS=Arabidopsis thaliana GN=GDPDL2 PE=1 SV=1//1.70258e-10
MD02G1173000	217.19	16.2689	3.7388	4.8673e-46	2.4996e-44	sp|O42807|FAEA_ASPNG Feruloyl esterase A OS=Aspergillus niger GN=faeA PE=1 SV=1//2.82735e-10
MD02G1013300	61.1992	4.59442	3.7356	6.4971e-19	9.3195e-18	-//-
MD12G1261500	445.411	33.4597	3.7346	9.4017e-87	1.4689e-84	-//-
MD06G1143500	3345.77	251.354	3.7345	2.7841e-52	1.7084e-50	sp|Q8RYJ8|CML19_ORYSJ Putative calcium-binding protein CML19 OS=Oryza sativa subsp. japonica GN=CML19 PE=3 SV=1//2.50489e-24
MD15G1216400	85.5063	6.42726	3.7338	5.1164e-18	6.8935e-17	sp|Q9ZRA4|AB19A_PRUPE Auxin-binding protein ABP19a OS=Prunus persica GN=ABP19A PE=3 SV=1//8.59122e-123
MD14G1078100	70.4737	5.31324	3.7294	9.7919e-22	1.672e-20	sp|F4JIK2|ATCA4_ARATH Alpha carbonic anhydrase 4 OS=Arabidopsis thaliana GN=ACA4 PE=3 SV=1//1.16788e-103
MD04G1028300	106.6	8.04307	3.7283	1.1366e-16	1.389e-15	sp|A8MS78|Y1583_ARATH Uncharacterized protein At1g05835 OS=Arabidopsis thaliana GN=At1g05835 PE=2 SV=1//1.41616e-29
MD11G1119800	21.3977	1.61606	3.7269	1.5928e-05	6.2716e-05	-//-
MD15G1419300	173.688	13.1373	3.7248	4.3313e-45	2.1535e-43	sp|Q39008|M3K1_ARATH Mitogen-activated protein kinase kinase kinase 1 OS=Arabidopsis thaliana GN=MEKK1 PE=1 SV=2//4.65235e-07
MD08G1026300	40.2705	3.05125	3.7223	4.1409e-12	3.5037e-11	sp|Q9SFZ3|BH110_ARATH Transcription factor bHLH110 OS=Arabidopsis thaliana GN=BHLH110 PE=2 SV=2//1.42893e-53
MD01G1207200	43.9645	3.33928	3.7187	6.9919e-14	6.9427e-13	sp|Q8W110|FRO4_ARATH Ferric reduction oxidase 4 OS=Arabidopsis thaliana GN=FRO4 PE=2 SV=1//0
MD04G1205400	19.3325	1.47192	3.7153	7.2401e-07	3.4358e-06	sp|Q84M91|TANB_ARATH Probable microtubule-binding protein TANGLED OS=Arabidopsis thaliana GN=TAN PE=2 SV=1//2.22686e-105
MD17G1223800	21.688	1.65197	3.7146	2.1938e-07	1.1152e-06	sp|Q9LSV3|WAKLS_ARATH Putative wall-associated receptor kinase-like 16 OS=Arabidopsis thaliana GN=WAKL16 PE=3 SV=1//2.01603e-53
MD11G1025200	717.263	54.6792	3.7134	3.0408e-112	7.9694e-110	sp|Q39202|RLK1_ARATH G-type lectin S-receptor-like serine/threonine-protein kinase RLK1 OS=Arabidopsis thaliana GN=RLK1 PE=2 SV=2//0
MD15G1160100	54.5433	4.16388	3.7114	2.1846e-17	2.8145e-16	-//-
MD11G1200000	251.54	19.313	3.7031	3.5829e-58	2.5806e-56	-//-
MD04G1154900	2007.88	154.449	3.7005	4.425e-136	2.0901e-133	-//-
MD05G1304000	24.7298	1.90246	3.7003	5.5279e-08	3.0284e-07	sp|Q94F40|GDL9_ARATH GDSL esterase/lipase At1g28600 OS=Arabidopsis thaliana GN=At1g28600 PE=2 SV=1//1.58199e-122
MD11G1253500	28.2682	2.18992	3.6902	1.3536e-09	8.951e-09	sp|O04017|NAC98_ARATH Protein CUP-SHAPED COTYLEDON 2 OS=Arabidopsis thaliana GN=NAC098 PE=1 SV=1//3.52713e-103
MD12G1133300	5027.14	389.504	3.69	3.8782e-199	6.3016e-196	sp|Q9LZD3|E70A1_ARATH Exocyst complex component EXO70A1 OS=Arabidopsis thaliana GN=EXO70A1 PE=1 SV=1//4.88988e-63
MD04G1224700	2862.72	221.952	3.6891	8.8955e-104	1.9119e-101	sp|O22768|UNE12_ARATH Transcription factor UNE12 OS=Arabidopsis thaliana GN=UNE12 PE=2 SV=2//4.24787e-61
MD07G1008700	24.04	1.86655	3.687	2.2562e-08	1.292e-07	sp|Q9SVY1|ZWIP2_ARATH Zinc finger protein WIP2 OS=Arabidopsis thaliana GN=WIP2 PE=1 SV=1//9.14727e-106
MD08G1076500	69.6737	5.4204	3.6841	3.8659e-06	1.6639e-05	sp|Q9T065|1A18_ARATH 1-aminocyclopropane-1-carboxylate synthase 8 OS=Arabidopsis thaliana GN=ACS8 PE=1 SV=1//0
MD04G1172700	282.803	22.0787	3.6791	1.6894e-23	3.222e-22	sp|Q9SCU5|WNK5_ARATH Probable serine/threonine-protein kinase WNK5 OS=Arabidopsis thaliana GN=WNK5 PE=1 SV=2//0
MD16G1055600	170.068	13.3204	3.6744	2.3126e-18	3.1844e-17	sp|Q9M1V2|SOT5_ARATH Cytosolic sulfotransferase 5 OS=Arabidopsis thaliana GN=SOT5 PE=1 SV=1//8.01341e-72
MD13G1070400	42.5916	3.33846	3.6733	2.9666e-13	2.787e-12	sp|Q9FDW1|MYB44_ARATH Transcription factor MYB44 OS=Arabidopsis thaliana GN=MYB44 PE=2 SV=1//5.47446e-34
MD00G1144300	6718.54	527.119	3.6719	1.2152e-203	2.2438e-200	-//-
MD15G1412000	54.2167	4.27186	3.6658	7.4708e-06	3.0873e-05	sp|Q94BT9|ATOX1_ARATH Copper transport protein ATX1 OS=Arabidopsis thaliana GN=ATX1 PE=1 SV=1//7.64068e-11
MD06G1177100	501.171	39.5928	3.662	8.472e-93	1.5094e-90	sp|O80742|PUB19_ARATH U-box domain-containing protein 19 OS=Arabidopsis thaliana GN=PUB19 PE=2 SV=1//8.65763e-154
MD07G1236000	137.222	10.8449	3.6614	1.0263e-36	3.6508e-35	sp|F4KEW8|NET4A_ARATH Protein NETWORKED 4A OS=Arabidopsis thaliana GN=NET4A PE=2 SV=1//6.88672e-11
MD12G1185000	8070.86	639.483	3.6577	1.5115e-205	3.4111e-202	sp|Q7X996|CIPK2_ORYSJ CBL-interacting protein kinase 2 OS=Oryza sativa subsp. japonica GN=CIPK2 PE=2 SV=1//0
MD08G1056100	280.106	22.2234	3.6558	2.3727e-62	1.9354e-60	sp|Q9SK27|ENL1_ARATH Early nodulin-like protein 1 OS=Arabidopsis thaliana GN=At2g25060 PE=1 SV=2//7.43039e-49
MD09G1242900	42.0804	3.33928	3.6555	5.2349e-13	4.8069e-12	sp|Q6DR04|RTNLQ_ARATH Reticulon-like protein B17 OS=Arabidopsis thaliana GN=RTNLB17 PE=2 SV=1//1.57142e-83
MD00G1017200	332.53	26.3895	3.6554	9.0709e-70	8.9005e-68	-//-
MD11G1048400	11029.4	875.331	3.6554	7.5379e-124	2.6397e-121	sp|F4I111|MCU6_ARATH Calcium uniporter protein 6, mitochondrial OS=Arabidopsis thaliana GN=At1g09575 PE=2 SV=1//1.51175e-96
MD13G1070200	931.265	74.0986	3.6517	5.5647e-19	8.0188e-18	sp|Q9C554|EXPA1_ARATH Expansin-A1 OS=Arabidopsis thaliana GN=EXPA1 PE=2 SV=1//1.15092e-109
MD08G1202900	132.657	10.5558	3.6516	4.4657e-35	1.4736e-33	sp|Q9BVG8|KIFC3_HUMAN Kinesin-like protein KIFC3 OS=Homo sapiens GN=KIFC3 PE=1 SV=4//2.38036e-106
MD03G1166800	28.8446	2.2979	3.6499	9.2914e-08	4.95e-07	-//-
MD06G1219700	113.377	9.04878	3.6473	4.3575e-31	1.2083e-29	sp|Q8S950|NACK1_TOBAC Kinesin-like protein NACK1 OS=Nicotiana tabacum GN=NACK1 PE=1 SV=1//0
MD10G1277800	217.486	17.4103	3.6429	6.1868e-51	3.6905e-49	sp|Q94C70|NAT2_ARATH Nucleobase-ascorbate transporter 2 OS=Arabidopsis thaliana GN=NAT2 PE=2 SV=2//0
MD17G1204500	79.7966	6.39191	3.642	1.9548e-22	3.4601e-21	-//-
MD14G1015400	112.392	9.01099	3.6407	3.6224e-26	8.0629e-25	sp|Q70PR7|VINSY_RAUSE Vinorine synthase OS=Rauvolfia serpentina GN=ACT PE=1 SV=2//7.20474e-32
MD15G1296400	8918.82	719.196	3.6324	6.4575e-86	9.788e-84	sp|O81108|ACA2_ARATH Calcium-transporting ATPase 2, plasma membrane-type OS=Arabidopsis thaliana GN=ACA2 PE=1 SV=1//0
MD00G1192700	98.28	7.93533	3.6305	2.5747e-27	6.0702e-26	sp|F4KEW8|NET4A_ARATH Protein NETWORKED 4A OS=Arabidopsis thaliana GN=NET4A PE=2 SV=1//1.89729e-13
MD10G1093000	19.9583	1.61524	3.6272	4.6833e-07	2.2767e-06	sp|Q0JP99|Y1341_ORYSJ B3 domain-containing protein Os01g0234100 OS=Oryza sativa subsp. japonica GN=Os01g0234100 PE=2 SV=1//2.12715e-65
MD17G1019000	127.235	10.3051	3.6261	6.1704e-33	1.843e-31	sp|Q84ZT9|WVD2_ARATH Protein WAVE-DAMPENED 2 OS=Arabidopsis thaliana GN=WVD2 PE=2 SV=1//5.7834e-09
MD10G1054400	53.3958	4.34393	3.6197	1.3836e-16	1.6838e-15	sp|P0CB23|Y4862_ARATH Uncharacterized protein At4g38062 OS=Arabidopsis thaliana GN=At4g38062 PE=4 SV=1//6.89941e-115
MD17G1059700	70.1214	5.70762	3.6189	1.0459e-14	1.1113e-13	-//-
MD16G1118900	64.3055	5.24117	3.617	3.0396e-19	4.4447e-18	sp|Q5M7C8|HORM1_XENLA HORMA domain-containing protein 1 OS=Xenopus laevis GN=hormad1 PE=2 SV=1//7.42946e-22
MD14G1114100	101.702	8.32833	3.6102	3.2012e-16	3.8012e-15	sp|Q6DST1|Y1465_ARATH Late embryogenesis abundant protein At1g64065 OS=Arabidopsis thaliana GN=At1g64065 PE=2 SV=1//6.7335e-16
MD17G1012100	15.7594	1.2935	3.6069	1.0804e-05	4.3621e-05	sp|Q6PIW4|FIGL1_HUMAN Fidgetin-like protein 1 OS=Homo sapiens GN=FIGNL1 PE=1 SV=2//5.15496e-82
MD03G1170200	173.668	14.2897	3.6033	7.8503e-38	2.9555e-36	sp|Q9LJZ5|UBC19_ARATH Ubiquitin-conjugating enzyme E2 19 OS=Arabidopsis thaliana GN=UBC19 PE=1 SV=1//8.32127e-97
MD08G1058900	53.5705	4.41657	3.6004	2.213e-10	1.588e-09	sp|Q94CD1|HHT1_ARATH Omega-hydroxypalmitate O-feruloyl transferase OS=Arabidopsis thaliana GN=HHT1 PE=1 SV=1//6.82498e-32
MD01G1196100	10045.1	833.898	3.5905	7.8371e-149	4.8236e-146	sp|Q9SYS6|DRE1C_ARATH Dehydration-responsive element-binding protein 1C OS=Arabidopsis thaliana GN=DREB1C PE=2 SV=2//1.13859e-70
MD08G1091200	41.4893	3.44726	3.5892	2.0949e-12	1.8145e-11	sp|Q9FMH5|CCA31_ARATH Putative cyclin-A3-1 OS=Arabidopsis thaliana GN=CYCA3-1 PE=3 SV=1//1.15368e-132
MD05G1337200	51.8477	4.30859	3.589	1.1613e-15	1.3277e-14	sp|O65405|CRK28_ARATH Cysteine-rich receptor-like protein kinase 28 OS=Arabidopsis thaliana GN=CRK28 PE=3 SV=2//2.15139e-16
MD14G1071100	137.982	11.4889	3.5862	3.1646e-10	2.2349e-09	sp|O22938|PXC3_ARATH Leucine-rich repeat receptor-like tyrosine-protein kinase PXC3 OS=Arabidopsis thaliana GN=PXC3 PE=2 SV=1//0
MD09G1253700	46.0016	3.84271	3.5815	1.0937e-13	1.0662e-12	-//-
MD16G1158900	54.1082	4.52317	3.5804	1.4272e-16	1.7353e-15	-//-
MD17G1238100	55.2864	4.63253	3.5771	2.9445e-09	1.8718e-08	sp|Q93ZR6|WSD1_ARATH O-acyltransferase WSD1 OS=Arabidopsis thaliana GN=WSD1 PE=2 SV=1//8.09984e-09
MD16G1059700	298.182	25.099	3.5705	3.4521e-10	2.4253e-09	sp|Q9LMX7|C78A5_ARATH Cytochrome P450 78A5 OS=Arabidopsis thaliana GN=CYP78A5 PE=2 SV=1//0
MD08G1137300	48.9376	4.12854	3.5672	7.2308e-15	7.785e-14	sp|Q39071|CCA21_ARATH Cyclin-A2-1 OS=Arabidopsis thaliana GN=CYCA2-1 PE=2 SV=3//3.35378e-143
MD01G1154000	20454.3	1733.62	3.5605	3.1146e-128	1.2527e-125	sp|Q9XEE6|C3H29_ARATH Zinc finger CCCH domain-containing protein 29 OS=Arabidopsis thaliana GN=At2g40140 PE=2 SV=1//0
MD15G1106200	185.386	15.7624	3.556	2.335e-44	1.1252e-42	sp|Q7Y232|U73B4_ARATH UDP-glycosyltransferase 73B4 OS=Arabidopsis thaliana GN=UGT73B4 PE=2 SV=1//7.82993e-99
MD16G1184300	2275.38	194.153	3.5508	1.2411e-162	1.1458e-159	sp|O82089|CCH_ARATH Copper transport protein CCH OS=Arabidopsis thaliana GN=CCH PE=1 SV=1//6.6436e-09
MD06G1171200	314.276	26.8937	3.5467	7.3175e-65	6.311e-63	-//-
MD00G1081300	41.0678	3.51852	3.545	8.8998e-11	6.6531e-10	sp|Q6R8G7|PHO13_ARATH Phosphate transporter PHO1 homolog 3 OS=Arabidopsis thaliana GN=PHO1;H3 PE=2 SV=2//0
MD06G1095300	3443.11	295.194	3.544	7.0973e-25	1.4747e-23	sp|Q9P7J5|YJNA_SCHPO Uncharacterized AAA domain-containing protein C24B10.10c OS=Schizosaccharomyces pombe (strain 972 / ATCC 24843) GN=SPCC24B10.10c PE=3 SV=1//1.06419e-71
MD15G1343900	15316.4	1319.18	3.5374	7.2587e-205	1.4743e-201	sp|Q39134|AAP3_ARATH Amino acid permease 3 OS=Arabidopsis thaliana GN=AAP3 PE=1 SV=2//0
MD04G1140200	4942.15	426.424	3.5348	1.4796e-132	6.5329e-130	-//-
MD05G1142400	142.888	12.387	3.528	2.6393e-35	8.8025e-34	-//-
MD17G1037000	14.8078	1.29268	3.5179	1.7551e-05	6.8638e-05	-//-
MD13G1130100	160.975	14.0754	3.5156	1.1349e-39	4.5827e-38	sp|Q8GZB6|SUVH4_ARATH Histone-lysine N-methyltransferase, H3 lysine-9 specific SUVH4 OS=Arabidopsis thaliana GN=SUVH4 PE=1 SV=2//0
MD10G1139200	183.055	16.0137	3.5149	2.3498e-43	1.0884e-41	sp|P46277|CCNB1_MEDSV G2/mitotic-specific cyclin-1 OS=Medicago sativa subsp. varia PE=2 SV=1//1.1825e-156
MD11G1112700	19.6458	1.72404	3.5104	1.7765e-06	8.0034e-06	sp|Q93YP7|COQ2_ARATH 4-hydroxybenzoate polyprenyltransferase, mitochondrial OS=Arabidopsis thaliana GN=PPT1 PE=2 SV=1//4.13385e-126
MD05G1322600	366.145	32.1327	3.5103	4.4498e-37	1.611e-35	-//-
MD08G1219800	93.496	8.22035	3.5076	9.0101e-26	1.9731e-24	-//-
MD11G1110400	48.419	4.27186	3.5026	2.1501e-10	1.5462e-09	-//-
MD09G1228600	58.1909	5.13457	3.5025	2.8938e-12	2.4784e-11	sp|Q9S9M8|TLP8_ARATH Tubby-like protein 8 OS=Arabidopsis thaliana GN=TULP8 PE=2 SV=1//4.65294e-156
MD15G1151400	22407	1979.68	3.5006	9.3117e-204	1.8012e-200	-//-
MD00G1133200	66.1961	5.85094	3.5	1.167e-18	1.646e-17	sp|Q9LQU4|PCR2_ARATH Protein PLANT CADMIUM RESISTANCE 2 OS=Arabidopsis thaliana GN=PCR2 PE=1 SV=1//1.63936e-35
MD05G1265900	438.218	38.9541	3.4918	3.2466e-78	4.0455e-76	sp|Q94C59|PATL4_ARATH Patellin-4 OS=Arabidopsis thaliana GN=PATL4 PE=1 SV=2//9.5332e-170
MD17G1181700	84.7481	7.54127	3.4903	1.6858e-22	2.9983e-21	-//-
MD15G1066500	175.752	15.6536	3.489	2.0722e-41	8.9359e-40	sp|Q8S950|NACK1_TOBAC Kinesin-like protein NACK1 OS=Nicotiana tabacum GN=NACK1 PE=1 SV=1//1.7022e-31
MD13G1232000	102.802	9.15651	3.4889	1.2274e-19	1.8447e-18	sp|Q9T041|MAPT_ARATH Microtubule-associated protein TORTIFOLIA1 OS=Arabidopsis thaliana GN=TOR1 PE=1 SV=2//2.85318e-15
MD08G1043600	46.3325	4.12829	3.4884	4.4368e-13	4.0971e-12	sp|P48731|ATH1_ARATH Homeobox protein ATH1 OS=Arabidopsis thaliana GN=ATH1 PE=1 SV=1//9.05642e-71
MD15G1040900	245.114	21.9055	3.4841	4.3545e-53	2.7256e-51	sp|Q9SK27|ENL1_ARATH Early nodulin-like protein 1 OS=Arabidopsis thaliana GN=At2g25060 PE=1 SV=2//8.90993e-50
MD10G1177500	39.1692	3.51933	3.4763	7.4026e-11	5.5759e-10	sp|O13737|YDR2_SCHPO Uncharacterized endoplasmic reticulum membrane protein C16E8.02 OS=Schizosaccharomyces pombe (strain 972 / ATCC 24843) GN=SPAC16E8.02 PE=4 SV=2//4.2267e-23
MD15G1246000	85.4751	7.68541	3.4753	1.1608e-22	2.0901e-21	-//-
MD06G1069500	54.7938	4.95697	3.4665	1.3691e-11	1.1065e-10	sp|Q9LQ02|NRPD1_ARATH DNA-directed RNA polymerase IV subunit 1 OS=Arabidopsis thaliana GN=NRPD1 PE=1 SV=1//1.74672e-40
MD05G1185400	1530.84	138.575	3.4656	3.455e-115	9.6792e-113	sp|Q8RWW0|ALE2_ARATH Receptor-like serine/threonine-protein kinase ALE2 OS=Arabidopsis thaliana GN=ALE2 PE=1 SV=1//0
MD12G1113400	6242.81	565.437	3.4648	1.9826e-184	2.8763e-181	sp|Q9SGU2|SAU71_ARATH Auxin-responsive protein SAUR71 OS=Arabidopsis thaliana GN=SAUR71 PE=2 SV=1//4.72077e-13
MD05G1087200	5571.47	504.804	3.4643	1.5376e-23	2.9422e-22	sp|Q0JBH9|ERG3_ORYSJ Elicitor-responsive protein 3 OS=Oryza sativa subsp. japonica GN=ERG3 PE=2 SV=1//1.26677e-09
MD05G1155100	59.6021	5.42122	3.4587	2.564e-17	3.2867e-16	sp|O04973|LEU1A_SOLPN 2-isopropylmalate synthase A OS=Solanum pennellii GN=IPMSA PE=2 SV=1//0
MD03G1228500	73.9068	6.749	3.453	3.121e-20	4.8502e-19	sp|F4HPR5|DRP5A_ARATH Dynamin-related protein 5A OS=Arabidopsis thaliana GN=DRP5A PE=2 SV=1//0
MD02G1119100	95.8549	8.7956	3.446	6.5281e-25	1.3599e-23	sp|P46277|CCNB1_MEDSV G2/mitotic-specific cyclin-1 OS=Medicago sativa subsp. varia PE=2 SV=1//5.97672e-180
MD11G1012700	117.351	10.7709	3.4456	1.5458e-29	4.0305e-28	-//-
MD15G1439500	661.679	60.7398	3.4454	1.5304e-56	1.0555e-54	sp|Q9SSL9|PEPR1_ARATH Leucine-rich repeat receptor-like protein kinase PEPR1 OS=Arabidopsis thaliana GN=PEPR1 PE=1 SV=1//8.82834e-08
MD07G1285700	34.7075	3.19596	3.4409	3.158e-10	2.2311e-09	sp|Q8GV05|TRY_ARATH Transcription factor TRY OS=Arabidopsis thaliana GN=TRY PE=1 SV=1//1.77566e-31
MD07G1189600	1802.62	166.089	3.4401	7.0623e-32	2.0246e-30	-//-
MD11G1296900	83.2955	7.68321	3.4385	1.6017e-22	2.8524e-21	sp|F4JI46|RGAP2_ARATH Rho GTPase-activating protein 2 OS=Arabidopsis thaliana GN=ROPGAP2 PE=1 SV=1//4.63584e-155
MD12G1057100	36.0227	3.33846	3.4316	1.3545e-09	8.9558e-09	-//-
MD10G1204900	24.3764	2.26118	3.4303	1.5311e-06	6.954e-06	sp|P46283|S17P_ARATH Sedoheptulose-1,7-bisphosphatase, chloroplastic OS=Arabidopsis thaliana GN=At3g55800 PE=2 SV=1//1.47855e-92
MD10G1311800	213.894	19.8534	3.4294	2.1736e-47	1.1757e-45	sp|Q07970|ATK1_ARATH Kinesin-1 OS=Arabidopsis thaliana GN=ATK1 PE=2 SV=1//0
MD00G1006200	51.0414	4.73938	3.4289	1.8259e-05	7.1127e-05	sp|Q9FJ95|DHSO_ARATH Sorbitol dehydrogenase OS=Arabidopsis thaliana GN=SDH PE=1 SV=1//8.9776e-142
MD15G1023100	118.487	11.0187	3.4267	1.5804e-26	3.5745e-25	sp|Q9SFZ3|BH110_ARATH Transcription factor bHLH110 OS=Arabidopsis thaliana GN=BHLH110 PE=2 SV=2//9.45927e-51
MD11G1070500	3607.83	337.541	3.418	8.3841e-169	8.9626e-166	sp|O80871|P2C25_ARATH Probable protein phosphatase 2C 25 OS=Arabidopsis thaliana GN=At2g30020 PE=1 SV=1//2.62518e-132
MD15G1054000	155.274	14.5402	3.4167	5.5892e-37	2.0128e-35	sp|Q8VWQ5|WRK50_ARATH Probable WRKY transcription factor 50 OS=Arabidopsis thaliana GN=WRKY50 PE=2 SV=1//1.32755e-38
MD08G1032800	2083.64	195.335	3.4151	1.0741e-119	3.4355e-117	sp|O48786|C734A_ARATH Cytochrome P450 734A1 OS=Arabidopsis thaliana GN=CYP734A1 PE=2 SV=1//2.78064e-132
MD08G1146100	63.496	5.96056	3.4131	2.322e-17	2.9868e-16	-//-
MD03G1283400	47.402	4.45028	3.413	5.2053e-14	5.2262e-13	sp|Q8L4H0|WEE1_ARATH Wee1-like protein kinase OS=Arabidopsis thaliana GN=WEE1 PE=1 SV=1//0
MD17G1205400	26.741	2.5133	3.4114	2.0823e-08	1.1983e-07	sp|O04235|SSRP1_VICFA FACT complex subunit SSRP1 OS=Vicia faba GN=SSRP1 PE=2 SV=1//2.13848e-33
MD17G1010300	462.071	43.4762	3.4098	2.015e-78	2.5186e-76	sp|Q9FY93|NAC83_ARATH NAC domain-containing protein 83 OS=Arabidopsis thaliana GN=NAC083 PE=1 SV=1//6.32402e-40
MD00G1022400	4695.24	443.278	3.4049	8.2803e-116	2.4199e-113	sp|Q9SSR0|RBL5_ARATH RHOMBOID-like protein 5 OS=Arabidopsis thaliana GN=RBL5 PE=3 SV=1//1.31793e-55
MD10G1015400	73.6901	6.96578	3.4031	7.2133e-14	7.1573e-13	sp|Q9FKB0|LSM5_ARATH Sm-like protein LSM5 OS=Arabidopsis thaliana GN=LSM5 PE=1 SV=1//1.90733e-25
MD06G1093600	31.1386	2.94547	3.4021	2.0967e-09	1.3564e-08	sp|Q6DST1|Y1465_ARATH Late embryogenesis abundant protein At1g64065 OS=Arabidopsis thaliana GN=At1g64065 PE=2 SV=1//1.17227e-10
MD09G1066800	32.6412	3.08798	3.402	7.0473e-10	4.7952e-09	-//-
MD06G1048800	77.3651	7.32449	3.4009	1.8283e-20	2.8842e-19	sp|O23596|GLPT4_ARATH Putative glycerol-3-phosphate transporter 4 OS=Arabidopsis thaliana GN=At4g17550 PE=3 SV=2//0
MD14G1111100	205.113	19.6035	3.3872	7.2063e-45	3.5269e-43	-//-
MD05G1271800	149.027	14.29	3.3825	4.8559e-36	1.6646e-34	sp|C0LGQ9|Y4294_ARATH Probable LRR receptor-like serine/threonine-protein kinase At4g20940 OS=Arabidopsis thaliana GN=At4g20940 PE=1 SV=1//0
MD14G1229400	101.884	9.80106	3.3778	2.6747e-26	6.0029e-25	sp|Q8S950|NACK1_TOBAC Kinesin-like protein NACK1 OS=Nicotiana tabacum GN=NACK1 PE=1 SV=1//0
MD11G1214100	33.5697	3.23048	3.3773	2.3674e-10	1.6937e-09	sp|O65451|FB333_ARATH Probable F-box protein At4g22030 OS=Arabidopsis thaliana GN=At4g22030 PE=4 SV=1//1.51494e-79
MD09G1017800	48.4912	4.66731	3.3771	2.0223e-14	2.1031e-13	sp|Q7T308|RN168_DANRE E3 ubiquitin-protein ligase RNF168 OS=Danio rerio GN=rnf168 PE=2 SV=1//3.17671e-10
MD04G1111000	58.128	5.60127	3.3754	2.6481e-16	3.1592e-15	-//-
MD11G1039300	2792.61	269.53	3.3731	2.8039e-155	2.0709e-152	-//-
MD07G1286900	1873.02	180.843	3.3726	1.4956e-142	8.4379e-140	-//-
MD05G1188700	27.5131	2.65744	3.372	8.04e-08	4.3161e-07	sp|Q9M0G7|PXL2_ARATH Leucine-rich repeat receptor-like protein kinase PXL2 OS=Arabidopsis thaliana GN=PXL2 PE=2 SV=1//0
MD04G1202100	1940.42	187.803	3.3691	3.0562e-56	2.076e-54	-//-
MD01G1154600	8163.8	792.63	3.3645	1.9202e-142	1.0685e-139	sp|O80871|P2C25_ARATH Probable protein phosphatase 2C 25 OS=Arabidopsis thaliana GN=At2g30020 PE=1 SV=1//2.0413e-130
MD10G1158500	310.651	30.2653	3.3596	4.543e-36	1.56e-34	sp|Q94F39|AFP3_ARATH Ninja-family protein AFP3 OS=Arabidopsis thaliana GN=AFP3 PE=1 SV=1//6.21628e-24
MD04G1212100	3204.07	312.571	3.3577	5.8803e-41	2.5039e-39	sp|Q9ZNV9|AHP1_ARATH Histidine-containing phosphotransfer protein 1 OS=Arabidopsis thaliana GN=AHP1 PE=1 SV=1//6.90939e-55
MD15G1011900	98.9797	9.65799	3.3573	2.1424e-11	1.6962e-10	-//-
MD11G1182000	321.92	31.4522	3.3555	9.114e-62	7.3023e-60	sp|Q39131|LAML_ARATH Lamin-like protein OS=Arabidopsis thaliana GN=At5g15350 PE=1 SV=1//4.22542e-30
MD01G1224300	36.2794	3.55304	3.352	6.7612e-11	5.1089e-10	sp|Q9FNE9|ATXR6_ARATH Histone-lysine N-methyltransferase ATXR6 OS=Arabidopsis thaliana GN=ATXR6 PE=1 SV=1//3.89545e-141
MD02G1178500	157.996	15.4742	3.352	6.1455e-36	2.0961e-34	sp|Q9FGQ6|EB1C_ARATH Microtubule-associated protein RP/EB family member 1C OS=Arabidopsis thaliana GN=EB1C PE=1 SV=1//6.78601e-143
MD17G1057000	78.8024	7.71969	3.3516	3.9122e-20	6.0357e-19	sp|F4I2H7|TPX2_ARATH Protein TPX2 OS=Arabidopsis thaliana GN=TPX2 PE=1 SV=1//3.97797e-13
MD06G1004900	38.0447	3.73309	3.3493	3.855e-11	2.9908e-10	sp|Q9S851|NAC31_ARATH Protein CUP-SHAPED COTYLEDON 3 OS=Arabidopsis thaliana GN=NAC031 PE=1 SV=1//2.37605e-89
MD06G1133700	2594.94	254.615	3.3493	5.1907e-153	3.5739e-150	sp|Q8GUG9|PUB11_ARATH U-box domain-containing protein 11 OS=Arabidopsis thaliana GN=PUB11 PE=2 SV=2//6.1899e-14
MD08G1186300	61.2549	6.031	3.3444	1.5627e-16	1.895e-15	sp|Q9ZPE7|EXO_ARATH Protein EXORDIUM OS=Arabidopsis thaliana GN=EXO PE=2 SV=1//3.47251e-77
MD04G1006800	44.7802	4.41657	3.3419	2.977e-10	2.1101e-09	sp|Q8VZG8|Y4885_ARATH Probable LRR receptor-like serine/threonine-protein kinase At4g08850 OS=Arabidopsis thaliana GN=At4g08850 PE=2 SV=3//6.18341e-06
MD10G1319300	211.194	20.9305	3.3349	8.1344e-45	3.9763e-43	sp|P62285|ASPM_BOVIN Abnormal spindle-like microcephaly-associated protein homolog (Fragment) OS=Bos taurus GN=ASPM PE=2 SV=1//5.5776e-07
MD16G1129300	27.6977	2.76378	3.325	2.1253e-08	1.2209e-07	-//-
MD05G1329500	45.2302	4.52537	3.3212	2.4304e-12	2.0948e-11	sp|Q9LSQ6|PBP1_ARATH Calcium-binding protein PBP1 OS=Arabidopsis thaliana GN=PBP1 PE=1 SV=1//3.74234e-34
MD11G1307100	3206.62	321.277	3.3192	9.148e-59	6.7321e-57	sp|O81416|GUN17_ARATH Endoglucanase 17 OS=Arabidopsis thaliana GN=At4g02290 PE=2 SV=1//0
MD03G1037400	42.6217	4.27105	3.3189	1.2265e-12	1.0864e-11	sp|Q8W1Y3|KP1_ARATH Kinesin KP1 OS=Arabidopsis thaliana GN=KP1 PE=1 SV=2//0
MD10G1239200	224.048	22.4739	3.3175	3.3156e-18	4.5257e-17	-//-
MD17G1223900	933.204	93.7087	3.3159	7.7456e-29	1.9628e-27	sp|Q39131|LAML_ARATH Lamin-like protein OS=Arabidopsis thaliana GN=At5g15350 PE=1 SV=1//3.2267e-25
MD08G1070200	94.9232	9.55058	3.3131	3.121e-24	6.2454e-23	sp|Q9S7X6|ACL5_ARATH Thermospermine synthase ACAULIS5 OS=Arabidopsis thaliana GN=ACL5 PE=1 SV=1//2.77795e-179
MD09G1279000	1019.98	103.22	3.3048	3.1865e-90	5.3489e-88	sp|Q9LP65|CAR5_ARATH Protein C2-DOMAIN ABA-RELATED 5 OS=Arabidopsis thaliana GN=CAR5 PE=2 SV=1//3.46819e-79
MD00G1118800	27.9905	2.83749	3.3023	1.2505e-08	7.3909e-08	sp|Q9LI65|WTR24_ARATH WAT1-related protein At3g30340 OS=Arabidopsis thaliana GN=At3g30340 PE=2 SV=1//7.66389e-122
MD04G1195800	915.692	92.8796	3.3014	2.5844e-26	5.8035e-25	sp|Q9FKL6|CB60B_ARATH Calmodulin-binding protein 60 B OS=Arabidopsis thaliana GN=CBP60B PE=2 SV=1//2.75986e-99
MD14G1001600	30.3906	3.08879	3.2985	4.6708e-09	2.9016e-08	sp|Q9SAK5|APL_ARATH Myb family transcription factor APL OS=Arabidopsis thaliana GN=APL PE=2 SV=2//1.02227e-51
MD07G1263000	267.001	27.1771	3.2964	2.9671e-53	1.86e-51	-//-
MD12G1022700	338.369	34.4723	3.2951	1.2425e-21	2.1083e-20	sp|Q9ZUX1|C94C1_ARATH Cytochrome P450 94C1 OS=Arabidopsis thaliana GN=CYP94C1 PE=2 SV=1//0
MD03G1053800	127.503	13.0329	3.2903	4.6731e-30	1.2391e-28	-//-
MD10G1020200	126.737	12.9603	3.2897	2.0084e-30	5.4246e-29	sp|Q40392|TMVRN_NICGU TMV resistance protein N OS=Nicotiana glutinosa GN=N PE=1 SV=1//1.68258e-09
MD10G1006600	35.4433	3.6265	3.2889	9.7965e-10	6.5734e-09	sp|Q40392|TMVRN_NICGU TMV resistance protein N OS=Nicotiana glutinosa GN=N PE=1 SV=1//4.96338e-17
MD13G1202800	2349.94	240.866	3.2863	8.7956e-147	5.1782e-144	-//-
MD11G1218200	1197.9	122.934	3.2846	7.7035e-120	2.4836e-117	-//-
MD05G1260300	56.6645	5.81585	3.2844	1.2264e-15	1.3982e-14	-//-
MD10G1091200	392.567	40.3191	3.2834	1.4335e-68	1.3702e-66	sp|Q9SMM9|CXE13_ARATH Probable carboxylesterase 13 OS=Arabidopsis thaliana GN=CXE13 PE=1 SV=1//6.49262e-100
MD15G1164000	2851.01	293.147	3.2818	2.6648e-151	1.7182e-148	sp|Q6DST1|Y1465_ARATH Late embryogenesis abundant protein At1g64065 OS=Arabidopsis thaliana GN=At1g64065 PE=2 SV=1//4.56965e-15
MD03G1210900	204.488	21.0762	3.2783	2.3263e-43	1.0788e-41	sp|O48915|NDR1_ARATH Protein NDR1 OS=Arabidopsis thaliana GN=NDR1 PE=1 SV=1//1.51944e-47
MD14G1196400	242.531	25.0209	3.277	8.4522e-49	4.7554e-47	-//-
MD11G1011100	860.263	88.7898	3.2763	8.9105e-103	1.8562e-100	sp|O64864|YLS3_ARATH Protein YLS3 OS=Arabidopsis thaliana GN=YLS3 PE=2 SV=1//2.48467e-35
MD13G1265800	115.76	11.9589	3.275	6.2678e-28	1.5283e-26	sp|Q40374|PR1_MEDTR Pathogenesis-related protein PR-1 OS=Medicago truncatula GN=PR-1 PE=2 SV=1//8.31288e-51
MD02G1127900	153.067	15.8351	3.273	3.8753e-34	1.2203e-32	sp|Q9SD20|MS5L2_ARATH Protein POLLENLESS 3-LIKE 2 OS=Arabidopsis thaliana GN=At3g51280 PE=2 SV=1//0
MD01G1233900	73.8419	7.68215	3.2649	1.2845e-17	1.6821e-16	-//-
MD04G1131200	32.0572	3.33765	3.2637	2.0608e-09	1.3345e-08	sp|Q9FJD5|LAC17_ARATH Laccase-17 OS=Arabidopsis thaliana GN=LAC17 PE=2 SV=1//0
MD15G1080600	437.524	45.5943	3.2624	8.3006e-20	1.2586e-18	sp|O49607|SBT16_ARATH Subtilisin-like protease SBT1.6 OS=Arabidopsis thaliana GN=SBT1.6 PE=2 SV=1//1.11576e-172
MD12G1198600	167.789	17.5235	3.2593	8.3575e-25	1.7304e-23	sp|Q8LPH6|MYB86_ARATH Transcription factor MYB86 OS=Arabidopsis thaliana GN=MYB86 PE=2 SV=1//1.48547e-77
MD06G1169600	63.5387	6.6424	3.2579	4.5196e-16	5.3278e-15	sp|Q94A02|TAR2_ARATH Tryptophan aminotransferase-related protein 2 OS=Arabidopsis thaliana GN=TAR2 PE=2 SV=1//1.72482e-156
MD06G1073500	146.937	15.3993	3.2543	1.0086e-34	3.2621e-33	sp|Q9CAN3|SCL28_ARATH Scarecrow-like protein 28 OS=Arabidopsis thaliana GN=SCL28 PE=1 SV=1//0
MD02G1031500	36.2004	3.80435	3.2503	1.7048e-10	1.2413e-09	-//-
MD03G1085400	962.974	101.201	3.2503	7.2639e-97	1.3919e-94	sp|Q9ZW21|P2C24_ARATH Probable protein phosphatase 2C 24 OS=Arabidopsis thaliana GN=At2g29380 PE=2 SV=1//8.52537e-141
MD08G1093800	21.1387	2.22583	3.2475	2.2835e-06	1.0128e-05	sp|P0C7P8|LHWL1_ARATH Transcription factor EMB1444 OS=Arabidopsis thaliana GN=EMB1444 PE=2 SV=1//1.16265e-13
MD11G1256100	98.8802	10.4117	3.2475	1.7575e-19	2.6132e-18	sp|Q9FN28|U79B9_ARATH UDP-glycosyltransferase 79B9 OS=Arabidopsis thaliana GN=UGT79B9 PE=2 SV=1//2.04933e-152
MD13G1163800	24.5495	2.58618	3.2468	1.3212e-07	6.9222e-07	-//-
MD17G1056800	457.658	48.2517	3.2456	4.455e-73	4.8131e-71	sp|Q9LRR4|R13L1_ARATH Putative disease resistance RPP13-like protein 1 OS=Arabidopsis thaliana GN=RPPL1 PE=3 SV=1//9.23074e-09
MD03G1094800	6729.21	710.207	3.2441	9.8452e-169	1.0255e-165	sp|Q9LQN6|P2C04_ARATH Probable protein phosphatase 2C 4 OS=Arabidopsis thaliana GN=PLL5 PE=2 SV=1//0
MD06G1037200	4835.5	510.594	3.2434	2.1264e-161	1.8378e-158	sp|Q7XBW0|ITPK5_ORYSJ Inositol-tetrakisphosphate 1-kinase 5 OS=Oryza sativa subsp. japonica GN=ITPK5 PE=2 SV=1//3.25811e-121
MD11G1269900	15.92	1.68731	3.238	2.0823e-05	8.0352e-05	sp|F4HRI2|HEI10_ARATH E3 ubiquitin-protein ligase CCNB1IP1 homolog OS=Arabidopsis thaliana GN=HEI10 PE=2 SV=1//4.677e-136
MD13G1127300	3093.09	329.467	3.2308	1.3004e-17	1.7013e-16	sp|O65202|ACOX1_ARATH Peroxisomal acyl-coenzyme A oxidase 1 OS=Arabidopsis thaliana GN=ACX1 PE=1 SV=1//0
MD13G1017000	237.562	25.3097	3.2305	2.504e-12	2.1564e-11	sp|Q9C5U0|AHK4_ARATH Histidine kinase 4 OS=Arabidopsis thaliana GN=AHK4 PE=1 SV=1//0
MD17G1064900	58.9597	6.28475	3.2298	2.4698e-15	2.7624e-14	sp|Q9SC19|UPTG1_SOLTU Alpha-1,4-glucan-protein synthase [UDP-forming] 1 OS=Solanum tuberosum GN=UPTG1 PE=1 SV=2//0
MD10G1064300	1076.76	114.776	3.2298	5.7943e-111	1.4803e-108	sp|Q9FH57|GATA5_ARATH GATA transcription factor 5 OS=Arabidopsis thaliana GN=GATA5 PE=2 SV=1//1.23548e-48
MD07G1010700	33.3166	3.55443	3.2286	3.6337e-09	2.2818e-08	sp|Q9SFB0|FRD3_ARATH MATE efflux family protein FRD3 OS=Arabidopsis thaliana GN=FRD3 PE=1 SV=1//3.31312e-30
MD15G1217200	165.212	17.632	3.228	3.4463e-17	4.383e-16	-//-
MD04G1039700	101.392	10.843	3.2251	6.6053e-24	1.2931e-22	sp|Q8VZG8|Y4885_ARATH Probable LRR receptor-like serine/threonine-protein kinase At4g08850 OS=Arabidopsis thaliana GN=At4g08850 PE=2 SV=3//1.53859e-158
MD17G1283900	17.7953	1.90327	3.2249	1.9852e-05	7.6854e-05	sp|Q6NNN0|RADL3_ARATH Protein RADIALIS-like 3 OS=Arabidopsis thaliana GN=RL3 PE=2 SV=1//1.26698e-12
MD15G1354100	67.733	7.25161	3.2235	1.9979e-17	2.5838e-16	sp|Q9M547|FLS_EUSER Flavonol synthase/flavanone 3-hydroxylase OS=Eustoma exaltatum subsp. russellianum GN=FLS PE=2 SV=1//2.68762e-178
MD13G1091800	54.2524	5.81585	3.2216	1.0994e-14	1.1661e-13	-//-
MD15G1088300	71.2655	7.64705	3.2202	2.4147e-18	3.3194e-17	-//-
MD10G1048700	101.329	10.8767	3.2197	1.3117e-24	2.691e-23	sp|Q84TH5|AB25G_ARATH ABC transporter G family member 25 OS=Arabidopsis thaliana GN=ABCG25 PE=2 SV=1//0
MD08G1084400	13128.3	1413.6	3.2152	7.6791e-175	9.7482e-172	sp|O22193|PUB4_ARATH U-box domain-containing protein 4 OS=Arabidopsis thaliana GN=PUB4 PE=1 SV=3//9.05443e-72
MD05G1263100	2675.17	289.378	3.2086	7.1186e-141	3.8556e-138	sp|Q9LPZ3|Y1141_ARATH G-type lectin S-receptor-like serine/threonine-protein kinase At1g11410 OS=Arabidopsis thaliana GN=At1g11410 PE=3 SV=3//1.07687e-39
MD16G1087900	285.751	30.9143	3.2084	2.7001e-43	1.2468e-41	-//-
MD13G1111700	18.91	2.04741	3.2073	7.7431e-06	3.194e-05	sp|Q9LRB5|LHT2_ARATH Lysine histidine transporter 2 OS=Arabidopsis thaliana GN=LHT2 PE=1 SV=1//0
MD02G1178100	9513.33	1035.81	3.1992	8.9896e-106	2.0175e-103	sp|Q9FE83|SKIP2_ARATH F-box protein SKIP2 OS=Arabidopsis thaliana GN=SKIP2 PE=1 SV=1//0
MD08G1111200	1487	162.377	3.195	4.7211e-74	5.1974e-72	sp|Q8LAL2|IAA26_ARATH Auxin-responsive protein IAA26 OS=Arabidopsis thaliana GN=IAA26 PE=1 SV=2//3.29054e-52
MD08G1095100	406.358	44.4427	3.1927	6.9044e-68	6.4476e-66	sp|Q93Y06|Y5720_ARATH Probable inactive receptor kinase At5g67200 OS=Arabidopsis thaliana GN=At5g67200 PE=1 SV=1//2.88836e-114
MD06G1100200	688.169	75.2896	3.1922	9.3858e-70	9.1872e-68	sp|Q9SUQ3|Y4374_ARATH Probable inactive receptor kinase At4g23740 OS=Arabidopsis thaliana GN=At4g23740 PE=2 SV=1//0
MD12G1247500	470.625	51.5904	3.1894	3.193e-73	3.468e-71	sp|Q40392|TMVRN_NICGU TMV resistance protein N OS=Nicotiana glutinosa GN=N PE=1 SV=1//8.74959e-48
MD07G1233600	3421.51	375.103	3.1893	2.8937e-08	1.6378e-07	-//-
MD01G1195000	19.9432	2.19074	3.1864	3.8128e-06	1.643e-05	sp|Q9FJ95|DHSO_ARATH Sorbitol dehydrogenase OS=Arabidopsis thaliana GN=SDH PE=1 SV=1//8.3819e-55
MD03G1022700	65.6678	7.21651	3.1858	4.2546e-17	5.3741e-16	sp|P34801|CCN2_ANTMA G2/mitotic-specific cyclin-2 OS=Antirrhinum majus PE=2 SV=1//1.19023e-140
MD05G1256800	115.234	12.6728	3.1848	1.2382e-26	2.821e-25	-//-
MD01G1063700	75.3608	8.29299	3.1838	1.1127e-18	1.571e-17	sp|C0LGQ5|GSO1_ARATH LRR receptor-like serine/threonine-protein kinase GSO1 OS=Arabidopsis thaliana GN=GSO1 PE=2 SV=1//5.70036e-06
MD14G1193700	15.9422	1.75857	3.1804	2.0368e-05	7.871e-05	sp|C0LGF4|FEI1_ARATH LRR receptor-like serine/threonine-protein kinase FEI 1 OS=Arabidopsis thaliana GN=FEI1 PE=1 SV=1//0
MD05G1112300	48.1031	5.31161	3.1789	1.6683e-13	1.6013e-12	-//-
MD12G1189600	37.0178	4.09238	3.1772	4.1846e-10	2.9167e-09	sp|Q9LY00|WRK70_ARATH Probable WRKY transcription factor 70 OS=Arabidopsis thaliana GN=WRKY70 PE=2 SV=1//2.09659e-22
MD09G1019300	30.8387	3.40972	3.177	6.3442e-09	3.8736e-08	sp|Q9SK27|ENL1_ARATH Early nodulin-like protein 1 OS=Arabidopsis thaliana GN=At2g25060 PE=1 SV=2//5.63527e-25
MD13G1020800	2313.52	256.304	3.1742	2.3929e-137	1.1854e-134	sp|Q9FYK2|CML25_ARATH Probable calcium-binding protein CML25 OS=Arabidopsis thaliana GN=CML25 PE=2 SV=1//3.55155e-07
MD07G1126500	4283.63	475.241	3.1721	7.585e-154	5.4056e-151	sp|Q58FX0|BAP2_ARATH BON1-associated protein 2 OS=Arabidopsis thaliana GN=BAP2 PE=1 SV=1//8.33929e-33
MD02G1013200	105.764	11.7767	3.1669	8.253e-26	1.8102e-24	sp|Q06003|GOLI_DROME Protein goliath OS=Drosophila melanogaster GN=gol PE=2 SV=3//7.97905e-09
MD10G1114900	24.1802	2.69253	3.1668	1.5143e-06	6.8817e-06	-//-
MD07G1288000	123.405	13.7482	3.1661	1.6231e-06	7.3481e-06	-//-
MD08G1198000	327.559	36.6192	3.1611	4.7256e-57	3.3327e-55	sp|Q8GS71|FRA1_ARATH Kinesin-like protein FRA1 OS=Arabidopsis thaliana GN=FRA1 PE=1 SV=1//0
MD16G1134700	46.7089	5.23954	3.1562	8.1684e-13	7.3672e-12	sp|Q9M1Q9|AB21B_ARATH ABC transporter B family member 21 OS=Arabidopsis thaliana GN=ABCB21 PE=1 SV=2//9.674e-128
MD13G1257600	183.066	20.6073	3.1511	2.0809e-20	3.265e-19	-//-
MD11G1239800	18.8125	2.11785	3.151	9.7486e-06	3.9672e-05	-//-
MD10G1195100	174.979	19.7104	3.1502	6.6028e-38	2.502e-36	sp|Q9M9F9|ICR4_ARATH Interactor of constitutive active ROPs 4 OS=Arabidopsis thaliana GN=ICR4 PE=1 SV=2//1.31694e-45
MD04G1175800	26.0956	2.94465	3.1476	1.3818e-07	7.2205e-07	-//-
MD08G1208900	39.3991	4.45191	3.1457	6.5753e-11	4.9795e-10	sp|Q2PCF1|PDR2_NICPL Pleiotropic drug resistance protein 2 OS=Nicotiana plumbaginifolia GN=PDR2 PE=2 SV=1//0
MD15G1126700	2403.97	272.195	3.1427	2.4414e-40	1.013e-38	sp|P14009|14KD_DAUCA 14 kDa proline-rich protein DC2.15 OS=Daucus carota PE=2 SV=1//1.60274e-28
MD14G1192100	10116	1147.93	3.1395	5.7738e-166	5.7206e-163	sp|Q8GYP6|PPR49_ARATH Pentatricopeptide repeat-containing protein At1g18900 OS=Arabidopsis thaliana GN=At1g18900 PE=2 SV=1//0
MD15G1218800	147.366	16.7309	3.1388	4.3522e-32	1.2583e-30	sp|O65351|SBT17_ARATH Subtilisin-like protease SBT1.7 OS=Arabidopsis thaliana GN=SBT1.7 PE=1 SV=1//0
MD10G1099200	598.577	68.0326	3.1372	5.1422e-81	6.894e-79	sp|Q8L7W8|FUCO2_ARATH Alpha-L-fucosidase 2 OS=Arabidopsis thaliana GN=FUC95A PE=1 SV=1//0
MD11G1206000	155.308	17.6641	3.1362	2.7123e-33	8.2347e-32	sp|Q9LDN0|KN12A_ARATH Kinesin-like protein KIN12A OS=Arabidopsis thaliana GN=KIN12A PE=1 SV=1//0
MD14G1122900	151.719	17.2689	3.1352	9.4682e-33	2.7972e-31	-//-
MD04G1232500	44.1411	5.02659	3.1345	3.3246e-09	2.0961e-08	sp|Q9FRS6|PXL1_ARATH Leucine-rich repeat receptor-like protein kinase PXL1 OS=Arabidopsis thaliana GN=PXL1 PE=2 SV=1//0
MD04G1167700	8218.98	936.664	3.1334	5.2319e-162	4.7229e-159	sp|Q8S8P5|WRK33_ARATH Probable WRKY transcription factor 33 OS=Arabidopsis thaliana GN=WRKY33 PE=1 SV=2//4.05694e-112
MD15G1443500	17.6259	2.01069	3.1319	1.3259e-05	5.2871e-05	sp|Q9M9S0|ZHD4_ARATH Zinc-finger homeodomain protein 4 OS=Arabidopsis thaliana GN=ZHD4 PE=1 SV=1//1.12813e-65
MD16G1041700	37.6916	4.30777	3.1292	3.4972e-10	2.4561e-09	sp|Q5GHF7|IPT_HUMLU Adenylate isopentenyltransferase OS=Humulus lupulus PE=1 SV=1//3.16316e-123
MD15G1383200	24027.1	2748.85	3.1278	2.8097e-169	3.0847e-166	sp|Q9SJY5|PUMP5_ARATH Mitochondrial uncoupling protein 5 OS=Arabidopsis thaliana GN=PUMP5 PE=2 SV=1//1.62744e-130
MD08G1015100	33.2171	3.80598	3.1256	0.00029395	0.00094178	sp|Q9SGU2|SAU71_ARATH Auxin-responsive protein SAUR71 OS=Arabidopsis thaliana GN=SAUR71 PE=2 SV=1//7.27264e-16
MD12G1194300	614.087	70.5124	3.1225	8.2461e-83	1.1795e-80	sp|P85192|UP1_HELAN Unknown protein 1 OS=Helianthus annuus PE=1 SV=1//2.53791e-11
MD05G1322400	54.9757	6.31928	3.121	3.3447e-14	3.4215e-13	-//-
MD16G1057800	477.549	54.938	3.1198	4.5249e-36	1.5551e-34	-//-
MD12G1129800	149.386	17.1968	3.1188	4.2392e-13	3.9218e-12	-//-
MD05G1038700	45.5142	5.24035	3.1186	1.5995e-12	1.4e-11	-//-
MD14G1110300	169.835	19.6029	3.115	6.6996e-36	2.2793e-34	sp|A7PZL3|PGLR_VITVI Probable polygalacturonase OS=Vitis vinifera GN=GSVIVT00026920001 PE=1 SV=1//0
MD07G1192000	208.591	24.0886	3.1143	1.4884e-40	6.2142e-39	sp|Q8GXT3|BH123_ARATH Transcription factor bHLH123 OS=Arabidopsis thaliana GN=BHLH123 PE=2 SV=1//2.07459e-16
MD04G1068400	51.6954	5.99565	3.108	1.189e-12	1.056e-11	-//-
MD11G1139700	188.377	21.9008	3.1046	1.8054e-20	2.8503e-19	sp|Q8VYY5|NCRK_ARATH Receptor-like serine/threonine-protein kinase NCRK OS=Arabidopsis thaliana GN=NCRK PE=1 SV=1//0
MD13G1159600	11732.6	1365.76	3.1027	7.3164e-107	1.7381e-104	sp|Q8GZ17|COBL7_ARATH COBRA-like protein 7 OS=Arabidopsis thaliana GN=COBL7 PE=1 SV=2//0
MD09G1278900	41.6259	4.84654	3.1025	1.2599e-07	6.6164e-07	sp|Q9LVH4|CAR4_ARATH Protein C2-DOMAIN ABA-RELATED 4 OS=Arabidopsis thaliana GN=CAR4 PE=1 SV=1//8.94453e-77
MD07G1292700	507.078	59.1995	3.0986	2.6944e-16	3.2135e-15	sp|O65717|CNGC1_ARATH Cyclic nucleotide-gated ion channel 1 OS=Arabidopsis thaliana GN=CNGC1 PE=1 SV=1//1.13287e-116
MD03G1152100	18511.7	2163.89	3.0967	4.8203e-127	1.8648e-124	sp|Q9LXM2|CAF1I_ARATH Probable CCR4-associated factor 1 homolog 9 OS=Arabidopsis thaliana GN=CAF1-9 PE=2 SV=1//6.32377e-145
MD04G1100000	509.398	59.575	3.096	7.3458e-08	3.9655e-07	sp|Q8LEJ6|FLA11_ARATH Fasciclin-like arabinogalactan protein 11 OS=Arabidopsis thaliana GN=FLA11 PE=2 SV=2//9.892e-60
MD14G1234100	23.3114	2.72869	3.0948	3.3238e-07	1.6441e-06	sp|Q8L6Z7|EXO1_ARATH Exonuclease 1 OS=Arabidopsis thaliana GN=EXO1 PE=2 SV=2//1.72487e-83
MD12G1161300	2528.46	296.094	3.0941	1.8851e-85	2.8153e-83	sp|Q9FF86|DCR_ARATH BAHD acyltransferase DCR OS=Arabidopsis thaliana GN=DCR PE=2 SV=1//3.33355e-61
MD08G1071200	960.48	112.584	3.0928	2.6228e-47	1.4149e-45	sp|Q9FUJ1|CKX7_ARATH Cytokinin dehydrogenase 7 OS=Arabidopsis thaliana GN=CKX7 PE=1 SV=1//0
MD07G1082000	61.8038	7.25324	3.091	2.1403e-05	8.2404e-05	sp|O49621|MLO1_ARATH MLO-like protein 1 OS=Arabidopsis thaliana GN=MLO1 PE=1 SV=1//0
MD05G1142500	158.831	18.6685	3.0888	8.645e-33	2.5577e-31	sp|Q40392|TMVRN_NICGU TMV resistance protein N OS=Nicotiana glutinosa GN=N PE=1 SV=1//1.10445e-43
MD04G1067800	512.161	60.2097	3.0885	1.4525e-74	1.621e-72	sp|Q9FJ93|DRE1D_ARATH Dehydration-responsive element-binding protein 1D OS=Arabidopsis thaliana GN=DREB1D PE=2 SV=1//1.50456e-59
MD03G1134500	9803.34	1153.38	3.0874	5.2843e-161	4.3808e-158	sp|Q0ZIV6|YCF2_VITVI Protein Ycf2 OS=Vitis vinifera GN=ycf2-A PE=3 SV=1//2.37192e-12
MD15G1388700	238.399	28.184	3.0804	3.0459e-45	1.52e-43	sp|Q9BVG8|KIFC3_HUMAN Kinesin-like protein KIFC3 OS=Homo sapiens GN=KIFC3 PE=1 SV=4//1.65032e-104
MD05G1291600	447.237	52.9168	3.0792	1.4866e-22	2.6544e-21	sp|P55004|PHYE_IPONI Phytochrome E OS=Ipomoea nil GN=PHYE PE=2 SV=1//0
MD03G1062400	385.602	45.6296	3.0791	1.445e-12	1.2708e-11	sp|Q9LYN6|Y3565_ARATH Probable inactive receptor-like protein kinase At3g56050 OS=Arabidopsis thaliana GN=At3g56050 PE=2 SV=1//1.95746e-134
MD15G1328000	44.8369	5.31324	3.077	3.1786e-09	2.0109e-08	sp|Q9SZN7|HIP26_ARATH Heavy metal-associated isoprenylated plant protein 26 OS=Arabidopsis thaliana GN=HIPP26 PE=1 SV=1//1.27331e-48
MD13G1047200	19.6592	2.33325	3.0748	4.9354e-06	2.0947e-05	sp|A0AQW4|TCP12_ARATH Transcription factor TCP12 OS=Arabidopsis thaliana GN=TCP12 PE=2 SV=1//5.69197e-28
MD11G1115200	174.996	20.7907	3.0733	2.5655e-06	1.1305e-05	sp|P93149|C93B1_GLYEC Licodione synthase OS=Glycyrrhiza echinata GN=CYP93B1 PE=1 SV=2//0
MD11G1293300	25.6856	3.05263	3.0728	5.1018e-07	2.469e-06	sp|P93051|ERDL7_ARATH Sugar transporter ERD6-like 7 OS=Arabidopsis thaliana GN=At2g48020 PE=2 SV=2//0
MD01G1064600	1726.86	205.48	3.0711	2.5397e-82	3.5331e-80	sp|C0LGQ5|GSO1_ARATH LRR receptor-like serine/threonine-protein kinase GSO1 OS=Arabidopsis thaliana GN=GSO1 PE=2 SV=1//6.31346e-07
MD12G1010100	14916.5	1777.96	3.0686	3.0508e-161	2.5819e-158	sp|Q40392|TMVRN_NICGU TMV resistance protein N OS=Nicotiana glutinosa GN=N PE=1 SV=1//2.39043e-81
MD17G1227000	52.2064	6.245	3.0635	5.8516e-07	2.8115e-06	sp|Q9S9M8|TLP8_ARATH Tubby-like protein 8 OS=Arabidopsis thaliana GN=TULP8 PE=2 SV=1//1.88968e-151
MD17G1205900	277.539	33.2087	3.0631	2.7009e-43	1.2468e-41	sp|O04235|SSRP1_VICFA FACT complex subunit SSRP1 OS=Vicia faba GN=SSRP1 PE=2 SV=1//3.08864e-33
MD01G1209200	2637.04	316.435	3.0589	2.4235e-132	1.0586e-129	-//-
MD00G1165400	1821.3	218.645	3.0583	7.466e-121	2.4657e-118	sp|Q9ZUU9|AB3G_ARATH ABC transporter G family member 3 OS=Arabidopsis thaliana GN=ABCG3 PE=1 SV=2//0
MD02G1217100	20.3142	2.44204	3.0563	1.2932e-05	5.1613e-05	sp|O23530|SNC1_ARATH Protein SUPPRESSOR OF npr1-1, CONSTITUTIVE 1 OS=Arabidopsis thaliana GN=SNC1 PE=1 SV=3//2.73713e-40
MD12G1013900	22.3672	2.69335	3.0539	2.6463e-05	0.00010029	sp|P81392|MYB06_ANTMA Myb-related protein 306 OS=Antirrhinum majus GN=MYB306 PE=2 SV=1//2.9595e-82
MD12G1141700	53.9576	6.49851	3.0536	1.1159e-13	1.0873e-12	sp|Q7ZYL5|KF22B_XENLA Kinesin-like protein KIF22-B OS=Xenopus laevis GN=kif22-b PE=2 SV=2//2.40922e-70
MD05G1336800	1213.53	146.196	3.0532	7.0563e-106	1.6014e-103	sp|Q8GYA4|CRK10_ARATH Cysteine-rich receptor-like protein kinase 10 OS=Arabidopsis thaliana GN=CRK10 PE=1 SV=3//1.41871e-166
MD14G1234700	121.997	14.717	3.0513	9.159e-27	2.102e-25	sp|Q9SUC9|UGPI7_ARATH Uncharacterized GPI-anchored protein At4g28100 OS=Arabidopsis thaliana GN=At4g28100 PE=1 SV=1//8.64054e-50
MD03G1010900	267.146	32.2399	3.0507	7.7871e-49	4.3873e-47	-//-
MD15G1337100	47.568	5.74378	3.0499	3.2568e-08	1.8319e-07	sp|Q9SVB7|WRK13_ARATH Probable WRKY transcription factor 13 OS=Arabidopsis thaliana GN=WRKY13 PE=2 SV=1//3.42261e-52
MD11G1012800	534.929	64.7993	3.0453	4.0199e-74	4.4374e-72	sp|Q9AXT8|CMT1_MAIZE DNA (cytosine-5)-methyltransferase 1 OS=Zea mays GN=MET2A PE=1 SV=1//0
MD15G1250000	29.8711	3.62593	3.0423	9.6655e-07	4.5073e-06	sp|Q9LHP4|RCH2_ARATH Receptor-like protein kinase 2 OS=Arabidopsis thaliana GN=RCH2 PE=1 SV=1//1.85927e-06
MD03G1148500	12097.4	1471.02	3.0398	9.7224e-156	7.3138e-153	sp|Q9FMR3|NAC90_ARATH NAC domain-containing protein 90 OS=Arabidopsis thaliana GN=NAC090 PE=2 SV=1//1.31919e-83
MD15G1439600	2947.42	358.602	3.039	3.3825e-61	2.6733e-59	sp|Q9FL28|FLS2_ARATH LRR receptor-like serine/threonine-protein kinase FLS2 OS=Arabidopsis thaliana GN=FLS2 PE=1 SV=1//2.90345e-19
MD03G1251300	52.1061	6.35682	3.0351	5.4246e-13	4.9731e-12	sp|Q803A0|JADE1_DANRE Protein Jade-1 OS=Danio rerio GN=jade1 PE=2 SV=1//3.14248e-37
MD04G1068300	43.2264	5.2779	3.0339	8.7641e-08	4.6832e-07	-//-
MD11G1186100	1437.9	175.627	3.0334	9.9153e-113	2.6154e-110	sp|Q94CK9|LRP1_ARATH Protein LATERAL ROOT PRIMORDIUM 1 OS=Arabidopsis thaliana GN=LRP1 PE=1 SV=1//2.76863e-67
MD13G1155000	27.2815	3.33846	3.0307	1.8418e-07	9.4543e-07	-//-
MD10G1170600	300.109	36.7595	3.0293	2.7057e-52	1.6628e-50	sp|Q8GZM7|PIF1_ARATH Transcription factor PIF1 OS=Arabidopsis thaliana GN=PIF1 PE=1 SV=1//1.13335e-62
MD05G1191500	95.6081	11.7386	3.0259	1.9304e-21	3.2337e-20	sp|Q8VZG8|Y4885_ARATH Probable LRR receptor-like serine/threonine-protein kinase At4g08850 OS=Arabidopsis thaliana GN=At4g08850 PE=2 SV=3//2.40818e-18
MD04G1188000	23.6719	2.90768	3.0252	3.4319e-06	1.4877e-05	sp|Q9FI78|HST_ARATH Shikimate O-hydroxycinnamoyltransferase OS=Arabidopsis thaliana GN=HST PE=2 SV=1//4.8894e-170
MD02G1033500	57.8549	7.10853	3.0248	1.3947e-14	1.47e-13	sp|Q54DY9|BCS1B_DICDI Probable mitochondrial chaperone BCS1-B OS=Dictyostelium discoideum GN=bcsl1b PE=3 SV=1//1.9354e-27
MD04G1013500	16.9335	2.08194	3.0239	1.9137e-05	7.4298e-05	sp|O04933|SPSA2_CRAPL Probable sucrose-phosphate synthase 2 OS=Craterostigma plantagineum GN=SPS2 PE=2 SV=1//0
MD11G1207300	54.8904	6.749	3.0238	1.6385e-13	1.5735e-12	sp|Q8W453|DIRL1_ARATH Putative lipid-transfer protein DIR1 OS=Arabidopsis thaliana GN=DIR1 PE=1 SV=1//4.89201e-17
MD15G1362700	109.129	13.4637	3.0189	2.4755e-07	1.2475e-06	-//-
MD01G1039400	36.935	4.55989	3.0179	7.4352e-06	3.0732e-05	sp|P0CB23|Y4862_ARATH Uncharacterized protein At4g38062 OS=Arabidopsis thaliana GN=At4g38062 PE=4 SV=1//7.94869e-124
MD13G1239100	1309.38	162.638	3.0092	3.0759e-109	7.5727e-107	sp|Q9SV15|WRK11_ARATH Probable WRKY transcription factor 11 OS=Arabidopsis thaliana GN=WRKY11 PE=2 SV=2//1.62387e-92
MD03G1166900	257.791	32.0543	3.0076	1.8461e-47	1.0026e-45	sp|Q94CK9|LRP1_ARATH Protein LATERAL ROOT PRIMORDIUM 1 OS=Arabidopsis thaliana GN=LRP1 PE=1 SV=1//2.46149e-64
MD01G1051800	1009.77	125.647	3.0066	4.1914e-15	4.598e-14	sp|B6VJS4|ROMT_VITVI Trans-resveratrol di-O-methyltransferase OS=Vitis vinifera GN=ROMT PE=1 SV=2//1.11051e-122
MD10G1020100	942.383	117.333	3.0057	1.405e-94	2.5943e-92	sp|Q40392|TMVRN_NICGU TMV resistance protein N OS=Nicotiana glutinosa GN=N PE=1 SV=1//3.43797e-104
MD05G1083200	1659.66	206.689	3.0054	2.0546e-115	5.8776e-113	sp|Q9LT79|PUB25_ARATH U-box domain-containing protein 25 OS=Arabidopsis thaliana GN=PUB25 PE=2 SV=1//3.19513e-158
MD17G1201400	121.361	15.1149	3.0053	2.4183e-26	5.4333e-25	-//-
MD11G1114300	127.654	15.9025	3.0049	2.4879e-27	5.869e-26	sp|Q94CS9|TIP12_ORYSJ Probable aquaporin TIP1-2 OS=Oryza sativa subsp. japonica GN=TIP1-2 PE=2 SV=1//1.57021e-118
MD06G1099000	54.7812	6.85698	2.998	2.3852e-13	2.2586e-12	sp|Q9LYS2|AB10C_ARATH ABC transporter C family member 10 OS=Arabidopsis thaliana GN=ABCC10 PE=2 SV=2//0
MD01G1121000	88.8867	11.1305	2.9975	1.644e-20	2.6046e-19	-//-
MD10G1328100	1431.19	179.366	2.9962	1.2734e-11	1.0325e-10	sp|Q00985|ACCO1_MALDO 1-aminocyclopropane-1-carboxylate oxidase 1 OS=Malus domestica PE=1 SV=1//0
MD05G1161500	183.601	23.0132	2.996	2.4462e-07	1.2336e-06	-//-
MD02G1165600	6939.24	872.826	2.991	1.5892e-147	9.4938e-145	sp|Q9FKZ1|DRL42_ARATH Probable disease resistance protein At5g66900 OS=Arabidopsis thaliana GN=At5g66900 PE=3 SV=1//6.75044e-153
MD16G1129200	607.24	76.443	2.9898	8.3217e-19	1.1845e-17	sp|Q93Y09|SCP45_ARATH Serine carboxypeptidase-like 45 OS=Arabidopsis thaliana GN=SCPL45 PE=2 SV=1//0
MD04G1046000	36.51	4.59687	2.9896	1.3016e-09	8.6198e-09	sp|Q9SZF7|SHR_ARATH Protein SHORT-ROOT OS=Arabidopsis thaliana GN=SHR PE=1 SV=1//8.10311e-131
MD02G1299700	84.0849	10.5901	2.9891	1.164e-07	6.1453e-07	sp|Q9SV07|ASAT1_ARATH Acyl-CoA--sterol O-acyltransferase 1 OS=Arabidopsis thaliana GN=ASAT1 PE=1 SV=1//1.31416e-80
MD13G1251000	2377.06	299.803	2.9871	6.2438e-124	2.2055e-121	sp|Q9XID3|Y1343_ARATH G-type lectin S-receptor-like serine/threonine-protein kinase At1g34300 OS=Arabidopsis thaliana GN=At1g34300 PE=2 SV=1//8.53e-85
MD02G1062800	136.528	17.233	2.986	8.4891e-29	2.1486e-27	sp|O82480|RAC7_ARATH Rac-like GTP-binding protein ARAC7 OS=Arabidopsis thaliana GN=ARAC7 PE=1 SV=1//1.03417e-133
MD11G1046300	43.1906	5.45958	2.9839	5.6451e-11	4.3072e-10	-//-
MD02G1017200	23.8475	3.01672	2.9828	2.61e-06	1.1491e-05	-//-
MD11G1007800	43.9381	5.56536	2.9809	2.1085e-09	1.3637e-08	sp|Q9FFZ1|PPH_ARATH Pheophytinase, chloroplastic OS=Arabidopsis thaliana GN=PPH PE=1 SV=1//1.0408e-21
MD08G1098200	19.8374	2.5133	2.9806	2.1922e-05	8.424e-05	sp|Q9C635|HSFB4_ARATH Heat stress transcription factor B-4 OS=Arabidopsis thaliana GN=HSFB4 PE=2 SV=1//2.71797e-101
MD14G1217300	55.5241	7.03483	2.9805	7.4782e-14	7.4038e-13	sp|O13046|WDHD1_XENLA WD repeat and HMG-box DNA-binding protein 1 OS=Xenopus laevis GN=wdhd1 PE=1 SV=1//3.219e-83
MD11G1279900	46.7436	5.92301	2.9804	9.0618e-12	7.4336e-11	sp|Q8W4K5|VAB_ARATH VAN3-binding protein OS=Arabidopsis thaliana GN=VAB PE=1 SV=1//3.61707e-119
MD15G1317700	1013.27	128.431	2.98	9.6363e-96	1.8039e-93	-//-
MD11G1118000	30.015	3.80516	2.9797	3.1278e-08	1.7632e-07	sp|O50055|COL1_ARATH Zinc finger protein CONSTANS-LIKE 1 OS=Arabidopsis thaliana GN=COL1 PE=1 SV=1//8.33877e-11
MD02G1164400	2222.67	281.896	2.9791	7.3723e-105	1.6276e-102	sp|Q9FKZ1|DRL42_ARATH Probable disease resistance protein At5g66900 OS=Arabidopsis thaliana GN=At5g66900 PE=3 SV=1//1.06042e-88
MD01G1068800	166.325	21.1395	2.976	4.7408e-11	3.6452e-10	sp|Q66PF2|URT1_FRAAN Putative UDP-rhamnose:rhamnosyltransferase 1 OS=Fragaria ananassa GN=GT4 PE=2 SV=1//3.52693e-116
MD01G1142000	142.582	18.1995	2.9698	1.5955e-16	1.9335e-15	sp|F4K295|ROGF5_ARATH Rop guanine nucleotide exchange factor 5 OS=Arabidopsis thaliana GN=ROPGEF5 PE=2 SV=1//0
MD05G1134100	138.409	17.6978	2.9673	1.5681e-28	3.9223e-27	sp|P46277|CCNB1_MEDSV G2/mitotic-specific cyclin-1 OS=Medicago sativa subsp. varia PE=2 SV=1//7.42456e-153
MD06G1191800	187.041	23.9466	2.9655	1.8243e-36	6.4051e-35	sp|Q93Z00|TCP14_ARATH Transcription factor TCP14 OS=Arabidopsis thaliana GN=TCP14 PE=1 SV=1//2.16668e-43
MD05G1065500	65.5425	8.40342	2.9634	7.6896e-14	7.602e-13	sp|Q9SIJ5|RADL2_ARATH Protein RADIALIS-like 2 OS=Arabidopsis thaliana GN=RL2 PE=2 SV=1//3.4958e-39
MD15G1301200	1191.72	152.869	2.9627	3.3275e-103	7.04e-101	sp|C0LGI5|Y1699_ARATH Probable LRR receptor-like serine/threonine-protein kinase At1g69990 OS=Arabidopsis thaliana GN=At1g69990 PE=2 SV=1//5.10496e-24
MD17G1235000	130.264	16.7265	2.9612	1.6502e-28	4.1226e-27	sp|Q9FN30|TAT2_ARATH Probable aminotransferase TAT2 OS=Arabidopsis thaliana GN=At5g53970 PE=2 SV=1//5.91065e-171
MD14G1023700	17.6062	2.26199	2.9604	2.3926e-05	9.138e-05	sp|Q9FLE8|Y5986_ARATH Uncharacterized protein At5g39865 OS=Arabidopsis thaliana GN=At5g39865 PE=2 SV=1//6.95228e-31
MD03G1211100	89.0912	11.4544	2.9594	2.4897e-19	3.6617e-18	sp|O48915|NDR1_ARATH Protein NDR1 OS=Arabidopsis thaliana GN=NDR1 PE=1 SV=1//4.10075e-53
MD17G1255200	243.104	31.3062	2.9571	4.22e-10	2.9394e-09	sp|Q9M8S6|SKOR_ARATH Potassium channel SKOR OS=Arabidopsis thaliana GN=SKOR PE=1 SV=1//0
MD15G1108300	246.77	31.8483	2.9539	7.7381e-44	3.6424e-42	sp|Q96518|PER16_ARATH Peroxidase 16 OS=Arabidopsis thaliana GN=PER16 PE=1 SV=2//7.80033e-143
MD13G1036700	731.775	94.5643	2.952	5.4597e-83	7.8647e-81	sp|Q3ECH2|Y1670_ARATH Probable receptor-like protein kinase At1g67000 OS=Arabidopsis thaliana GN=At1g67000 PE=2 SV=2//5.37632e-109
MD13G1244500	26.1089	3.37438	2.9519	7.6052e-07	3.5982e-06	sp|Q9SZW4|HMA2_ARATH Cadmium/zinc-transporting ATPase HMA2 OS=Arabidopsis thaliana GN=HMA2 PE=2 SV=1//0
MD15G1030400	49.8783	6.46235	2.9483	6.0037e-12	5.012e-11	-//-
MD12G1171500	41.524	5.38148	2.9479	9.6325e-11	7.1678e-10	sp|Q8LED3|TBL3_ARATH Protein trichome birefringence-like 3 OS=Arabidopsis thaliana GN=TBL3 PE=2 SV=1//0
MD17G1042500	8857.71	1149.94	2.9454	1.8824e-148	1.1413e-145	sp|Q9LHD2|GATLA_ARATH Probable galacturonosyltransferase-like 10 OS=Arabidopsis thaliana GN=GATL10 PE=2 SV=1//2.58554e-167
MD11G1101900	27.0781	3.52015	2.9434	3.2609e-07	1.6145e-06	sp|C0LGP4|Y3475_ARATH Probable LRR receptor-like serine/threonine-protein kinase At3g47570 OS=Arabidopsis thaliana GN=At3g47570 PE=2 SV=1//0
MD10G1264100	33.3903	4.34287	2.9427	1.8289e-08	1.0588e-07	sp|Q9FL33|MCM3_ARATH DNA replication licensing factor MCM3 OS=Arabidopsis thaliana GN=MCM3 PE=1 SV=1//0
MD14G1046200	37.2512	4.84573	2.9425	6.3765e-10	4.3541e-09	-//-
MD13G1191500	69.8188	9.08306	2.9424	1.0557e-15	1.2118e-14	sp|Q9S7X6|ACL5_ARATH Thermospermine synthase ACAULIS5 OS=Arabidopsis thaliana GN=ACL5 PE=1 SV=1//6.88529e-150
MD14G1155500	75.4859	9.83779	2.9398	7.0738e-08	3.8278e-07	sp|Q38836|AGL11_ARATH Agamous-like MADS-box protein AGL11 OS=Arabidopsis thaliana GN=AGL11 PE=1 SV=1//2.30475e-42
MD17G1085000	75.1824	9.80025	2.9395	1.8289e-17	2.3728e-16	sp|Q8VYN2|VAP42_ARATH Vesicle-associated protein 4-2 OS=Arabidopsis thaliana GN=PVA42 PE=1 SV=1//6.12439e-88
MD10G1329000	400.316	52.1978	2.9391	1.3032e-20	2.0834e-19	sp|B3LF48|EHD2_ARATH EH domain-containing protein 2 OS=Arabidopsis thaliana GN=EHD2 PE=1 SV=1//0
MD07G1283400	17.8743	2.33325	2.9375	1.7813e-05	6.9564e-05	sp|Q9LYS2|AB10C_ARATH ABC transporter C family member 10 OS=Arabidopsis thaliana GN=ABCC10 PE=2 SV=2//6.41923e-06
MD15G1285400	332.641	43.5093	2.9346	2.4968e-54	1.6125e-52	sp|O48653|DPOLA_ORYSJ DNA polymerase alpha catalytic subunit OS=Oryza sativa subsp. japonica GN=Os01g0868300 PE=2 SV=2//0
MD12G1180900	939.834	123.105	2.9325	8.5774e-82	1.1732e-79	sp|D7LBN4|CSPLH_ARALL CASP-like protein 4B1 OS=Arabidopsis lyrata subsp. lyrata GN=ARALYDRAFT_321547 PE=3 SV=1//1.89434e-40
MD13G1099500	86.7614	11.3796	2.9306	7.1398e-20	1.0891e-18	sp|Q9FXE4|P2C14_ARATH Probable protein phosphatase 2C 14 OS=Arabidopsis thaliana GN=At1g67820 PE=2 SV=2//9.62283e-114
MD11G1252200	458.407	60.1369	2.9303	1.783e-58	1.3027e-56	sp|Q58G01|LHWL3_ARATH Transcription factor bHLH155 OS=Arabidopsis thaliana GN=BHLH155 PE=2 SV=1//4.87731e-18
MD13G1009000	148.846	19.566	2.9274	7.6255e-30	2.0023e-28	-//-
MD10G1316200	107.962	14.2154	2.925	8.5949e-11	6.4346e-10	sp|Q9SVS1|BGL47_ARATH Beta-glucosidase 47 OS=Arabidopsis thaliana GN=BGLU47 PE=3 SV=2//0
MD10G1244200	1540.44	203.052	2.9234	1.4389e-108	3.5211e-106	sp|Q9SVG4|RETOL_ARATH Reticuline oxidase-like protein OS=Arabidopsis thaliana GN=At4g20830 PE=1 SV=2//0
MD09G1064900	191.724	25.3484	2.9191	1.5755e-36	5.5555e-35	sp|Q9SGA8|U83A1_ARATH UDP-glycosyltransferase 83A1 OS=Arabidopsis thaliana GN=UGT83A1 PE=2 SV=1//1.42686e-147
MD06G1225500	182.325	24.1277	2.9177	3.6607e-35	1.2129e-33	sp|Q9SD82|RFA1B_ARATH Replication protein A 70 kDa DNA-binding subunit B OS=Arabidopsis thaliana GN=RPA1B PE=3 SV=1//0
MD13G1183900	2413.38	319.508	2.9171	2.2784e-72	2.3976e-70	sp|Q94BT9|ATOX1_ARATH Copper transport protein ATX1 OS=Arabidopsis thaliana GN=ATX1 PE=1 SV=1//4.38723e-10
MD03G1185700	5606.07	744.853	2.912	1.5194e-138	8.0155e-136	sp|Q9LSQ6|PBP1_ARATH Calcium-binding protein PBP1 OS=Arabidopsis thaliana GN=PBP1 PE=1 SV=1//8.39653e-35
MD17G1049700	429.548	57.1586	2.9098	1.0446e-59	7.8727e-58	sp|P33629|TBA_PRUDU Tubulin alpha chain OS=Prunus dulcis GN=TUBA PE=2 SV=1//0
MD07G1057800	214.705	28.5832	2.9091	1.3244e-38	5.1534e-37	sp|Q8LFN2|Y3037_ARATH Probable inactive leucine-rich repeat receptor-like protein kinase At3g03770 OS=Arabidopsis thaliana GN=At3g03770 PE=2 SV=1//0
MD08G1186100	6206.24	826.324	2.9089	5.6586e-113	1.5024e-110	sp|Q9ZPE7|EXO_ARATH Protein EXORDIUM OS=Arabidopsis thaliana GN=EXO PE=2 SV=1//2.1965e-141
MD06G1089700	37.0524	4.95371	2.903	1.7662e-09	1.1531e-08	sp|P20027|MYB3_HORVU Myb-related protein Hv33 OS=Hordeum vulgare GN=MYB2 PE=2 SV=3//3.65679e-08
MD16G1175800	196.175	26.3155	2.8982	7.4558e-36	2.5302e-34	sp|Q56XP4|NHX2_ARATH Sodium/hydrogen exchanger 2 OS=Arabidopsis thaliana GN=NHX2 PE=2 SV=2//0
MD09G1052700	168.854	22.655	2.8979	8.3132e-33	2.4614e-31	sp|Q93Z27|CML45_ARATH Probable calcium-binding protein CML45 OS=Arabidopsis thaliana GN=CML45 PE=1 SV=1//7.9832e-44
MD02G1227400	22.1895	2.97836	2.8973	1.9029e-06	8.5359e-06	sp|Q66I84|DCC1_DANRE Sister chromatid cohesion protein DCC1 OS=Danio rerio GN=dscc1 PE=2 SV=1//2.8694e-39
MD17G1034900	71.9088	9.65856	2.8963	1.1204e-15	1.2839e-14	sp|O49453|Y4844_ARATH Uncharacterized protein At4g28440 OS=Arabidopsis thaliana GN=At4g28440 PE=1 SV=1//9.39584e-51
MD03G1146300	378.227	50.8741	2.8943	4.9385e-30	1.3078e-28	sp|Q6AWW5|Y5262_ARATH Ankyrin repeat-containing protein At5g02620 OS=Arabidopsis thaliana GN=At5g02620 PE=1 SV=1//4.93019e-09
MD16G1092400	25.62	3.44645	2.8941	1.2541e-06	5.7635e-06	-//-
MD10G1063800	98.6842	13.2837	2.8932	1.0016e-17	1.3223e-16	sp|Q93YQ7|GUN24_ARATH Endoglucanase 24 OS=Arabidopsis thaliana GN=At4g39010 PE=2 SV=1//0
MD07G1013000	38.6002	5.20501	2.8906	1.1775e-09	7.8401e-09	-//-
MD09G1201700	34.8681	4.70322	2.8902	5.6149e-09	3.4496e-08	-//-
MD00G1178900	47.3364	6.3911	2.8888	3.8931e-11	3.0198e-10	sp|C0LGP4|Y3475_ARATH Probable LRR receptor-like serine/threonine-protein kinase At3g47570 OS=Arabidopsis thaliana GN=At3g47570 PE=2 SV=1//0
MD12G1028000	280.769	37.9111	2.8887	6.2378e-46	3.1873e-44	sp|O23826|K125_TOBAC 125 kDa kinesin-related protein OS=Nicotiana tabacum GN=TKRP125 PE=1 SV=1//0
MD17G1286700	119.058	16.0852	2.8879	3.5364e-24	7.0522e-23	-//-
MD05G1278200	2216.22	299.714	2.8864	2.0575e-116	6.1229e-114	sp|Q941F1|PLA15_ARATH Phospholipase A1-Igamma1, chloroplastic OS=Arabidopsis thaliana GN=At1g06800 PE=1 SV=2//8.17268e-117
MD02G1187500	105.559	14.2881	2.8852	1.7611e-22	3.1281e-21	-//-
MD07G1121500	28.5957	3.87805	2.8824	3.9337e-07	1.9292e-06	sp|Q9C5P7|SEC1A_ARATH Protein transport Sec1a OS=Arabidopsis thaliana GN=SEC1A PE=2 SV=3//0
MD13G1042500	162.798	22.0823	2.8821	3.6122e-07	1.7801e-06	sp|Q9CA28|TKPR2_ARATH Tetraketide alpha-pyrone reductase 2 OS=Arabidopsis thaliana GN=TKPR2 PE=1 SV=1//0
MD02G1030200	33.2644	4.52317	2.8786	1.0422e-08	6.2083e-08	sp|Q1G3V9|EPFL8_ARATH EPIDERMAL PATTERNING FACTOR-like protein 8 OS=Arabidopsis thaliana GN=EPFL8 PE=1 SV=1//3.56043e-07
MD16G1014300	198.032	26.9264	2.8786	6.6654e-36	2.2696e-34	sp|O82015|LIGV1_LIGVU Major pollen allergen Lig v 1 OS=Ligustrum vulgare PE=1 SV=2//2.53718e-06
MD04G1234300	271.587	36.9412	2.8781	6.1039e-14	6.0922e-13	sp|Q8LB81|GDL79_ARATH GDSL esterase/lipase At5g33370 OS=Arabidopsis thaliana GN=At5g33370 PE=2 SV=1//0
MD11G1191400	25.84	3.5177	2.8769	7.7862e-07	3.6761e-06	-//-
MD06G1189400	261.054	35.6507	2.8723	7.7454e-29	1.9628e-27	-//-
MD09G1006900	75.4406	10.3042	2.8721	2.0308e-16	2.4473e-15	sp|Q9FE20|PBS1_ARATH Serine/threonine-protein kinase PBS1 OS=Arabidopsis thaliana GN=PBS1 PE=1 SV=1//1.64454e-157
MD17G1113400	6570.18	897.501	2.8719	9.3223e-37	3.3306e-35	sp|P27518|CB21_GOSHI Chlorophyll a-b binding protein 151, chloroplastic OS=Gossypium hirsutum GN=CAB-151 PE=2 SV=2//3.16881e-167
MD13G1089800	1510	206.568	2.8699	1.5574e-62	1.273e-60	sp|O80739|POT12_ARATH Putative potassium transporter 12 OS=Arabidopsis thaliana GN=POT12 PE=1 SV=2//0
MD13G1226700	177.48	24.3453	2.8659	1.0703e-12	9.5455e-12	-//-
MD05G1358700	85.5801	11.7786	2.8611	5.3574e-18	7.2134e-17	sp|Q41916|CYT5_ARATH Cysteine proteinase inhibitor 5 OS=Arabidopsis thaliana GN=CYS5 PE=2 SV=2//7.17414e-21
MD02G1169800	376.868	51.8739	2.861	9.8759e-55	6.4706e-53	sp|Q9SLN8|DBR_TOBAC 2-alkenal reductase (NADP(+)-dependent) OS=Nicotiana tabacum GN=DBR PE=1 SV=1//4.22781e-152
MD13G1038000	303.169	41.7532	2.8602	4.2716e-48	2.3737e-46	sp|Q9FID6|Y5392_ARATH Probable receptor-like protein kinase At5g39020 OS=Arabidopsis thaliana GN=At5g39020 PE=2 SV=1//1.11482e-96
MD09G1006400	10037.2	1383.38	2.8591	1.1327e-136	5.4778e-134	sp|Q9FY93|NAC83_ARATH NAC domain-containing protein 83 OS=Arabidopsis thaliana GN=NAC083 PE=1 SV=1//3.60894e-40
MD08G1228700	83.6158	11.5251	2.859	2.3777e-18	3.2697e-17	sp|Q9SAC4|FB2_ARATH F-box protein At1g10780 OS=Arabidopsis thaliana GN=At1g10780 PE=2 SV=1//0
MD10G1171900	62.485	8.61636	2.8584	1.9706e-14	2.052e-13	sp|Q9SRY4|LPA1_ARATH Protein LOW PSII ACCUMULATION 1, chloroplastic OS=Arabidopsis thaliana GN=LPA1 PE=1 SV=1//3.50201e-27
MD02G1165700	1636.25	225.652	2.8582	4.3866e-106	1.0011e-103	sp|Q9FKZ1|DRL42_ARATH Probable disease resistance protein At5g66900 OS=Arabidopsis thaliana GN=At5g66900 PE=3 SV=1//3.62006e-20
MD04G1151600	681.838	94.0408	2.8581	1.6878e-24	3.4384e-23	sp|Q93Z81|CAX3_ARATH Vacuolar cation/proton exchanger 3 OS=Arabidopsis thaliana GN=CAX3 PE=1 SV=1//0
MD12G1040200	453.981	62.6763	2.8566	1.0616e-54	6.9444e-53	sp|P43298|TMK1_ARATH Receptor protein kinase TMK1 OS=Arabidopsis thaliana GN=TMK1 PE=1 SV=1//0
MD09G1064700	139.856	19.3157	2.8561	5.085e-28	1.2444e-26	sp|Q9SGA8|U83A1_ARATH UDP-glycosyltransferase 83A1 OS=Arabidopsis thaliana GN=UGT83A1 PE=2 SV=1//1.41222e-155
MD11G1136100	22.8818	3.16086	2.8558	2.2321e-06	9.913e-06	-//-
MD09G1004200	686.526	94.9999	2.8533	1.4716e-43	6.8555e-42	-//-
MD05G1213600	72.6242	10.0507	2.8532	1.8311e-16	2.2105e-15	sp|O81635|ATK4_ARATH Kinesin-4 OS=Arabidopsis thaliana GN=ATK4 PE=1 SV=2//9.72041e-101
MD10G1248100	3267.36	452.516	2.8521	3.0006e-124	1.0883e-121	-//-
MD02G1266300	207.589	28.7542	2.8519	5.8362e-38	2.2198e-36	sp|O24606|EIN3_ARATH Protein ETHYLENE INSENSITIVE 3 OS=Arabidopsis thaliana GN=EIN3 PE=1 SV=1//3.22341e-157
MD10G1156000	134.69	18.6679	2.851	1.2763e-26	2.9028e-25	-//-
MD05G1029500	371.421	51.4842	2.8509	9.6537e-54	6.1756e-52	-//-
MD03G1205100	80.9326	11.2371	2.8485	4.375e-16	5.1589e-15	sp|Q50EK1|C16B1_PICSI Cytochrome P450 716B1 OS=Picea sitchensis GN=CYP716B1 PE=2 SV=1//9.40448e-127
MD17G1152800	4932.56	687.064	2.8438	2.2832e-131	9.4639e-129	sp|O49607|SBT16_ARATH Subtilisin-like protease SBT1.6 OS=Arabidopsis thaliana GN=SBT1.6 PE=2 SV=1//0
MD01G1061600	142.935	19.9275	2.8425	3.5102e-27	8.2042e-26	sp|Q9C9H7|RLP12_ARATH Receptor-like protein 12 OS=Arabidopsis thaliana GN=RLP12 PE=2 SV=2//2.22379e-58
MD06G1232300	37.8263	5.27708	2.8416	2.0266e-09	1.3132e-08	-//-
MD15G1083300	207.92	29.0094	2.8414	5.1404e-37	1.8561e-35	sp|P40781|CYPR4_CYNCA Protein CYPRO4 OS=Cynara cardunculus GN=CYPRO4 PE=2 SV=1//0
MD05G1132400	105.206	14.6843	2.8409	5.1152e-22	8.861e-21	sp|Q9FI14|TAO1_ARATH Disease resistance protein TAO1 OS=Arabidopsis thaliana GN=TAO1 PE=3 SV=1//6.5086e-07
MD07G1267100	49.0538	6.85616	2.8389	2.002e-11	1.5915e-10	-//-
MD05G1269300	11718.4	1638.39	2.8384	1.2718e-140	6.798e-138	-//-
MD15G1216500	61.8	8.65146	2.8366	1.5926e-11	1.2796e-10	sp|O04011|ABP20_PRUPE Auxin-binding protein ABP20 OS=Prunus persica GN=ABP20 PE=2 SV=1//1.32447e-119
MD11G1120000	6309.28	883.49	2.8362	1.2175e-135	5.6847e-133	sp|Q9LQQ8|RLCK7_ARATH Probable serine/threonine-protein kinase RLCKVII OS=Arabidopsis thaliana GN=At1g07870 PE=2 SV=1//0
MD15G1376900	732.533	102.637	2.8353	7.6788e-34	2.383e-32	-//-
MD01G1012600	224.712	31.4851	2.8353	8.983e-40	3.6309e-38	sp|B8BMI1|MCM7_ORYSI DNA replication licensing factor MCM7 OS=Oryza sativa subsp. indica GN=MCM7 PE=3 SV=1//0
MD17G1066000	7936.62	1112.36	2.8349	2.8765e-62	2.3323e-60	-//-
MD09G1286700	55.0448	7.71994	2.8339	1.0693e-12	9.54e-12	-//-
MD15G1099400	803.554	112.839	2.8321	1.033e-74	1.1591e-72	-//-
MD12G1108300	162.939	22.9056	2.8306	9.611e-30	2.5188e-28	sp|Q9SCP2|PLY12_ARATH Probable pectate lyase 12 OS=Arabidopsis thaliana GN=At3g53190 PE=2 SV=2//0
MD09G1233700	3187.94	448.244	2.8303	1.5815e-122	5.3987e-120	sp|Q94J16|HFA4B_ORYSJ Heat stress transcription factor A-4b OS=Oryza sativa subsp. japonica GN=HSFA4B PE=2 SV=1//2.56277e-96
MD16G1267200	4007.42	563.547	2.8301	7.8834e-127	2.9929e-124	sp|Q38910|XTH23_ARATH Probable xyloglucan endotransglucosylase/hydrolase protein 23 OS=Arabidopsis thaliana GN=XTH23 PE=2 SV=1//3.41121e-147
MD01G1157700	4471.77	629.315	2.829	2.2341e-127	8.811e-125	sp|Q948P6|FRI3_SOYBN Ferritin-3, chloroplastic OS=Glycine max PE=2 SV=1//5.15087e-109
MD14G1099800	195.09	27.4616	2.8286	1.7009e-34	5.4406e-33	sp|Q9YHY6|CND1_XENLA Condensin complex subunit 1 OS=Xenopus laevis GN=ncapd2 PE=1 SV=1//2.24541e-37
MD00G1178400	188.423	26.6378	2.8224	1.9415e-34	6.1953e-33	sp|O22806|BUBR1_ARATH Mitotic spindle checkpoint protein BUBR1 OS=Arabidopsis thaliana GN=BUBR1 PE=1 SV=2//1.5394e-85
MD10G1121700	227.496	32.17	2.8221	3.4461e-39	1.3724e-37	sp|Q9S836|LAX2_ARATH Auxin transporter-like protein 2 OS=Arabidopsis thaliana GN=LAX2 PE=2 SV=1//0
MD06G1058600	74.5291	10.5582	2.8194	2.4126e-16	2.8892e-15	sp|Q8LPF3|PME68_ARATH Probable pectinesterase 68 OS=Arabidopsis thaliana GN=PME68 PE=2 SV=1//6.564e-170
MD08G1134200	557.005	78.9521	2.8186	5.5788e-70	5.5139e-68	-//-
MD10G1093900	30.1447	4.27325	2.8185	2.6394e-07	1.3235e-06	-//-
MD07G1162700	596.192	84.5428	2.818	4.9779e-69	4.7918e-67	sp|F4JN35|NTL9_ARATH Protein NTM1-like 9 OS=Arabidopsis thaliana GN=NTL9 PE=1 SV=1//2.13609e-36
MD17G1190800	19.6655	2.79913	2.8126	1.0448e-05	4.2322e-05	-//-
MD08G1070800	330.16	46.9939	2.8126	3.8037e-49	2.161e-47	sp|P10290|MYBC_MAIZE Anthocyanin regulatory C1 protein OS=Zea mays GN=C1 PE=2 SV=1//5.34999e-55
MD14G1066000	49.1665	7.00112	2.812	5.9695e-08	3.2567e-07	sp|F4J3G5|CTPA3_ARATH Carboxyl-terminal-processing peptidase 3, chloroplastic OS=Arabidopsis thaliana GN=CTPA3 PE=3 SV=1//0
MD02G1149400	283.702	40.4572	2.8099	1.4545e-46	7.6237e-45	sp|Q9XFH4|DDM1_ARATH ATP-dependent DNA helicase DDM1 OS=Arabidopsis thaliana GN=DDM1 PE=1 SV=1//0
MD17G1142500	76.7548	10.988	2.8043	6.2828e-11	4.7696e-10	sp|Q9SSD1|TMM_ARATH Protein TOO MANY MOUTHS OS=Arabidopsis thaliana GN=TMM PE=1 SV=1//4.18262e-52
MD11G1298500	60.4428	8.65391	2.8041	2.1956e-13	2.0887e-12	sp|Q66GR8|NET3A_ARATH Protein NETWORKED 3A OS=Arabidopsis thaliana GN=NET3A PE=2 SV=1//4.13605e-21
MD07G1084200	801.682	114.911	2.8025	6.2309e-16	7.2691e-15	sp|Q9M1C7|AB9C_ARATH ABC transporter C family member 9 OS=Arabidopsis thaliana GN=ABCC9 PE=2 SV=2//0
MD13G1186500	151.436	21.7219	2.8015	1.9073e-29	4.9412e-28	sp|Q40541|NPK1_TOBAC Mitogen-activated protein kinase kinase kinase NPK1 OS=Nicotiana tabacum GN=NPK1 PE=1 SV=1//0
MD05G1118600	118.089	16.9436	2.8011	4.035e-23	7.4776e-22	sp|Q9S836|LAX2_ARATH Auxin transporter-like protein 2 OS=Arabidopsis thaliana GN=LAX2 PE=2 SV=1//0
MD05G1132300	63.9956	9.18966	2.7999	7.688e-15	8.2554e-14	sp|Q40392|TMVRN_NICGU TMV resistance protein N OS=Nicotiana glutinosa GN=N PE=1 SV=1//8.30026e-29
MD02G1174100	19.9796	2.87038	2.7992	4.9742e-06	2.1101e-05	sp|Q9FHA3|DPOLA_ARATH DNA polymerase alpha catalytic subunit OS=Arabidopsis thaliana GN=POLA PE=3 SV=2//9.6781e-23
MD12G1155400	4401.6	632.5	2.7989	3.5481e-127	1.3859e-124	-//-
MD07G1126400	682.959	98.2016	2.798	1.1467e-74	1.2832e-72	sp|Q58FX0|BAP2_ARATH BON1-associated protein 2 OS=Arabidopsis thaliana GN=BAP2 PE=1 SV=1//4.02932e-32
MD12G1210600	532.376	76.5728	2.7975	6.5616e-18	8.7853e-17	sp|Q9M9W7|PME22_ARATH Putative pectinesterase/pectinesterase inhibitor 22 OS=Arabidopsis thaliana GN=PME22 PE=3 SV=1//0
MD12G1005100	380.532	54.7511	2.7971	3.591e-41	1.5404e-39	-//-
MD00G1129400	360.038	51.8385	2.7961	2.9655e-39	1.1845e-37	sp|P90648|MHCKB_DICDI Myosin heavy chain kinase B OS=Dictyostelium discoideum GN=mhkB PE=2 SV=1//2.18057e-08
MD12G1219500	33.3994	4.81013	2.7957	1.2068e-06	5.5609e-06	sp|Q84M91|TANB_ARATH Probable microtubule-binding protein TANGLED OS=Arabidopsis thaliana GN=TAN PE=2 SV=1//3.80279e-06
MD16G1085000	1309.47	188.914	2.7932	8.9044e-96	1.6746e-93	sp|O04529|2MMP_ARATH Metalloendoproteinase 2-MMP OS=Arabidopsis thaliana GN=2MMP PE=1 SV=1//3.38435e-141
MD10G1088400	317.788	45.8834	2.792	4.4317e-48	2.4593e-46	sp|Q27IK6|POK2_ARATH Phragmoplast orienting kinesin 2 OS=Arabidopsis thaliana GN=POK2 PE=2 SV=1//0
MD13G1164900	98.027	14.1801	2.7893	2.2542e-20	3.53e-19	sp|Q9LUR0|CNDH2_ARATH Condensin-2 complex subunit H2 OS=Arabidopsis thaliana GN=CAPH2 PE=2 SV=1//0
MD06G1069300	71.9206	10.4125	2.7881	1.4253e-15	1.6155e-14	sp|Q9LQ02|NRPD1_ARATH DNA-directed RNA polymerase IV subunit 1 OS=Arabidopsis thaliana GN=NRPD1 PE=1 SV=1//7.70564e-124
MD00G1109200	32.6938	4.73693	2.787	2.5567e-08	1.4562e-07	-//-
MD15G1211600	37227.6	5397.58	2.786	1.5942e-141	8.7515e-139	sp|Q96MB7|HARB1_HUMAN Putative nuclease HARBI1 OS=Homo sapiens GN=HARBI1 PE=1 SV=1//5.90808e-24
MD15G1121500	173.449	25.2076	2.7826	4.0001e-07	1.9594e-06	-//-
MD06G1069800	103.736	15.077	2.7825	1.7879e-22	3.1744e-21	sp|Q9LQ02|NRPD1_ARATH DNA-directed RNA polymerase IV subunit 1 OS=Arabidopsis thaliana GN=NRPD1 PE=1 SV=1//1.37155e-22
MD02G1101400	180.552	26.2445	2.7823	2.2981e-32	6.716e-31	sp|Q8S9L6|CRK29_ARATH Cysteine-rich receptor-like protein kinase 29 OS=Arabidopsis thaliana GN=CRK29 PE=2 SV=1//0
MD09G1127500	735.807	107.057	2.7809	7.767e-77	9.2525e-75	-//-
MD04G1104300	362.719	52.919	2.777	7.3199e-52	4.438e-50	sp|Q9ZQC5|ICR2_ARATH Interactor of constitutive active ROPs 2, chloroplastic OS=Arabidopsis thaliana GN=ICR2 PE=1 SV=1//1.65682e-151
MD12G1189900	24.593	3.5914	2.7756	2.2439e-06	9.9643e-06	sp|Q9SKD9|WRK46_ARATH Probable WRKY transcription factor 46 OS=Arabidopsis thaliana GN=WRKY46 PE=2 SV=1//2.6985e-21
MD05G1142600	397.468	58.2016	2.7717	1.348e-54	8.7897e-53	sp|O23530|SNC1_ARATH Protein SUPPRESSOR OF npr1-1, CONSTITUTIVE 1 OS=Arabidopsis thaliana GN=SNC1 PE=1 SV=3//4.25252e-58
MD09G1155600	48.0252	7.03565	2.771	2.5349e-11	1.9944e-10	-//-
MD05G1063400	487.85	71.5203	2.77	7.622e-63	6.255e-61	sp|Q00081|GLGL1_SOLTU Glucose-1-phosphate adenylyltransferase large subunit 1 (Fragment) OS=Solanum tuberosum GN=AGPS1 PE=2 SV=1//0
MD17G1198500	179.969	26.3889	2.7697	2.1885e-32	6.4003e-31	sp|Q9C968|CCA24_ARATH Cyclin-A2-4 OS=Arabidopsis thaliana GN=CYCA2-4 PE=2 SV=1//4.08736e-149
MD08G1109800	204.137	29.9404	2.7694	4.7523e-34	1.4884e-32	sp|Q9M077|AUR1_ARATH Serine/threonine-protein kinase Aurora-1 OS=Arabidopsis thaliana GN=AUR1 PE=1 SV=1//0
MD07G1130000	1277.23	187.834	2.7655	1.0138e-94	1.8892e-92	sp|Q9ZRP7|SLD1_ARATH Delta(8)-fatty-acid desaturase 1 OS=Arabidopsis thaliana GN=SLD1 PE=1 SV=1//0
MD14G1038300	259.89	38.2319	2.7651	1.6109e-42	7.2467e-41	-//-
MD10G1046600	42.2073	6.21268	2.7642	4.265e-07	2.0829e-06	sp|B7SY83|PS1_ARATH FHA domain-containing protein PS1 OS=Arabidopsis thaliana GN=PS1 PE=2 SV=1//1.09088e-45
MD16G1198300	161.112	23.7351	2.763	3.2235e-10	2.275e-09	sp|Q9SV13|SUT31_ARATH Sulfate transporter 3.1 OS=Arabidopsis thaliana GN=SULTR3;1 PE=2 SV=1//0
MD06G1232400	195.963	28.9014	2.7614	1.3375e-34	4.2951e-33	sp|P46639|KNAT1_ARATH Homeobox protein knotted-1-like 1 OS=Arabidopsis thaliana GN=KNAT1 PE=1 SV=1//1.04044e-08
MD15G1243100	70.828	10.447	2.7612	1.4997e-15	1.6974e-14	sp|Q9SD20|MS5L2_ARATH Protein POLLENLESS 3-LIKE 2 OS=Arabidopsis thaliana GN=At3g51280 PE=2 SV=1//0
MD11G1023100	1336.15	197.226	2.7602	1.9591e-16	2.3622e-15	sp|O24370|LOX21_SOLTU Linoleate 13S-lipoxygenase 2-1, chloroplastic OS=Solanum tuberosum GN=LOX2.1 PE=1 SV=1//0
MD01G1209100	5210.51	769.212	2.76	5.7255e-124	2.0402e-121	-//-
MD15G1089300	73.1925	10.8063	2.7598	1.0154e-15	1.1665e-14	sp|Q9M077|AUR1_ARATH Serine/threonine-protein kinase Aurora-1 OS=Arabidopsis thaliana GN=AUR1 PE=1 SV=1//0
MD07G1018000	920.84	135.988	2.7595	7.5741e-84	1.1107e-81	-//-
MD09G1015800	146.399	21.6465	2.7577	4.7193e-28	1.1556e-26	-//-
MD16G1148700	90.0233	13.3188	2.7568	2.3803e-05	9.0938e-05	-//-
MD06G1210200	25.4806	3.77064	2.7565	2.439e-06	1.0782e-05	sp|Q9LI74|CHUP1_ARATH Protein CHUP1, chloroplastic OS=Arabidopsis thaliana GN=CHUP1 PE=1 SV=1//1.15792e-49
MD08G1040200	1498.92	221.829	2.7564	2.2844e-99	4.549e-97	sp|Q9SX98|LHTL8_ARATH Lysine histidine transporter-like 8 OS=Arabidopsis thaliana GN=AATL1 PE=1 SV=1//0
MD12G1126100	1431.66	212.428	2.7526	4.5184e-98	8.7821e-96	sp|Q8RWU3|RVE8_ARATH Protein REVEILLE 8 OS=Arabidopsis thaliana GN=RVE8 PE=2 SV=1//3.37182e-101
MD03G1116800	86.5296	12.8534	2.751	2.6341e-17	3.3722e-16	-//-
MD15G1439800	67.1246	9.9759	2.7503	3.9954e-07	1.9578e-06	sp|Q6NMK1|GXM1_ARATH Glucuronoxylan 4-O-methyltransferase 1 OS=Arabidopsis thaliana GN=GXM1 PE=1 SV=1//2.83776e-148
MD11G1254600	248.285	36.9042	2.7501	1.695e-41	7.3486e-40	sp|Q9LXA5|LRK91_ARATH L-type lectin-domain containing receptor kinase IX.1 OS=Arabidopsis thaliana GN=LECRK91 PE=2 SV=1//1.36794e-122
MD12G1193200	1598.08	237.624	2.7496	1.7145e-99	3.4479e-97	sp|Q40392|TMVRN_NICGU TMV resistance protein N OS=Nicotiana glutinosa GN=N PE=1 SV=1//2.22009e-139
MD17G1122900	650.035	96.8996	2.746	9.0603e-72	9.3651e-70	sp|P52417|GLGS2_VICFA Glucose-1-phosphate adenylyltransferase small subunit 2, chloroplastic OS=Vicia faba GN=AGPP PE=2 SV=1//0
MD11G1252800	1719.13	256.269	2.746	2.2477e-103	4.7805e-101	sp|O80340|ERF78_ARATH Ethylene-responsive transcription factor 4 OS=Arabidopsis thaliana GN=ERF4 PE=1 SV=1//1.02508e-22
MD10G1332400	4817.9	718.769	2.7448	3.2239e-26	7.1917e-25	-//-
MD12G1073700	710.363	105.977	2.7448	2.8219e-26	6.3228e-25	sp|Q9FNB0|CHLH_ARATH Magnesium-chelatase subunit ChlH, chloroplastic OS=Arabidopsis thaliana GN=CHLH PE=1 SV=1//0
MD14G1078600	36.3129	5.4204	2.744	4.8212e-09	2.9887e-08	sp|O22213|CKX1_ARATH Cytokinin dehydrogenase 1 OS=Arabidopsis thaliana GN=CKX1 PE=1 SV=1//0
MD14G1162100	243.506	36.3708	2.7431	2.9112e-40	1.1994e-38	-//-
MD15G1057400	87.0064	12.9962	2.743	5.4827e-18	7.3772e-17	sp|Q9SF32|IQD1_ARATH Protein IQ-DOMAIN 1 OS=Arabidopsis thaliana GN=IQD1 PE=1 SV=1//3.50383e-26
MD15G1317500	23.062	3.44726	2.742	8.5811e-06	3.5182e-05	-//-
MD02G1132500	173.64	25.9574	2.7419	1.8165e-29	4.712e-28	-//-
MD05G1345500	2123.77	318.424	2.7376	3.251e-106	7.5465e-104	-//-
MD06G1166200	3202.55	480.345	2.7371	1.9254e-115	5.5472e-113	-//-
MD15G1129700	357.938	53.9624	2.7297	1.1646e-49	6.7295e-48	-//-
MD17G1044000	145.33	21.9359	2.728	1.0147e-12	9.083e-12	sp|Q8LFL4|CLE25_ARATH CLAVATA3/ESR (CLE)-related protein 25 OS=Arabidopsis thaliana GN=CLE25 PE=2 SV=1//7.17324e-07
MD06G1094200	583.485	88.0737	2.7279	5.6649e-65	4.9066e-63	-//-
MD14G1200300	468.092	70.6644	2.7277	6.0089e-16	7.0242e-15	sp|Q6NMQ7|GASA6_ARATH Gibberellin-regulated protein 6 OS=Arabidopsis thaliana GN=GASA6 PE=3 SV=1//1.42565e-38
MD01G1161700	77.6675	11.7421	2.7256	1.7693e-16	2.1404e-15	sp|Q9LXA9|BH061_ARATH Transcription factor bHLH61 OS=Arabidopsis thaliana GN=BHLH61 PE=2 SV=1//4.01744e-08
MD14G1057700	39.8722	6.03043	2.7251	7.4374e-10	5.0522e-09	-//-
MD05G1249400	426.26	64.5861	2.7224	9.914e-22	1.6921e-20	-//-
MD04G1051700	39.0804	5.92301	2.722	3.3031e-09	2.0835e-08	sp|O00311|CDC7_HUMAN Cell division cycle 7-related protein kinase OS=Homo sapiens GN=CDC7 PE=1 SV=1//6.65048e-30
MD02G1137700	12.3147	1.86736	2.7213	0.0012018	0.0034456	sp|Q9M066|C90C1_ARATH 3-epi-6-deoxocathasterone 23-monooxygenase OS=Arabidopsis thaliana GN=ROT3 PE=2 SV=3//0
MD06G1098900	104.115	15.7983	2.7203	1.6921e-20	2.6767e-19	sp|Q9LYS2|AB10C_ARATH ABC transporter C family member 10 OS=Arabidopsis thaliana GN=ABCC10 PE=2 SV=2//0
MD14G1228600	169.638	25.749	2.7199	1.6465e-29	4.2792e-28	sp|Q9C9T2|SARD1_ARATH Protein SAR DEFICIENT 1 OS=Arabidopsis thaliana GN=SARD1 PE=1 SV=1//5.87304e-153
MD15G1104100	9902.75	1503.21	2.7198	5.9629e-55	3.9322e-53	sp|Q9CQG1|CHAC2_MOUSE Putative glutathione-specific gamma-glutamylcyclotransferase 2 OS=Mus musculus GN=Chac2 PE=2 SV=1//1.20346e-30
MD10G1230400	443.824	67.4552	2.718	7.2845e-36	2.4742e-34	sp|O64769|POT11_ARATH Potassium transporter 11 OS=Arabidopsis thaliana GN=POT11 PE=2 SV=1//0
MD10G1025300	23.6176	3.59002	2.7178	1.1511e-06	5.3167e-06	sp|Q6NMB7|WTR7_ARATH WAT1-related protein At1g43650 OS=Arabidopsis thaliana GN=At1g43650 PE=2 SV=1//2.14017e-101
MD01G1110900	3769.49	573.095	2.7175	3.6217e-116	1.0661e-113	-//-
MD15G1223600	69.5142	10.5895	2.7147	4.056e-14	4.1119e-13	sp|Q8LNZ2|NACK2_ARATH Kinesin-like protein NACK2 OS=Arabidopsis thaliana GN=NACK2 PE=1 SV=1//0
MD05G1096200	69.5082	10.5925	2.7141	1.4895e-14	1.5679e-13	-//-
MD05G1092000	31.7635	4.84736	2.7121	5.1709e-08	2.8443e-07	sp|Q3ECW2|CCA34_ARATH Cyclin-A3-4 OS=Arabidopsis thaliana GN=CYCA3-4 PE=1 SV=1//1.34821e-82
MD16G1102200	188.314	28.7546	2.7113	8.3516e-31	2.2923e-29	sp|Q38954|PHT21_ARATH Inorganic phosphate transporter 2-1, chloroplastic OS=Arabidopsis thaliana GN=PHT2-1 PE=1 SV=1//0
MD03G1011100	249.198	38.0549	2.7111	5.1776e-40	2.1096e-38	sp|Q94F88|CMT3_ARATH DNA (cytosine-5)-methyltransferase CMT3 OS=Arabidopsis thaliana GN=CMT3 PE=1 SV=2//0
MD06G1121400	26.7782	4.09099	2.7105	3.8371e-07	1.8866e-06	sp|Q84WP6|NAC43_ARATH NAC domain-containing protein 43 OS=Arabidopsis thaliana GN=NAC043 PE=2 SV=2//3.06041e-96
MD06G1062600	157.992	24.1612	2.7091	1.143e-15	1.308e-14	sp|Q9SUW2|APT3_ARATH Adenine phosphoribosyltransferase 3 OS=Arabidopsis thaliana GN=APT3 PE=1 SV=1//2.22626e-103
MD06G1229100	1049.79	160.798	2.7068	5.5355e-32	1.5948e-30	sp|Q9LV33|BGL44_ARATH Beta-glucosidase 44 OS=Arabidopsis thaliana GN=BGLU44 PE=2 SV=1//0
MD16G1019200	347.183	53.2016	2.7062	1.8087e-49	1.0377e-47	sp|Q9FYK2|CML25_ARATH Probable calcium-binding protein CML25 OS=Arabidopsis thaliana GN=CML25 PE=2 SV=1//2.00974e-71
MD01G1198500	146.522	22.5123	2.7023	1.5299e-26	3.4622e-25	sp|Q9LYN8|EMS1_ARATH Leucine-rich repeat receptor protein kinase EMS1 OS=Arabidopsis thaliana GN=EMS1 PE=1 SV=1//0
MD04G1126400	22.8818	3.51713	2.7017	2.0833e-06	9.2987e-06	sp|Q9FNY2|DPB_ARATH Transcription factor-like protein DPB OS=Arabidopsis thaliana GN=DPB PE=1 SV=1//4.39925e-56
MD09G1091000	24.2584	3.73473	2.6994	2.8658e-06	1.255e-05	sp|Q9SKE2|JAR1_ARATH Jasmonic acid-amido synthetase JAR1 OS=Arabidopsis thaliana GN=JAR1 PE=1 SV=2//3.56575e-164
MD14G1212400	145.949	22.4747	2.6991	7.547e-27	1.736e-25	sp|Q9SD82|RFA1B_ARATH Replication protein A 70 kDa DNA-binding subunit B OS=Arabidopsis thaliana GN=RPA1B PE=3 SV=1//0
MD12G1156600	906.579	139.695	2.6982	1.4696e-80	1.9382e-78	sp|Q9FHD7|Y5126_ARATH Probable serine/threonine-protein kinase At5g41260 OS=Arabidopsis thaliana GN=At5g41260 PE=1 SV=1//0
MD06G1053100	44.719	6.89314	2.6977	2.7831e-10	1.9799e-09	sp|Q38850|MYB5_ARATH Transcription repressor MYB5 OS=Arabidopsis thaliana GN=MYB5 PE=1 SV=1//1.36361e-50
MD10G1336100	8197.54	1265.47	2.6955	1.1901e-125	4.3949e-123	sp|Q9M0M5|SCL13_ARATH Scarecrow-like protein 13 OS=Arabidopsis thaliana GN=SCL13 PE=2 SV=2//0
MD06G1082200	596.84	92.1528	2.6952	1.1959e-50	7.0918e-49	sp|P93176|TBB_HORVU Tubulin beta chain OS=Hordeum vulgare GN=TUBB PE=2 SV=1//0
MD07G1025800	4845.94	749.011	2.6937	2.7609e-120	8.9723e-118	sp|Q0D3J9|C3H53_ORYSJ Zinc finger CCCH domain-containing protein 53 OS=Oryza sativa subsp. japonica GN=Os07g0682400 PE=2 SV=1//4.70042e-143
MD15G1260900	23.8706	3.69637	2.6911	2.3118e-06	1.0242e-05	sp|Q8LC79|GAT18_ARATH GATA transcription factor 18 OS=Arabidopsis thaliana GN=GATA18 PE=2 SV=2//4.57833e-57
MD03G1282300	1704.76	264.062	2.6906	8.7655e-41	3.686e-39	sp|Q94BT9|ATOX1_ARATH Copper transport protein ATX1 OS=Arabidopsis thaliana GN=ATX1 PE=1 SV=1//1.57367e-11
MD02G1173600	4437.08	688.145	2.6888	2.3658e-118	7.3361e-116	sp|O22042|M3K3_ARATH Mitogen-activated protein kinase kinase kinase 3 OS=Arabidopsis thaliana GN=ANP3 PE=1 SV=1//7.71009e-43
MD17G1219700	291.49	45.2764	2.6866	1.2979e-42	5.8648e-41	-//-
MD05G1251600	2882.72	447.904	2.6862	3.6888e-110	9.1931e-108	sp|P37707|B2_DAUCA B2 protein OS=Daucus carota PE=2 SV=1//1.42137e-13
MD05G1312300	21.7139	3.37601	2.6852	2.4953e-05	9.4956e-05	sp|Q38740|SBP2_ANTMA Squamosa promoter-binding protein 2 OS=Antirrhinum majus GN=SBP2 PE=2 SV=1//1.45297e-32
MD08G1078700	97.8777	15.2225	2.6848	3.2561e-20	5.0542e-19	sp|Q6RT24|CENPE_MOUSE Centromere-associated protein E OS=Mus musculus GN=Cenpe PE=1 SV=1//1.69851e-105
MD06G1133200	416.587	64.802	2.6845	1.5743e-18	2.1968e-17	sp|Q93W88|BH137_ARATH Transcription factor bHLH137 OS=Arabidopsis thaliana GN=BHLH137 PE=2 SV=1//4.73611e-48
MD10G1205000	108.785	16.948	2.6823	5.5803e-21	9.0855e-20	sp|P46283|S17P_ARATH Sedoheptulose-1,7-bisphosphatase, chloroplastic OS=Arabidopsis thaliana GN=At3g55800 PE=2 SV=1//6.35667e-131
MD03G1022800	23.4419	3.66266	2.6781	7.7591e-06	3.1999e-05	sp|P34801|CCN2_ANTMA G2/mitotic-specific cyclin-2 OS=Antirrhinum majus PE=2 SV=1//4.84888e-143
MD10G1018200	113.174	17.7348	2.6739	9.943e-22	1.6964e-20	-//-
MD14G1065900	1632.29	255.775	2.6739	2.7711e-96	5.2849e-94	-//-
MD11G1157800	457.113	71.6574	2.6734	3.4773e-37	1.2646e-35	sp|Q3E7D0|NAT12_ARATH Nucleobase-ascorbate transporter 12 OS=Arabidopsis thaliana GN=NAT12 PE=1 SV=3//0
MD16G1200300	29.9681	4.70322	2.6717	3.1127e-07	1.5458e-06	sp|Q96449|DMC1_SOYBN Meiotic recombination protein DMC1 homolog OS=Glycine max PE=2 SV=1//0
MD05G1015500	348.828	54.7844	2.6707	8.4147e-14	8.2926e-13	sp|Q9FH05|SCP42_ARATH Serine carboxypeptidase-like 42 OS=Arabidopsis thaliana GN=SCPL42 PE=2 SV=1//1.25153e-20
MD02G1201000	84.5187	13.2826	2.6697	2.1609e-11	1.7105e-10	sp|Q6AWX7|GRF12_ORYSJ Growth-regulating factor 12 OS=Oryza sativa subsp. japonica GN=GRF12 PE=2 SV=1//5.03516e-14
MD17G1274200	547.639	86.1632	2.6681	6.027e-41	2.561e-39	sp|Q40392|TMVRN_NICGU TMV resistance protein N OS=Nicotiana glutinosa GN=N PE=1 SV=1//3.54469e-49
MD10G1170800	37.4189	5.8893	2.6676	1.9076e-08	1.1021e-07	sp|Q9M8Y4|ARR22_ARATH Two-component response regulator ARR22 OS=Arabidopsis thaliana GN=ARR22 PE=2 SV=1//2.85066e-21
MD10G1227800	33.4844	5.27928	2.6651	1.8584e-07	9.5296e-07	sp|O81123|ZIP1_ARATH Zinc transporter 1 OS=Arabidopsis thaliana GN=ZIP1 PE=2 SV=1//3.75819e-117
MD10G1019700	133.624	21.0762	2.6645	3.2106e-24	6.4183e-23	sp|F4J339|RPP1_ARATH Probable disease resistance protein RPP1 OS=Arabidopsis thaliana GN=RPP1 PE=2 SV=1//5.16428e-07
MD16G1172000	95.0567	15.0039	2.6635	1.3373e-06	6.1314e-06	sp|Q39224|SRG1_ARATH Protein SRG1 OS=Arabidopsis thaliana GN=SRG1 PE=2 SV=1//2.66969e-97
MD03G1160900	97.1712	15.3662	2.6608	8.068e-19	1.1492e-17	sp|Q27IK6|POK2_ARATH Phragmoplast orienting kinesin 2 OS=Arabidopsis thaliana GN=POK2 PE=2 SV=1//0
MD14G1021600	34.0596	5.38613	2.6607	1.8442e-08	1.0675e-07	sp|Q9SJN0|ABI5_ARATH Protein ABSCISIC ACID-INSENSITIVE 5 OS=Arabidopsis thaliana GN=ABI5 PE=1 SV=1//1.71843e-75
MD13G1073600	800.307	126.666	2.6595	3.1942e-26	7.1293e-25	sp|Q9S784|HA22C_ARATH HVA22-like protein c OS=Arabidopsis thaliana GN=HVA22C PE=2 SV=1//1.45282e-75
MD03G1296100	2770.74	438.829	2.6585	2.0597e-40	8.555e-39	sp|F4JKK0|SUD1_ARATH Probable E3 ubiquitin ligase SUD1 OS=Arabidopsis thaliana GN=SUD1 PE=1 SV=1//4.3239e-11
MD07G1017900	2845.33	451.849	2.6547	3.6949e-106	8.48e-104	-//-
MD16G1274200	16830.2	2673.39	2.6543	6.3497e-128	2.5288e-125	sp|Q39204|MYC2_ARATH Transcription factor MYC2 OS=Arabidopsis thaliana GN=MYC2 PE=1 SV=2//0
MD13G1060500	196.206	31.1977	2.6529	6.178e-33	1.844e-31	sp|Q9LMX7|C78A5_ARATH Cytochrome P450 78A5 OS=Arabidopsis thaliana GN=CYP78A5 PE=2 SV=1//0
MD06G1052300	492.197	78.3321	2.6516	6.92e-45	3.395e-43	sp|Q0ZPV7|CXE1_ACTER Carboxylesterase 1 OS=Actinidia eriantha GN=CXE1 PE=1 SV=1//4.85952e-117
MD09G1177700	40.3692	6.42726	2.651	5.166e-09	3.1907e-08	sp|Q338N2|C3H62_ORYSJ Zinc finger CCCH domain-containing protein 62 OS=Oryza sativa subsp. japonica GN=Os10g0391300 PE=3 SV=2//4.24665e-61
MD17G1048700	73.9458	11.7764	2.6506	5.2349e-08	2.8775e-07	sp|Q9UT45|ENG1_SCHPO Endo-1,3(4)-beta-glucanase 1 OS=Schizosaccharomyces pombe (strain 972 / ATCC 24843) GN=eng1 PE=3 SV=1//4.08215e-28
MD03G1105100	26.3264	4.20142	2.6476	1.0438e-06	4.847e-06	sp|Q9SPL5|AMP21_MACIN Vicilin-like antimicrobial peptides 2-1 OS=Macadamia integrifolia GN=AMP2-1 PE=2 SV=1//4.48698e-12
MD09G1207800	22.7061	3.62511	2.647	6.81e-06	2.8309e-05	sp|Q8YRI1|YY46_NOSS1 Uncharacterized WD repeat-containing protein alr3466 OS=Nostoc sp. (strain PCC 7120 / UTEX 2576) GN=alr3466 PE=3 SV=1//2.97979e-11
MD11G1187700	56.4364	9.01074	2.6469	1.4239e-11	1.149e-10	sp|Q9LJZ5|UBC19_ARATH Ubiquitin-conjugating enzyme E2 19 OS=Arabidopsis thaliana GN=UBC19 PE=1 SV=1//2.60244e-94
MD16G1285900	211.524	33.8145	2.6451	5.0576e-08	2.7861e-07	sp|Q949P1|ABAH1_ARATH Abscisic acid 8&apos;-hydroxylase 1 OS=Arabidopsis thaliana GN=CYP707A1 PE=2 SV=1//0
MD16G1045000	64.4518	10.3051	2.6449	3.8008e-13	3.5282e-12	sp|Q9C6L8|ALMT4_ARATH Aluminum-activated malate transporter 4 OS=Arabidopsis thaliana GN=ALMT4 PE=3 SV=1//1.98426e-175
MD14G1238600	7341.13	1174.37	2.6441	2.065e-116	6.1229e-114	sp|Q9LE73|NUDT4_ARATH Nudix hydrolase 4 OS=Arabidopsis thaliana GN=NUDT4 PE=1 SV=1//6.72753e-68
MD12G1181000	9629.13	1540.99	2.6435	3.1254e-123	1.0851e-120	sp|Q8S8P5|WRK33_ARATH Probable WRKY transcription factor 33 OS=Arabidopsis thaliana GN=WRKY33 PE=1 SV=2//6.05085e-113
MD07G1052100	153.211	24.5518	2.6416	2.4429e-27	5.7663e-26	sp|Q94BZ1|ZIFL1_ARATH Protein ZINC INDUCED FACILITATOR-LIKE 1 OS=Arabidopsis thaliana GN=ZIFL1 PE=2 SV=1//0
MD06G1125900	182.747	29.3262	2.6396	1.9932e-10	1.4389e-09	sp|Q9C884|PMTI_ARATH Probable methyltransferase PMT18 OS=Arabidopsis thaliana GN=At1g33170 PE=2 SV=1//0
MD03G1207000	25.6706	4.12772	2.6367	2.2222e-06	9.8744e-06	sp|Q6Q3H3|TPSGD_VITVI (-)-germacrene D synthase OS=Vitis vinifera GN=VIT_19s0014g04930 PE=1 SV=1//1.69673e-83
MD08G1176900	131.381	21.1516	2.6349	3.4193e-13	3.193e-12	sp|Q9SZN7|HIP26_ARATH Heavy metal-associated isoprenylated plant protein 26 OS=Arabidopsis thaliana GN=HIPP26 PE=1 SV=1//1.13705e-39
MD15G1414200	38.5462	6.21023	2.6339	1.5791e-08	9.2202e-08	sp|A5JTQ3|XYL2_MEDSV Beta-xylosidase/alpha-L-arabinofuranosidase 2 OS=Medicago sativa subsp. varia GN=Xyl2 PE=2 SV=1//7.01072e-100
MD15G1140500	1464.66	236.214	2.6324	1.2959e-89	2.1399e-87	sp|Q3KTM0|FRO7_ARATH Ferric reduction oxidase 7, chloroplastic OS=Arabidopsis thaliana GN=FRO7 PE=2 SV=1//0
MD14G1019200	448.662	72.4543	2.6305	6.9315e-54	4.4482e-52	-//-
MD07G1174000	692.141	112.071	2.6267	3.7277e-60	2.8517e-58	sp|Q653H7|ARFR_ORYSJ Auxin response factor 18 OS=Oryza sativa subsp. japonica GN=ARF18 PE=2 SV=1//0
MD03G1065600	6924.65	1122.18	2.6254	3.7932e-119	1.1945e-116	sp|Q8RX37|P2C02_ARATH Probable protein phosphatase 2C 2 OS=Arabidopsis thaliana GN=At1g07160 PE=2 SV=1//1.90955e-139
MD16G1017800	31.0189	5.02741	2.6253	2.1253e-07	1.082e-06	sp|Q10137|SEC14_SCHPO Sec14 cytosolic factor OS=Schizosaccharomyces pombe (strain 972 / ATCC 24843) GN=sec14 PE=3 SV=1//4.03348e-17
MD11G1284300	44.054	7.14444	2.6244	1.049e-05	4.2474e-05	sp|O04408|KSA_PEA Ent-copalyl diphosphate synthase, chloroplastic OS=Pisum sativum PE=2 SV=1//0
MD07G1113700	32.5189	5.28035	2.6226	1.3632e-07	7.1287e-07	-//-
MD04G1066800	252.518	41.0371	2.6214	1.3555e-38	5.2691e-37	sp|Q9CAN3|SCL28_ARATH Scarecrow-like protein 28 OS=Arabidopsis thaliana GN=SCL28 PE=1 SV=1//2.3516e-56
MD06G1238700	73.5488	11.9548	2.6211	8.8711e-06	3.6301e-05	-//-
MD00G1089600	271.982	44.2284	2.6205	9.0215e-41	3.7898e-39	sp|Q9FI00|MLO11_ARATH MLO-like protein 11 OS=Arabidopsis thaliana GN=MLO11 PE=2 SV=1//0
MD01G1138900	771.607	125.53	2.6198	7.6662e-70	7.5404e-68	-//-
MD09G1287100	3897.53	634.095	2.6198	5.6066e-111	1.4415e-108	sp|Q3EAF9|P2C49_ARATH Probable protein phosphatase 2C 49 OS=Arabidopsis thaliana GN=At3g62260 PE=2 SV=1//2.24879e-157
MD16G1107400	61.5366	10.014	2.6194	3.0607e-08	1.7276e-07	sp|Q9FYL6|KCR2_ARATH Very-long-chain 3-oxoacyl-CoA reductase-like protein At1g24470 OS=Arabidopsis thaliana GN=KCR2 PE=2 SV=1//4.86475e-124
MD09G1036000	89.1239	14.5051	2.6193	9.9575e-18	1.3154e-16	-//-
MD04G1096700	193.595	31.5224	2.6186	1.4923e-09	9.83e-09	sp|Q8L8B8|LOG3_ARATH Cytokinin riboside 5&apos;-monophosphate phosphoribohydrolase LOG3 OS=Arabidopsis thaliana GN=LOG3 PE=1 SV=1//1.38659e-130
MD05G1354000	136.283	22.2226	2.6165	3.9265e-11	3.0451e-10	sp|O48882|ACCO2_MALDO 1-aminocyclopropane-1-carboxylate oxidase 2 OS=Malus domestica GN=ACO2 PE=2 SV=1//0
MD15G1052000	34.5548	5.6358	2.6162	2.1765e-08	1.2491e-07	sp|Q9S7X6|ACL5_ARATH Thermospermine synthase ACAULIS5 OS=Arabidopsis thaliana GN=ACL5 PE=1 SV=1//2.61636e-176
MD07G1236600	105.198	17.1607	2.6159	8.4937e-20	1.287e-18	sp|F4KEW8|NET4A_ARATH Protein NETWORKED 4A OS=Arabidopsis thaliana GN=NET4A PE=2 SV=1//3.00476e-24
MD07G1171200	262.808	42.9333	2.6138	9.1001e-21	1.4629e-19	sp|P47082|AVT1_YEAST Vacuolar amino acid transporter 1 OS=Saccharomyces cerevisiae (strain ATCC 204508 / S288c) GN=AVT1 PE=1 SV=1//7.29519e-36
MD06G1134600	1020.9	166.79	2.6137	1.9642e-44	9.4876e-43	-//-
MD09G1039300	8716.1	1424.12	2.6136	1.4353e-119	4.5549e-117	sp|Q67YE6|SAP12_ARATH Zinc finger AN1 domain-containing stress-associated protein 12 OS=Arabidopsis thaliana GN=SAP12 PE=2 SV=2//5.99991e-72
MD13G1273700	23623.9	3868.18	2.6105	6.5294e-114	1.7801e-111	sp|Q8S8Q6|TET8_ARATH Tetraspanin-8 OS=Arabidopsis thaliana GN=TET8 PE=2 SV=1//1.65662e-106
MD06G1146700	935.465	153.424	2.6082	2.8747e-56	1.9561e-54	sp|H2DH17|C7A22_PANGI Cytochrome P450 CYP749A22 OS=Panax ginseng PE=2 SV=1//0
MD00G1057000	129.73	21.2884	2.6074	3.1836e-23	5.9515e-22	sp|Q8LBL1|KCO1_ARATH Two-pore potassium channel 1 OS=Arabidopsis thaliana GN=TPK1 PE=1 SV=2//4.10551e-116
MD16G1000600	26.4683	4.34368	2.6073	3.0238e-06	1.3194e-05	sp|Q8RWM7|CCB3_ARATH Protein COFACTOR ASSEMBLY OF COMPLEX C SUBUNIT B CCB3, chloroplastic OS=Arabidopsis thaliana GN=CCB3 PE=1 SV=1//1.48132e-34
MD16G1231900	285.204	46.8487	2.6059	1.3671e-10	1.0046e-09	-//-
MD16G1118100	46.9054	7.71831	2.6034	4.6925e-06	1.9985e-05	sp|Q9S850|SUOX_ARATH Sulfite oxidase OS=Arabidopsis thaliana GN=SOX PE=1 SV=1//0
MD07G1236200	104.043	17.1258	2.6029	5.5324e-20	8.4679e-19	sp|C0LGP4|Y3475_ARATH Probable LRR receptor-like serine/threonine-protein kinase At3g47570 OS=Arabidopsis thaliana GN=At3g47570 PE=2 SV=1//3.4013e-06
MD05G1318600	210.759	34.717	2.6019	2.5766e-21	4.2774e-20	sp|Q9FZA4|DOF14_ARATH Dof zinc finger protein DOF1.4 OS=Arabidopsis thaliana GN=DOF1.4 PE=2 SV=1//8.32739e-27
MD15G1343500	1255.67	207.046	2.6004	3.0865e-85	4.5759e-83	sp|Q39134|AAP3_ARATH Amino acid permease 3 OS=Arabidopsis thaliana GN=AAP3 PE=1 SV=2//0
MD10G1237900	32.4114	5.34915	2.5991	1.3717e-07	7.1704e-07	-//-
MD16G1089300	22.8437	3.77064	2.5989	1.6024e-05	6.3073e-05	sp|Q9LXR7|PAR2_ARATH Transcription factor PAR2 OS=Arabidopsis thaliana GN=PAR2 PE=3 SV=1//1.66976e-06
MD05G1337300	63.2147	10.4478	2.5971	3.5733e-09	2.2466e-08	sp|Q8S9L6|CRK29_ARATH Cysteine-rich receptor-like protein kinase 29 OS=Arabidopsis thaliana GN=CRK29 PE=2 SV=1//1.46791e-117
MD10G1212300	96.2321	15.9039	2.5971	6.1766e-18	8.2779e-17	sp|Q9SA32|CCB31_ARATH Putative cyclin-B3-1 OS=Arabidopsis thaliana GN=CYCB3-1 PE=3 SV=2//1.28739e-145
MD12G1125900	1521.78	251.642	2.5963	1.8478e-90	3.1539e-88	sp|Q9SK03|RAP27_ARATH Ethylene-responsive transcription factor RAP2-7 OS=Arabidopsis thaliana GN=RAP2-7 PE=2 SV=2//4.63108e-76
MD17G1196100	165.414	27.3596	2.596	1.1009e-07	5.8279e-07	sp|Q9LW86|SUT34_ARATH Probable sulfate transporter 3.4 OS=Arabidopsis thaliana GN=SULTR3;4 PE=2 SV=1//0
MD11G1158500	2184.61	361.981	2.5934	3.2298e-65	2.8095e-63	sp|Q9FK81|Y5258_ARATH Uncharacterized protein At5g22580 OS=Arabidopsis thaliana GN=At5g22580 PE=1 SV=1//2.86977e-39
MD05G1026700	6107.22	1014.1	2.5903	4.4954e-115	1.2508e-112	-//-
MD03G1040100	3260.86	541.632	2.5899	2.0208e-37	7.4289e-36	sp|Q84VX0|RFS1_ARATH Probable galactinol--sucrose galactosyltransferase 1 OS=Arabidopsis thaliana GN=RFS1 PE=2 SV=1//0
MD15G1139800	53.5376	8.90138	2.5885	1.5807e-11	1.271e-10	sp|Q84KJ6|AMT31_ORYSJ Ammonium transporter 3 member 1 OS=Oryza sativa subsp. japonica GN=AMT3-1 PE=2 SV=1//0
MD15G1288400	62.9908	10.4837	2.587	6.3385e-13	5.7809e-12	sp|Q9FGQ6|EB1C_ARATH Microtubule-associated protein RP/EB family member 1C OS=Arabidopsis thaliana GN=EB1C PE=1 SV=1//2.15403e-144
MD13G1022900	485.208	80.8117	2.586	2.9023e-08	1.6418e-07	sp|Q9SSK9|MLP28_ARATH MLP-like protein 28 OS=Arabidopsis thaliana GN=MLP28 PE=1 SV=1//6.20161e-61
MD04G1119600	2414.64	402.407	2.5851	2.8661e-99	5.6794e-97	sp|Q9SLD4|ZAT11_ARATH Zinc finger protein ZAT11 OS=Arabidopsis thaliana GN=ZAT11 PE=2 SV=1//9.05499e-42
MD00G1142400	26.9087	4.48701	2.5842	3.3808e-06	1.4668e-05	sp|Q8L8A6|GRF5_ARATH Growth-regulating factor 5 OS=Arabidopsis thaliana GN=GRF5 PE=1 SV=1//5.70674e-50
MD17G1236100	88.4245	14.7548	2.5833	4.0773e-17	5.1565e-16	sp|F4IVI0|BUB1_ARATH Mitotic checkpoint serine/threonine-protein kinase BUB1 OS=Arabidopsis thaliana GN=BUB1 PE=1 SV=1//0
MD04G1142000	872.701	145.652	2.583	8.3903e-75	9.4414e-73	sp|Q9FHD7|Y5126_ARATH Probable serine/threonine-protein kinase At5g41260 OS=Arabidopsis thaliana GN=At5g41260 PE=1 SV=1//0
MD02G1149500	27.4943	4.59442	2.5812	6.8906e-07	3.2796e-06	-//-
MD05G1041000	733.879	122.635	2.5812	4.0429e-68	3.8282e-66	sp|O22938|PXC3_ARATH Leucine-rich repeat receptor-like tyrosine-protein kinase PXC3 OS=Arabidopsis thaliana GN=PXC3 PE=2 SV=1//3.02322e-47
MD08G1063800	53.7108	8.97565	2.5811	4.3917e-11	3.3884e-10	sp|Q8L9S3|GRXC6_ARATH Glutaredoxin-C6 OS=Arabidopsis thaliana GN=GRXC6 PE=2 SV=2//2.74368e-47
MD17G1004400	208.391	34.8309	2.5809	1.2735e-12	1.1253e-11	sp|P93654|SYP22_ARATH Syntaxin-22 OS=Arabidopsis thaliana GN=SYP22 PE=1 SV=1//8.38575e-45
MD06G1069400	70.214	11.7411	2.5802	1.3852e-13	1.3378e-12	sp|Q9LQ02|NRPD1_ARATH DNA-directed RNA polymerase IV subunit 1 OS=Arabidopsis thaliana GN=NRPD1 PE=1 SV=1//9.32715e-64
MD10G1044400	215.649	36.0834	2.5793	1.113e-33	3.4328e-32	-//-
MD08G1010800	122.052	20.4265	2.579	4.2397e-22	7.3758e-21	sp|Q3V300|KIF22_MOUSE Kinesin-like protein KIF22 OS=Mus musculus GN=Kif22 PE=2 SV=2//1.83559e-29
MD15G1057200	592.518	99.2346	2.5779	3.7869e-61	2.9812e-59	-//-
MD17G1045600	21961.9	3678.58	2.5778	7.2408e-122	2.4309e-119	sp|Q54DY9|BCS1B_DICDI Probable mitochondrial chaperone BCS1-B OS=Dictyostelium discoideum GN=bcsl1b PE=3 SV=1//8.32082e-25
MD02G1082300	3703.64	620.884	2.5765	2.455e-75	2.8092e-73	-//-
MD05G1015200	3378.4	566.386	2.5765	5.6215e-107	1.3433e-104	sp|F4I037|TBL7_ARATH Protein trichome berefringence-like 7 OS=Arabidopsis thaliana GN=TBL7 PE=3 SV=1//5.08803e-155
MD13G1074800	1392.11	233.542	2.5755	7.7306e-86	1.1631e-83	sp|Q8LC03|ATB13_ARATH Homeobox-leucine zipper protein ATHB-13 OS=Arabidopsis thaliana GN=ATHB-13 PE=2 SV=2//1.4466e-111
MD04G1191900	12536.1	2104.35	2.5746	6.4804e-119	2.025e-116	sp|O80683|CAB25_ARATH Calmodulin-binding protein 25 OS=Arabidopsis thaliana GN=CAMBP25 PE=1 SV=1//3.5258e-16
MD00G1005700	19208.4	3225.5	2.5741	1.2666e-45	6.4156e-44	sp|Q9FJ95|DHSO_ARATH Sorbitol dehydrogenase OS=Arabidopsis thaliana GN=SDH PE=1 SV=1//0
MD05G1336300	165.616	27.8173	2.5738	1.3598e-27	3.255e-26	sp|Q07970|ATK1_ARATH Kinesin-1 OS=Arabidopsis thaliana GN=ATK1 PE=2 SV=1//0
MD09G1271400	73.9673	12.4248	2.5737	1.4878e-14	1.5666e-13	sp|Q50EX6|ODO1_PETHY Protein ODORANT1 OS=Petunia hybrida GN=ODO1 PE=2 SV=1//7.40235e-76
MD15G1040000	9964.52	1673.79	2.5737	1.7029e-45	8.5719e-44	sp|Q9S7H4|CM2_ARATH Chorismate mutase 2 OS=Arabidopsis thaliana GN=CM2 PE=1 SV=1//6.39288e-74
MD05G1287300	1591.56	267.355	2.5736	9.4884e-91	1.6263e-88	-//-
MD08G1210400	24.9817	4.20061	2.5722	3.0397e-06	1.3262e-05	sp|Q9SGP2|HSL1_ARATH Receptor-like protein kinase HSL1 OS=Arabidopsis thaliana GN=HSL1 PE=2 SV=1//0
MD07G1203700	5834	981.316	2.5717	2.7571e-110	6.9565e-108	sp|P49598|P2C37_ARATH Protein phosphatase 2C 37 OS=Arabidopsis thaliana GN=PP2CA PE=1 SV=1//1.03454e-134
MD15G1328100	55.8702	9.40537	2.5705	8.4009e-07	3.9475e-06	sp|Q9SCY3|PNSL4_ARATH Photosynthetic NDH subunit of lumenal location 4, chloroplastic OS=Arabidopsis thaliana GN=PNSL4 PE=1 SV=1//2.1559e-90
MD14G1109700	242.006	40.7508	2.5701	1.7337e-10	1.2612e-09	sp|Q9MAA2|AT74_ARATH Phosphoglycerate mutase-like protein AT74 OS=Arabidopsis thaliana GN=At3g05170 PE=2 SV=1//1.95171e-94
MD10G1132100	39.7702	6.71529	2.5662	1.5138e-06	6.8799e-06	sp|O22265|SR43C_ARATH Signal recognition particle 43 kDa protein, chloroplastic OS=Arabidopsis thaliana GN=CAO PE=1 SV=2//8.77418e-12
MD15G1331300	140.127	23.6663	2.5658	1.2111e-23	2.3383e-22	sp|Q93WU9|WRK51_ARATH Probable WRKY transcription factor 51 OS=Arabidopsis thaliana GN=WRKY51 PE=1 SV=1//8.88907e-41
MD11G1173000	411.993	69.6469	2.5645	1.9997e-22	3.5349e-21	sp|Q9SJE8|ALMT2_ARATH Aluminum-activated malate transporter 2 OS=Arabidopsis thaliana GN=ALMT2 PE=2 SV=2//1.33443e-142
MD05G1005900	2296.89	388.338	2.5643	5.4327e-98	1.0509e-95	sp|Q84WF5|VAMPL_ARATH Probable VAMP-like protein At1g33475 OS=Arabidopsis thaliana GN=At1g33475 PE=2 SV=1//8.54635e-65
MD07G1270200	209.175	35.3975	2.563	5.2645e-31	1.4538e-29	sp|Q9LVG8|FB295_ARATH Putative F-box protein At5g60060 OS=Arabidopsis thaliana GN=At5g60060 PE=4 SV=1//7.67255e-08
MD08G1236900	100.244	16.9825	2.5614	7.8596e-19	1.1203e-17	sp|O23693|MLO4_ARATH MLO-like protein 4 OS=Arabidopsis thaliana GN=MLO4 PE=2 SV=2//0
MD12G1093900	612.231	103.817	2.56	5.2548e-63	4.3298e-61	sp|P25011|CCNB1_SOYBN G2/mitotic-specific cyclin S13-6 OS=Glycine max PE=2 SV=1//2.6489e-162
MD02G1250400	2100.27	356.397	2.559	4.7531e-60	3.6158e-58	sp|D7SFH9|GPDL2_ARATH Glycerophosphodiester phosphodiesterase protein kinase domain-containing GDPDL2 OS=Arabidopsis thaliana GN=GDPDL2 PE=1 SV=1//1.31567e-88
MD06G1017700	22.4212	3.8068	2.5582	1.366e-05	5.4333e-05	sp|Q3ZPN4|ACMAT_VITLA Methanol O-anthraniloyltransferase OS=Vitis labrusca GN=AMAT PE=1 SV=1//0
MD01G1083400	886.204	150.496	2.5579	1.5644e-73	1.7129e-71	sp|Q9C5W9|ARFR_ARATH Auxin response factor 18 OS=Arabidopsis thaliana GN=ARF18 PE=2 SV=1//0
MD02G1267400	310.944	52.85	2.5567	4.2725e-42	1.9052e-40	sp|Q9FPT1|UBP12_ARATH Ubiquitin carboxyl-terminal hydrolase 12 OS=Arabidopsis thaliana GN=UBP12 PE=1 SV=2//8.02616e-34
MD11G1273700	24.7039	4.19979	2.5564	3.9238e-06	1.6876e-05	sp|P52409|E13B_WHEAT Glucan endo-1,3-beta-glucosidase OS=Triticum aestivum GN=GLC1 PE=2 SV=1//5.85837e-19
MD03G1296500	22.3697	3.80516	2.5555	1.1187e-05	4.5099e-05	sp|Q94KD8|BXL2_ARATH Probable beta-D-xylosidase 2 OS=Arabidopsis thaliana GN=BXL2 PE=2 SV=1//0
MD12G1237400	145.513	24.7742	2.5542	7.6799e-20	1.1698e-18	-//-
MD12G1227200	104.532	17.8072	2.5534	2.0451e-18	2.8276e-17	sp|Q940G6|GID1C_ARATH Gibberellin receptor GID1C OS=Arabidopsis thaliana GN=GID1C PE=1 SV=1//0
MD06G1218600	304.465	51.8804	2.553	2.4159e-23	4.5667e-22	sp|Q3ECH2|Y1670_ARATH Probable receptor-like protein kinase At1g67000 OS=Arabidopsis thaliana GN=At1g67000 PE=2 SV=2//1.91657e-124
MD15G1061700	7725.35	1316.7	2.5527	1.697e-100	3.4993e-98	sp|P42044|HEMH_CUCSA Ferrochelatase-2, chloroplastic OS=Cucumis sativus GN=HEMH PE=2 SV=1//0
MD12G1187000	48.6208	8.29462	2.5513	5.4759e-09	3.3698e-08	sp|O23758|NLTP_CICAR Non-specific lipid-transfer protein OS=Cicer arietinum PE=3 SV=1//1.0886e-31
MD16G1177200	782.688	133.589	2.5506	1.7897e-33	5.4705e-32	sp|O78328|DXS_CAPAN Probable 1-deoxy-D-xylulose-5-phosphate synthase, chloroplastic OS=Capsicum annuum GN=TKT2 PE=2 SV=1//0
MD16G1039900	2465.88	421.158	2.5497	1.6656e-98	3.2529e-96	sp|O14099|YERG_SCHPO Uncharacterized RING finger protein C2F3.16 OS=Schizosaccharomyces pombe (strain 972 / ATCC 24843) GN=SPAC2F3.16 PE=3 SV=1//1.10343e-60
MD01G1157100	143.1	24.449	2.5492	9.0408e-24	1.758e-22	sp|Q8C8R3|ANK2_MOUSE Ankyrin-2 OS=Mus musculus GN=Ank2 PE=1 SV=2//2.69957e-07
MD13G1096400	51.6816	8.83037	2.5491	5.1243e-06	2.1676e-05	sp|Q9CAL3|CRK2_ARATH Cysteine-rich receptor-like protein kinase 2 OS=Arabidopsis thaliana GN=CRK2 PE=2 SV=1//3.29657e-70
MD12G1233500	368.563	62.9755	2.549	5.6069e-24	1.1046e-22	sp|Q9ZVN2|Y1457_ARATH Acyltransferase-like protein At1g54570, chloroplastic OS=Arabidopsis thaliana GN=At1g54570 PE=2 SV=1//0
MD11G1283800	41.5965	7.10828	2.5489	9.3477e-09	5.5952e-08	-//-
MD14G1185000	2536.79	433.594	2.5486	6.7891e-44	3.1994e-42	sp|Q27GI3|NAT6_ARATH Nucleobase-ascorbate transporter 6 OS=Arabidopsis thaliana GN=NAT6 PE=2 SV=2//0
MD05G1047500	61.8943	10.5909	2.547	9.6201e-09	5.7494e-08	sp|P0CB23|Y4862_ARATH Uncharacterized protein At4g38062 OS=Arabidopsis thaliana GN=At4g38062 PE=4 SV=1//4.52984e-18
MD15G1377800	135.301	23.1938	2.5444	8.9765e-21	1.4445e-19	sp|Q9C7T4|BH096_ARATH Transcription factor bHLH96 OS=Arabidopsis thaliana GN=BHLH96 PE=2 SV=1//2.09216e-81
MD07G1038100	213.665	36.6581	2.5431	1.4872e-08	8.7101e-08	sp|Q8GZ92|BRXL4_ARATH Protein Brevis radix-like 4 OS=Arabidopsis thaliana GN=BRXL4 PE=2 SV=1//2.79155e-14
MD03G1078600	59.6271	10.2302	2.5431	9.0081e-13	8.0904e-12	sp|Q1S9I9|H2B1_MEDTR Probable histone H2B.1 OS=Medicago truncatula PE=3 SV=3//1.20008e-35
MD06G1023900	725.982	124.721	2.5412	1.4924e-66	1.3324e-64	sp|Q9M667|RPP13_ARATH Disease resistance protein RPP13 OS=Arabidopsis thaliana GN=RPP13 PE=2 SV=2//1.70717e-39
MD15G1064600	153.407	26.3854	2.5396	1.0456e-25	2.2836e-24	sp|Q38914|ANT_ARATH AP2-like ethylene-responsive transcription factor ANT OS=Arabidopsis thaliana GN=ANT PE=1 SV=2//3.85443e-145
MD12G1028200	534.457	91.9775	2.5387	3.4501e-15	3.8157e-14	sp|P26792|INV1_DAUCA Beta-fructofuranosidase, insoluble isoenzyme 1 OS=Daucus carota GN=INV1 PE=1 SV=1//0
MD05G1141500	74.2371	12.7794	2.5383	7.8094e-15	8.3814e-14	-//-
MD09G1092700	57.7039	9.94577	2.5365	2.3744e-11	1.8729e-10	-//-
MD04G1146800	617.697	106.521	2.5358	5.8094e-26	1.2798e-24	-//-
MD10G1321200	10441.1	1801.5	2.535	6.3713e-60	4.8197e-58	sp|Q9SB81|PER42_ARATH Peroxidase 42 OS=Arabidopsis thaliana GN=PER42 PE=1 SV=2//0
MD15G1184500	101.371	17.5202	2.5326	1.5436e-18	2.1563e-17	sp|Q8VZ80|PLT5_ARATH Polyol transporter 5 OS=Arabidopsis thaliana GN=PLT5 PE=1 SV=2//0
MD15G1116100	454.435	78.5454	2.5325	3.2298e-26	7.2009e-25	sp|Q84MB2|TIF8_ARATH Protein TIFY 8 OS=Arabidopsis thaliana GN=TIFY8 PE=1 SV=1//7.92362e-43
MD15G1094600	71.8603	12.4232	2.5322	5.0046e-14	5.0321e-13	sp|Q8W4K5|VAB_ARATH VAN3-binding protein OS=Arabidopsis thaliana GN=VAB PE=1 SV=1//1.2952e-40
MD08G1124700	15128	2615.51	2.5321	1.2715e-116	3.8261e-114	sp|Q9CQG1|CHAC2_MOUSE Putative glutathione-specific gamma-glutamylcyclotransferase 2 OS=Mus musculus GN=Chac2 PE=2 SV=1//4.06748e-31
MD06G1001900	89.6928	15.5119	2.5316	7.605e-17	9.4272e-16	sp|O22806|BUBR1_ARATH Mitotic spindle checkpoint protein BUBR1 OS=Arabidopsis thaliana GN=BUBR1 PE=1 SV=2//8.35106e-14
MD04G1089800	71.7981	12.4213	2.5311	1.9386e-13	1.8507e-12	sp|Q9SCP2|PLY12_ARATH Probable pectate lyase 12 OS=Arabidopsis thaliana GN=At3g53190 PE=2 SV=2//0
MD15G1414100	143.492	24.8359	2.5305	4.2829e-06	1.8339e-05	sp|Q9FLG1|BXL4_ARATH Beta-D-xylosidase 4 OS=Arabidopsis thaliana GN=BXL4 PE=1 SV=1//0
MD14G1133200	697.922	120.853	2.5298	2.7442e-64	2.3272e-62	sp|Q8RWY4|NLP6_ARATH Protein NLP6 OS=Arabidopsis thaliana GN=NLP6 PE=2 SV=2//0
MD11G1176500	179.71	31.125	2.5295	2.511e-29	6.4599e-28	sp|Q27IK6|POK2_ARATH Phragmoplast orienting kinesin 2 OS=Arabidopsis thaliana GN=POK2 PE=2 SV=1//0
MD01G1209000	13039.8	2260.82	2.528	1.2214e-114	3.3754e-112	-//-
MD04G1118500	320.51	55.6121	2.5269	1.3417e-41	5.8354e-40	-//-
MD03G1069900	10106	1753.88	2.5266	2.1061e-115	5.9828e-113	sp|Q29AU6|RUMI_DROPS O-glucosyltransferase rumi OS=Drosophila pseudoobscura pseudoobscura GN=rumi PE=3 SV=1//7.25098e-21
MD14G1002400	46.7348	8.11237	2.5263	2.8676e-10	2.0361e-09	sp|Q9C503|NDF5_ARATH Protein NDH-DEPENDENT CYCLIC ELECTRON FLOW 5 OS=Arabidopsis thaliana GN=NDF5 PE=2 SV=1//6.49011e-68
MD03G1003100	51.5052	8.94055	2.5263	1.5354e-10	1.1224e-09	sp|Q9SRY4|LPA1_ARATH Protein LOW PSII ACCUMULATION 1, chloroplastic OS=Arabidopsis thaliana GN=LPA1 PE=1 SV=1//3.73047e-07
MD06G1104000	44.2363	7.68321	2.5254	1.4723e-09	9.7058e-09	-//-
MD08G1090400	65.5211	11.3815	2.5253	1.9204e-07	9.8264e-07	-//-
MD13G1001900	395.043	68.7171	2.5233	3.1658e-47	1.7056e-45	sp|Q8LDF9|HMGB7_ARATH High mobility group B protein 7 OS=Arabidopsis thaliana GN=HMGB7 PE=1 SV=1//1.20464e-45
MD15G1190600	246.028	42.8395	2.5218	3.8069e-35	1.2603e-33	sp|O82480|RAC7_ARATH Rac-like GTP-binding protein ARAC7 OS=Arabidopsis thaliana GN=ARAC7 PE=1 SV=1//5.61801e-131
MD05G1102900	795.363	138.738	2.5192	2.3239e-18	3.1979e-17	sp|Q9C7Z9|SCP18_ARATH Serine carboxypeptidase-like 18 OS=Arabidopsis thaliana GN=SCPL18 PE=2 SV=2//8.85881e-134
MD16G1040600	4978.64	868.452	2.5192	1.2926e-106	3.0176e-104	sp|Q9M884|MPI1_ARATH Mannose-6-phosphate isomerase 1 OS=Arabidopsis thaliana GN=PMI1 PE=1 SV=1//1.07998e-159
MD05G1219200	58.241	10.1603	2.5191	1.7746e-11	1.4188e-10	-//-
MD15G1160000	1412.39	246.401	2.5191	1.6462e-82	2.33e-80	sp|Q7ZW78|RN181_DANRE E3 ubiquitin-protein ligase RNF181 OS=Danio rerio GN=rnf181 PE=2 SV=2//7.32896e-09
MD15G1034600	141.75	24.7702	2.5167	8.1326e-24	1.5837e-22	sp|Q9SX98|LHTL8_ARATH Lysine histidine transporter-like 8 OS=Arabidopsis thaliana GN=AATL1 PE=1 SV=1//0
MD07G1306200	221.414	38.6998	2.5163	4.5429e-33	1.3649e-31	sp|Q2QAV0|TIO_ARATH Serine/threonine-protein kinase TIO OS=Arabidopsis thaliana GN=TIO PE=1 SV=1//0
MD09G1085300	165.18	28.9011	2.5148	7.2427e-26	1.5912e-24	sp|Q4KM91|CDCA7_RAT Cell division cycle-associated protein 7 OS=Rattus norvegicus GN=Cdca7 PE=2 SV=1//1.17993e-19
MD01G1194600	244.412	42.7921	2.5139	8.8764e-22	1.5201e-20	sp|Q9FJ95|DHSO_ARATH Sorbitol dehydrogenase OS=Arabidopsis thaliana GN=SDH PE=1 SV=1//0
MD11G1241700	800.566	140.238	2.5131	3.5905e-47	1.9318e-45	sp|Q41249|PORA_CUCSA Protochlorophyllide reductase, chloroplastic OS=Cucumis sativus GN=PORA PE=2 SV=1//0
MD01G1221800	4049.25	709.488	2.5128	1.3535e-24	2.7741e-23	sp|O65717|CNGC1_ARATH Cyclic nucleotide-gated ion channel 1 OS=Arabidopsis thaliana GN=CNGC1 PE=1 SV=1//5.65221e-20
MD02G1043600	25.8124	4.52398	2.5124	3.2009e-06	1.3929e-05	sp|Q5JMF2|ABIL5_ORYSJ Probable protein ABIL5 OS=Oryza sativa subsp. japonica GN=Os01g0760900 PE=2 SV=1//1.06559e-28
MD06G1085000	140.093	24.5558	2.5122	1.8063e-13	1.7293e-12	sp|P10978|POLX_TOBAC Retrovirus-related Pol polyprotein from transposon TNT 1-94 OS=Nicotiana tabacum PE=2 SV=1//9.50847e-15
MD17G1233000	96.0509	16.8383	2.512	2.5539e-07	1.283e-06	sp|Q39846|SBP65_SOYBN Seed biotin-containing protein SBP65 OS=Glycine max GN=SBP65 PE=2 SV=1//5.50021e-13
MD06G1147900	16349.2	2869.6	2.5103	1.1126e-115	3.2283e-113	sp|Q9FGW9|GTE10_ARATH Transcription factor GTE10 OS=Arabidopsis thaliana GN=GTE10 PE=1 SV=2//4.56846e-133
MD14G1246200	388.193	68.1785	2.5094	1.0198e-17	1.345e-16	sp|Q9FMW4|GEML8_ARATH Putative GEM-like protein 8 OS=Arabidopsis thaliana GN=At5g23370 PE=3 SV=1//1.81423e-56
MD13G1019300	2553.82	448.721	2.5088	4.6037e-31	1.2748e-29	sp|Q9LQV2|RDR1_ARATH RNA-dependent RNA polymerase 1 OS=Arabidopsis thaliana GN=RDR1 PE=2 SV=1//0
MD02G1091600	36.5535	6.42889	2.5074	5.5719e-08	3.05e-07	-//-
MD07G1238800	905.049	159.191	2.5072	4.6656e-53	2.9158e-51	sp|Q93Z79|C14A1_ARATH Cytochrome P450 714A1 OS=Arabidopsis thaliana GN=CYP714A1 PE=2 SV=1//0
MD17G1274300	674.959	118.934	2.5046	1.7234e-63	1.4405e-61	sp|Q9C7X0|ADR2_ARATH Disease resistance protein ADR2 OS=Arabidopsis thaliana GN=ADR2 PE=2 SV=1//5.77751e-32
MD05G1274500	1586.86	279.705	2.5042	6.1464e-45	3.0338e-43	sp|F4IIU4|AIR9_ARATH 187-kDa microtubule-associated protein AIR9 OS=Arabidopsis thaliana GN=AIR9 PE=1 SV=1//0
MD05G1360300	2194.05	386.775	2.504	6.7497e-93	1.2079e-90	sp|Q9M0M5|SCL13_ARATH Scarecrow-like protein 13 OS=Arabidopsis thaliana GN=SCL13 PE=2 SV=2//0
MD16G1253900	98.5354	17.3744	2.5037	9.042e-18	1.1964e-16	-//-
MD12G1130000	46.8164	8.25544	2.5036	8.1003e-10	5.4823e-09	sp|Q8GXF8|SHGR9_ARATH E3 ubiquitin-protein ligase SGR9, amyloplastic OS=Arabidopsis thaliana GN=SGR9 PE=1 SV=1//1.26794e-51
MD03G1240300	50.8344	8.97288	2.5022	7.602e-07	3.5971e-06	sp|Q1PFD9|TBL31_ARATH Protein trichome birefringence-like 31 OS=Arabidopsis thaliana GN=TBL31 PE=2 SV=1//0
MD15G1185400	1072.27	189.413	2.5011	1.4561e-76	1.7145e-74	sp|Q9LV52|HSFC1_ARATH Heat stress transcription factor C-1 OS=Arabidopsis thaliana GN=HSFC1 PE=2 SV=1//1.57973e-80
MD14G1110400	41.0498	7.25267	2.5008	3.5033e-09	2.205e-08	sp|Q39024|MPK4_ARATH Mitogen-activated protein kinase 4 OS=Arabidopsis thaliana GN=MPK4 PE=1 SV=2//0
MD11G1209800	62.802	11.0959	2.5008	5.1832e-12	4.352e-11	sp|Q9FPT1|UBP12_ARATH Ubiquitin carboxyl-terminal hydrolase 12 OS=Arabidopsis thaliana GN=UBP12 PE=1 SV=2//3.63522e-10
MD10G1091100	4459.74	788.364	2.5	6.5441e-104	1.4216e-101	sp|Q9ZQ91|CXE7_ARATH Probable carboxylesterase 7 OS=Arabidopsis thaliana GN=CXE7 PE=2 SV=1//4.95682e-74
MD15G1432400	1779.82	314.842	2.499	1.6327e-88	2.6319e-86	sp|Q40392|TMVRN_NICGU TMV resistance protein N OS=Nicotiana glutinosa GN=N PE=1 SV=1//2.986e-51
MD07G1236300	135.241	23.9461	2.4977	4.8421e-20	7.4421e-19	sp|Q84VY2|NET4B_ARATH Protein NETWORKED 4B OS=Arabidopsis thaliana GN=NET4B PE=2 SV=1//1.06475e-15
MD16G1101100	4402.11	779.49	2.4976	8.347e-106	1.8837e-103	sp|Q02527|MGAT3_RAT Beta-1,4-mannosyl-glycoprotein 4-beta-N-acetylglucosaminyltransferase OS=Rattus norvegicus GN=Mgat3 PE=1 SV=2//6.44754e-16
MD14G1098000	211.507	37.4796	2.4965	3.7021e-09	2.3211e-08	-//-
MD05G1242400	245.108	43.4359	2.4965	3.1924e-35	1.0621e-33	sp|F4KAB8|MCM6_ARATH DNA replication licensing factor MCM6 OS=Arabidopsis thaliana GN=MCM6 PE=1 SV=1//0
MD07G1171300	39.1034	6.93068	2.4962	4.2465e-07	2.0748e-06	-//-
MD15G1304900	646.329	114.669	2.4948	4.3384e-61	3.4088e-59	sp|O49545|BAME1_ARATH Leucine-rich repeat receptor-like serine/threonine-protein kinase BAM1 OS=Arabidopsis thaliana GN=BAM1 PE=1 SV=1//0
MD16G1145200	5905.24	1048.34	2.4939	1.4344e-107	3.4683e-105	sp|Q8LNZ5|XTHB_PHAAN Probable xyloglucan endotransglucosylase/hydrolase protein B OS=Phaseolus angularis GN=XTHB PE=2 SV=1//5.13991e-174
MD15G1031300	353.669	62.8018	2.4935	3.0164e-43	1.3908e-41	sp|Q9STG6|DUT_ARATH Deoxyuridine 5&apos;-triphosphate nucleotidohydrolase OS=Arabidopsis thaliana GN=DUT PE=1 SV=1//8.2069e-87
MD10G1342500	56.6076	10.0548	2.4931	1.0587e-10	7.8479e-10	sp|O80588|EDE1_ARATH Protein ENDOSPERM DEFECTIVE 1 OS=Arabidopsis thaliana GN=EDE1 PE=1 SV=1//4.79285e-60
MD02G1029900	74.079	13.1781	2.4909	1.3875e-14	1.4629e-13	sp|Q84XI3|ENT8_ARATH Equilibrative nucleotide transporter 8 OS=Arabidopsis thaliana GN=ETN8 PE=2 SV=1//4.34319e-141
MD15G1385300	282.28	50.2259	2.4906	6.9184e-39	2.7206e-37	sp|Q6YUL8|BC2_ORYSJ Kinesin-like protein BC2 OS=Oryza sativa subsp. japonica GN=BC2 PE=1 SV=1//0
MD02G1174200	71.9453	12.8192	2.4886	2.203e-13	2.0953e-12	sp|O48653|DPOLA_ORYSJ DNA polymerase alpha catalytic subunit OS=Oryza sativa subsp. japonica GN=Os01g0868300 PE=2 SV=2//0
MD17G1037500	413.378	73.6661	2.4884	4.7628e-49	2.6984e-47	sp|Q9M7J9|POT8_ARATH Potassium transporter 8 OS=Arabidopsis thaliana GN=POT8 PE=2 SV=2//0
MD17G1039800	2100.98	374.427	2.4883	7.6773e-92	1.3328e-89	sp|Q4F883|SG101_ARATH Senescence-associated carboxylesterase 101 OS=Arabidopsis thaliana GN=SAG101 PE=1 SV=1//5.94404e-88
MD17G1190000	90.2421	16.1168	2.4852	2.5481e-16	3.0462e-15	sp|Q8S3D1|BH068_ARATH Transcription factor bHLH68 OS=Arabidopsis thaliana GN=BHLH68 PE=2 SV=2//1.01482e-58
MD11G1069200	168.244	30.0554	2.4849	1.058e-26	2.42e-25	sp|O22397|POT1_ARATH Potassium transporter 1 OS=Arabidopsis thaliana GN=POT1 PE=1 SV=2//0
MD15G1365900	200.076	35.7943	2.4827	1.9915e-30	5.3824e-29	sp|Q67XC9|TPPD_ARATH Probable trehalose-phosphate phosphatase D OS=Arabidopsis thaliana GN=TPPD PE=2 SV=1//4.04469e-167
MD13G1050400	3774.02	675.339	2.4824	2.3057e-73	2.5178e-71	sp|Q9SX33|ALA9_ARATH Putative phospholipid-transporting ATPase 9 OS=Arabidopsis thaliana GN=ALA9 PE=3 SV=1//0
MD14G1075900	52.2785	9.37003	2.4801	8.722e-10	5.8816e-09	-//-
MD08G1029900	128.177	22.9737	2.4801	6.0006e-12	5.0104e-11	sp|Q0WPY0|TLP6_ARATH Tubby-like F-box protein 6 OS=Arabidopsis thaliana GN=TULP6 PE=2 SV=1//3.92612e-61
MD12G1012200	105.949	18.991	2.48	3.9175e-18	5.3276e-17	sp|B8XCH5|QKY_ARATH Protein QUIRKY OS=Arabidopsis thaliana GN=QKY PE=2 SV=1//1.87788e-38
MD17G1167100	42102.6	7562.17	2.477	1.3204e-99	2.6819e-97	sp|O24371|LOX31_SOLTU Linoleate 13S-lipoxygenase 3-1, chloroplastic OS=Solanum tuberosum GN=LOX3.1 PE=1 SV=1//0
MD15G1247000	297.448	53.528	2.4743	3.6532e-39	1.452e-37	sp|Q7XM16|C3H30_ORYSJ Zinc finger CCCH domain-containing protein 30 OS=Oryza sativa subsp. japonica GN=Os04g0663200 PE=2 SV=3//8.0951e-43
MD00G1085600	135.028	24.3029	2.4741	9.1733e-23	1.6621e-21	sp|Q0WVF5|MCM4_ARATH DNA replication licensing factor MCM4 OS=Arabidopsis thaliana GN=MCM4 PE=1 SV=1//0
MD02G1256100	43.583	7.86245	2.4707	4.321e-09	2.6946e-08	sp|Q6ESG1|BASS4_ORYSJ Probable sodium/metabolite cotransporter BASS4, chloroplastic OS=Oryza sativa subsp. japonica GN=BASS4 PE=3 SV=1//9.04682e-57
MD15G1008300	28.65	5.16967	2.4704	3.4162e-06	1.4812e-05	sp|Q84JK2|FD_ARATH Protein FD OS=Arabidopsis thaliana GN=FD PE=1 SV=1//2.09634e-20
MD13G1125500	217.255	39.2034	2.4703	3.0535e-32	8.8789e-31	sp|Q94AG2|SERK1_ARATH Somatic embryogenesis receptor kinase 1 OS=Arabidopsis thaliana GN=SERK1 PE=1 SV=2//1.44361e-64
MD01G1076000	23.6656	4.27186	2.4699	1.0563e-05	4.2753e-05	sp|O82337|AGP16_ARATH Arabinogalactan peptide 16 OS=Arabidopsis thaliana GN=AGP16 PE=1 SV=1//6.06325e-13
MD01G1162100	215.161	38.8437	2.4697	3.6617e-31	1.0188e-29	sp|A7NY33|PER4_VITVI Peroxidase 4 OS=Vitis vinifera GN=GSVIVT00023967001 PE=1 SV=1//2.41995e-139
MD02G1012000	126.63	22.8699	2.4691	5.5483e-21	9.037e-20	sp|Q9FII5|TDR_ARATH Leucine-rich repeat receptor-like protein kinase TDR OS=Arabidopsis thaliana GN=TDR PE=1 SV=1//0
MD11G1280100	248.132	44.8349	2.4684	3.5279e-35	1.1708e-33	sp|Q2QMH1|NEK2_ORYSJ Serine/threonine-protein kinase Nek2 OS=Oryza sativa subsp. japonica GN=NEK2 PE=2 SV=1//0
MD17G1246800	3430.55	619.943	2.4682	1.0104e-31	2.8681e-30	sp|O22765|TRPA1_ARATH Tryptophan synthase alpha chain OS=Arabidopsis thaliana GN=TRPA1 PE=1 SV=2//3.21977e-135
MD02G1121200	34.3524	6.21105	2.4675	2.5783e-07	1.2948e-06	-//-
MD11G1178000	934.463	169.174	2.4656	2.0237e-11	1.6081e-10	sp|A7LXU3|BGH3B_BACO1 Beta-glucosidase BoGH3B OS=Bacteroides ovatus (strain ATCC 8483 / DSM 1896 / JCM 5824 / NCTC 11153) GN=BACOVA_02659 PE=1 SV=1//2.10283e-74
MD16G1050800	42.5882	7.71937	2.4639	2.69e-09	1.7165e-08	sp|Q93ZF5|PHO11_ARATH Phosphate transporter PHO1 homolog 1 OS=Arabidopsis thaliana GN=PHO1-H1 PE=2 SV=1//0
MD08G1095300	77.7392	14.1072	2.4622	1.2707e-14	1.3425e-13	sp|Q93Y06|Y5720_ARATH Probable inactive receptor kinase At5g67200 OS=Arabidopsis thaliana GN=At5g67200 PE=1 SV=1//1.05473e-71
MD16G1164600	130.335	23.6586	2.4618	3.9954e-22	6.9626e-21	sp|Q9LUR0|CNDH2_ARATH Condensin-2 complex subunit H2 OS=Arabidopsis thaliana GN=CAPH2 PE=2 SV=1//0
MD12G1146600	22.3484	4.05728	2.4616	2.4933e-05	9.4905e-05	sp|O80939|LRK41_ARATH L-type lectin-domain containing receptor kinase IV.1 OS=Arabidopsis thaliana GN=LECRK41 PE=2 SV=1//0
MD02G1266500	105.136	19.0993	2.4607	1.0414e-08	6.205e-08	sp|Q9FF77|PME47_ARATH Probable pectinesterase/pectinesterase inhibitor 47 OS=Arabidopsis thaliana GN=PME47 PE=2 SV=1//0
MD02G1065600	476.79	86.6251	2.4605	1.7352e-51	1.0443e-49	-//-
MD05G1128800	2995.3	544.184	2.4605	7.5025e-91	1.2969e-88	sp|P29162|ASOL_TOBAC L-ascorbate oxidase homolog OS=Nicotiana tabacum PE=2 SV=1//0
MD01G1157200	381.572	69.5423	2.456	9.6439e-45	4.6973e-43	sp|Q9SIZ3|PMTN_ARATH Probable methyltransferase PMT23 OS=Arabidopsis thaliana GN=At2g40280 PE=2 SV=2//0
MD08G1071900	1384.22	252.716	2.4535	4.2748e-38	1.629e-36	sp|Q42371|ERECT_ARATH LRR receptor-like serine/threonine-protein kinase ERECTA OS=Arabidopsis thaliana GN=ERECTA PE=1 SV=1//0
MD03G1242600	299.615	54.742	2.4524	1.4145e-23	2.7143e-22	sp|Q9S7R3|LSH10_ARATH Protein LIGHT-DEPENDENT SHORT HYPOCOTYLS 10 OS=Arabidopsis thaliana GN=LSH10 PE=1 SV=1//4.41245e-77
MD16G1089000	193.952	35.4391	2.4523	1.125e-14	1.1923e-13	sp|P0C7P8|LHWL1_ARATH Transcription factor EMB1444 OS=Arabidopsis thaliana GN=EMB1444 PE=2 SV=1//1.69519e-14
MD06G1202000	3969.12	725.626	2.4515	1.7647e-99	3.5313e-97	sp|Q9FZ86|PDCB3_ARATH PLASMODESMATA CALLOSE-BINDING PROTEIN 3 OS=Arabidopsis thaliana GN=PDCB3 PE=1 SV=1//2.60397e-35
MD10G1010500	37.3064	6.82352	2.4508	8.5647e-08	4.5826e-07	-//-
MD02G1036800	4325.66	792.635	2.4482	1.8975e-100	3.8929e-98	sp|Q93VG8|PPDEX_ARATH DeSI-like protein At4g17486 OS=Arabidopsis thaliana GN=At4g17486 PE=2 SV=1//4.85435e-68
MD02G1282900	140.559	25.8112	2.4451	9.427e-10	6.3328e-09	sp|Q9ZP55|DRP4C_ARATH Dynamin-related protein 4C OS=Arabidopsis thaliana GN=DRP4C PE=2 SV=1//0
MD10G1015300	33362.3	6129.2	2.4444	2.5848e-111	6.6878e-109	sp|Q40392|TMVRN_NICGU TMV resistance protein N OS=Nicotiana glutinosa GN=N PE=1 SV=1//5.20448e-163
MD05G1291100	3308.48	608.444	2.443	3.4646e-96	6.5767e-94	sp|F4KHG6|CTPA1_ARATH Carboxyl-terminal-processing peptidase 1, chloroplastic OS=Arabidopsis thaliana GN=CTPA1 PE=1 SV=1//0
MD08G1070000	139.267	25.6317	2.4418	2.1852e-23	4.1402e-22	sp|Q9LYG9|MSL10_ARATH Mechanosensitive ion channel protein 10 OS=Arabidopsis thaliana GN=MSL10 PE=1 SV=1//0
MD11G1169600	93.7651	17.2695	2.4408	8.0511e-08	4.3207e-07	sp|Q9XIN8|FB119_ARATH F-box protein At2g27310 OS=Arabidopsis thaliana GN=At2g27310 PE=2 SV=1//2.71309e-91
MD10G1300600	662.721	122.212	2.439	1.5877e-59	1.1834e-57	sp|Q06BH3|SRF1_ARATH Protein STRUBBELIG-RECEPTOR FAMILY 1 OS=Arabidopsis thaliana GN=SRF1 PE=2 SV=2//0
MD03G1110200	329.968	60.8815	2.4383	2.7664e-42	1.239e-40	sp|Q9LSS5|ICR3_ARATH Interactor of constitutive active ROPs 3 OS=Arabidopsis thaliana GN=ICR3 PE=1 SV=1//1.05753e-106
MD13G1087200	564.99	104.304	2.4374	8.6062e-56	5.8364e-54	sp|P42751|CCD11_ARATH Cyclin-D1-1 OS=Arabidopsis thaliana GN=CYCD1-1 PE=1 SV=3//1.06736e-119
MD12G1205700	22.7433	4.20061	2.4368	1.8676e-05	7.2661e-05	sp|Q9FP29|KNOS1_ORYSJ Homeobox protein knotted-1-like 1 OS=Oryza sativa subsp. japonica GN=OSH6 PE=2 SV=1//1.27643e-88
MD00G1139000	209.735	38.8094	2.4341	3.1099e-30	8.3332e-29	sp|P49730|RIR2_TOBAC Ribonucleoside-diphosphate reductase small chain OS=Nicotiana tabacum PE=2 SV=1//0
MD10G1083700	79.0823	14.649	2.4326	3.7409e-14	3.8048e-13	-//-
MD12G1249300	42.6297	7.89861	2.4322	4.8535e-09	3.0073e-08	-//-
MD15G1325000	49.573	9.19161	2.4312	3.2538e-09	2.0553e-08	-//-
MD13G1090000	163.031	30.2308	2.4311	2.7401e-25	5.8553e-24	-//-
MD12G1226800	2224.51	412.497	2.431	9.8213e-88	1.5645e-85	sp|Q9ZNV9|AHP1_ARATH Histidine-containing phosphotransfer protein 1 OS=Arabidopsis thaliana GN=AHP1 PE=1 SV=1//1.24291e-53
MD08G1185000	72.6059	13.4662	2.4307	3.1416e-07	1.5594e-06	sp|F8WKW1|UGT2_GARJA 7-deoxyloganetin glucosyltransferase OS=Gardenia jasminoides GN=UGT85A24 PE=1 SV=1//0
MD14G1196000	28.2213	5.24174	2.4287	5.3175e-06	2.2431e-05	sp|Q8VZC3|AL121_ARATH Delta-1-pyrroline-5-carboxylate dehydrogenase 12A1, mitochondrial OS=Arabidopsis thaliana GN=ALDH12A1 PE=2 SV=1//0
MD05G1309500	1052.26	195.511	2.4282	4.6631e-73	5.0245e-71	sp|Q9SGP6|GRXC9_ARATH Glutaredoxin-C9 OS=Arabidopsis thaliana GN=GRXC9 PE=1 SV=1//1.14738e-22
MD05G1060000	34.5929	6.42782	2.4281	7.2785e-07	3.4537e-06	sp|Q8RXD4|BRCA1_ARATH Protein BREAST CANCER SUSCEPTIBILITY 1 homolog OS=Arabidopsis thaliana GN=BRCA1 PE=1 SV=1//9.46184e-135
MD02G1174600	54.674	10.1612	2.4278	5.3163e-07	2.566e-06	sp|Q9FUA4|SPT_ARATH Transcription factor SPATULA OS=Arabidopsis thaliana GN=SPT PE=1 SV=1//3.65624e-50
MD04G1117200	31.8238	5.92546	2.4251	5.835e-07	2.8041e-06	sp|O80624|MAKR4_ARATH Probable membrane-associated kinase regulator 4 OS=Arabidopsis thaliana GN=MAKR4 PE=3 SV=1//1.92176e-43
MD01G1191400	446.089	83.1126	2.4242	6.0222e-48	3.3239e-46	sp|Q40392|TMVRN_NICGU TMV resistance protein N OS=Nicotiana glutinosa GN=N PE=1 SV=1//2.77305e-15
MD12G1176700	109.811	20.4657	2.4237	1.389e-18	1.9483e-17	sp|Q9M020|LRK63_ARATH Lectin-domain containing receptor kinase VI.3 OS=Arabidopsis thaliana GN=LECRK63 PE=2 SV=1//0
MD10G1006900	211.31	39.3868	2.4236	8.2485e-10	5.5761e-09	sp|Q40392|TMVRN_NICGU TMV resistance protein N OS=Nicotiana glutinosa GN=N PE=1 SV=1//8.79445e-131
MD05G1360600	1510.62	281.62	2.4233	1.0468e-81	1.4269e-79	-//-
MD07G1297900	35.429	6.60592	2.4231	6.3175e-08	3.4382e-07	sp|Q8LPG9|IQD14_ARATH Protein IQ-DOMAIN 14 OS=Arabidopsis thaliana GN=IQD14 PE=1 SV=1//1.32875e-14
MD03G1060100	250.51	46.7165	2.4229	1.9219e-28	4.7838e-27	sp|Q8LBW3|LBD12_ARATH LOB domain-containing protein 12 OS=Arabidopsis thaliana GN=LBD12 PE=2 SV=2//1.82537e-63
MD15G1400200	31.7166	5.92163	2.4212	2.1078e-07	1.0736e-06	sp|Q9SF78|GDL29_ARATH GDSL esterase/lipase At1g71691 OS=Arabidopsis thaliana GN=At1g71691 PE=2 SV=1//6.60736e-174
MD01G1152100	986.738	184.26	2.4209	5.7174e-68	5.3887e-66	sp|Q42569|C90A1_ARATH Cytochrome P450 90A1 OS=Arabidopsis thaliana GN=CYP90A1 PE=2 SV=1//0
MD03G1058700	118.762	22.1881	2.4202	2.4372e-19	3.5859e-18	-//-
MD17G1262600	6722.4	1256.41	2.4197	4.3272e-62	3.4946e-60	sp|Q5PNY6|PUB21_ARATH U-box domain-containing protein 21 OS=Arabidopsis thaliana GN=PUB21 PE=2 SV=1//3.27645e-105
MD15G1439200	32.2312	6.03344	2.4174	7.9305e-07	3.739e-06	sp|C0LGT6|EFR_ARATH LRR receptor-like serine/threonine-protein kinase EFR OS=Arabidopsis thaliana GN=EFR PE=1 SV=1//3.39975e-136
MD07G1155200	257.765	48.2531	2.4174	3.2762e-34	1.0349e-32	-//-
MD05G1352500	299.97	56.1846	2.4166	1.8416e-19	2.7332e-18	sp|P46608|HSBH1_SOYBN Homeobox protein SBH1 OS=Glycine max GN=H1 PE=2 SV=1//5.749e-138
MD15G1044100	5668.63	1062.38	2.4157	6.5691e-45	3.2306e-43	sp|Q9LHE3|ASPG2_ARATH Protein ASPARTIC PROTEASE IN GUARD CELL 2 OS=Arabidopsis thaliana GN=ASPG2 PE=2 SV=1//1.08936e-57
MD05G1087900	40.9338	7.6802	2.4141	4.9931e-09	3.0882e-08	sp|P51824|ARF1_SOLTU ADP-ribosylation factor 1 OS=Solanum tuberosum PE=2 SV=2//1.82631e-95
MD13G1165200	61.0478	11.4544	2.414	3.8315e-07	1.8843e-06	-//-
MD07G1152100	972.499	182.518	2.4137	3.2839e-63	2.7169e-61	sp|Q9XED8|ARFI_ARATH Auxin response factor 9 OS=Arabidopsis thaliana GN=ARF9 PE=1 SV=1//0
MD00G1034500	14473.8	2717.89	2.4129	8.2605e-107	1.9509e-104	sp|Q8R1R3|STAR7_MOUSE StAR-related lipid transfer protein 7, mitochondrial OS=Mus musculus GN=Stard7 PE=2 SV=2//4.2736e-11
MD10G1108300	87.2601	16.4092	2.4108	2.4415e-15	2.7337e-14	-//-
MD06G1024000	804.516	151.291	2.4108	9.8517e-37	3.5105e-35	sp|Q39214|RPM1_ARATH Disease resistance protein RPM1 OS=Arabidopsis thaliana GN=RPM1 PE=1 SV=1//3.12999e-51
MD14G1172100	121.859	22.9387	2.4094	2.0687e-18	2.8584e-17	-//-
MD14G1236300	612.76	115.388	2.4088	1.7658e-19	2.6245e-18	sp|Q9C6B8|PINI_ARATH Auxin efflux carrier component 1 OS=Arabidopsis thaliana GN=PIN1 PE=1 SV=1//0
MD05G1148700	1007.47	189.847	2.4078	3.7395e-69	3.6168e-67	-//-
MD13G1015800	320.41	60.3939	2.4074	3.2503e-30	8.6978e-29	sp|Q9SIS4|IP5P9_ARATH Type IV inositol polyphosphate 5-phosphatase 9 OS=Arabidopsis thaliana GN=IP5P9 PE=1 SV=1//0
MD15G1407700	257.853	48.6455	2.4062	2.0428e-34	6.4984e-33	sp|Q6UW68|TM205_HUMAN Transmembrane protein 205 OS=Homo sapiens GN=TMEM205 PE=1 SV=1//9.55083e-09
MD02G1246600	136.671	25.8124	2.4046	8.0218e-22	1.3773e-20	sp|D7SFH9|GPDL2_ARATH Glycerophosphodiester phosphodiesterase protein kinase domain-containing GDPDL2 OS=Arabidopsis thaliana GN=GDPDL2 PE=1 SV=1//4.28194e-93
MD17G1038400	1116.49	210.985	2.4038	1.2372e-72	1.3122e-70	sp|Q9FL12|DEGP9_ARATH Protease Do-like 9 OS=Arabidopsis thaliana GN=DEGP9 PE=1 SV=1//0
MD17G1049600	1474.87	278.723	2.4037	8.9349e-08	4.7694e-07	sp|Q9LJX0|AB19B_ARATH ABC transporter B family member 19 OS=Arabidopsis thaliana GN=ABCB19 PE=1 SV=1//0
MD11G1256900	383.921	72.553	2.4037	1.0502e-26	2.4035e-25	-//-
MD00G1127200	192.616	36.4024	2.4036	4.4481e-20	6.847e-19	sp|Q9LHE3|ASPG2_ARATH Protein ASPARTIC PROTEASE IN GUARD CELL 2 OS=Arabidopsis thaliana GN=ASPG2 PE=2 SV=1//4.7418e-169
MD15G1266800	54.8798	10.3757	2.4031	1.2265e-10	9.0406e-10	sp|Q2MHE4|HT1_ARATH Serine/threonine-protein kinase HT1 OS=Arabidopsis thaliana GN=HT1 PE=1 SV=1//1.26689e-52
MD11G1293500	881.217	166.62	2.4029	2.9607e-66	2.6088e-64	sp|P93050|RKF3_ARATH Probable LRR receptor-like serine/threonine-protein kinase RKF3 OS=Arabidopsis thaliana GN=RKF3 PE=2 SV=1//0
MD12G1184600	151.141	28.6159	2.401	1.1808e-22	2.1253e-21	sp|P22195|PER1_ARAHY Cationic peroxidase 1 OS=Arachis hypogaea GN=PNC1 PE=1 SV=2//6.69541e-160
MD15G1408300	39.4569	7.4719	2.4007	1.741e-07	8.9672e-07	-//-
MD05G1344500	54.7545	10.3749	2.3999	1.5058e-10	1.1019e-09	sp|Q9LYT3|TT12_ARATH Protein TRANSPARENT TESTA 12 OS=Arabidopsis thaliana GN=TT12 PE=2 SV=1//2.12951e-130
MD02G1195400	189.504	35.9401	2.3986	6.6175e-28	1.6087e-26	sp|Q93ZQ5|SPXM3_ARATH SPX domain-containing membrane protein At4g22990 OS=Arabidopsis thaliana GN=At4g22990 PE=2 SV=2//0
MD16G1109500	46.7357	8.86547	2.3983	8.5591e-08	4.5803e-07	sp|Q9LK64|AB3C_ARATH ABC transporter C family member 3 OS=Arabidopsis thaliana GN=ABCC3 PE=1 SV=1//0
MD14G1037300	10419.6	1981.04	2.395	7.1095e-104	1.5362e-101	sp|Q9SJ52|YLS9_ARATH Protein YLS9 OS=Arabidopsis thaliana GN=YLS9 PE=2 SV=1//2.01412e-60
MD09G1243900	81.1261	15.4358	2.3939	1.5835e-14	1.663e-13	sp|F4I2H7|TPX2_ARATH Protein TPX2 OS=Arabidopsis thaliana GN=TPX2 PE=1 SV=1//0
MD05G1015400	79.9867	15.2229	2.3935	7.6681e-14	7.5827e-13	sp|Q9FH05|SCP42_ARATH Serine carboxypeptidase-like 42 OS=Arabidopsis thaliana GN=SCPL42 PE=2 SV=1//6.17745e-57
MD06G1218300	173.43	33.0335	2.3923	5.3829e-25	1.1295e-23	sp|Q3ECH2|Y1670_ARATH Probable receptor-like protein kinase At1g67000 OS=Arabidopsis thaliana GN=At1g67000 PE=2 SV=2//3.50627e-14
MD16G1144700	274.959	52.4133	2.3912	3.4472e-37	1.2548e-35	sp|B8BKI8|MCM2_ORYSI DNA replication licensing factor MCM2 OS=Oryza sativa subsp. indica GN=OsI_36121 PE=3 SV=1//0
MD05G1239600	529.136	100.879	2.391	5.5006e-52	3.35e-50	sp|Q9LY87|RGLG2_ARATH E3 ubiquitin-protein ligase RGLG2 OS=Arabidopsis thaliana GN=RGLG2 PE=1 SV=1//2.09222e-147
MD09G1190900	26.5323	5.06332	2.3896	1.0597e-05	4.2862e-05	sp|Q9SF32|IQD1_ARATH Protein IQ-DOMAIN 1 OS=Arabidopsis thaliana GN=IQD1 PE=1 SV=1//7.96696e-09
MD17G1030800	452.277	86.3907	2.3883	5.5695e-48	3.0782e-46	sp|Q7XA40|RGA3_SOLBU Putative disease resistance protein RGA3 OS=Solanum bulbocastanum GN=RGA3 PE=2 SV=2//1.39412e-149
MD02G1253700	106.16	20.2842	2.3878	6.7654e-14	6.7244e-13	-//-
MD06G1197800	735.366	140.523	2.3877	4.1269e-24	8.2056e-23	sp|Q1L5Z9|LONF2_HUMAN LON peptidase N-terminal domain and RING finger protein 2 OS=Homo sapiens GN=LONRF2 PE=2 SV=3//2.83249e-38
MD10G1321600	94.963	18.1647	2.3862	6.1089e-17	7.6308e-16	sp|Q43846|SSY3_SOLTU Soluble starch synthase 3, chloroplastic/amyloplastic OS=Solanum tuberosum GN=SS3 PE=1 SV=1//1.10629e-06
MD16G1047100	37.0914	7.10772	2.3836	8.4821e-08	4.5427e-07	sp|Q9C6M2|LHTL6_ARATH Lysine histidine transporter-like 6 OS=Arabidopsis thaliana GN=At1g25530 PE=2 SV=1//0
MD15G1355600	32.3981	6.20966	2.3833	3.4556e-07	1.7061e-06	sp|Q9FEL6|LAX3_MEDTR Auxin transporter-like protein 3 OS=Medicago truncatula GN=LAX3 PE=2 SV=1//0
MD08G1244700	106.547	20.4563	2.3809	1.1432e-05	4.6013e-05	sp|Q6NMK1|GXM1_ARATH Glucuronoxylan 4-O-methyltransferase 1 OS=Arabidopsis thaliana GN=GXM1 PE=1 SV=1//2.68526e-142
MD03G1136800	30812.3	5917.3	2.3805	4.0953e-107	9.8437e-105	sp|Q2PCF1|PDR2_NICPL Pleiotropic drug resistance protein 2 OS=Nicotiana plumbaginifolia GN=PDR2 PE=2 SV=1//0
MD16G1197300	36.2117	6.96333	2.3786	1.0656e-05	4.3078e-05	sp|Q9LR47|IP5P6_ARATH Type IV inositol polyphosphate 5-phosphatase 6 OS=Arabidopsis thaliana GN=IP5P6 PE=1 SV=2//0
MD01G1167900	291.177	56.0328	2.3776	5.3411e-37	1.9269e-35	sp|Q9LY03|IRK_ARATH Probable LRR receptor-like serine/threonine-protein kinase IRK OS=Arabidopsis thaliana GN=IRK PE=1 SV=1//0
MD09G1066700	390.303	75.217	2.3755	5.7027e-10	3.9138e-09	sp|Q8L9Y0|SCP25_ARATH Serine carboxypeptidase-like 25 OS=Arabidopsis thaliana GN=SCPL25 PE=2 SV=2//0
MD02G1062500	78.386	15.1146	2.3747	1.5134e-06	6.8788e-06	sp|Q6NKW9|E138_ARATH Glucan endo-1,3-beta-glucosidase 8 OS=Arabidopsis thaliana GN=At1g64760 PE=1 SV=2//2.22002e-165
MD10G1121800	72.7842	14.0363	2.3745	4.3268e-09	2.6978e-08	sp|Q9FSG7|TP1A_MALDO Thaumatin-like protein 1a OS=Malus domestica GN=TL1 PE=1 SV=1//4.38904e-71
MD15G1197200	23.4498	4.52398	2.3739	1.5849e-05	6.2429e-05	sp|Q5I0E9|S47A1_RAT Multidrug and toxin extrusion protein 1 OS=Rattus norvegicus GN=Slc47a1 PE=1 SV=1//2.92488e-64
MD13G1176200	430.755	83.1817	2.3725	3.3571e-46	1.7328e-44	sp|Q6LQG2|RIHA_PHOPR Pyrimidine-specific ribonucleoside hydrolase RihA OS=Photobacterium profundum GN=rihA PE=3 SV=1//5.67843e-08
MD11G1243500	297.461	57.4486	2.3724	9.9725e-36	3.373e-34	sp|Q6K7R2|PIRL6_ORYSJ Plant intracellular Ras-group-related LRR protein 6 OS=Oryza sativa subsp. japonica GN=IRL6 PE=2 SV=1//3.19361e-12
MD03G1007900	256.766	49.6532	2.3705	1.1372e-26	2.5982e-25	sp|O64864|YLS3_ARATH Protein YLS3 OS=Arabidopsis thaliana GN=YLS3 PE=2 SV=1//2.81491e-40
MD14G1174300	33.9621	6.5692	2.3701	1.4223e-07	7.4215e-07	sp|Q9FML4|LOB_ARATH Protein LATERAL ORGAN BOUNDARIES OS=Arabidopsis thaliana GN=LOB PE=2 SV=1//7.86922e-69
MD14G1037500	2081.86	403.095	2.3687	8.877e-86	1.3306e-83	sp|Q8VZ13|Y1816_ARATH Uncharacterized protein At1g08160 OS=Arabidopsis thaliana GN=At1g08160 PE=2 SV=1//1.89669e-10
MD06G1094500	67.6461	13.1052	2.3679	1.5445e-12	1.3537e-11	-//-
MD12G1252500	2530.61	490.371	2.3675	1.2808e-42	5.8004e-41	sp|Q8LB81|GDL79_ARATH GDSL esterase/lipase At5g33370 OS=Arabidopsis thaliana GN=At5g33370 PE=2 SV=1//1.12139e-180
MD14G1221900	27.4216	5.31544	2.367	7.1503e-06	2.9621e-05	sp|O24617|MSH2_ARATH DNA mismatch repair protein MSH2 OS=Arabidopsis thaliana GN=MSH2 PE=1 SV=1//0
MD15G1383700	205.853	39.9201	2.3664	1.6361e-20	2.593e-19	sp|Q766C3|NEP1_NEPGR Aspartic proteinase nepenthesin-1 OS=Nepenthes gracilis GN=nep1 PE=1 SV=1//2.11317e-39
MD05G1120100	1776.66	344.8	2.3653	1.634e-80	2.1412e-78	sp|O49607|SBT16_ARATH Subtilisin-like protease SBT1.6 OS=Arabidopsis thaliana GN=SBT1.6 PE=2 SV=1//0
MD14G1133300	159.352	30.9451	2.3644	2.6568e-23	5.008e-22	sp|Q84TH9|NLP7_ARATH Protein NLP7 OS=Arabidopsis thaliana GN=NLP7 PE=1 SV=2//3.4828e-07
MD09G1010500	155.234	30.1585	2.3638	1.8099e-23	3.4436e-22	sp|P49730|RIR2_TOBAC Ribonucleoside-diphosphate reductase small chain OS=Nicotiana tabacum PE=2 SV=1//0
MD15G1439900	269.179	52.3038	2.3636	4.0013e-35	1.3225e-33	sp|F4I114|Y1960_ARATH Probable serine/threonine-protein kinase At1g09600 OS=Arabidopsis thaliana GN=At1g09600 PE=3 SV=1//0
MD08G1133500	50.7819	9.87395	2.3626	7.0006e-10	4.7658e-09	sp|Q6YXX9|GG2_ORYSJ Guanine nucleotide-binding protein subunit gamma 2 OS=Oryza sativa subsp. japonica GN=RGG2 PE=1 SV=1//8.28263e-17
MD05G1065100	355.575	69.1468	2.3624	1.7343e-41	7.5026e-40	sp|Q8GY61|BH063_ARATH Transcription factor bHLH63 OS=Arabidopsis thaliana GN=BHLH63 PE=1 SV=1//2.6833e-58
MD11G1302500	29.1559	5.67032	2.3623	7.2329e-07	3.4328e-06	sp|O82248|NFYB5_ARATH Nuclear transcription factor Y subunit B-5 OS=Arabidopsis thaliana GN=NFYB5 PE=2 SV=1//1.38931e-58
MD13G1175400	218.614	42.5158	2.3623	1.8584e-30	5.0328e-29	sp|O78328|DXS_CAPAN Probable 1-deoxy-D-xylulose-5-phosphate synthase, chloroplastic OS=Capsicum annuum GN=TKT2 PE=2 SV=1//0
MD08G1242100	129.492	25.2001	2.3614	7.7843e-11	5.8525e-10	-//-
MD03G1298300	100.652	19.6043	2.3601	2.8398e-15	3.1562e-14	-//-
MD16G1057900	589.446	114.817	2.36	2.5685e-53	1.6202e-51	-//-
MD11G1072300	1097.76	214.341	2.3566	1.6897e-70	1.6823e-68	sp|P32291|FAD3E_VIGRR Omega-3 fatty acid desaturase, endoplasmic reticulum OS=Vigna radiata var. radiata GN=ARG1 PE=2 SV=1//1.37379e-71
MD07G1166100	270.54	52.853	2.3558	7.0956e-30	1.8705e-28	sp|O49841|RAC2A_ARATH Ras-related protein RABC2a OS=Arabidopsis thaliana GN=RABC2A PE=1 SV=1//2.51827e-103
MD14G1110000	63.0391	12.3157	2.3557	1.127e-10	8.3271e-10	sp|Q8LGD1|SP1L5_ARATH Protein SPIRAL1-like 5 OS=Arabidopsis thaliana GN=SP1L5 PE=2 SV=1//1.37702e-15
MD15G1188800	72.5639	14.1831	2.3551	1.0347e-12	9.2458e-12	sp|Q94BT9|ATOX1_ARATH Copper transport protein ATX1 OS=Arabidopsis thaliana GN=ATX1 PE=1 SV=1//1.37057e-07
MD14G1158900	176.881	34.6479	2.3519	2.0479e-25	4.4086e-24	sp|P54122|RNJ_CORGL Ribonuclease J OS=Corynebacterium glutamicum (strain ATCC 13032 / DSM 20300 / JCM 1318 / LMG 3730 / NCIMB 10025) GN=rnj PE=3 SV=2//1.39877e-87
MD13G1216600	83.8982	16.4418	2.3513	4.1301e-14	4.1828e-13	-//-
MD10G1086100	3484.36	683.772	2.3493	2.1402e-90	3.6377e-88	sp|O80462|XLG1_ARATH Extra-large guanine nucleotide-binding protein 1 OS=Arabidopsis thaliana GN=XLG1 PE=1 SV=2//2.8084e-06
MD10G1198000	2016.12	396.525	2.3461	1.9801e-81	2.6722e-79	sp|C0LGH2|Y1561_ARATH Probable LRR receptor-like serine/threonine-protein kinase At1g56130 OS=Arabidopsis thaliana GN=At1g56130 PE=2 SV=2//3.27965e-107
MD09G1070000	493.142	97.003	2.3459	9.8455e-50	5.7135e-48	sp|Q9SDQ4|GLR37_ARATH Glutamate receptor 3.7 OS=Arabidopsis thaliana GN=GLR3.7 PE=2 SV=2//0
MD15G1285100	2158.7	424.717	2.3456	4.0971e-46	2.1067e-44	sp|Q9CAD5|YODA_ARATH Mitogen-activated protein kinase kinase kinase YODA OS=Arabidopsis thaliana GN=YDA PE=1 SV=1//1.20969e-41
MD15G1216000	44.5266	8.76213	2.3453	1.0538e-08	6.2752e-08	sp|Q8L8A6|GRF5_ARATH Growth-regulating factor 5 OS=Arabidopsis thaliana GN=GRF5 PE=1 SV=1//6.01406e-49
MD05G1205100	149.583	29.4371	2.3452	6.9384e-15	7.4841e-14	sp|Q84MB3|ACCH1_ARATH 1-aminocyclopropane-1-carboxylate oxidase homolog 1 OS=Arabidopsis thaliana GN=At1g06620 PE=2 SV=1//6.04575e-90
MD10G1304200	53.6247	10.5572	2.3447	1.7624e-09	1.151e-08	sp|C0LGP4|Y3475_ARATH Probable LRR receptor-like serine/threonine-protein kinase At3g47570 OS=Arabidopsis thaliana GN=At3g47570 PE=2 SV=1//0
MD07G1257200	84.4898	16.6572	2.3426	2.3851e-12	2.0579e-11	sp|Q8RY65|NIK2_ARATH Protein NSP-INTERACTING KINASE 2 OS=Arabidopsis thaliana GN=NIK2 PE=1 SV=1//1.88392e-15
MD15G1019700	312.531	61.6486	2.3419	6.6422e-12	5.5234e-11	sp|Q94AP3|WAT1_ARATH Protein WALLS ARE THIN 1 OS=Arabidopsis thaliana GN=WAT1 PE=1 SV=1//0
MD10G1173600	690.105	136.175	2.3413	2.4625e-57	1.7458e-55	sp|Q8RWW0|ALE2_ARATH Receptor-like serine/threonine-protein kinase ALE2 OS=Arabidopsis thaliana GN=ALE2 PE=1 SV=1//0
MD13G1174600	152.584	30.1579	2.339	5.6591e-14	5.6692e-13	sp|Q96C45|ULK4_HUMAN Serine/threonine-protein kinase ULK4 OS=Homo sapiens GN=ULK4 PE=1 SV=2//3.11691e-46
MD03G1227900	857.809	169.884	2.3361	1.3536e-63	1.1361e-61	sp|F4I114|Y1960_ARATH Probable serine/threonine-protein kinase At1g09600 OS=Arabidopsis thaliana GN=At1g09600 PE=3 SV=1//0
MD13G1061900	988.533	196.007	2.3344	2.6698e-66	2.3577e-64	sp|Q9LMX5|AFP2_ARATH Ninja-family protein AFP2 OS=Arabidopsis thaliana GN=AFP2 PE=1 SV=1//1.50271e-16
MD14G1220100	165.842	32.9233	2.3326	8.2652e-17	1.0224e-15	sp|Q7ZXX2|KIF19_XENLA Kinesin-like protein KIF19 OS=Xenopus laevis GN=kif19 PE=2 SV=1//5.33645e-90
MD08G1010300	2195.77	435.969	2.3324	8.0099e-83	1.1497e-80	sp|Q38937|RAC5_ARATH Rac-like GTP-binding protein ARAC5 OS=Arabidopsis thaliana GN=ARAC5 PE=1 SV=1//1.43333e-116
MD11G1173900	37.2324	7.39518	2.3319	5.1859e-07	2.5073e-06	sp|Q0V865|FAFL_ARATH Protein FAF-like, chloroplastic OS=Arabidopsis thaliana GN=At5g22090 PE=2 SV=1//2.76057e-40
MD17G1114400	159.31	31.6658	2.3308	2.151e-23	4.0774e-22	sp|Q9SJ41|C3H18_ARATH Zinc finger CCCH domain-containing protein 18 OS=Arabidopsis thaliana GN=At2g05160 PE=2 SV=1//5.03743e-167
MD17G1272100	326.761	65.067	2.3282	2.0952e-24	4.2492e-23	sp|Q9FE46|GSTFC_ARATH Glutathione S-transferase F12 OS=Arabidopsis thaliana GN=GSTF12 PE=1 SV=1//1.8287e-70
MD05G1188500	138.539	27.6117	2.3269	7.8754e-21	1.272e-19	sp|Q0JG75|PSB28_ORYSJ Photosystem II reaction center PSB28 protein, chloroplastic OS=Oryza sativa subsp. japonica GN=PSB28 PE=2 SV=2//4.40661e-73
MD04G1238400	50.9922	10.1639	2.3268	4.4858e-10	3.1139e-09	sp|Q9SCZ4|FERON_ARATH Receptor-like protein kinase FERONIA OS=Arabidopsis thaliana GN=FER PE=1 SV=1//6.61493e-80
MD15G1019200	684.878	136.573	2.3262	5.5569e-57	3.8852e-55	sp|Q9LQZ5|SRS5_ARATH Protein SHI RELATED SEQUENCE 5 OS=Arabidopsis thaliana GN=SRS5 PE=2 SV=1//3.82758e-66
MD03G1108500	4565.51	910.523	2.326	1.3353e-92	2.338e-90	sp|Q39023|MPK3_ARATH Mitogen-activated protein kinase 3 OS=Arabidopsis thaliana GN=MPK3 PE=1 SV=2//0
MD17G1017000	202.695	40.4624	2.3247	3.3018e-13	3.0876e-12	sp|Q9FKS8|LHT1_ARATH Lysine histidine transporter 1 OS=Arabidopsis thaliana GN=LHT1 PE=1 SV=1//0
MD10G1269500	68.3153	13.6416	2.3242	1.601e-12	1.4011e-11	sp|Q8L6Z7|EXO1_ARATH Exonuclease 1 OS=Arabidopsis thaliana GN=EXO1 PE=2 SV=2//0
MD14G1115100	50.5945	10.122	2.3215	1.0001e-09	6.7053e-09	sp|Q9SH58|MAKR2_ARATH Probable membrane-associated kinase regulator 2 OS=Arabidopsis thaliana GN=MAKR2 PE=2 SV=1//3.69014e-36
MD13G1178800	90.6115	18.1294	2.3214	2.8062e-15	3.1197e-14	sp|Q3E9D5|DCAM4_ARATH S-adenosylmethionine decarboxylase proenzyme 4 OS=Arabidopsis thaliana GN=SAMDC4 PE=1 SV=1//1.79276e-140
MD01G1063400	333.369	66.8226	2.3187	1.4721e-18	2.0607e-17	sp|C0LGV1|RCH1_ARATH LRR receptor-like serine/threonine-protein kinase RCH1 OS=Arabidopsis thaliana GN=RCH1 PE=2 SV=1//1.11169e-07
MD01G1227500	126.425	25.3495	2.3183	1.008e-16	1.2389e-15	sp|Q8LPG9|IQD14_ARATH Protein IQ-DOMAIN 14 OS=Arabidopsis thaliana GN=IQD14 PE=1 SV=1//1.86569e-09
MD00G1142500	2769.2	555.464	2.3177	2.1599e-19	3.1905e-18	sp|Q6NXD8|DEN5B_DANRE DENN domain-containing protein 5B OS=Danio rerio GN=dennd5b PE=2 SV=2//3.05296e-13
MD01G1195400	626.149	125.622	2.3174	3.1271e-55	2.0757e-53	sp|Q9FJ95|DHSO_ARATH Sorbitol dehydrogenase OS=Arabidopsis thaliana GN=SDH PE=1 SV=1//0
MD03G1225000	111.303	22.3347	2.3171	7.6302e-18	1.0162e-16	sp|H2DH21|C7A29_PANGI Cytochrome P450 CYP72A219 OS=Panax ginseng PE=2 SV=1//0
MD14G1198200	203.212	40.7872	2.3168	1.6749e-27	3.9858e-26	sp|Q93Z00|TCP14_ARATH Transcription factor TCP14 OS=Arabidopsis thaliana GN=TCP14 PE=1 SV=1//5.8861e-41
MD16G1164800	140.132	28.1508	2.3155	1.1824e-20	1.8917e-19	-//-
MD03G1252200	75.4112	15.1502	2.3154	2.2633e-13	2.1506e-12	sp|Q76FS5|SPS2_ARATH Solanesyl diphosphate synthase 2, chloroplastic OS=Arabidopsis thaliana GN=SPS2 PE=1 SV=1//0
MD14G1244800	355.576	71.6201	2.3117	3.3514e-40	1.3765e-38	sp|Q8TC12|RDH11_HUMAN Retinol dehydrogenase 11 OS=Homo sapiens GN=RDH11 PE=1 SV=2//2.96366e-35
MD07G1270400	65.2407	13.1425	2.3115	2.0493e-11	1.6278e-10	-//-
MD12G1142900	2008.98	404.753	2.3114	1.1097e-80	1.4683e-78	sp|O48818|EXPA4_ARATH Expansin-A4 OS=Arabidopsis thaliana GN=EXPA4 PE=1 SV=1//2.98515e-155
MD08G1196600	34.8903	7.0381	2.3096	3.7558e-07	1.8488e-06	-//-
MD05G1148600	4494.33	909.251	2.3054	8.5282e-90	1.414e-87	sp|Q40392|TMVRN_NICGU TMV resistance protein N OS=Nicotiana glutinosa GN=N PE=1 SV=1//2.57586e-106
MD03G1083300	473.809	95.8662	2.3052	6.1277e-19	8.8051e-18	-//-
MD15G1035800	47.0054	9.51303	2.3049	3.1742e-09	2.0085e-08	sp|Q9CAD5|YODA_ARATH Mitogen-activated protein kinase kinase kinase YODA OS=Arabidopsis thaliana GN=YDA PE=1 SV=1//2.54794e-91
MD08G1001300	345.53	69.971	2.304	6.1804e-38	2.3464e-36	sp|Q9C6W5|AB14G_ARATH ABC transporter G family member 14 OS=Arabidopsis thaliana GN=ABCG14 PE=2 SV=1//0
MD05G1193200	415.37	84.1161	2.3039	5.1158e-21	8.3526e-20	sp|B5WWZ9|FAO2_LOTJA Long-chain-alcohol oxidase FAO2 OS=Lotus japonicus GN=FAO2 PE=2 SV=1//0
MD06G1015900	92.8603	18.8132	2.3033	1.1787e-14	1.2479e-13	-//-
MD13G1167100	383.596	77.7297	2.3031	1.0694e-41	4.6761e-40	sp|C6L7U1|LIN1_LOTJA Putative E3 ubiquitin-protein ligase LIN-1 OS=Lotus japonicus GN=CERBERUS PE=2 SV=2//1.36814e-16
MD09G1052400	2120.02	429.57	2.3031	1.5186e-80	1.9964e-78	sp|P0C8Q9|Y5902_ARATH Uncharacterized protein At5g19025 OS=Arabidopsis thaliana GN=At5g19025 PE=2 SV=3//1.05682e-22
MD11G1072500	1377.36	279.279	2.3021	1.888e-71	1.9174e-69	sp|P48624|FAD3E_BRANA Omega-3 fatty acid desaturase, endoplasmic reticulum OS=Brassica napus GN=FAD3 PE=2 SV=1//3.06634e-89
MD00G1127400	53.7764	10.9121	2.301	2.7728e-10	1.973e-09	sp|Q9FL28|FLS2_ARATH LRR receptor-like serine/threonine-protein kinase FLS2 OS=Arabidopsis thaliana GN=FLS2 PE=1 SV=1//1.38738e-15
MD00G1050200	133.713	27.1432	2.3005	1.3419e-19	2.0115e-18	sp|Q27IK6|POK2_ARATH Phragmoplast orienting kinesin 2 OS=Arabidopsis thaliana GN=POK2 PE=2 SV=1//0
MD02G1011900	351.606	71.3746	2.3005	1.9814e-22	3.504e-21	sp|O80786|MCM5_ARATH DNA replication licensing factor MCM5 OS=Arabidopsis thaliana GN=MCM5 PE=1 SV=1//0
MD13G1056800	1116.87	226.941	2.2991	1.3847e-66	1.2417e-64	sp|Q8LJW3|ACR4_ARATH ACT domain-containing protein ACR4 OS=Arabidopsis thaliana GN=ACR4 PE=2 SV=1//0
MD15G1228900	1688.3	343.382	2.2977	3.1695e-76	3.6786e-74	sp|P38355|YB8B_YEAST Uncharacterized transporter YBR287W OS=Saccharomyces cerevisiae (strain ATCC 204508 / S288c) GN=YBR287W PE=1 SV=1//2.21457e-10
MD14G1024700	397.559	80.88	2.2973	7.5592e-42	3.3341e-40	sp|P09189|HSP7C_PETHY Heat shock cognate 70 kDa protein OS=Petunia hybrida GN=HSP70 PE=2 SV=1//1.26505e-105
MD14G1107400	4113.18	836.946	2.297	2.9534e-89	4.8377e-87	sp|Q9FN67|Y5133_ARATH BTB/POZ domain-containing protein At5g41330 OS=Arabidopsis thaliana GN=At5g41330 PE=2 SV=1//0
MD13G1194900	64.5329	13.142	2.2959	2.5164e-11	1.9818e-10	-//-
MD05G1363600	102.055	20.786	2.2957	1.5166e-16	1.8406e-15	sp|Q9FIK0|PFKA2_ARATH ATP-dependent 6-phosphofructokinase 2 OS=Arabidopsis thaliana GN=PFK2 PE=1 SV=1//0
MD04G1214400	29.2386	5.95917	2.2947	2.8153e-06	1.2342e-05	sp|Q5XV31|FRL5_ARATH FRIGIDA-like protein 5 OS=Arabidopsis thaliana GN=FRL5 PE=2 SV=1//5.61178e-07
MD07G1226500	686.295	139.886	2.2946	2.5196e-55	1.6807e-53	sp|Q948P6|FRI3_SOYBN Ferritin-3, chloroplastic OS=Glycine max PE=2 SV=1//1.65789e-118
MD15G1191800	1156.28	235.842	2.2936	2.3677e-67	2.1565e-65	sp|Q9ZSY8|IAA27_ARATH Auxin-responsive protein IAA27 OS=Arabidopsis thaliana GN=IAA27 PE=1 SV=1//1.13699e-102
MD06G1218500	205.839	42.0412	2.2916	2.573e-28	6.3849e-27	sp|Q3ECH2|Y1670_ARATH Probable receptor-like protein kinase At1g67000 OS=Arabidopsis thaliana GN=At1g67000 PE=2 SV=2//4.79974e-12
MD09G1113900	6736.44	1376.29	2.2912	2.0323e-93	3.6528e-91	sp|Q9ZU91|E133_ARATH Glucan endo-1,3-beta-glucosidase 3 OS=Arabidopsis thaliana GN=At2g01630 PE=1 SV=2//1.42214e-112
MD08G1017100	177.214	36.2292	2.2903	9.5276e-24	1.8509e-22	sp|F1DLK1|DSE1_NICBE Protein DECREASED SIZE EXCLUSION LIMIT 1 OS=Nicotiana benthamiana GN=DSE1 PE=2 SV=1//3.54742e-167
MD05G1309400	482.395	98.616	2.2903	1.1212e-47	6.1301e-46	sp|O23661|ARFC_ARATH Auxin response factor 3 OS=Arabidopsis thaliana GN=ARF3 PE=1 SV=2//0
MD05G1088500	916.451	187.462	2.2895	3.7847e-63	3.1249e-61	sp|Q94C77|RPKL_ARATH Receptor protein kinase-like protein At4g34220 OS=Arabidopsis thaliana GN=At4g34220 PE=2 SV=1//0
MD16G1195700	60.324	12.3481	2.2884	4.6369e-11	3.5694e-10	-//-
MD16G1007500	95.9165	19.6411	2.2879	3.9934e-13	3.7001e-12	sp|Q9ZVR7|PSKR1_ARATH Phytosulfokine receptor 1 OS=Arabidopsis thaliana GN=PSKR1 PE=2 SV=4//2.75894e-10
MD10G1336900	660.411	135.313	2.2871	4.5738e-55	3.026e-53	-//-
MD10G1240400	262.018	53.7116	2.2864	1.4795e-31	4.1679e-30	sp|Q0WTY4|VPS2B_ARATH Vacuolar protein sorting-associated protein 2 homolog 2 OS=Arabidopsis thaliana GN=VPS2.2 PE=1 SV=2//6.83184e-101
MD03G1212700	1827.98	374.731	2.2863	7.024e-77	8.4168e-75	sp|Q9LDX1|SGS3_ARATH Protein SUPPRESSOR OF GENE SILENCING 3 OS=Arabidopsis thaliana GN=SGS3 PE=1 SV=1//0
MD14G1229600	142.033	29.1503	2.2846	7.1385e-17	8.857e-16	sp|B9I2J6|AXEP_POPTR L-Ala-D/L-amino acid epimerase OS=Populus trichocarpa GN=POPTR_0012s05040g PE=3 SV=2//0
MD14G1221800	134.81	27.6803	2.284	1.3409e-19	2.0107e-18	sp|A0AQW4|TCP12_ARATH Transcription factor TCP12 OS=Arabidopsis thaliana GN=TCP12 PE=2 SV=1//2.59579e-21
MD14G1139900	121.477	24.9513	2.2835	1.2846e-18	1.8069e-17	sp|P31164|RK11_SPIOL 50S ribosomal protein L11, chloroplastic OS=Spinacia oleracea GN=rpl11 PE=1 SV=1//3.24832e-91
MD17G1025500	89.471	18.3804	2.2832	1.9111e-13	1.8254e-12	-//-
MD03G1250300	587.59	120.768	2.2826	1.0381e-20	1.6642e-19	sp|Q9SYM4|TPS1_ARATH Alpha,alpha-trehalose-phosphate synthase [UDP-forming] 1 OS=Arabidopsis thaliana GN=TPS1 PE=1 SV=1//0
MD16G1202200	510.415	104.91	2.2825	1.2497e-26	2.8456e-25	sp|P23525|IN37_SPIOL 2-methyl-6-phytyl-1,4-hydroquinone methyltransferase, chloroplastic OS=Spinacia oleracea PE=1 SV=1//4.48524e-163
MD06G1216700	1960.73	403.028	2.2824	3.5549e-66	3.1257e-64	sp|Q8L706|SYT5_ARATH Synaptotagmin-5 OS=Arabidopsis thaliana GN=SYT5 PE=2 SV=1//4.60741e-10
MD16G1257600	15491.2	3185.77	2.2817	3.0775e-97	5.9248e-95	sp|Q05001|NCPR_CATRO NADPH--cytochrome P450 reductase OS=Catharanthus roseus GN=CPR PE=2 SV=1//0
MD00G1061700	692.748	142.502	2.2814	8.709e-56	5.8963e-54	sp|O80452|AMPD_ARATH AMP deaminase OS=Arabidopsis thaliana GN=AMPD PE=1 SV=2//0
MD13G1197800	138.554	28.5043	2.2812	4.4923e-21	7.3465e-20	sp|F4JIF5|TCX2_ARATH Protein tesmin/TSO1-like CXC 2 OS=Arabidopsis thaliana GN=TCX2 PE=1 SV=1//9.63083e-157
MD13G1058000	162.588	33.4643	2.2805	2.4515e-09	1.571e-08	sp|H2DH17|C7A22_PANGI Cytochrome P450 CYP749A22 OS=Panax ginseng PE=2 SV=1//0
MD07G1081100	43.0755	8.87012	2.2798	6.5792e-08	3.5706e-07	-//-
MD03G1022000	32.9457	6.78516	2.2796	9.337e-07	4.3626e-06	sp|Q39202|RLK1_ARATH G-type lectin S-receptor-like serine/threonine-protein kinase RLK1 OS=Arabidopsis thaliana GN=RLK1 PE=2 SV=2//0
MD11G1027000	101.676	20.9661	2.2778	1.0101e-15	1.1614e-14	sp|P34800|CCN1_ANTMA G2/mitotic-specific cyclin-1 OS=Antirrhinum majus PE=2 SV=1//6.36453e-143
MD15G1444500	1533.29	316.243	2.2775	6.3816e-71	6.4167e-69	sp|Q84N34|HHP2_ARATH Heptahelical transmembrane protein 2 OS=Arabidopsis thaliana GN=HHP2 PE=2 SV=1//2.16324e-108
MD08G1047600	761.723	157.173	2.2769	3.7729e-14	3.8354e-13	sp|Q8LGN0|GLR27_ARATH Glutamate receptor 2.7 OS=Arabidopsis thaliana GN=GLR2.7 PE=2 SV=3//0
MD13G1242900	1420.02	293.516	2.2744	3.3229e-72	3.4611e-70	sp|O64481|SBT25_ARATH Subtilisin-like protease SBT2.5 OS=Arabidopsis thaliana GN=SBT2.5 PE=2 SV=1//0
MD11G1070800	18555.8	3836.65	2.2739	4.9057e-96	9.2688e-94	sp|P49092|ASNS1_LOTJA Asparagine synthetase [glutamine-hydrolyzing] 1 OS=Lotus japonicus GN=AS1 PE=2 SV=2//0
MD17G1034400	67.8518	14.034	2.2735	2.9523e-09	1.8762e-08	sp|Q7Z494|NPHP3_HUMAN Nephrocystin-3 OS=Homo sapiens GN=NPHP3 PE=1 SV=1//3.86603e-13
MD15G1421400	205.926	42.6189	2.2726	1.0337e-15	1.1872e-14	sp|Q9LU85|PAP4_ARATH Probable plastid-lipid-associated protein 4, chloroplastic OS=Arabidopsis thaliana GN=PAP4 PE=2 SV=1//8.07506e-73
MD05G1283800	132.476	27.4309	2.2719	1.3279e-08	7.8291e-08	sp|Q9XG83|G2OX_PHACN Gibberellin 2-beta-dioxygenase OS=Phaseolus coccineus GN=GA2OX1 PE=2 SV=1//9.25698e-180
MD05G1358300	1871.46	387.506	2.2719	3.8545e-15	4.2421e-14	-//-
MD02G1165900	872.91	180.772	2.2717	5.8128e-60	4.4136e-58	sp|Q9FKZ1|DRL42_ARATH Probable disease resistance protein At5g66900 OS=Arabidopsis thaliana GN=At5g66900 PE=3 SV=1//4.20174e-31
MD13G1084900	4546.12	941.885	2.271	2.2214e-90	3.76e-88	sp|O04536|GATL9_ARATH Probable galacturonosyltransferase-like 9 OS=Arabidopsis thaliana GN=GATL9 PE=2 SV=1//0
MD11G1135900	90.2581	18.703	2.2708	2.4486e-10	1.7509e-09	sp|Q06548|APK1A_ARATH Protein kinase APK1A, chloroplastic OS=Arabidopsis thaliana GN=APK1A PE=2 SV=1//9.09844e-47
MD06G1121600	1152.68	239.015	2.2698	5.2918e-66	4.6229e-64	sp|A1L4Y2|ADHL3_ARATH Alcohol dehydrogenase-like 3 OS=Arabidopsis thaliana GN=At1g32780 PE=2 SV=1//0
MD03G1123800	24.9001	5.1691	2.2682	2.0263e-05	7.8357e-05	-//-
MD10G1265000	2334.58	484.675	2.2681	1.0809e-78	1.3552e-76	-//-
MD10G1262300	25.2435	5.24199	2.2677	1.2833e-05	5.1237e-05	-//-
MD06G1146000	2410.29	500.638	2.2674	2.6997e-80	3.5149e-78	sp|H2DH17|C7A22_PANGI Cytochrome P450 CYP749A22 OS=Panax ginseng PE=2 SV=1//0
MD02G1174400	39.0477	8.11457	2.2667	1.3608e-07	7.1184e-07	sp|O48653|DPOLA_ORYSJ DNA polymerase alpha catalytic subunit OS=Oryza sativa subsp. japonica GN=Os01g0868300 PE=2 SV=2//4.58374e-146
MD17G1112700	116.497	24.2308	2.2654	3.3634e-14	3.4381e-13	sp|Q9LDL7|PAT1_ARATH Scarecrow-like transcription factor PAT1 OS=Arabidopsis thaliana GN=PAT1 PE=2 SV=1//0
MD13G1114800	70.2324	14.609	2.2653	6.3371e-12	5.2784e-11	sp|Q70PR7|VINSY_RAUSE Vinorine synthase OS=Rauvolfia serpentina GN=ACT PE=1 SV=2//6.99618e-71
MD02G1246100	352.971	73.4283	2.2651	1.3582e-37	5.0338e-36	sp|Q3ECH2|Y1670_ARATH Probable receptor-like protein kinase At1g67000 OS=Arabidopsis thaliana GN=At1g67000 PE=2 SV=2//1.7993e-93
MD07G1224900	2737.66	569.942	2.2641	2.5688e-82	3.5614e-80	-//-
MD07G1233900	2716.36	565.632	2.2637	3.5874e-83	5.1861e-81	sp|Q9LY03|IRK_ARATH Probable LRR receptor-like serine/threonine-protein kinase IRK OS=Arabidopsis thaliana GN=IRK PE=1 SV=1//0
MD16G1213200	97.0008	20.2105	2.2629	2.0661e-14	2.147e-13	sp|Q9FIY7|SM3L3_ARATH Putative SWI/SNF-related matrix-associated actin-dependent regulator of chromatin subfamily A member 3-like 3 OS=Arabidopsis thaliana GN=At5g43530 PE=3 SV=1//0
MD12G1241500	1184.75	246.933	2.2624	8.214e-20	1.2464e-18	sp|O22768|UNE12_ARATH Transcription factor UNE12 OS=Arabidopsis thaliana GN=UNE12 PE=2 SV=2//8.89424e-54
MD15G1243500	521.104	108.709	2.2611	7.6017e-34	2.3608e-32	sp|Q9SXL4|AHK1_ARATH Histidine kinase 1 OS=Arabidopsis thaliana GN=AHK1 PE=1 SV=2//0
MD03G1169600	283.304	59.138	2.2602	6.5773e-24	1.2882e-22	sp|P27057|GAST1_SOLLC Protein GAST1 OS=Solanum lycopersicum GN=GAST1 PE=2 SV=1//3.91515e-35
MD00G1033400	2033.47	424.519	2.26	9.637e-68	8.9582e-66	-//-
MD04G1103300	160.829	33.5898	2.2594	1.0285e-05	4.1705e-05	sp|Q9ZQC6|IRX9_ARATH Probable beta-1,4-xylosyltransferase IRX9 OS=Arabidopsis thaliana GN=IRX9 PE=2 SV=1//8.07471e-138
MD14G1211200	1844.09	385.341	2.2587	3.6898e-75	4.1868e-73	sp|Q9FZ86|PDCB3_ARATH PLASMODESMATA CALLOSE-BINDING PROTEIN 3 OS=Arabidopsis thaliana GN=PDCB3 PE=1 SV=1//2.464e-32
MD13G1136900	84.0112	17.5577	2.2585	6.1091e-07	2.9282e-06	-//-
MD11G1093900	752.937	157.378	2.2583	3.003e-23	5.6267e-22	sp|P0DKI3|TRNH1_ARATH Tropinone reductase homolog At1g07440 OS=Arabidopsis thaliana GN=At1g07440 PE=1 SV=1//2.7068e-129
MD07G1109800	97.5414	20.393	2.2579	9.8474e-16	1.1335e-14	sp|O00311|CDC7_HUMAN Cell division cycle 7-related protein kinase OS=Homo sapiens GN=CDC7 PE=1 SV=1//2.51735e-24
MD04G1119500	138.116	28.8987	2.2568	4.6883e-20	7.2112e-19	sp|O23826|K125_TOBAC 125 kDa kinesin-related protein OS=Nicotiana tabacum GN=TKRP125 PE=1 SV=1//0
MD09G1038600	109.32	22.903	2.2549	2.8057e-17	3.5873e-16	sp|Q9LHA7|PER31_ARATH Peroxidase 31 OS=Arabidopsis thaliana GN=PER31 PE=2 SV=1//8.02848e-25
MD09G1155200	85.1456	17.8419	2.2547	1.4687e-11	1.184e-10	sp|P29381|AGL1_ARATH Agamous-like MADS-box protein AGL1 OS=Arabidopsis thaliana GN=AGL1 PE=1 SV=1//2.58909e-111
MD15G1384300	27.7571	5.81723	2.2545	1.807e-05	7.0461e-05	sp|Q9LET0|BH107_ARATH Putative transcription factor bHLH107 OS=Arabidopsis thaliana GN=BHLH107 PE=2 SV=1//6.30342e-15
MD09G1083500	33.3823	6.99892	2.2539	1.49e-06	6.7825e-06	sp|Q9FYG7|TCP1_ARATH Transcription factor TCP1 OS=Arabidopsis thaliana GN=TCP1 PE=2 SV=1//2.8891e-15
MD13G1089500	431.159	90.3948	2.2539	4.0741e-44	1.9311e-42	-//-
MD05G1119000	66.869	14.0362	2.2522	4.7263e-06	2.0115e-05	sp|P26514|XYNA_STRLI Endo-1,4-beta-xylanase A OS=Streptomyces lividans GN=xlnA PE=1 SV=2//2.5111e-25
MD15G1063600	4006.52	840.973	2.2522	4.884e-87	7.6898e-85	sp|F4IBD7|CSCLA_ARATH CSC1-like protein RXW8 OS=Arabidopsis thaliana GN=RXW8 PE=2 SV=1//0
MD05G1079600	64.0631	13.4618	2.2506	1.0887e-09	7.2701e-09	-//-
MD06G1101600	1841.41	386.938	2.2506	2.8618e-61	2.275e-59	-//-
MD03G1117900	106.586	22.4078	2.25	5.5186e-17	6.9211e-16	sp|P43287|PIP22_ARATH Aquaporin PIP2-2 OS=Arabidopsis thaliana GN=PIP2-2 PE=1 SV=2//1.85754e-172
MD15G1284500	289.088	60.7793	2.2499	3.7699e-30	1.0048e-28	sp|O81360|ABA2_PRUAR Zeaxanthin epoxidase, chloroplastic OS=Prunus armeniaca PE=2 SV=1//0
MD12G1009300	154.186	32.4528	2.2483	1.6832e-22	2.9949e-21	sp|Q8LFN2|Y3037_ARATH Probable inactive leucine-rich repeat receptor-like protein kinase At3g03770 OS=Arabidopsis thaliana GN=At3g03770 PE=2 SV=1//0
MD07G1108800	87.6559	18.4525	2.248	6.4783e-14	6.4507e-13	sp|Q39183|D6KL2_ARATH Serine/threonine-protein kinase D6PKL2 OS=Arabidopsis thaliana GN=D6PKL2 PE=1 SV=1//0
MD12G1220000	1669.79	352.104	2.2456	6.534e-73	6.9665e-71	sp|Q8VZS0|PNC2_ARATH Peroxisomal adenine nucleotide carrier 2 OS=Arabidopsis thaliana GN=PNC2 PE=1 SV=1//1.56617e-140
MD15G1139900	110.307	23.2662	2.2452	6.1029e-15	6.6145e-14	sp|Q8W4S5|Y5371_ARATH Probable LRR receptor-like serine/threonine-protein kinase At5g63710 OS=Arabidopsis thaliana GN=At5g63710 PE=2 SV=1//0
MD01G1195200	6857.92	1446.89	2.2448	6.8867e-92	1.2007e-89	sp|Q9FJ95|DHSO_ARATH Sorbitol dehydrogenase OS=Arabidopsis thaliana GN=SDH PE=1 SV=1//0
MD13G1075000	362.959	76.6174	2.2441	3.9837e-34	1.2525e-32	sp|P52551|MYBB_XENLA Myb-related protein B OS=Xenopus laevis GN=mybl2 PE=2 SV=2//2.80593e-24
MD15G1132600	113.195	23.9105	2.2431	2.7396e-09	1.7476e-08	sp|Q6DBN1|Y4845_ARATH BTB/POZ domain-containing protein At4g08455 OS=Arabidopsis thaliana GN=At4g08455 PE=1 SV=1//1.35834e-77
MD13G1180400	145.312	30.6948	2.2431	1.4557e-20	2.3163e-19	sp|P15102|GLNA4_PHAVU Glutamine synthetase leaf isozyme, chloroplastic OS=Phaseolus vulgaris PE=2 SV=1//0
MD04G1165800	139.382	29.4454	2.2429	5.1885e-20	7.9474e-19	sp|Q9S7T7|SCC11_ARATH Sister chromatid cohesion 1 protein 1 OS=Arabidopsis thaliana GN=SYN1 PE=2 SV=2//4.27404e-37
MD02G1201100	3650.01	771.575	2.242	7.8228e-22	1.3442e-20	sp|O22126|FLA8_ARATH Fasciclin-like arabinogalactan protein 8 OS=Arabidopsis thaliana GN=FLA8 PE=1 SV=1//5.72662e-171
MD17G1072100	54.6783	11.5626	2.2415	1.8228e-09	1.1872e-08	sp|O04251|Y4211_ARATH BRCT domain-containing protein At4g02110 OS=Arabidopsis thaliana GN=At4g02110 PE=3 SV=3//2.11402e-14
MD06G1202200	108.3	22.9085	2.2411	1.1127e-16	1.3606e-15	-//-
MD09G1174900	57.6942	12.2088	2.2405	2.8037e-10	1.9932e-09	-//-
MD17G1245300	55.9634	11.8479	2.2399	2.6333e-10	1.8784e-09	-//-
MD03G1139200	293.383	62.1074	2.2399	3.8641e-33	1.1644e-31	sp|F4HW04|DPOE1_ARATH DNA polymerase epsilon catalytic subunit A OS=Arabidopsis thaliana GN=POL2A PE=1 SV=1//0
MD14G1088200	181.035	38.3429	2.2392	3.2804e-15	3.6329e-14	sp|P47082|AVT1_YEAST Vacuolar amino acid transporter 1 OS=Saccharomyces cerevisiae (strain ATCC 204508 / S288c) GN=AVT1 PE=1 SV=1//1.15629e-26
MD01G1078000	2760.64	585.857	2.2364	8.5253e-79	1.0755e-76	sp|Q9SUP6|WRK53_ARATH Probable WRKY transcription factor 53 OS=Arabidopsis thaliana GN=WRKY53 PE=1 SV=1//1.26176e-36
MD01G1167700	45.247	9.6202	2.2337	1.7301e-08	1.005e-07	-//-
MD15G1049300	2996.52	637.38	2.2331	1.5693e-82	2.229e-80	sp|Q42371|ERECT_ARATH LRR receptor-like serine/threonine-protein kinase ERECTA OS=Arabidopsis thaliana GN=ERECTA PE=1 SV=1//0
MD01G1169800	3681.74	783.204	2.2329	9.5149e-36	3.2209e-34	sp|Q9FHK4|Y5519_ARATH Uncharacterized protein At5g05190 OS=Arabidopsis thaliana GN=Y-1 PE=1 SV=1//1.96853e-08
MD06G1235400	77.0915	16.4057	2.2324	2.5996e-12	2.2369e-11	sp|Q54Y85|DPOE2_DICDI DNA polymerase epsilon subunit 2 OS=Dictyostelium discoideum GN=pole2 PE=3 SV=1//4.11182e-81
MD15G1033400	2311.29	492.079	2.2317	2.8629e-15	3.1801e-14	sp|O49859|C82A4_SOYBN Cytochrome P450 82A4 OS=Glycine max GN=CYP82A4 PE=2 SV=1//8.21124e-173
MD03G1290300	554.132	117.977	2.2317	1.7171e-36	6.0392e-35	sp|Q9M015|Y5161_ARATH Uncharacterized protein At5g01610 OS=Arabidopsis thaliana GN=At5g01610 PE=1 SV=1//2.60672e-13
MD07G1219100	98.319	20.934	2.2316	3.096e-15	3.4334e-14	sp|C0LGP4|Y3475_ARATH Probable LRR receptor-like serine/threonine-protein kinase At3g47570 OS=Arabidopsis thaliana GN=At3g47570 PE=2 SV=1//0
MD05G1192200	55.9731	11.9203	2.2313	1.9465e-09	1.2633e-08	sp|F4I443|BARD1_ARATH BRCA1-associated RING domain protein 1 OS=Arabidopsis thaliana GN=BARD1 PE=1 SV=1//3.64933e-10
MD04G1030500	2151.11	458.153	2.2312	1.3375e-15	1.5206e-14	sp|Q8W453|DIRL1_ARATH Putative lipid-transfer protein DIR1 OS=Arabidopsis thaliana GN=DIR1 PE=1 SV=1//1.40847e-16
MD15G1179600	2252.84	479.838	2.2311	7.0889e-77	8.4695e-75	sp|Q40392|TMVRN_NICGU TMV resistance protein N OS=Nicotiana glutinosa GN=N PE=1 SV=1//1.98669e-94
MD01G1064800	38.2462	8.14991	2.2305	1.5613e-07	8.1043e-07	sp|Q8GX78|ANTR2_ARATH Ascorbate transporter, chloroplastic OS=Arabidopsis thaliana GN=PHT4;4 PE=1 SV=1//0
MD02G1100900	443.27	94.4579	2.2304	1.1939e-42	5.4189e-41	sp|Q40392|TMVRN_NICGU TMV resistance protein N OS=Nicotiana glutinosa GN=N PE=1 SV=1//5.27065e-75
MD12G1165800	479.424	102.321	2.2282	1.0433e-38	4.0792e-37	sp|Q93Z81|CAX3_ARATH Vacuolar cation/proton exchanger 3 OS=Arabidopsis thaliana GN=CAX3 PE=1 SV=1//0
MD05G1126600	123.518	26.3854	2.2269	4.2104e-18	5.7126e-17	sp|Q9FKS4|ATR_ARATH Serine/threonine-protein kinase ATR OS=Arabidopsis thaliana GN=ATR PE=2 SV=2//0
MD05G1095000	5064.25	1082.13	2.2265	4.5913e-86	7.0116e-84	sp|O81760|P2C63_ARATH Probable protein phosphatase 2C 63 OS=Arabidopsis thaliana GN=At4g33920 PE=2 SV=1//0
MD00G1105700	272.302	58.1874	2.2264	9.4624e-18	1.2508e-16	sp|Q7XKV4|BGL12_ORYSJ Beta-glucosidase 12 OS=Oryza sativa subsp. japonica GN=BGLU12 PE=2 SV=2//0
MD13G1150000	930.154	198.893	2.2255	6.3758e-45	3.1394e-43	sp|Q9SEE5|GALK1_ARATH Galactokinase OS=Arabidopsis thaliana GN=GAL1 PE=1 SV=2//0
MD05G1362400	711.125	152.089	2.2252	4.2424e-16	5.0039e-15	sp|Q8GUH1|PUB33_ARATH U-box domain-containing protein 33 OS=Arabidopsis thaliana GN=PUB33 PE=2 SV=2//1.28822e-08
MD03G1087100	3201.62	684.86	2.2249	2.7859e-58	2.0172e-56	sp|P0CH30|RING1_GOSHI E3 ubiquitin-protein ligase RING1 OS=Gossypium hirsutum GN=RING1 PE=1 SV=1//1.27217e-36
MD17G1004300	90.624	19.3873	2.2248	7.4107e-14	7.3424e-13	sp|P93654|SYP22_ARATH Syntaxin-22 OS=Arabidopsis thaliana GN=SYP22 PE=1 SV=1//6.88183e-31
MD15G1281000	28.1795	6.03043	2.2243	3.937e-06	1.6927e-05	-//-
MD01G1195300	12270.6	2626.35	2.2241	1.0135e-92	1.7979e-90	sp|Q9FJ95|DHSO_ARATH Sorbitol dehydrogenase OS=Arabidopsis thaliana GN=SDH PE=1 SV=1//0
MD00G1191100	147.572	31.5939	2.2237	3.2085e-21	5.2896e-20	-//-
MD14G1019000	4596.56	985.102	2.2222	2.6011e-85	3.8704e-83	-//-
MD02G1307700	959.046	205.637	2.2215	1.219e-14	1.2892e-13	-//-
MD02G1004100	64.9003	13.929	2.2201	2.0676e-11	1.6407e-10	-//-
MD15G1179700	1947.1	418.209	2.219	5.3525e-25	1.1243e-23	sp|Q9FI14|TAO1_ARATH Disease resistance protein TAO1 OS=Arabidopsis thaliana GN=TAO1 PE=3 SV=1//1.36827e-29
MD11G1031100	65.5215	14.0754	2.2188	3.0572e-11	2.3915e-10	sp|Q9SU30|CPR30_ARATH F-box protein CPR30 OS=Arabidopsis thaliana GN=CPR30 PE=1 SV=2//8.93897e-14
MD07G1209500	35.4149	7.61171	2.2181	2.118e-06	9.4389e-06	sp|Q8GU25|COMT1_ROSCH Caffeic acid 3-O-methyltransferase OS=Rosa chinensis GN=COMT1 PE=2 SV=1//3.79745e-100
MD11G1055900	32.3964	6.96603	2.2174	2.4611e-06	1.0872e-05	sp|Q94K71|GPPL2_ARATH Haloacid dehalogenase-like hydrolase domain-containing protein At3g48420 OS=Arabidopsis thaliana GN=At3g48420 PE=1 SV=1//1.9808e-09
MD06G1135200	242.686	52.1942	2.2171	1.1054e-18	1.5625e-17	-//-
MD17G1041500	2590.9	557.373	2.2167	3.1892e-61	2.5254e-59	sp|P46690|GASA4_ARATH Gibberellin-regulated protein 4 OS=Arabidopsis thaliana GN=GASA4 PE=1 SV=2//9.70772e-24
MD03G1037300	34.7066	7.467	2.2166	1.0558e-06	4.8988e-06	sp|Q8W1Y3|KP1_ARATH Kinesin KP1 OS=Arabidopsis thaliana GN=KP1 PE=1 SV=2//0
MD15G1412500	79.4106	17.0888	2.2163	5.0265e-13	4.6207e-12	sp|Q38942|RAE1_ARATH Protein RAE1 OS=Arabidopsis thaliana GN=RAE1 PE=1 SV=2//0
MD16G1175900	306.37	66.0262	2.2142	7.8551e-34	2.4339e-32	sp|B9DHD7|VAP22_ARATH Vesicle-associated protein 2-2 OS=Arabidopsis thaliana GN=PVA22 PE=1 SV=1//1.01685e-70
MD04G1174900	181.079	39.0251	2.2141	1.8799e-23	3.5735e-22	sp|Q9LZV7|PXC2_ARATH Leucine-rich repeat receptor-like protein kinase PXC2 OS=Arabidopsis thaliana GN=PXC2 PE=2 SV=1//0
MD09G1032700	196.208	42.2928	2.2139	7.1289e-12	5.9052e-11	sp|Q94AY1|NADB_ARATH L-aspartate oxidase, chloroplastic OS=Arabidopsis thaliana GN=AO PE=1 SV=1//0
MD13G1273200	7701.86	1660.96	2.2132	4.1198e-28	1.0112e-26	sp|Q8H1Z0|CER3_ARATH Protein ECERIFERUM 3 OS=Arabidopsis thaliana GN=CER3 PE=1 SV=1//0
MD10G1011900	118.363	25.5279	2.2131	8.9869e-17	1.1083e-15	sp|P48384|TRXM_PEA Thioredoxin M-type, chloroplastic OS=Pisum sativum PE=2 SV=1//1.22189e-65
MD06G1051900	112.328	24.2357	2.2125	3.8369e-17	4.8631e-16	sp|O80341|EF102_ARATH Ethylene-responsive transcription factor 5 OS=Arabidopsis thaliana GN=ERF5 PE=2 SV=1//1.08621e-56
MD00G1056500	267.428	57.6995	2.2125	1.6282e-30	4.4152e-29	sp|Q94KL7|SILD_FORIN Secoisolariciresinol dehydrogenase (Fragment) OS=Forsythia intermedia PE=1 SV=1//4.22928e-83
MD06G1188400	3678	793.69	2.2123	2.3137e-83	3.3567e-81	sp|B8XCH5|QKY_ARATH Protein QUIRKY OS=Arabidopsis thaliana GN=QKY PE=2 SV=1//2.30815e-59
MD04G1104800	600.404	129.706	2.2107	5.2251e-22	9.0475e-21	sp|C0LGI2|Y1677_ARATH Probable LRR receptor-like serine/threonine-protein kinase At1g67720 OS=Arabidopsis thaliana GN=At1g67720 PE=2 SV=1//0
MD11G1284700	1247.92	269.654	2.2103	3.0582e-18	4.1814e-17	sp|Q93ZQ3|PLP9_ARATH Probable inactive patatin-like protein 9 OS=Arabidopsis thaliana GN=PLP9 PE=2 SV=1//0
MD13G1097000	239.43	51.8029	2.2085	6.6416e-08	3.6035e-07	-//-
MD10G1140700	4683.4	1013.57	2.2081	5.2744e-86	8.0245e-84	sp|Q9SII5|EXOL5_ARATH Protein EXORDIUM-like 5 OS=Arabidopsis thaliana GN=EXL5 PE=2 SV=1//7.05295e-162
MD12G1022200	3811.08	824.984	2.2078	9.4585e-56	6.3931e-54	-//-
MD09G1207400	93.2005	20.1815	2.2073	5.9657e-13	5.458e-12	sp|Q41951|TIP21_ARATH Aquaporin TIP2-1 OS=Arabidopsis thaliana GN=TIP2-1 PE=1 SV=2//1.85917e-114
MD01G1074700	7155.47	1549.97	2.2068	2.1771e-88	3.4956e-86	sp|Q99089|CPRF1_PETCR Common plant regulatory factor 1 OS=Petroselinum crispum GN=CPRF1 PE=2 SV=1//5.89158e-120
MD05G1315200	340.393	73.743	2.2066	8.8513e-38	3.3139e-36	sp|P24805|TSJT1_TOBAC Stem-specific protein TSJT1 OS=Nicotiana tabacum GN=TSJT1 PE=2 SV=1//1.10033e-30
MD08G1070100	63.2882	13.7148	2.2062	2.5602e-10	1.8281e-09	-//-
MD16G1076300	2394.29	519.003	2.2058	3.4046e-77	4.1285e-75	sp|O49840|APK2B_ARATH Protein kinase 2B, chloroplastic OS=Arabidopsis thaliana GN=APK2B PE=2 SV=1//0
MD08G1191700	5052.78	1095.25	2.2058	7.5931e-85	1.1216e-82	sp|P36591|DYR_SCHPO Dihydrofolate reductase OS=Schizosaccharomyces pombe (strain 972 / ATCC 24843) GN=dfr1 PE=2 SV=2//9.33898e-20
MD13G1141400	2437.59	528.46	2.2056	8.364e-77	9.9346e-75	sp|Q9SMX9|SPL1_ARATH Squamosa promoter-binding-like protein 1 OS=Arabidopsis thaliana GN=SPL1 PE=1 SV=2//0
MD12G1022800	432.971	93.8881	2.2053	4.8049e-19	6.9559e-18	sp|Q9LZS7|GDL71_ARATH GDSL esterase/lipase At5g03610 OS=Arabidopsis thaliana GN=At5g03610 PE=2 SV=1//1.19238e-136
MD15G1422700	41.3932	8.97728	2.205	1.1477e-06	5.3026e-06	sp|Q9SAC4|FB2_ARATH F-box protein At1g10780 OS=Arabidopsis thaliana GN=At1g10780 PE=2 SV=1//0
MD13G1125400	3060.13	663.841	2.2047	2.2568e-72	2.3812e-70	sp|O22799|Y2349_ARATH Uncharacterized protein At2g33490 OS=Arabidopsis thaliana GN=At2g33490 PE=4 SV=2//1.02368e-156
MD15G1316100	1160.18	251.765	2.2042	9.3579e-27	2.1465e-25	sp|Q6YXH5|ZHD1_ORYSJ Zinc-finger homeodomain protein 1 OS=Oryza sativa subsp. japonica GN=ZHD1 PE=2 SV=1//4.28658e-74
MD03G1090600	44.3241	9.6202	2.204	2.8132e-08	1.5948e-07	sp|C0LGP4|Y3475_ARATH Probable LRR receptor-like serine/threonine-protein kinase At3g47570 OS=Arabidopsis thaliana GN=At3g47570 PE=2 SV=1//0
MD15G1338600	57.0507	12.3842	2.2037	1.5794e-06	7.1582e-06	sp|Q9FLF4|PUB27_ARATH U-box domain-containing protein 27 OS=Arabidopsis thaliana GN=PUB27 PE=2 SV=1//4.90285e-125
MD12G1260300	730.937	158.692	2.2035	8.4305e-25	1.7446e-23	sp|Q9SUI4|PSAL_ARATH Photosystem I reaction center subunit XI, chloroplastic OS=Arabidopsis thaliana GN=PSAL PE=1 SV=2//1.04478e-96
MD15G1205300	5864.25	1273.39	2.2033	4.4859e-87	7.0904e-85	sp|Q9ZUN5|TET2_ARATH Tetraspanin-2 OS=Arabidopsis thaliana GN=TET2 PE=2 SV=1//1.16435e-107
MD02G1301000	799.085	173.682	2.2019	1.8414e-16	2.2209e-15	sp|Q39182|DEF02_ARATH Defensin-like protein 2 OS=Arabidopsis thaliana GN=PDF2.2 PE=2 SV=1//4.13659e-26
MD06G1010900	6427.76	1397.29	2.2017	8.7769e-47	4.6545e-45	sp|Q949P1|ABAH1_ARATH Abscisic acid 8&apos;-hydroxylase 1 OS=Arabidopsis thaliana GN=CYP707A1 PE=2 SV=1//0
MD07G1286100	50.0272	10.8781	2.2013	7.2316e-05	0.00025558	sp|Q6ZGP8|TPP4_ORYSJ Probable trehalose-phosphate phosphatase 4 OS=Oryza sativa subsp. japonica GN=TPP4 PE=2 SV=1//1.28907e-113
MD03G1292900	104.659	22.7636	2.2009	1.5632e-15	1.7678e-14	sp|O04609|WRK22_ARATH WRKY transcription factor 22 OS=Arabidopsis thaliana GN=WRKY22 PE=2 SV=1//1.05326e-30
MD12G1203600	53.9505	11.7411	2.2001	1.9494e-08	1.1255e-07	sp|Q9SA52|CP41B_ARATH Chloroplast stem-loop binding protein of 41 kDa b, chloroplastic OS=Arabidopsis thaliana GN=CSP41B PE=1 SV=1//0
MD13G1013100	141.652	30.8359	2.1997	7.1432e-08	3.8622e-07	sp|Q9ZUL3|IDD5_ARATH Protein indeterminate-domain 5, chloroplastic OS=Arabidopsis thaliana GN=IDD5 PE=1 SV=1//1.24203e-121
MD13G1107400	198.79	43.2906	2.1991	1.3838e-12	1.2188e-11	sp|Q8L9C4|KCR1_ARATH Very-long-chain 3-oxoacyl-CoA reductase 1 OS=Arabidopsis thaliana GN=KCR1 PE=1 SV=1//5.73016e-86
MD15G1164600	521.031	113.581	2.1976	2.8618e-24	5.7465e-23	sp|P60300|CLCG_ARATH Putative chloride channel-like protein CLC-g OS=Arabidopsis thaliana GN=CBSCLC6 PE=3 SV=2//0
MD01G1041900	6132.46	1337.37	2.1971	3.7486e-76	4.3383e-74	sp|Q96289|ZAT10_ARATH Zinc finger protein ZAT10 OS=Arabidopsis thaliana GN=ZAT10 PE=2 SV=1//1.28963e-36
MD08G1044400	1056.3	230.415	2.1967	7.0034e-45	3.4318e-43	sp|P42044|HEMH_CUCSA Ferrochelatase-2, chloroplastic OS=Cucumis sativus GN=HEMH PE=2 SV=1//0
MD16G1130300	61.72	13.4643	2.1966	5.5531e-10	3.8163e-09	sp|Q8GZB6|SUVH4_ARATH Histone-lysine N-methyltransferase, H3 lysine-9 specific SUVH4 OS=Arabidopsis thaliana GN=SUVH4 PE=1 SV=2//0
MD15G1113600	905.51	197.714	2.1953	1.1712e-25	2.5552e-24	sp|P92960|KAT3_ARATH Potassium channel KAT3 OS=Arabidopsis thaliana GN=KAT3 PE=1 SV=1//0
MD14G1002300	94.7723	20.7153	2.1938	1.9874e-14	2.069e-13	-//-
MD05G1018000	134.584	29.4362	2.1929	1.2598e-08	7.444e-08	sp|C0LGV1|RCH1_ARATH LRR receptor-like serine/threonine-protein kinase RCH1 OS=Arabidopsis thaliana GN=RCH1 PE=2 SV=1//0
MD09G1051300	1060.25	231.977	2.1923	2.6945e-15	3.0004e-14	sp|P46690|GASA4_ARATH Gibberellin-regulated protein 4 OS=Arabidopsis thaliana GN=GASA4 PE=1 SV=2//2.81565e-25
MD16G1259200	183.543	40.1752	2.1917	3.1155e-24	6.2375e-23	sp|Q0WVM4|Y2239_ARATH Probable LRR receptor-like serine/threonine-protein kinase At2g23950 OS=Arabidopsis thaliana GN=At2g23950 PE=2 SV=1//0
MD05G1117500	146.118	31.9938	2.1913	1.577e-11	1.2682e-10	sp|Q84TH6|DIR23_ARATH Dirigent protein 23 OS=Arabidopsis thaliana GN=DIR23 PE=2 SV=1//4.35851e-74
MD15G1288000	7407.92	1622.13	2.1912	1.6705e-87	2.6508e-85	sp|Q9FE83|SKIP2_ARATH F-box protein SKIP2 OS=Arabidopsis thaliana GN=SKIP2 PE=1 SV=1//0
MD10G1177700	48.0287	10.5186	2.191	7.7521e-08	4.1704e-07	sp|O13737|YDR2_SCHPO Uncharacterized endoplasmic reticulum membrane protein C16E8.02 OS=Schizosaccharomyces pombe (strain 972 / ATCC 24843) GN=SPAC16E8.02 PE=4 SV=2//2.32095e-09
MD15G1095700	557.136	122.103	2.1899	8.0431e-48	4.4152e-46	-//-
MD02G1264800	7152.69	1567.79	2.1898	1.2158e-86	1.8922e-84	sp|Q40392|TMVRN_NICGU TMV resistance protein N OS=Nicotiana glutinosa GN=N PE=1 SV=1//4.69489e-135
MD15G1377000	435.306	95.5003	2.1885	2.7364e-14	2.8184e-13	sp|Q41001|BCP_PEA Blue copper protein OS=Pisum sativum PE=2 SV=1//1.08607e-37
MD03G1098600	181.279	39.7713	2.1884	3.8663e-09	2.4219e-08	sp|Q7XKV4|BGL12_ORYSJ Beta-glucosidase 12 OS=Oryza sativa subsp. japonica GN=BGLU12 PE=2 SV=2//0
MD11G1195800	1867.77	410.158	2.1871	7.6226e-53	4.7274e-51	sp|P80065|INVB_DAUCA Beta-fructofuranosidase, soluble isoenzyme I OS=Daucus carota GN=INV*DC4 PE=1 SV=2//0
MD10G1306100	71.8781	15.7978	2.1858	1.19e-07	6.2713e-07	sp|Q9LSQ6|PBP1_ARATH Calcium-binding protein PBP1 OS=Arabidopsis thaliana GN=PBP1 PE=1 SV=1//7.13239e-23
MD10G1313800	39.8315	8.75912	2.1851	9.2779e-06	3.7859e-05	sp|Q9M0X5|CRK25_ARATH Cysteine-rich receptor-like protein kinase 25 OS=Arabidopsis thaliana GN=CRK25 PE=3 SV=1//3.98114e-171
MD06G1187300	95.3269	20.9652	2.1849	7.0274e-15	7.5781e-14	sp|C0LGF4|FEI1_ARATH LRR receptor-like serine/threonine-protein kinase FEI 1 OS=Arabidopsis thaliana GN=FEI1 PE=1 SV=1//0
MD05G1132500	41.2684	9.08388	2.1837	1.6736e-07	8.6462e-07	sp|O48573|LAZ5_ARATH Disease resistance protein LAZ5 OS=Arabidopsis thaliana GN=LAZ5 PE=1 SV=1//9.11018e-18
MD13G1111800	104.375	22.9737	2.1837	2.9158e-16	3.4694e-15	sp|Q14181|DPOA2_HUMAN DNA polymerase alpha subunit B OS=Homo sapiens GN=POLA2 PE=1 SV=2//3.60983e-63
MD15G1080700	84.7925	18.6685	2.1833	4.9096e-13	4.5173e-12	sp|Q9C635|HSFB4_ARATH Heat stress transcription factor B-4 OS=Arabidopsis thaliana GN=HSFB4 PE=2 SV=1//1.71128e-96
MD15G1016700	134.867	29.6931	2.1833	1.4781e-19	2.2051e-18	sp|C0LGS2|Y4361_ARATH Probable LRR receptor-like serine/threonine-protein kinase At4g36180 OS=Arabidopsis thaliana GN=At4g36180 PE=2 SV=1//2.08666e-06
MD17G1236000	401.849	88.4998	2.1829	1.6343e-39	6.5665e-38	sp|Q9S7A9|SPL4_ARATH Squamosa promoter-binding-like protein 4 OS=Arabidopsis thaliana GN=SPL4 PE=1 SV=1//1.65004e-35
MD02G1205600	430.269	94.8422	2.1816	2.9002e-20	4.5173e-19	sp|Q9LYN8|EMS1_ARATH Leucine-rich repeat receptor protein kinase EMS1 OS=Arabidopsis thaliana GN=EMS1 PE=1 SV=1//4.84233e-11
MD01G1121100	198.554	43.8017	2.1805	1.6798e-12	1.4672e-11	-//-
MD06G1121100	127.413	28.1121	2.1802	8.3012e-16	9.6099e-15	sp|Q8LPG9|IQD14_ARATH Protein IQ-DOMAIN 14 OS=Arabidopsis thaliana GN=IQD14 PE=1 SV=1//1.85294e-14
MD06G1161400	485.193	107.092	2.1797	1.2384e-11	1.0051e-10	sp|Q93Z25|PLY22_ARATH Probable pectate lyase 22 OS=Arabidopsis thaliana GN=At5g63180 PE=2 SV=1//0
MD15G1061800	166.06	36.6556	2.1796	1.5258e-22	2.7197e-21	-//-
MD17G1223300	214.577	47.3915	2.1788	1.3126e-26	2.9805e-25	sp|Q9S9N6|PNSB1_ARATH Photosynthetic NDH subunit of subcomplex B 1, chloroplastic OS=Arabidopsis thaliana GN=PNSB1 PE=2 SV=1//0
MD15G1065700	80.1242	17.7011	2.1784	1.293e-12	1.141e-11	sp|Q6RT24|CENPE_MOUSE Centromere-associated protein E OS=Mus musculus GN=Cenpe PE=1 SV=1//1.65256e-104
MD16G1197800	174.531	38.5569	2.1784	1.1502e-23	2.2249e-22	sp|F4JIF5|TCX2_ARATH Protein tesmin/TSO1-like CXC 2 OS=Arabidopsis thaliana GN=TCX2 PE=1 SV=1//7.66512e-151
MD03G1136000	4544.6	1004.35	2.1779	1.253e-59	9.3734e-58	sp|Q9FK81|Y5258_ARATH Uncharacterized protein At5g22580 OS=Arabidopsis thaliana GN=At5g22580 PE=1 SV=1//1.44964e-35
MD10G1124300	25.8249	5.70787	2.1777	1.587e-05	6.2504e-05	sp|O22469|MSI3_ARATH WD-40 repeat-containing protein MSI3 OS=Arabidopsis thaliana GN=MSI3 PE=1 SV=2//2.158e-145
MD12G1208500	3511.86	776.577	2.177	2.4405e-35	8.1528e-34	sp|Q9FKL6|CB60B_ARATH Calmodulin-binding protein 60 B OS=Arabidopsis thaliana GN=CBP60B PE=2 SV=1//2.84348e-104
MD13G1026700	956.329	211.494	2.1769	1.2625e-24	2.5915e-23	sp|Q94BT9|ATOX1_ARATH Copper transport protein ATX1 OS=Arabidopsis thaliana GN=ATX1 PE=1 SV=1//6.74875e-08
MD03G1217900	29.3654	6.49549	2.1766	4.5057e-06	1.9242e-05	-//-
MD07G1295700	221.103	49.0066	2.1737	1.1721e-27	2.8124e-26	sp|Q9SFX2|PUB43_ARATH U-box domain-containing protein 43 OS=Arabidopsis thaliana GN=PUB43 PE=2 SV=1//1.55467e-39
MD14G1074800	630.57	139.86	2.1727	1.5517e-05	6.122e-05	sp|Q8RWI9|AB15G_ARATH ABC transporter G family member 15 OS=Arabidopsis thaliana GN=ABCG15 PE=2 SV=2//0
MD05G1210400	31.2151	6.92905	2.1715	8.2683e-06	3.3985e-05	sp|Q03666|GSTX4_TOBAC Probable glutathione S-transferase OS=Nicotiana tabacum PE=2 SV=1//2.25273e-104
MD17G1116900	126.833	28.1538	2.1715	7.3202e-14	7.258e-13	-//-
MD16G1274700	76.3071	16.9461	2.1709	1.8941e-10	1.3703e-09	sp|Q93XM7|MCAT_ARATH Mitochondrial carnitine/acylcarnitine carrier-like protein OS=Arabidopsis thaliana GN=BOU PE=2 SV=1//1.08425e-160
MD05G1358600	918.873	204.181	2.17	1.6904e-56	1.1638e-54	sp|Q8LG88|TDT_ARATH Tonoplast dicarboxylate transporter OS=Arabidopsis thaliana GN=TDT PE=2 SV=2//0
MD15G1250700	139.254	30.9817	2.1682	1.1474e-19	1.727e-18	sp|Q9XGX0|SHI_ARATH Protein SHORT INTERNODES OS=Arabidopsis thaliana GN=SHI PE=1 SV=1//1.02222e-59
MD09G1161200	557.221	124.011	2.1678	2.725e-12	2.3393e-11	sp|Q9LJB7|BBX32_ARATH B-box zinc finger protein 32 OS=Arabidopsis thaliana GN=BBX32 PE=1 SV=1//2.80885e-08
MD00G1152300	159.18	35.4372	2.1673	7.5593e-21	1.2229e-19	sp|Q9LRR4|R13L1_ARATH Putative disease resistance RPP13-like protein 1 OS=Arabidopsis thaliana GN=RPPL1 PE=3 SV=1//3.08943e-10
MD13G1049800	47.6426	10.6254	2.1647	1.9856e-08	1.1455e-07	sp|Q93ZF5|PHO11_ARATH Phosphate transporter PHO1 homolog 1 OS=Arabidopsis thaliana GN=PHO1-H1 PE=2 SV=1//0
MD15G1062700	786.851	175.585	2.1639	7.0975e-49	4.0044e-47	sp|O04135|KNAP2_MALDO Homeobox protein knotted-1-like 2 OS=Malus domestica PE=2 SV=1//2.40486e-164
MD06G1183200	66.1251	14.7572	2.1638	9.5827e-11	7.1321e-10	sp|Q9S7Q2|PP124_ARATH Pentatricopeptide repeat-containing protein At1g74850, chloroplastic OS=Arabidopsis thaliana GN=PTAC2 PE=2 SV=1//0
MD07G1200700	292.144	65.2035	2.1637	5.9427e-11	4.5232e-10	sp|Q8LPL5|FZR3_ARATH Protein FIZZY-RELATED 3 OS=Arabidopsis thaliana GN=FZR3 PE=1 SV=1//0
MD01G1068900	307.868	68.7179	2.1636	8.2155e-12	6.7699e-11	sp|A7PZL3|PGLR_VITVI Probable polygalacturonase OS=Vitis vinifera GN=GSVIVT00026920001 PE=1 SV=1//2.37149e-125
MD01G1025500	53.3932	11.9195	2.1633	1.056e-08	6.2872e-08	sp|Q9LX14|UFC_ARATH Protein UPSTREAM OF FLC OS=Arabidopsis thaliana GN=UFC PE=2 SV=1//8.09112e-26
MD15G1120000	5872.63	1311.56	2.1627	1.313e-23	2.529e-22	-//-
MD13G1213100	63.1614	14.1113	2.1622	1.5568e-10	1.1374e-09	sp|Q8LDC8|ERF92_ARATH Ethylene-responsive transcription factor 1B OS=Arabidopsis thaliana GN=ERF1B PE=1 SV=2//1.71845e-60
MD04G1234700	61.8559	13.823	2.1618	5.2808e-10	3.6359e-09	sp|Q9M8Y5|LTL1_ARATH GDSL esterase/lipase LTL1 OS=Arabidopsis thaliana GN=LTL1 PE=2 SV=1//0
MD11G1233100	8328.9	1862.19	2.1611	1.9936e-86	3.0792e-84	sp|Q9LSQ6|PBP1_ARATH Calcium-binding protein PBP1 OS=Arabidopsis thaliana GN=PBP1 PE=1 SV=1//2.3366e-34
MD06G1211400	4994.23	1116.78	2.1609	3.6387e-12	3.0962e-11	sp|Q84V83|LAR_DESUN Leucoanthocyanidin reductase OS=Desmodium uncinatum GN=LAR PE=1 SV=1//6.4995e-144
MD01G1182300	175.774	39.3126	2.1607	3.5033e-22	6.1183e-21	sp|Q9C5Y4|SMC21_ARATH Structural maintenance of chromosomes protein 2-1 OS=Arabidopsis thaliana GN=SMC2-1 PE=2 SV=2//0
MD03G1173300	139.886	31.3084	2.1596	1.51e-18	2.1115e-17	sp|Q15GI3|IGS1_PETHY Isoeugenol synthase 1 OS=Petunia hybrida GN=IGS1 PE=1 SV=1//2.91005e-148
MD05G1132600	53.0905	11.8836	2.1595	8.2583e-09	4.9773e-08	sp|O48573|LAZ5_ARATH Disease resistance protein LAZ5 OS=Arabidopsis thaliana GN=LAZ5 PE=1 SV=1//3.61046e-13
MD08G1075200	910.157	203.78	2.1591	9.932e-23	1.7932e-21	sp|O04134|KNAP1_MALDO Homeobox protein knotted-1-like 1 OS=Malus domestica PE=2 SV=1//9.12446e-165
MD04G1237900	91.1271	20.427	2.1574	1.27e-13	1.2315e-12	sp|Q9SCZ4|FERON_ARATH Receptor-like protein kinase FERONIA OS=Arabidopsis thaliana GN=FER PE=1 SV=1//2.29382e-07
MD09G1098900	123.295	27.6795	2.1552	7.1785e-17	8.9039e-16	sp|O64477|Y2913_ARATH G-type lectin S-receptor-like serine/threonine-protein kinase At2g19130 OS=Arabidopsis thaliana GN=At2g19130 PE=2 SV=1//0
MD16G1119900	27.1606	6.10168	2.1542	9.8552e-06	4.0058e-05	sp|Q9N0E7|MOCOS_BOVIN Molybdenum cofactor sulfurase OS=Bos taurus GN=MOCOS PE=2 SV=3//5.03992e-07
MD16G1220200	294.818	66.2501	2.1538	1.1743e-18	1.6551e-17	-//-
MD04G1168900	131.468	29.6167	2.1502	2.6159e-18	3.5899e-17	sp|Q0K6M6|DDL_CUPNH D-alanine--D-alanine ligase OS=Cupriavidus necator (strain ATCC 17699 / H16 / DSM 428 / Stanier 337) GN=ddl PE=3 SV=1//2.66762e-09
MD14G1121900	27.2371	6.13841	2.1496	1.995e-05	7.7218e-05	sp|Q9SUP7|HMGB6_ARATH High mobility group B protein 6 OS=Arabidopsis thaliana GN=HMGB6 PE=2 SV=1//1.28815e-74
MD09G1241800	79.7843	17.9853	2.1493	1.8299e-12	1.5938e-11	sp|Q9SIV3|GLK1_ARATH Transcription activator GLK1 OS=Arabidopsis thaliana GN=GLK1 PE=1 SV=2//3.22057e-63
MD01G1120400	1887.34	425.643	2.1486	2.6171e-15	2.9159e-14	-//-
MD15G1060800	50.4612	11.3832	2.1483	0.00039044	0.0012221	sp|O80992|PYL2_ARATH Abscisic acid receptor PYL2 OS=Arabidopsis thaliana GN=PYL2 PE=1 SV=1//6.34121e-86
MD01G1047600	100.17	22.6202	2.1468	1.2012e-14	1.2707e-13	-//-
MD04G1039600	2491.44	562.908	2.146	2.2842e-72	2.3976e-70	sp|Q2KIJ2|MET18_BOVIN Histidine protein methyltransferase 1 homolog OS=Bos taurus GN=METTL18 PE=2 SV=1//9.24956e-15
MD06G1140100	59.39	13.4314	2.1446	2.7371e-08	1.5557e-07	sp|Q2QW53|MAD13_ORYSJ MADS-box transcription factor 13 OS=Oryza sativa subsp. japonica GN=MADS13 PE=1 SV=2//4.2162e-42
MD07G1063900	240.155	54.3178	2.1445	1.3692e-27	3.2736e-26	sp|Q940H3|TBL36_ARATH Protein trichome birefringence-like 36 OS=Arabidopsis thaliana GN=TBL36 PE=2 SV=1//1.41418e-171
MD01G1088400	34.9241	7.89917	2.1444	2.1674e-06	9.6466e-06	-//-
MD07G1144900	119.655	27.0705	2.1441	1.5997e-16	1.938e-15	sp|O82337|AGP16_ARATH Arabinogalactan peptide 16 OS=Arabidopsis thaliana GN=AGP16 PE=1 SV=1//9.90339e-14
MD15G1294800	1741.74	394.184	2.1436	2.2169e-67	2.0237e-65	sp|Q50228|FMDA_METME Formamidase OS=Methylophilus methylotrophus GN=fmdA PE=1 SV=1//2.86374e-136
MD06G1106000	104.218	23.5887	2.1434	2.3091e-07	1.1684e-06	sp|Q5SN75|P2C08_ORYSJ Probable protein phosphatase 2C 8 OS=Oryza sativa subsp. japonica GN=Os01g0656200 PE=2 SV=1//2.13498e-86
MD02G1185000	1275.66	288.953	2.1423	3.4765e-23	6.4811e-22	sp|O81108|ACA2_ARATH Calcium-transporting ATPase 2, plasma membrane-type OS=Arabidopsis thaliana GN=ACA2 PE=1 SV=1//0
MD01G1167600	264.504	59.9281	2.142	1.9293e-29	4.9919e-28	-//-
MD17G1018600	29.4549	6.67718	2.1412	4.1394e-06	1.7749e-05	sp|Q7T308|RN168_DANRE E3 ubiquitin-protein ligase RNF168 OS=Danio rerio GN=rnf168 PE=2 SV=1//1.74184e-11
MD13G1188500	376.765	85.408	2.1412	1.8701e-17	2.4225e-16	sp|Q3E936|MAKR1_ARATH Probable membrane-associated kinase regulator 1 OS=Arabidopsis thaliana GN=MAKR1 PE=1 SV=1//9.94828e-31
MD01G1062500	239.249	54.2855	2.1399	5.5275e-27	1.2801e-25	sp|Q9FL28|FLS2_ARATH LRR receptor-like serine/threonine-protein kinase FLS2 OS=Arabidopsis thaliana GN=FLS2 PE=1 SV=1//9.12753e-48
MD14G1036600	1149.23	260.783	2.1397	4.2869e-47	2.3004e-45	sp|Q766C3|NEP1_NEPGR Aspartic proteinase nepenthesin-1 OS=Nepenthes gracilis GN=nep1 PE=1 SV=1//1.92345e-38
MD07G1139600	432.887	98.2748	2.1391	1.6526e-35	5.562e-34	sp|O80834|AHL9_ARATH AT-hook motif nuclear-localized protein 9 OS=Arabidopsis thaliana GN=AHL9 PE=2 SV=1//4.68464e-58
MD17G1014200	5102.45	1158.81	2.1385	3.3714e-82	4.6582e-80	sp|Q8RYJ8|CML19_ORYSJ Putative calcium-binding protein CML19 OS=Oryza sativa subsp. japonica GN=CML19 PE=3 SV=1//1.97356e-34
MD09G1262900	2224.13	505.206	2.1383	3.1131e-72	3.2593e-70	sp|Q9LE22|CML27_ARATH Probable calcium-binding protein CML27 OS=Arabidopsis thaliana GN=CML27 PE=1 SV=1//2.93786e-46
MD03G1103100	5289.08	1202.02	2.1376	7.3619e-81	9.8051e-79	sp|Q6AWW5|Y5262_ARATH Ankyrin repeat-containing protein At5g02620 OS=Arabidopsis thaliana GN=At5g02620 PE=1 SV=1//0
MD16G1046000	57.7863	13.1371	2.1371	8.7522e-10	5.9e-09	sp|Q9SX27|PAN_ARATH Transcription factor PERIANTHIA OS=Arabidopsis thaliana GN=PAN PE=1 SV=1//3.07504e-148
MD16G1017200	377.745	85.9029	2.1366	4.8788e-13	4.492e-12	sp|Q9LQV2|RDR1_ARATH RNA-dependent RNA polymerase 1 OS=Arabidopsis thaliana GN=RDR1 PE=2 SV=1//0
MD03G1074000	120.14	27.3256	2.1364	2.5638e-17	3.2867e-16	sp|O82392|THIC_ARATH Phosphomethylpyrimidine synthase, chloroplastic OS=Arabidopsis thaliana GN=THIC PE=1 SV=1//0
MD01G1069000	364.724	83.0164	2.1353	2.2283e-11	1.7607e-10	sp|A7PZL3|PGLR_VITVI Probable polygalacturonase OS=Vitis vinifera GN=GSVIVT00026920001 PE=1 SV=1//4.33434e-136
MD16G1254200	84.5114	19.2412	2.1349	4.4738e-13	4.1294e-12	sp|Q03194|PMA4_NICPL Plasma membrane ATPase 4 OS=Nicotiana plumbaginifolia GN=PMA4 PE=2 SV=1//0
MD03G1072900	910.577	207.347	2.1347	1.0853e-55	7.3235e-54	-//-
MD12G1184800	228.282	51.9878	2.1346	1.7189e-26	3.8813e-25	sp|F4ISY0|Y2837_ARATH WEB family protein At2g38370 OS=Arabidopsis thaliana GN=At2g38370 PE=2 SV=1//1.07438e-96
MD02G1027600	30.0992	6.85723	2.134	0.00032451	0.001031	sp|A2XB18|IAA10_ORYSI Auxin-responsive protein IAA10 OS=Oryza sativa subsp. indica GN=IAA10 PE=2 SV=2//5.92646e-19
MD16G1025600	242.987	55.4748	2.131	1.2014e-27	2.8809e-26	sp|Q9ZVF2|ML329_ARATH MLP-like protein 329 OS=Arabidopsis thaliana GN=MLP329 PE=2 SV=1//4.11462e-28
MD15G1178200	6861.83	1566.9	2.1307	2.5023e-82	3.4931e-80	sp|Q38998|AKT1_ARATH Potassium channel AKT1 OS=Arabidopsis thaliana GN=AKT1 PE=1 SV=2//0
MD09G1270700	143.373	32.7403	2.1306	6.2335e-20	9.523e-19	sp|Q9YHB5|CND3_XENLA Condensin complex subunit 3 OS=Xenopus laevis GN=ncapg PE=1 SV=1//1.64763e-06
MD10G1095100	59.1362	13.5328	2.1276	3.1297e-10	2.2141e-09	sp|Q0VBD2|MCM10_MOUSE Protein MCM10 homolog OS=Mus musculus GN=Mcm10 PE=2 SV=1//1.66793e-29
MD02G1088900	923.291	211.367	2.127	1.8635e-35	6.2457e-34	sp|Q6NXD8|DEN5B_DANRE DENN domain-containing protein 5B OS=Danio rerio GN=dennd5b PE=2 SV=2//1.95619e-11
MD14G1008300	933.285	213.758	2.1263	1.1251e-55	7.5797e-54	sp|Q9FKP2|CCX2_ARATH Cation/calcium exchanger 2 OS=Arabidopsis thaliana GN=CCX2 PE=3 SV=1//6.49653e-37
MD10G1098900	694.322	159.087	2.1258	4.0212e-40	1.6433e-38	sp|Q9LT67|BH113_ARATH Transcription factor bHLH113 OS=Arabidopsis thaliana GN=BHLH113 PE=2 SV=1//2.07816e-37
MD04G1207200	65.4862	15.0077	2.1255	8.5301e-08	4.5659e-07	sp|Q5KS50|NPH3_ORYSJ Coleoptile phototropism protein 1 OS=Oryza sativa subsp. japonica GN=CPT1 PE=2 SV=1//1.32961e-109
MD17G1259200	57.8236	13.2513	2.1255	2.7344e-08	1.5544e-07	sp|P47926|RSI1_SOLLC Protein RSI-1 OS=Solanum lycopersicum GN=RSI-1 PE=2 SV=1//4.78447e-25
MD02G1218900	2574.98	590.137	2.1254	3.6972e-72	3.8412e-70	-//-
MD03G1027500	66.9953	15.3654	2.1244	1.6731e-05	6.5641e-05	-//-
MD13G1095500	397.545	91.2242	2.1236	7.9662e-18	1.0586e-16	sp|Q93ZS4|NIK3_ARATH Protein NSP-INTERACTING KINASE 3 OS=Arabidopsis thaliana GN=NIK3 PE=1 SV=1//0
MD10G1034400	1889.68	433.665	2.1235	3.8909e-69	3.7543e-67	sp|Q40392|TMVRN_NICGU TMV resistance protein N OS=Nicotiana glutinosa GN=N PE=1 SV=1//1.13701e-84
MD11G1209600	384.935	88.3548	2.1232	9.8373e-38	3.6763e-36	-//-
MD02G1182500	525.372	120.597	2.1231	2.222e-43	1.0316e-41	sp|Q66GP0|Y5738_ARATH BTB/POZ domain-containing protein At5g67385 OS=Arabidopsis thaliana GN=At5g67385 PE=1 SV=2//0
MD12G1256600	412.679	94.7446	2.1229	2.6704e-38	1.0272e-36	sp|F4KBP5|CHR4_ARATH Protein CHROMATIN REMODELING 4 OS=Arabidopsis thaliana GN=CHR4 PE=2 SV=1//8.04436e-11
MD13G1013000	185.296	42.6142	2.1204	1.0059e-23	1.9513e-22	sp|Q9ZUL3|IDD5_ARATH Protein indeterminate-domain 5, chloroplastic OS=Arabidopsis thaliana GN=IDD5 PE=1 SV=1//7.95425e-105
MD11G1035000	287.83	66.1997	2.1203	2.2875e-31	6.4128e-30	sp|Q9SUA4|OPT5_ARATH Oligopeptide transporter 5 OS=Arabidopsis thaliana GN=OPT5 PE=2 SV=1//0
MD11G1159200	323.502	74.4094	2.1202	4.5099e-07	2.1967e-06	sp|Q2PCF1|PDR2_NICPL Pleiotropic drug resistance protein 2 OS=Nicotiana plumbaginifolia GN=PDR2 PE=2 SV=1//0
MD16G1017500	168.733	38.8447	2.119	1.8556e-05	7.2235e-05	sp|Q9LQV2|RDR1_ARATH RNA-dependent RNA polymerase 1 OS=Arabidopsis thaliana GN=RDR1 PE=2 SV=1//0
MD16G1063300	192.557	44.3364	2.1187	5.0093e-12	4.2121e-11	sp|P53535|PHSL2_SOLTU Alpha-1,4 glucan phosphorylase L-2 isozyme, chloroplastic/amyloplastic OS=Solanum tuberosum GN=STP-1 PE=1 SV=1//0
MD14G1197900	304.138	70.0413	2.1184	1.0704e-15	1.2279e-14	sp|Q9S7V4|HA22A_ARATH HVA22-like protein a OS=Arabidopsis thaliana GN=HVA22A PE=2 SV=1//2.02634e-83
MD15G1040600	868.755	200.216	2.1174	2.2943e-28	5.7038e-27	sp|Q8H1D3|NPY1_ARATH BTB/POZ domain-containing protein NPY1 OS=Arabidopsis thaliana GN=NPY1 PE=2 SV=1//8.74511e-169
MD10G1252300	251.825	58.053	2.117	1.3857e-28	3.4725e-27	sp|C0LGQ9|Y4294_ARATH Probable LRR receptor-like serine/threonine-protein kinase At4g20940 OS=Arabidopsis thaliana GN=At4g20940 PE=1 SV=1//0
MD01G1142500	149.253	34.4339	2.1159	6.5006e-19	9.3211e-18	sp|Q9LYT3|TT12_ARATH Protein TRANSPARENT TESTA 12 OS=Arabidopsis thaliana GN=TT12 PE=2 SV=1//1.94053e-111
MD13G1118700	66.8944	15.4374	2.1155	1.639e-10	1.1955e-09	sp|D3ZWE7|HORM1_RAT HORMA domain-containing protein 1 OS=Rattus norvegicus GN=Hormad1 PE=3 SV=1//1.43146e-24
MD17G1108000	375.523	86.7027	2.1148	5.8664e-35	1.9203e-33	-//-
MD04G1167200	436.622	100.812	2.1147	5.3394e-27	1.2387e-25	sp|Q9C7S5|PSYR1_ARATH Tyrosine-sulfated glycopeptide receptor 1 OS=Arabidopsis thaliana GN=PSYR1 PE=2 SV=1//6.00816e-167
MD03G1072800	2351.86	543.044	2.1147	4.1885e-71	4.2219e-69	-//-
MD11G1002900	188.332	43.5186	2.1136	8.723e-14	8.5798e-13	sp|Q9SRY4|LPA1_ARATH Protein LOW PSII ACCUMULATION 1, chloroplastic OS=Arabidopsis thaliana GN=LPA1 PE=1 SV=1//1.12178e-06
MD13G1059500	43.4739	10.0524	2.1126	6.6911e-06	2.7842e-05	sp|Q94JW8|SPL6_ARATH Squamosa promoter-binding-like protein 6 OS=Arabidopsis thaliana GN=SPL6 PE=2 SV=2//3.62793e-33
MD05G1248500	36.6316	8.47084	2.1125	5.4357e-07	2.6224e-06	-//-
MD15G1029500	1071.13	248.118	2.11	3.388e-58	2.4446e-56	sp|O48786|C734A_ARATH Cytochrome P450 734A1 OS=Arabidopsis thaliana GN=CYP734A1 PE=2 SV=1//6.30711e-127
MD01G1062000	354.756	82.2466	2.1088	2.4186e-19	3.5623e-18	sp|C0LGS2|Y4361_ARATH Probable LRR receptor-like serine/threonine-protein kinase At4g36180 OS=Arabidopsis thaliana GN=At4g36180 PE=2 SV=1//2.75395e-18
MD01G1080500	552.91	128.267	2.1079	2.166e-22	3.8172e-21	sp|F4JKH6|TSS_ARATH Protein TSS OS=Arabidopsis thaliana GN=TSS PE=1 SV=1//0
MD05G1206800	384.258	89.2233	2.1066	2.098e-36	7.3471e-35	sp|Q9FPS9|UBP15_ARATH Ubiquitin carboxyl-terminal hydrolase 15 OS=Arabidopsis thaliana GN=UBP15 PE=2 SV=2//0
MD02G1061100	3690.4	856.905	2.1066	8.95e-45	4.3646e-43	sp|P59082|LFS_ALLCE Lachrymatory-factor synthase OS=Allium cepa GN=LFS PE=1 SV=1//2.07023e-23
MD02G1115100	262.813	61.0307	2.1064	6.6084e-28	1.6075e-26	sp|P34881|DNMT1_ARATH DNA (cytosine-5)-methyltransferase 1 OS=Arabidopsis thaliana GN=DMT1 PE=1 SV=1//0
MD05G1089600	605.136	140.537	2.1063	1.42e-23	2.7235e-22	sp|Q9FDW1|MYB44_ARATH Transcription factor MYB44 OS=Arabidopsis thaliana GN=MYB44 PE=2 SV=1//4.61447e-75
MD17G1082000	105.281	24.4533	2.1061	2.3744e-13	2.2488e-12	sp|Q8GZA8|ULT1_ARATH Protein ULTRAPETALA 1 OS=Arabidopsis thaliana GN=ULT1 PE=1 SV=1//3.10429e-120
MD08G1182400	417.102	96.9558	2.105	2.2286e-05	8.5509e-05	-//-
MD14G1024800	180.492	41.9631	2.1047	2.9994e-17	3.829e-16	sp|P09189|HSP7C_PETHY Heat shock cognate 70 kDa protein OS=Petunia hybrida GN=HSP70 PE=2 SV=1//2.05716e-32
MD08G1028600	2408.84	560.281	2.1041	2.9813e-23	5.5887e-22	sp|Q84KP0|DFRA_PYRCO Bifunctional dihydroflavonol 4-reductase/flavanone 4-reductase OS=Pyrus communis GN=DFR PE=1 SV=1//0
MD16G1170400	1037.55	241.367	2.1039	1.867e-57	1.3259e-55	sp|Q9LUS8|P2C40_ARATH Probable protein phosphatase 2C 40 OS=Arabidopsis thaliana GN=At3g16560 PE=2 SV=1//1.11336e-179
MD15G1199400	74.4367	17.3393	2.102	1.2071e-11	9.805e-11	sp|Q9FJU9|E1313_ARATH Glucan endo-1,3-beta-glucosidase 13 OS=Arabidopsis thaliana GN=At5g56590 PE=1 SV=1//0
MD12G1045900	109.237	25.4577	2.1013	1.7942e-07	9.2269e-07	sp|Q93YS4|AB22G_ARATH ABC transporter G family member 22 OS=Arabidopsis thaliana GN=ABCG22 PE=1 SV=1//0
MD02G1252000	84.0667	19.604	2.1004	3.2088e-13	3.0034e-12	sp|D7SFH9|GPDL2_ARATH Glycerophosphodiester phosphodiesterase protein kinase domain-containing GDPDL2 OS=Arabidopsis thaliana GN=GDPDL2 PE=1 SV=1//1.51623e-98
MD02G1155000	2398.37	559.396	2.1001	5.0166e-69	4.8176e-67	sp|O64823|MCU2_ARATH Calcium uniporter protein 2, mitochondrial OS=Arabidopsis thaliana GN=At2g23790 PE=2 SV=1//6.57811e-116
MD05G1190000	75.8738	17.6978	2.1	1.4915e-11	1.2017e-10	sp|Q8VZG8|Y4885_ARATH Probable LRR receptor-like serine/threonine-protein kinase At4g08850 OS=Arabidopsis thaliana GN=At4g08850 PE=2 SV=3//7.23562e-68
MD13G1109600	307.926	71.8322	2.0999	3.3691e-32	9.7756e-31	sp|Q9LK64|AB3C_ARATH ABC transporter C family member 3 OS=Arabidopsis thaliana GN=ABCC3 PE=1 SV=1//0
MD08G1007300	342.787	80.0227	2.0988	6.4789e-14	6.4507e-13	sp|P70187|HIAT1_MOUSE Hippocampus abundant transcript 1 protein OS=Mus musculus GN=Hiat1 PE=2 SV=3//2.20308e-18
MD14G1019600	253.137	59.0982	2.0987	3.0241e-28	7.477e-27	sp|Q9LZS7|GDL71_ARATH GDSL esterase/lipase At5g03610 OS=Arabidopsis thaliana GN=At5g03610 PE=2 SV=1//3.63521e-143
MD04G1180200	6105.88	1425.71	2.0985	2.7863e-79	3.5818e-77	sp|Q9ZVI6|LOR8_ARATH Protein LURP-one-related 8 OS=Arabidopsis thaliana GN=At2g38640 PE=2 SV=1//1.2382e-58
MD08G1163000	734.31	171.512	2.0981	1.8305e-49	1.0488e-47	-//-
MD07G1236900	52.9571	12.3854	2.0962	1.6463e-08	9.5855e-08	sp|F4KEW8|NET4A_ARATH Protein NETWORKED 4A OS=Arabidopsis thaliana GN=NET4A PE=2 SV=1//1.79477e-33
MD03G1283000	74.9044	17.5208	2.096	3.5775e-11	2.7856e-10	sp|Q9LZI9|GSTFD_ARATH Glutathione S-transferase F13 OS=Arabidopsis thaliana GN=GSTF13 PE=3 SV=1//1.98192e-88
MD15G1157500	341.298	79.8427	2.0958	7.4493e-33	2.2136e-31	sp|O80786|MCM5_ARATH DNA replication licensing factor MCM5 OS=Arabidopsis thaliana GN=MCM5 PE=1 SV=1//0
MD15G1195800	2610.71	610.763	2.0958	1.1886e-71	1.2192e-69	sp|P49597|P2C56_ARATH Protein phosphatase 2C 56 OS=Arabidopsis thaliana GN=ABI1 PE=1 SV=2//1.22788e-94
MD05G1334300	232.971	54.5055	2.0957	1.0582e-16	1.2975e-15	sp|Q94JL3|BH112_ARATH Transcription factor bHLH112 OS=Arabidopsis thaliana GN=BHLH112 PE=2 SV=1//5.79207e-49
MD17G1140000	1587.88	371.508	2.0956	1.0939e-64	9.3946e-63	sp|P35694|XTH2_SOYBN Xyloglucan endotransglucosylase/hydrolase 2 OS=Glycine max PE=2 SV=1//5.189e-140
MD17G1131600	557.495	130.475	2.0952	4.2996e-43	1.9735e-41	sp|Q7X8C5|WAKLB_ARATH Wall-associated receptor kinase-like 2 OS=Arabidopsis thaliana GN=WAKL2 PE=2 SV=1//3.76601e-175
MD02G1183900	71.6234	16.7668	2.0948	7.6534e-11	5.7563e-10	sp|Q9ZU91|E133_ARATH Glucan endo-1,3-beta-glucosidase 3 OS=Arabidopsis thaliana GN=At2g01630 PE=1 SV=2//1.76623e-20
MD10G1340700	60.4354	14.1798	2.0916	1.1065e-06	5.1219e-06	sp|Q9FIK1|Y5780_ARATH BTB/POZ domain-containing protein At5g47800 OS=Arabidopsis thaliana GN=At5g47800 PE=2 SV=1//0
MD06G1203200	668.447	156.864	2.0913	7.1963e-30	1.8958e-28	sp|Q2QQ99|SP1L3_ORYSJ Protein SPIRAL1-like 3 OS=Oryza sativa subsp. japonica GN=Os12g0502000 PE=3 SV=1//5.98236e-23
MD02G1056200	4360.72	1023.33	2.0913	4.7736e-77	5.7371e-75	sp|Q9LHF5|VIL1_ARATH VIN3-like protein 1 OS=Arabidopsis thaliana GN=VIL1 PE=1 SV=1//2.0769e-167
MD10G1195700	641.671	150.684	2.0903	5.9351e-16	6.9441e-15	sp|P05414|GOX_SPIOL Peroxisomal (S)-2-hydroxy-acid oxidase OS=Spinacia oleracea PE=1 SV=1//0
MD16G1100900	179.493	42.153	2.0902	7.079e-14	7.0274e-13	sp|Q9SI09|XERIC_ARATH Probable E3 ubiquitin-protein ligase XERICO OS=Arabidopsis thaliana GN=XERICO PE=1 SV=1//6.54281e-19
MD14G1074300	409.39	96.285	2.0881	8.019e-38	3.0134e-36	-//-
MD14G1190700	4681.04	1101.18	2.0878	2.1886e-67	2.0023e-65	sp|Q9LV16|B3GTJ_ARATH Probable beta-1,3-galactosyltransferase 19 OS=Arabidopsis thaliana GN=B3GALT19 PE=2 SV=2//0
MD01G1094400	338.31	79.5899	2.0877	4.1507e-34	1.304e-32	sp|B5X570|NAC14_ARATH NAC domain-containing protein 14 OS=Arabidopsis thaliana GN=NAC014 PE=2 SV=1//9.00062e-35
MD10G1066400	45.6154	10.7328	2.0875	4.5316e-08	2.5079e-07	sp|Q9SJT8|SRS3_ARATH Protein SHI RELATED SEQUENCE 3 OS=Arabidopsis thaliana GN=SRS3 PE=2 SV=1//8.02679e-42
MD04G1247300	253.559	59.6685	2.0873	2.6727e-28	6.6283e-27	sp|Q3EBC8|DCL2_ARATH Endoribonuclease Dicer homolog 2 OS=Arabidopsis thaliana GN=At3g03300 PE=1 SV=2//0
MD07G1301800	11046.3	2600.34	2.0868	2.3241e-82	3.2667e-80	sp|F4JN35|NTL9_ARATH Protein NTM1-like 9 OS=Arabidopsis thaliana GN=NTL9 PE=1 SV=1//7.06591e-94
MD12G1072600	9353.37	2202.39	2.0864	5.3038e-82	7.2954e-80	sp|Q42438|CDPK8_ARATH Calcium-dependent protein kinase 8 OS=Arabidopsis thaliana GN=CPK8 PE=1 SV=1//0
MD15G1063500	1590.42	374.659	2.0858	2.3132e-63	1.9256e-61	sp|F4IBD7|CSCLA_ARATH CSC1-like protein RXW8 OS=Arabidopsis thaliana GN=RXW8 PE=2 SV=1//2.63214e-30
MD01G1233100	250.415	58.9933	2.0857	5.7967e-22	1.0016e-20	-//-
MD10G1299300	987.563	232.73	2.0852	5.038e-36	1.7256e-34	sp|P43309|PPO_MALDO Polyphenol oxidase, chloroplastic OS=Malus domestica PE=2 SV=1//0
MD04G1034900	231.973	54.6705	2.0851	1.2737e-26	2.8985e-25	sp|Q40392|TMVRN_NICGU TMV resistance protein N OS=Nicotiana glutinosa GN=N PE=1 SV=1//1.79865e-23
MD09G1020200	371.516	87.7089	2.0826	7.0025e-25	1.4565e-23	sp|Q7ZVZ7|AB17C_DANRE Alpha/beta hydrolase domain-containing protein 17C OS=Danio rerio GN=abhd17c PE=2 SV=1//1.90276e-70
MD13G1069500	29.6423	7.00112	2.082	2.0601e-05	7.9548e-05	sp|Q9XI73|PNSL2_ARATH Photosynthetic NDH subunit of lumenal location 2, chloroplastic OS=Arabidopsis thaliana GN=PNSL2 PE=1 SV=1//1.3642e-67
MD09G1133900	1343.21	317.285	2.0818	3.6764e-61	2.8998e-59	sp|P52417|GLGS2_VICFA Glucose-1-phosphate adenylyltransferase small subunit 2, chloroplastic OS=Vicia faba GN=AGPP PE=2 SV=1//0
MD06G1030500	194.012	45.8483	2.0812	2.8365e-23	5.3296e-22	sp|Q944A7|Y4523_ARATH Probable serine/threonine-protein kinase At4g35230 OS=Arabidopsis thaliana GN=At4g35230 PE=1 SV=1//0
MD13G1164200	38.435	9.08444	2.081	2.1517e-05	8.2808e-05	sp|Q00917|SUS2_ARATH Sucrose synthase 2 OS=Arabidopsis thaliana GN=SUS2 PE=2 SV=3//0
MD07G1126300	552.672	130.623	2.081	7.8522e-19	1.1196e-17	sp|Q58FX0|BAP2_ARATH BON1-associated protein 2 OS=Arabidopsis thaliana GN=BAP2 PE=1 SV=1//2.33249e-29
MD13G1285100	8262.91	1953.73	2.0804	6.0952e-15	6.6079e-14	sp|Q9AU11|PKS1_RUBID Polyketide synthase 1 OS=Rubus idaeus GN=PKS1 PE=1 SV=1//0
MD14G1211000	1159.11	274.084	2.0803	4.5982e-45	2.2835e-43	sp|P42730|CLPB1_ARATH Chaperone protein ClpB1 OS=Arabidopsis thaliana GN=CLPB1 PE=1 SV=2//0
MD14G1182700	551.204	130.611	2.0773	4.3478e-42	1.9366e-40	-//-
MD02G1034300	368.534	87.3503	2.0769	2.333e-11	1.8413e-10	sp|Q2R1M8|RH52C_ORYSJ DEAD-box ATP-dependent RNA helicase 52C OS=Oryza sativa subsp. japonica GN=Os11g0599500 PE=3 SV=1//0
MD05G1031700	351.401	83.2892	2.0769	2.2796e-14	2.3587e-13	sp|Q9C5S9|CRK6_ARATH Cysteine-rich receptor-like protein kinase 6 OS=Arabidopsis thaliana GN=CRK6 PE=1 SV=1//2.83428e-140
MD16G1130000	190.722	45.2068	2.0769	4.4556e-22	7.7481e-21	sp|Q9LYU7|CRN_ARATH Inactive leucine-rich repeat receptor-like protein kinase CORYNE OS=Arabidopsis thaliana GN=CRN PE=1 SV=1//4.90159e-163
MD09G1253500	453.457	107.52	2.0764	7.0472e-39	2.7659e-37	-//-
MD15G1188500	406.413	96.3979	2.0759	1.0897e-36	3.8726e-35	sp|Q54UF8|SERIC_DICDI Probable serine incorporator OS=Dictyostelium discoideum GN=serinc PE=3 SV=1//2.5514e-27
MD16G1059100	44.2948	10.5174	2.0744	9.2607e-08	4.9343e-07	-//-
MD10G1264900	3284.94	780.082	2.0742	5.7962e-73	6.2124e-71	sp|Q9ASX9|BH144_ARATH Transcription factor bHLH144 OS=Arabidopsis thaliana GN=BHLH144 PE=1 SV=1//1.46427e-32
MD11G1278800	126.643	30.0848	2.0737	1.2601e-16	1.5367e-15	sp|O22759|IDD12_ARATH Protein indeterminate-domain 12 OS=Arabidopsis thaliana GN=IDD12 PE=2 SV=2//1.09564e-107
MD02G1003800	2012.46	478.237	2.0732	1.1185e-30	3.0597e-29	sp|Q8S0F0|FH1_ORYSJ Formin-like protein 1 OS=Oryza sativa subsp. japonica GN=FH1 PE=2 SV=1//0
MD16G1051000	365.378	86.9514	2.0711	9.0507e-35	2.9436e-33	sp|Q9S7I0|TADA_ARATH tRNA(adenine(34)) deaminase, chloroplastic OS=Arabidopsis thaliana GN=TADA PE=1 SV=1//7.84938e-135
MD14G1087100	118.075	28.1146	2.0703	1.0585e-14	1.1241e-13	-//-
MD01G1229900	1585.5	377.661	2.0698	4.8693e-64	4.0953e-62	sp|F4JN35|NTL9_ARATH Protein NTM1-like 9 OS=Arabidopsis thaliana GN=NTL9 PE=1 SV=1//3.9326e-93
MD10G1208000	353.062	84.1195	2.0694	2.6199e-32	7.6401e-31	sp|Q9LW83|CE101_ARATH G-type lectin S-receptor-like serine/threonine-protein kinase CES101 OS=Arabidopsis thaliana GN=CES101 PE=2 SV=2//1.01989e-161
MD10G1265700	155.773	37.1305	2.0688	6.7831e-19	9.7022e-18	sp|O49726|PUP9_ARATH Probable purine permease 9 OS=Arabidopsis thaliana GN=PUP9 PE=2 SV=2//6.45083e-100
MD13G1000400	940.626	224.207	2.0688	4.498e-54	2.8911e-52	sp|Q9FT97|AGAL1_ARATH Alpha-galactosidase 1 OS=Arabidopsis thaliana GN=AGAL1 PE=2 SV=1//0
MD16G1220300	366.894	87.4666	2.0686	3.8986e-34	1.2267e-32	sp|Q8RWZ5|SD25_ARATH G-type lectin S-receptor-like serine/threonine-protein kinase SD2-5 OS=Arabidopsis thaliana GN=SD25 PE=1 SV=1//1.74097e-32
MD05G1056900	519.061	123.864	2.0672	1.3751e-37	5.0919e-36	sp|Q8W4G3|MATE4_ARATH MATE efflux family protein 4, chloroplastic OS=Arabidopsis thaliana GN=DTX46 PE=2 SV=1//0
MD13G1175900	245.944	58.702	2.0669	7.4653e-27	1.7191e-25	sp|Q8LBI9|EDL16_ARATH Sugar transporter ERD6-like 16 OS=Arabidopsis thaliana GN=At5g18840 PE=2 SV=2//0
MD03G1258200	264.153	63.1161	2.0653	1.5571e-18	2.1736e-17	sp|Q8H1F5|IDD7_ARATH Protein indeterminate-domain 7 OS=Arabidopsis thaliana GN=IDD7 PE=2 SV=1//1.18262e-106
MD02G1253800	215.842	51.5932	2.0647	2.7666e-24	5.5637e-23	sp|D7SFH9|GPDL2_ARATH Glycerophosphodiester phosphodiesterase protein kinase domain-containing GDPDL2 OS=Arabidopsis thaliana GN=GDPDL2 PE=1 SV=1//6.907e-99
MD04G1124100	221.564	52.9886	2.064	6.6102e-07	3.1572e-06	sp|Q6RVV4|TIC32_PEA Short-chain dehydrogenase TIC 32, chloroplastic OS=Pisum sativum GN=TIC32 PE=1 SV=1//4.10319e-101
MD10G1131700	2034.73	486.625	2.064	1.117e-67	1.0353e-65	sp|Q93ZY2|ROGF1_ARATH Rop guanine nucleotide exchange factor 1 OS=Arabidopsis thaliana GN=ROPGEF1 PE=1 SV=2//0
MD07G1141200	42.92	10.2669	2.0636	2.0553e-07	1.0483e-06	sp|Q9C9H7|RLP12_ARATH Receptor-like protein 12 OS=Arabidopsis thaliana GN=RLP12 PE=2 SV=2//5.29001e-56
MD15G1307200	558.458	133.591	2.0636	6.5458e-16	7.6321e-15	sp|P50433|GLYM_SOLTU Serine hydroxymethyltransferase, mitochondrial OS=Solanum tuberosum PE=2 SV=1//0
MD00G1112500	338.486	80.9917	2.0632	3.7419e-10	2.618e-09	sp|Q9SZE7|PER51_ARATH Peroxidase 51 OS=Arabidopsis thaliana GN=PER51 PE=2 SV=1//4.15435e-160
MD01G1037200	690.567	165.395	2.0619	8.4272e-22	1.4457e-20	sp|Q6YXH5|ZHD1_ORYSJ Zinc-finger homeodomain protein 1 OS=Oryza sativa subsp. japonica GN=ZHD1 PE=2 SV=1//9.34415e-60
MD07G1228100	41.2016	9.87012	2.0616	1.2783e-07	6.7056e-07	sp|C0LGP9|IMK3_ARATH Probable leucine-rich repeat receptor-like protein kinase IMK3 OS=Arabidopsis thaliana GN=IMK3 PE=1 SV=1//0
MD04G1143200	145.185	34.7913	2.0611	1.1822e-08	7.0024e-08	sp|Q42796|F16P1_SOYBN Fructose-1,6-bisphosphatase, chloroplastic OS=Glycine max GN=FBP PE=2 SV=1//5.71899e-48
MD15G1348000	385.468	92.3825	2.0609	8.11e-35	2.6419e-33	sp|Q8LLE5|FPP_SOLLC Filament-like plant protein (Fragment) OS=Solanum lycopersicum GN=FPP PE=1 SV=1//3.06027e-171
MD02G1167600	60.8093	14.5788	2.0604	1.0207e-09	6.833e-09	-//-
MD00G1053700	4191.85	1005.52	2.0596	5.6401e-73	6.0612e-71	sp|Q9FKZ1|DRL42_ARATH Probable disease resistance protein At5g66900 OS=Arabidopsis thaliana GN=At5g66900 PE=3 SV=1//5.81718e-171
MD02G1315100	263.362	63.1838	2.0594	2.4287e-28	6.0304e-27	sp|Q9ZRT1|GR1_ARATH Protein gamma response 1 OS=Arabidopsis thaliana GN=GR1 PE=1 SV=2//3.9153e-105
MD10G1292200	30.2138	7.25242	2.0587	2.0482e-05	7.9104e-05	sp|P68349|DOF12_ARATH Dof zinc finger protein DOF1.2 OS=Arabidopsis thaliana GN=DOF1.2 PE=2 SV=1//6.33051e-23
MD02G1247300	236.914	56.8708	2.0586	1.2315e-21	2.0905e-20	sp|P0CH01|AT21A_ARATH Putative RING-H2 finger protein ATL21A OS=Arabidopsis thaliana GN=ATL21A PE=3 SV=1//7.11299e-10
MD01G1028300	701.041	168.343	2.0581	7.2309e-30	1.9037e-28	sp|Q3ZBR5|TTC1_BOVIN Tetratricopeptide repeat protein 1 OS=Bos taurus GN=TTC1 PE=2 SV=1//2.95398e-12
MD15G1090600	6924.36	1663.11	2.0578	2.5781e-76	3.0008e-74	sp|Q8LAL2|IAA26_ARATH Auxin-responsive protein IAA26 OS=Arabidopsis thaliana GN=IAA26 PE=1 SV=2//1.53312e-50
MD14G1065000	218.887	52.6214	2.0565	4.1305e-12	3.4956e-11	sp|Q9FL51|Y5694_ARATH Probably inactive leucine-rich repeat receptor-like protein kinase At5g06940 OS=Arabidopsis thaliana GN=At5g06940 PE=3 SV=1//0
MD14G1040300	2596.21	624.358	2.056	5.4329e-31	1.4983e-29	sp|Q84TG3|PUB23_ARATH E3 ubiquitin-protein ligase PUB23 OS=Arabidopsis thaliana GN=PUB23 PE=1 SV=1//1.05574e-177
MD15G1298200	45.0795	10.843	2.0557	3.1781e-07	1.5763e-06	sp|B5X4Z4|NAGS2_ARATH Probable amino-acid acetyltransferase NAGS2, chloroplastic OS=Arabidopsis thaliana GN=NAGS2 PE=2 SV=1//0
MD17G1265700	2381.33	572.773	2.0557	2.1721e-66	1.9265e-64	sp|Q9SJI7|PLA20_ARATH Phospholipase A1-IIdelta OS=Arabidopsis thaliana GN=At2g42690 PE=1 SV=1//6.964e-179
MD15G1084300	42.8091	10.3051	2.0546	7.8176e-07	3.69e-06	sp|Q9FMZ4|Y5270_ARATH B3 domain-containing protein At5g42700 OS=Arabidopsis thaliana GN=At5g42700 PE=2 SV=2//2.07074e-69
MD12G1077200	71.1132	17.1212	2.0543	2.0921e-10	1.5073e-09	sp|Q5SPP5|EFR3B_DANRE Protein EFR3 homolog B OS=Danio rerio GN=efr3b PE=3 SV=2//5.20783e-18
MD01G1167300	5264.75	1267.72	2.0541	2.3526e-74	2.6112e-72	sp|Q8VZW3|CFI3_ARATH Probable chalcone--flavonone isomerase 3 OS=Arabidopsis thaliana GN=CHI3 PE=1 SV=1//3.27392e-57
MD03G1088600	51.2578	12.3519	2.053	8.3649e-08	4.4811e-07	sp|Q09893|YAI5_SCHPO Uncharacterized protein C24B11.05 OS=Schizosaccharomyces pombe (strain 972 / ATCC 24843) GN=SPAC24B11.05 PE=3 SV=1//1.12253e-11
MD14G1083700	366.024	88.2115	2.0529	9.9937e-35	3.2348e-33	sp|Q9ZVC2|NPR5_ARATH Regulatory protein NPR5 OS=Arabidopsis thaliana GN=NPR5 PE=1 SV=1//0
MD15G1306400	117.308	28.2919	2.0518	1.0255e-16	1.2597e-15	sp|Q9LSL1|BH093_ARATH Transcription factor bHLH93 OS=Arabidopsis thaliana GN=BHLH93 PE=1 SV=1//6.23978e-89
MD14G1167100	757.498	182.727	2.0516	6.3859e-06	2.6639e-05	sp|Q93Z25|PLY22_ARATH Probable pectate lyase 22 OS=Arabidopsis thaliana GN=At5g63180 PE=2 SV=1//0
MD07G1223100	43185.7	10418	2.0515	5.3369e-68	5.0418e-66	sp|P48619|FAD3C_RICCO Omega-3 fatty acid desaturase, chloroplastic OS=Ricinus communis GN=FAD7A-1 PE=2 SV=1//0
MD04G1005000	53.0734	12.8175	2.0499	3.1065e-08	1.7519e-07	-//-
MD15G1264100	126.762	30.621	2.0495	1.4602e-16	1.7744e-15	sp|Q9XFH4|DDM1_ARATH ATP-dependent DNA helicase DDM1 OS=Arabidopsis thaliana GN=DDM1 PE=1 SV=1//0
MD05G1126700	2195.21	530.301	2.0495	1.3265e-67	1.2219e-65	sp|Q9SYM1|MSL6_ARATH Mechanosensitive ion channel protein 6 OS=Arabidopsis thaliana GN=MSL6 PE=1 SV=1//0
MD04G1233100	1070.79	258.794	2.0488	6.5538e-35	2.1418e-33	sp|D7SFH9|GPDL2_ARATH Glycerophosphodiester phosphodiesterase protein kinase domain-containing GDPDL2 OS=Arabidopsis thaliana GN=GDPDL2 PE=1 SV=1//1.74087e-89
MD15G1231100	99.1418	23.9807	2.0476	3.0914e-13	2.8988e-12	sp|P34881|DNMT1_ARATH DNA (cytosine-5)-methyltransferase 1 OS=Arabidopsis thaliana GN=DMT1 PE=1 SV=1//0
MD06G1101900	199.893	48.3591	2.0474	4.267e-23	7.886e-22	-//-
MD10G1263000	1221.35	295.568	2.0469	1.9762e-56	1.356e-54	-//-
MD03G1003000	54.2467	13.1379	2.0458	2.0022e-08	1.1545e-07	sp|Q9LVC3|PUM12_ARATH Pumilio homolog 12 OS=Arabidopsis thaliana GN=APUM12 PE=2 SV=2//5.69578e-161
MD12G1208300	608.745	147.59	2.0442	3.515e-44	1.672e-42	sp|Q9FKL6|CB60B_ARATH Calmodulin-binding protein 60 B OS=Arabidopsis thaliana GN=CBP60B PE=2 SV=1//1.70559e-74
MD05G1207300	442.515	107.376	2.0431	4.3351e-08	2.4054e-07	sp|Q9M6E8|NCED1_PHAVU 9-cis-epoxycarotenoid dioxygenase NCED1, chloroplastic OS=Phaseolus vulgaris GN=NCED1 PE=2 SV=1//0
MD02G1283800	2869.74	696.307	2.0431	6.8959e-70	6.7992e-68	sp|Q766C3|NEP1_NEPGR Aspartic proteinase nepenthesin-1 OS=Nepenthes gracilis GN=nep1 PE=1 SV=1//2.96747e-38
MD14G1135600	37.7277	9.1557	2.0429	3.8389e-06	1.6532e-05	sp|Q9XIN0|LHW_ARATH Transcription factor LHW OS=Arabidopsis thaliana GN=LHW PE=1 SV=1//1.52733e-19
MD09G1110500	68.0369	16.5164	2.0424	8.0142e-08	4.3034e-07	sp|Q00624|ASOL_BRANA L-ascorbate oxidase homolog OS=Brassica napus GN=Bp10 PE=2 SV=1//0
MD01G1065600	588.548	142.904	2.0421	2.3087e-07	1.1683e-06	sp|Q1KLZ1|CAS2_MALDO L-3-cyanoalanine synthase 2, mitochondrial OS=Malus domestica GN=CAS2 PE=1 SV=1//0
MD14G1008200	610.568	148.418	2.0405	4.2904e-20	6.6142e-19	sp|Q9FKP2|CCX2_ARATH Cation/calcium exchanger 2 OS=Arabidopsis thaliana GN=CCX2 PE=3 SV=1//8.78491e-57
MD02G1090200	201.575	49.0045	2.0403	1.6576e-23	3.1627e-22	sp|O74999|RAD7_SCHPO DNA repair protein rhp7 OS=Schizosaccharomyces pombe (strain 972 / ATCC 24843) GN=rhp7 PE=3 SV=1//8.11834e-18
MD04G1060400	62.0246	15.0806	2.0401	1.392e-07	7.2707e-07	sp|Q9SUK8|ERF39_ARATH Ethylene-responsive transcription factor ERF039 OS=Arabidopsis thaliana GN=ERF039 PE=2 SV=1//1.19023e-38
MD13G1042700	1476.43	359.03	2.0399	7.5951e-61	5.9446e-59	sp|Q9S7Y7|XYL1_ARATH Alpha-xylosidase 1 OS=Arabidopsis thaliana GN=XYL1 PE=1 SV=1//0
MD06G1138200	6704.94	1632.68	2.038	1.6324e-76	1.9166e-74	sp|Q9SZN7|HIP26_ARATH Heavy metal-associated isoprenylated plant protein 26 OS=Arabidopsis thaliana GN=HIPP26 PE=1 SV=1//1.29716e-08
MD15G1295500	700.137	170.601	2.037	2.1989e-23	4.1643e-22	sp|O65399|E131_ARATH Glucan endo-1,3-beta-glucosidase 1 OS=Arabidopsis thaliana GN=At1g11820 PE=1 SV=3//6.50315e-21
MD00G1039000	67.6133	16.4794	2.0366	7.1248e-10	4.8445e-09	-//-
MD00G1141100	40.7963	9.94439	2.0365	7.1949e-07	3.4163e-06	sp|O04015|P5CS_ACTDE Delta-1-pyrroline-5-carboxylate synthase OS=Actinidia deliciosa PE=2 SV=1//0
MD16G1126300	108.82	26.5328	2.0361	6.7586e-15	7.2941e-14	sp|Q94AG2|SERK1_ARATH Somatic embryogenesis receptor kinase 1 OS=Arabidopsis thaliana GN=SERK1 PE=1 SV=2//5.61239e-54
MD13G1092000	3016.11	735.587	2.0357	7.2825e-41	3.0815e-39	sp|P92990|JP650_ARATH Probable polygalacturonase non-catalytic subunit JP650 OS=Arabidopsis thaliana GN=JP650 PE=2 SV=2//0
MD07G1272000	444.341	108.425	2.035	1.5413e-34	4.9378e-33	sp|Q2QYH7|C14C2_ORYSJ Cytochrome P450 714C2 OS=Oryza sativa subsp. japonica GN=CYP714C2 PE=2 SV=1//4.1389e-103
MD12G1147700	121.282	29.6575	2.0319	1.0039e-15	1.1546e-14	sp|Q9M2S4|LRKS4_ARATH L-type lectin-domain containing receptor kinase S.4 OS=Arabidopsis thaliana GN=LECRKS4 PE=2 SV=1//0
MD03G1224600	312.159	76.3595	2.0314	4.5857e-25	9.697e-24	sp|Q9FI00|MLO11_ARATH MLO-like protein 11 OS=Arabidopsis thaliana GN=MLO11 PE=2 SV=1//0
MD15G1088000	876.692	214.58	2.0306	9.6361e-52	5.8336e-50	sp|Q9FDW1|MYB44_ARATH Transcription factor MYB44 OS=Arabidopsis thaliana GN=MYB44 PE=2 SV=1//9.7064e-52
MD08G1075300	326.982	80.0635	2.03	3.771e-20	5.8313e-19	sp|O04134|KNAP1_MALDO Homeobox protein knotted-1-like 1 OS=Malus domestica PE=2 SV=1//9.21016e-80
MD07G1139900	6773.48	1661.12	2.0277	1.0842e-75	1.2476e-73	sp|B8XCH5|QKY_ARATH Protein QUIRKY OS=Arabidopsis thaliana GN=QKY PE=2 SV=1//7.01189e-26
MD03G1296900	1735.19	425.859	2.0266	2.5493e-62	2.0753e-60	-//-
MD11G1196000	3927.28	964.337	2.0259	3.2484e-72	3.3922e-70	sp|O64896|TPPA_ARATH Trehalose-phosphate phosphatase A OS=Arabidopsis thaliana GN=TPPA PE=1 SV=1//1.10526e-172
MD12G1148500	350.808	86.2008	2.0249	3.4964e-32	1.013e-30	sp|P50165|TRNH_DATST Tropinone reductase homolog OS=Datura stramonium PE=2 SV=1//1.73451e-108
MD01G1221900	156.6	38.4858	2.0247	8.0366e-19	1.1451e-17	-//-
MD12G1237500	66.1711	16.265	2.0244	8.3387e-10	5.6353e-09	sp|F4JIF5|TCX2_ARATH Protein tesmin/TSO1-like CXC 2 OS=Arabidopsis thaliana GN=TCX2 PE=1 SV=1//1.07318e-10
MD10G1160500	30.8077	7.5758	2.0238	2.4075e-05	9.1872e-05	sp|O74113|CDC45_SCHPO Cell division control protein 45 homolog OS=Schizosaccharomyces pombe (strain 972 / ATCC 24843) GN=sna41 PE=1 SV=1//2.63166e-67
MD03G1238700	129.49	31.8447	2.0237	5.4192e-12	4.5408e-11	-//-
MD15G1121200	180.733	44.4476	2.0237	2.713e-21	4.4965e-20	sp|Q9LUI3|TSO1_ARATH CRC domain-containing protein TSO1 OS=Arabidopsis thaliana GN=TSO1 PE=1 SV=1//2.54637e-08
MD02G1180400	849.686	209.093	2.0228	1.6267e-49	9.3598e-48	sp|Q9SNV9|NRAM3_ARATH Metal transporter Nramp3 OS=Arabidopsis thaliana GN=NRAMP3 PE=2 SV=2//0
MD04G1010300	95.265	23.4473	2.0225	3.9941e-13	3.7001e-12	sp|Q9FLP6|SUMO2_ARATH Small ubiquitin-related modifier 2 OS=Arabidopsis thaliana GN=SUMO2 PE=1 SV=1//3.88872e-14
MD07G1277400	17224.2	4242.81	2.0213	7.659e-80	9.9085e-78	sp|Q9FYR7|SCL8_ARATH Scarecrow-like protein 8 OS=Arabidopsis thaliana GN=SCL8 PE=2 SV=1//1.63662e-157
MD16G1000300	23933.8	5897.52	2.0209	7.627e-79	9.6519e-77	sp|Q9BSJ8|ESYT1_HUMAN Extended synaptotagmin-1 OS=Homo sapiens GN=ESYT1 PE=1 SV=1//1.38474e-13
MD08G1002300	2782	685.529	2.0208	1.9168e-67	1.7577e-65	sp|P30924|GLGB_SOLTU 1,4-alpha-glucan-branching enzyme OS=Solanum tuberosum GN=SBE1 PE=2 SV=2//0
MD16G1144100	115.37	28.4312	2.0207	3.5276e-15	3.8971e-14	sp|Q0WQK2|ZDHC9_ARATH Probable protein S-acyltransferase 7 OS=Arabidopsis thaliana GN=PAT07 PE=1 SV=1//9.22866e-127
MD14G1132200	145.803	35.9401	2.0204	2.9193e-14	2.9977e-13	sp|Q0WVN5|CSLG3_ARATH Cellulose synthase-like protein G3 OS=Arabidopsis thaliana GN=CSLG3 PE=2 SV=2//0
MD09G1134500	57.9436	14.2867	2.02	3.2563e-09	2.0563e-08	-//-
MD11G1159600	493.543	121.783	2.0189	3.87e-39	1.5367e-37	sp|Q9FK88|INVE_ARATH Alkaline/neutral invertase E, chloroplastic OS=Arabidopsis thaliana GN=INVE PE=1 SV=1//0
MD05G1223500	228.455	56.4036	2.018	8.9531e-11	6.688e-10	sp|P46283|S17P_ARATH Sedoheptulose-1,7-bisphosphatase, chloroplastic OS=Arabidopsis thaliana GN=At3g55800 PE=2 SV=1//0
MD16G1077800	461.389	114.067	2.0161	3.4175e-37	1.2462e-35	sp|Q9M9S3|WHY1_ARATH Single-stranded DNA-binding protein WHY1, chloroplastic OS=Arabidopsis thaliana GN=WHY1 PE=1 SV=1//8.03084e-118
MD15G1254600	207.045	51.2644	2.0139	4.2604e-23	7.8774e-22	sp|Q9P6Q3|BCS1_SCHPO Probable mitochondrial chaperone bcs1 OS=Schizosaccharomyces pombe (strain 972 / ATCC 24843) GN=SPAC644.07 PE=2 SV=1//8.12e-32
MD01G1152300	764.212	189.312	2.0132	7.5968e-47	4.0339e-45	-//-
MD17G1112200	87.2307	21.6113	2.0131	1.6384e-11	1.3137e-10	sp|O81263|KITH_ORYSJ Thymidine kinase OS=Oryza sativa subsp. japonica GN=TK PE=2 SV=2//2.29458e-97
MD15G1190300	141.914	35.1875	2.0119	2.3331e-17	2.9983e-16	-//-
MD11G1008900	875.464	217.166	2.0112	1.9297e-49	1.1041e-47	sp|Q94CD8|E134_ARATH Glucan endo-1,3-beta-glucosidase 4 OS=Arabidopsis thaliana GN=At3g13560 PE=1 SV=1//0
MD13G1052700	168.772	41.8965	2.0102	4.3779e-10	3.0415e-09	sp|Q9LFS4|NIK1_ARATH Protein NSP-INTERACTING KINASE 1 OS=Arabidopsis thaliana GN=NIK1 PE=1 SV=1//0
MD01G1004300	547.986	136.105	2.0094	8.4152e-16	9.7336e-15	sp|P49107|PSAN_ARATH Photosystem I reaction center subunit N, chloroplastic OS=Arabidopsis thaliana GN=PSAN PE=1 SV=2//1.23316e-71
MD16G1227100	34.6916	8.61718	2.0093	7.3358e-06	3.0349e-05	sp|Q38830|IAA12_ARATH Auxin-responsive protein IAA12 OS=Arabidopsis thaliana GN=IAA12 PE=1 SV=1//6.61524e-73
MD11G1265700	335.926	83.4688	2.0088	8.7377e-32	2.4961e-30	-//-
MD09G1175000	178.102	44.2687	2.0083	2.1411e-20	3.3555e-19	-//-
MD15G1130200	1616.35	401.845	2.008	1.4161e-59	1.0574e-57	sp|P0CB22|ATX2_ARATH Histone-lysine N-methyltransferase ATX2 OS=Arabidopsis thaliana GN=ATX2 PE=2 SV=1//9.1084e-38
MD12G1149300	389.722	96.8986	2.0079	1.4831e-34	4.7549e-33	sp|P0C7P8|LHWL1_ARATH Transcription factor EMB1444 OS=Arabidopsis thaliana GN=EMB1444 PE=2 SV=1//4.36674e-28
MD16G1175700	168.185	41.8277	2.0075	7.9974e-20	1.2154e-18	-//-
MD01G1063200	354.209	88.1066	2.0073	2.861e-31	7.9821e-30	sp|C0LGQ5|GSO1_ARATH LRR receptor-like serine/threonine-protein kinase GSO1 OS=Arabidopsis thaliana GN=GSO1 PE=2 SV=1//2.21205e-09
MD05G1134200	1264.5	314.636	2.0068	1.1241e-56	7.7924e-55	sp|Q681N2|PUB15_ARATH U-box domain-containing protein 15 OS=Arabidopsis thaliana GN=PUB15 PE=2 SV=2//0
MD06G1181700	181.513	45.167	2.0067	1.3795e-20	2.2009e-19	sp|Q8LSZ4|E2FE_ARATH E2F transcription factor-like E2FE OS=Arabidopsis thaliana GN=E2FE PE=2 SV=1//8.54773e-131
MD15G1286200	61.7468	15.3662	2.0066	1.7484e-07	9.0037e-07	sp|Q9SND9|Y3028_ARATH Uncharacterized acetyltransferase At3g50280 OS=Arabidopsis thaliana GN=At3g50280 PE=3 SV=1//1.91716e-84
MD11G1002800	39.6575	9.8715	2.0063	3.0454e-06	1.3285e-05	sp|Q9LVC3|PUM12_ARATH Pumilio homolog 12 OS=Arabidopsis thaliana GN=APUM12 PE=2 SV=2//8.60476e-154
MD15G1146500	198.741	49.5093	2.0051	1.5508e-22	2.7631e-21	sp|O22822|U74F2_ARATH UDP-glycosyltransferase 74F2 OS=Arabidopsis thaliana GN=UGT74F2 PE=1 SV=1//4.70591e-178
MD10G1043300	11289.3	2812.42	2.0051	4.4643e-77	5.3813e-75	sp|Q54I39|IST1L_DICDI IST1-like protein OS=Dictyostelium discoideum GN=DDB_G0289029 PE=3 SV=1//4.61489e-22
MD01G1169600	41.2044	10.2694	2.0044	5.0784e-07	2.4582e-06	sp|Q9ASX5|Y5520_ARATH Uncharacterized aarF domain-containing protein kinase At5g05200, chloroplastic OS=Arabidopsis thaliana GN=At5g05200 PE=2 SV=1//2.96578e-88
MD16G1046600	33.1063	8.25846	2.0032	1.8154e-05	7.0752e-05	sp|Q9C6M2|LHTL6_ARATH Lysine histidine transporter-like 6 OS=Arabidopsis thaliana GN=At1g25530 PE=2 SV=1//0
MD11G1021400	798.665	199.404	2.0019	1.9986e-46	1.0422e-44	sp|Q39202|RLK1_ARATH G-type lectin S-receptor-like serine/threonine-protein kinase RLK1 OS=Arabidopsis thaliana GN=RLK1 PE=2 SV=2//0
MD10G1052200	964.42	240.829	2.0017	1.6198e-51	9.7625e-50	sp|P44176|PHPDC_HAEIN PHP domain-containing protein HI_1400 OS=Haemophilus influenzae (strain ATCC 51907 / DSM 11121 / KW20 / Rd) GN=HI_1400 PE=3 SV=1//2.69629e-28
MD05G1170300	701.599	175.378	2.0002	9.7879e-32	2.7805e-30	sp|Q94F39|AFP3_ARATH Ninja-family protein AFP3 OS=Arabidopsis thaliana GN=AFP3 PE=1 SV=1//3.9011e-24
MD11G1041800	144.908	36.2281	2	1.1481e-13	1.1174e-12	sp|Q9FF99|AAP7_ARATH Probable amino acid permease 7 OS=Arabidopsis thaliana GN=AAP7 PE=2 SV=1//0
MD17G1039000	103.106	25.7764	2	1.0626e-13	1.0366e-12	sp|Q9HSF6|RNH_HALSA Ribonuclease HI OS=Halobacterium salinarum (strain ATCC 700922 / JCM 11081 / NRC-1) GN=rnhA PE=1 SV=1//2.13424e-19
MD03G1111000	96.4277	24.1277	1.9988	1.9791e-13	1.8876e-12	sp|Q9NCL8|PITP1_DICDI Phosphatidylinositol transfer protein 1 OS=Dictyostelium discoideum GN=pitA PE=1 SV=1//5.97809e-54
MD13G1146600	38.5806	9.65611	1.9984	6.4726e-06	2.6984e-05	sp|Q949Z1|PGLR4_ARATH Polygalacturonase At1g48100 OS=Arabidopsis thaliana GN=At1g48100 PE=2 SV=1//0
MD11G1136200	136.31	34.179	1.9957	5.474e-17	6.8695e-16	sp|Q6K215|PIP22_ORYSJ Probable aquaporin PIP2-2 OS=Oryza sativa subsp. japonica GN=PIP2-2 PE=2 SV=1//2.91535e-173
MD15G1212700	3158	792.208	1.9951	4.2458e-38	1.6194e-36	sp|Q9MT28|THRC_SOLTU Threonine synthase, chloroplastic OS=Solanum tuberosum PE=2 SV=1//0
MD10G1006500	908.233	227.898	1.9947	1.0459e-49	6.0525e-48	sp|Q40392|TMVRN_NICGU TMV resistance protein N OS=Nicotiana glutinosa GN=N PE=1 SV=1//3.72231e-77
MD05G1247800	206.841	51.9138	1.9943	1.0521e-22	1.8986e-21	sp|Q9ZV56|CCT1_ARATH Choline-phosphate cytidylyltransferase 1 OS=Arabidopsis thaliana GN=CCT1 PE=1 SV=1//1.26705e-134
MD02G1247200	499.638	125.448	1.9938	2.308e-38	8.895e-37	sp|D7SFH9|GPDL2_ARATH Glycerophosphodiester phosphodiesterase protein kinase domain-containing GDPDL2 OS=Arabidopsis thaliana GN=GDPDL2 PE=1 SV=1//7.58325e-97
MD17G1000600	53.1746	13.3547	1.9934	4.4374e-08	2.4585e-07	sp|Q7ZZ00|ZN511_DANRE Zinc finger protein 511 OS=Danio rerio GN=znf511 PE=2 SV=1//4.85588e-33
MD11G1218000	8507.62	2136.72	1.9934	2.3498e-74	2.6112e-72	-//-
MD07G1151100	1453.11	365.316	1.9919	5.4976e-57	3.8546e-55	sp|Q9SS31|CML36_ARATH Probable calcium-binding protein CML36 OS=Arabidopsis thaliana GN=CML36 PE=2 SV=1//1.21843e-54
MD04G1216900	511.228	128.574	1.9914	1.1634e-38	4.544e-37	sp|Q9ZVN2|Y1457_ARATH Acyltransferase-like protein At1g54570, chloroplastic OS=Arabidopsis thaliana GN=At1g54570 PE=2 SV=1//0
MD02G1180800	2463.75	619.893	1.9908	2.0102e-64	1.7083e-62	sp|O22193|PUB4_ARATH U-box domain-containing protein 4 OS=Arabidopsis thaliana GN=PUB4 PE=1 SV=3//3.64865e-95
MD15G1231200	315.409	79.4787	1.9886	4.3927e-30	1.167e-28	sp|Q9WU70|STXB5_RAT Syntaxin-binding protein 5 OS=Rattus norvegicus GN=Stxbp5 PE=1 SV=1//6.19549e-16
MD12G1046200	97.0157	24.4476	1.9885	1.2041e-12	1.0682e-11	sp|Q9VNA8|DONS_DROME Protein downstream neighbor of son homolog OS=Drosophila melanogaster GN=hd PE=1 SV=1//1.72701e-12
MD05G1129800	54.5396	13.7518	1.9877	1.2377e-05	4.9533e-05	sp|Q9SX98|LHTL8_ARATH Lysine histidine transporter-like 8 OS=Arabidopsis thaliana GN=AATL1 PE=1 SV=1//6.74172e-145
MD16G1029800	1123.43	283.3	1.9875	2.7506e-53	1.7296e-51	sp|Q94BT9|ATOX1_ARATH Copper transport protein ATX1 OS=Arabidopsis thaliana GN=ATX1 PE=1 SV=1//2.12111e-07
MD10G1291800	1215.01	306.468	1.9872	1.2765e-53	8.1022e-52	sp|Q9S758|SPL5_ARATH Squamosa promoter-binding-like protein 5 OS=Arabidopsis thaliana GN=SPL5 PE=2 SV=1//3.30608e-34
MD08G1030000	49.8084	12.5659	1.9869	3.3158e-08	1.864e-07	sp|Q6Z2G9|TLP5_ORYSJ Tubby-like F-box protein 5 OS=Oryza sativa subsp. japonica GN=TULP5 PE=2 SV=1//1.30906e-92
MD06G1143700	266.099	67.138	1.9868	2.8467e-26	6.3713e-25	sp|Q9M643|CCI1_ARATH Cycloeucalenol cycloisomerase OS=Arabidopsis thaliana GN=CPI1 PE=2 SV=1//5.15006e-165
MD06G1219800	628.223	158.562	1.9862	6.5514e-28	1.5946e-26	sp|P86809|NLTP2_APIGA Non-specific lipid-transfer protein 2 OS=Apium graveolens var. rapaceum PE=1 SV=1//2.16808e-21
MD08G1005500	46.2241	11.6709	1.9857	4.2374e-07	2.0709e-06	sp|P48147|PPCE_HUMAN Prolyl endopeptidase OS=Homo sapiens GN=PREP PE=1 SV=2//0
MD14G1155800	2296.33	579.82	1.9857	6.6207e-63	5.4442e-61	sp|Q94FT4|SALAT_PAPSO Salutaridinol 7-O-acetyltransferase OS=Papaver somniferum GN=SALAT PE=1 SV=1//5.03592e-68
MD14G1194700	69.1992	17.4879	1.9844	1.452e-09	9.5816e-09	sp|Q9FM19|HIR1_ARATH Hypersensitive-induced response protein 1 OS=Arabidopsis thaliana GN=HIR1 PE=1 SV=1//0
MD11G1074900	1488.79	376.391	1.9838	2.4428e-15	2.7344e-14	sp|Q93Z81|CAX3_ARATH Vacuolar cation/proton exchanger 3 OS=Arabidopsis thaliana GN=CAX3 PE=1 SV=1//3.19038e-170
MD07G1257500	162.978	41.2199	1.9833	1.3414e-18	1.8835e-17	-//-
MD16G1117200	41.8595	10.5893	1.983	1.6745e-06	7.5669e-06	-//-
MD05G1186200	184.899	46.8138	1.9817	4.0663e-21	6.666e-20	sp|Q9SVT8|AMT14_ARATH Ammonium transporter 1 member 4 OS=Arabidopsis thaliana GN=AMT1-4 PE=1 SV=1//0
MD02G1117900	552.976	140.064	1.9811	1.4294e-39	5.7549e-38	sp|P27450|CX32_ARATH Probable serine/threonine-protein kinase Cx32, chloroplastic OS=Arabidopsis thaliana GN=At4g35600 PE=1 SV=2//1.69707e-151
MD08G1168600	3050.14	772.945	1.9804	2.2632e-66	2.003e-64	sp|Q9XHG2|FLS_MALDO Flavonol synthase/flavanone 3-hydroxylase OS=Malus domestica GN=FLS PE=2 SV=1//0
MD17G1037600	283.402	71.9492	1.9778	1.0942e-27	2.6271e-26	-//-
MD05G1260400	2494.22	633.215	1.9778	3.863e-64	3.2692e-62	sp|C0LGH2|Y1561_ARATH Probable LRR receptor-like serine/threonine-protein kinase At1g56130 OS=Arabidopsis thaliana GN=At1g56130 PE=2 SV=2//0
MD10G1225100	383.732	97.5387	1.9761	3.2682e-34	1.0332e-32	sp|Q7VG78|GUAA_HELHP Probable GMP synthase [glutamine-hydrolyzing] OS=Helicobacter hepaticus (strain ATCC 51449 / 3B1) GN=guaA PE=3 SV=1//1.44875e-39
MD10G1197400	57.5944	14.6465	1.9754	1.9994e-05	7.7374e-05	sp|O81635|ATK4_ARATH Kinesin-4 OS=Arabidopsis thaliana GN=ATK4 PE=1 SV=2//2.6361e-100
MD08G1094900	2137.83	544.787	1.9724	3.6097e-40	1.4796e-38	sp|Q9STX0|WRKY7_ARATH Probable WRKY transcription factor 7 OS=Arabidopsis thaliana GN=WRKY7 PE=2 SV=1//2.35862e-81
MD12G1144900	3255.48	830.208	1.9713	1.151e-67	1.0626e-65	sp|P0CH30|RING1_GOSHI E3 ubiquitin-protein ligase RING1 OS=Gossypium hirsutum GN=RING1 PE=1 SV=1//3.56845e-41
MD13G1014000	109.217	27.8576	1.9711	5.5429e-08	3.0358e-07	sp|Q67UC7|HAK17_ORYSJ Probable potassium transporter 17 OS=Oryza sativa subsp. japonica GN=HAK17 PE=2 SV=2//0
MD07G1196200	110.217	28.1135	1.971	4.1505e-14	4.2025e-13	-//-
MD03G1101300	46.9992	11.991	1.9707	1.9405e-07	9.9215e-07	sp|P93149|C93B1_GLYEC Licodione synthase OS=Glycyrrhiza echinata GN=CYP93B1 PE=1 SV=2//0
MD15G1109200	259.013	66.0874	1.9706	4.952e-26	1.0956e-24	sp|Q9ZQ19|RFA2A_ARATH Replication protein A 32 kDa subunit A OS=Arabidopsis thaliana GN=RPA2A PE=1 SV=2//2.79966e-80
MD10G1035000	830.53	211.93	1.9704	1.0837e-46	5.6949e-45	sp|Q40392|TMVRN_NICGU TMV resistance protein N OS=Nicotiana glutinosa GN=N PE=1 SV=1//1.24168e-148
MD07G1174300	49.0795	12.5325	1.9694	3.5032e-07	1.7287e-06	-//-
MD13G1104700	341.929	87.3162	1.9694	3.9177e-31	1.0878e-29	sp|P54583|GUN1_ACIC1 Endoglucanase E1 OS=Acidothermus cellulolyticus (strain ATCC 43068 / 11B) GN=Acel_0614 PE=1 SV=1//1.38853e-09
MD07G1160700	104.965	26.8205	1.9685	4.2094e-14	4.2557e-13	sp|O81037|BH070_ARATH Transcription factor bHLH70 OS=Arabidopsis thaliana GN=BHLH70 PE=2 SV=1//1.24318e-64
MD00G1193000	129.634	33.1363	1.968	3.6801e-16	4.3545e-15	sp|Q84VY2|NET4B_ARATH Protein NETWORKED 4B OS=Arabidopsis thaliana GN=NET4B PE=2 SV=1//5.14188e-14
MD01G1093700	931.271	238.17	1.9672	1.9592e-25	4.2244e-24	sp|F4JN35|NTL9_ARATH Protein NTM1-like 9 OS=Arabidopsis thaliana GN=NTL9 PE=1 SV=1//2.0378e-37
MD01G1092800	37.0587	9.47932	1.967	2.9978e-06	1.3094e-05	sp|Q9C598|NAC81_ARATH Protein ATAF2 OS=Arabidopsis thaliana GN=NAC081 PE=1 SV=1//7.06661e-17
MD01G1234000	132.638	33.9288	1.9669	1.8366e-16	2.2165e-15	sp|Q2QAV0|TIO_ARATH Serine/threonine-protein kinase TIO OS=Arabidopsis thaliana GN=TIO PE=1 SV=1//0
MD01G1089600	137.554	35.1895	1.9668	3.0196e-11	2.3648e-10	sp|Q43046|COMT1_POPKI Caffeic acid 3-O-methyltransferase 1 OS=Populus kitakamiensis GN=HOMT1 PE=3 SV=1//7.26101e-139
MD07G1259500	290.336	74.3883	1.9646	2.5846e-27	6.0901e-26	sp|C0LGW6|ERL1_ARATH LRR receptor-like serine/threonine-protein kinase ERL1 OS=Arabidopsis thaliana GN=ERL1 PE=1 SV=1//0
MD16G1173400	327.166	83.8665	1.9639	4.7553e-30	1.2601e-28	sp|Q9MA55|ACBP4_ARATH Acyl-CoA-binding domain-containing protein 4 OS=Arabidopsis thaliana GN=ACBP4 PE=1 SV=1//9.02873e-72
MD02G1245600	60.0326	15.4032	1.9625	5.2175e-09	3.2201e-08	sp|D7SFH9|GPDL2_ARATH Glycerophosphodiester phosphodiesterase protein kinase domain-containing GDPDL2 OS=Arabidopsis thaliana GN=GDPDL2 PE=1 SV=1//3.34251e-91
MD13G1165000	1242.8	319.024	1.9619	1.675e-54	1.0887e-52	sp|Q8L9T5|ATL2_ARATH RING-H2 finger protein ATL2 OS=Arabidopsis thaliana GN=ATL2 PE=2 SV=2//3.43067e-44
MD04G1182200	104.016	26.7159	1.961	3.1179e-13	2.9217e-12	sp|Q9LT96|Y5977_ARATH Probable leucine-rich repeat receptor-like protein kinase At5g49770 OS=Arabidopsis thaliana GN=At5g49770 PE=2 SV=1//0
MD01G1059700	462.49	118.881	1.9599	3.239e-35	1.0767e-33	sp|Q3ECH2|Y1670_ARATH Probable receptor-like protein kinase At1g67000 OS=Arabidopsis thaliana GN=At1g67000 PE=2 SV=2//2.3354e-95
MD17G1049000	100.831	25.925	1.9595	9.1147e-13	8.1825e-12	sp|Q00466|HAT7_ARATH Homeobox-leucine zipper protein HAT7 OS=Arabidopsis thaliana GN=HAT7 PE=2 SV=4//2.27855e-68
MD12G1129700	96.4826	24.8096	1.9594	7.2367e-13	6.5677e-12	sp|Q9LHJ9|P2C38_ARATH Probable protein phosphatase 2C 38 OS=Arabidopsis thaliana GN=At3g12620 PE=2 SV=1//1.68547e-171
MD09G1042300	53.5573	13.7838	1.9581	4.1229e-08	2.2921e-07	-//-
MD02G1309500	30.9683	7.97068	1.958	1.2096e-05	4.8481e-05	sp|Q8LP17|CCD1_PEA Carotenoid 9,10(9&apos;,10&apos;)-cleavage dioxygenase 1 OS=Pisum sativum GN=CCD1 PE=2 SV=1//1.89253e-10
MD10G1062500	46649.7	12006.8	1.958	1.9078e-09	1.2388e-08	sp|Q43075|SPE1_PEA Arginine decarboxylase OS=Pisum sativum PE=2 SV=1//0
MD06G1036600	861.418	221.711	1.958	1.3844e-09	9.1473e-09	sp|Q9SAH9|CCR2_ARATH Cinnamoyl-CoA reductase 2 OS=Arabidopsis thaliana GN=CCR2 PE=1 SV=1//4.55031e-32
MD01G1184600	2839.88	731.155	1.9576	1.322e-17	1.7284e-16	sp|Q9FHM9|EXOL3_ARATH Protein EXORDIUM-like 3 OS=Arabidopsis thaliana GN=EXL3 PE=2 SV=1//2.69925e-180
MD01G1060200	382.627	98.5097	1.9576	1.622e-33	4.9653e-32	sp|Q9FN69|GL3_ARATH Transcription factor GLABRA 3 OS=Arabidopsis thaliana GN=GL3 PE=1 SV=1//8.43914e-148
MD02G1229400	187.949	48.3953	1.9574	7.6581e-19	1.0931e-17	sp|O23051|KAO1_ARATH Ent-kaurenoic acid oxidase 1 OS=Arabidopsis thaliana GN=KAO1 PE=2 SV=1//0
MD00G1055400	527.15	135.782	1.9569	6.3654e-39	2.508e-37	-//-
MD17G1105600	130.829	33.717	1.9561	1.2142e-15	1.3855e-14	sp|F4IV66|RNE_ARATH Ribonuclease E/G-like protein, chloroplastic OS=Arabidopsis thaliana GN=RNE PE=1 SV=1//6.35965e-06
MD05G1298000	116.596	30.0552	1.9558	2.9682e-14	3.0464e-13	sp|P10978|POLX_TOBAC Retrovirus-related Pol polyprotein from transposon TNT 1-94 OS=Nicotiana tabacum PE=2 SV=1//4.29902e-62
MD03G1001100	5217.14	1344.85	1.9558	2.3866e-15	2.6737e-14	sp|P51091|LDOX_MALDO Leucoanthocyanidin dioxygenase OS=Malus domestica GN=ANS PE=2 SV=1//0
MD11G1209400	4106.91	1058.65	1.9558	6.7343e-68	6.3032e-66	sp|Q9FLP0|MA651_ARATH 65-kDa microtubule-associated protein 1 OS=Arabidopsis thaliana GN=MAP65-1 PE=1 SV=1//0
MD00G1137300	2203.24	568.092	1.9554	1.1868e-21	2.0163e-20	-//-
MD08G1091000	57.3622	14.7915	1.9553	2.1199e-08	1.2184e-07	sp|Q9FMH5|CCA31_ARATH Putative cyclin-A3-1 OS=Arabidopsis thaliana GN=CYCA3-1 PE=3 SV=1//1.47172e-115
MD06G1110300	223.801	57.771	1.9538	5.0358e-23	9.273e-22	sp|Q9FLE8|Y5986_ARATH Uncharacterized protein At5g39865 OS=Arabidopsis thaliana GN=At5g39865 PE=2 SV=1//1.15289e-27
MD06G1052700	385.69	99.6265	1.9528	3.9943e-32	1.1557e-30	sp|P0CH01|AT21A_ARATH Putative RING-H2 finger protein ATL21A OS=Arabidopsis thaliana GN=ATL21A PE=3 SV=1//1.00267e-14
MD05G1322700	52.8107	13.6446	1.9525	4.4674e-08	2.4741e-07	sp|Q06BH3|SRF1_ARATH Protein STRUBBELIG-RECEPTOR FAMILY 1 OS=Arabidopsis thaliana GN=SRF1 PE=2 SV=2//0
MD17G1242600	294.475	76.0835	1.9525	1.8518e-08	1.0715e-07	sp|Q9M0I2|EXPB3_ARATH Expansin-B3 OS=Arabidopsis thaliana GN=EXPB3 PE=2 SV=2//3.68137e-119
MD09G1090700	1229.48	317.747	1.9521	2.8768e-52	1.7626e-50	sp|Q2KIY1|PXMP2_BOVIN Peroxisomal membrane protein 2 OS=Bos taurus GN=PXMP2 PE=2 SV=3//9.08664e-16
MD12G1232900	295.804	76.4789	1.9515	3.5063e-28	8.6481e-27	sp|Q0WP44|HASTY_ARATH Protein HASTY 1 OS=Arabidopsis thaliana GN=HST1 PE=1 SV=1//0
MD16G1249700	1856.07	480.057	1.951	7.6805e-60	5.7992e-58	sp|O64481|SBT25_ARATH Subtilisin-like protease SBT2.5 OS=Arabidopsis thaliana GN=SBT2.5 PE=2 SV=1//0
MD00G1005600	930.984	240.842	1.9507	1.8981e-27	4.5037e-26	sp|Q9FJ95|DHSO_ARATH Sorbitol dehydrogenase OS=Arabidopsis thaliana GN=SDH PE=1 SV=1//0
MD12G1011400	339.682	87.8854	1.9505	1.545e-30	4.1951e-29	sp|Q69LE7|PNP1_ORYSJ Probable polyribonucleotide nucleotidyltransferase 1, chloroplastic OS=Oryza sativa subsp. japonica GN=PNP1 PE=2 SV=1//0
MD17G1259800	44.9596	11.6331	1.9504	6.874e-07	3.2724e-06	sp|F4KE63|SYVM2_ARATH Valine--tRNA ligase, chloroplastic/mitochondrial 2 OS=Arabidopsis thaliana GN=EMB2247 PE=3 SV=1//0
MD03G1028800	175.04	45.3037	1.95	2.3538e-05	8.9973e-05	sp|Q8VZK9|CSLE1_ARATH Cellulose synthase-like protein E1 OS=Arabidopsis thaliana GN=CSLE1 PE=2 SV=1//0
MD01G1073000	970.151	251.159	1.9496	1.6605e-50	9.8184e-49	sp|Q3EBF7|SLD2_ARATH Delta(8)-fatty-acid desaturase 2 OS=Arabidopsis thaliana GN=SLD2 PE=1 SV=1//0
MD03G1056400	306.232	79.3846	1.9477	4.4961e-14	4.5354e-13	sp|Q56YT0|LAC3_ARATH Laccase-3 OS=Arabidopsis thaliana GN=LAC3 PE=2 SV=2//0
MD15G1266500	415.835	107.812	1.9475	1.933e-19	2.8658e-18	sp|O23210|SCL15_ARATH Scarecrow-like protein 15 OS=Arabidopsis thaliana GN=SCL15 PE=2 SV=3//2.33941e-151
MD14G1028400	269.277	69.8234	1.9473	2.0197e-21	3.3735e-20	sp|O23826|K125_TOBAC 125 kDa kinesin-related protein OS=Nicotiana tabacum GN=TKRP125 PE=1 SV=1//0
MD05G1159000	198.736	51.5509	1.9468	1.3397e-21	2.2666e-20	sp|O50064|FIMB2_ARATH Fimbrin-2 OS=Arabidopsis thaliana GN=FIM2 PE=2 SV=1//0
MD14G1236900	598.599	155.302	1.9465	8.7363e-41	3.6776e-39	sp|Q9GKX6|GALM_PIG Aldose 1-epimerase OS=Sus scrofa GN=GALM PE=2 SV=1//1.30738e-77
MD14G1146900	1501.39	389.752	1.9457	1.2349e-25	2.6855e-24	sp|Q8VYZ0|ORTH2_ARATH E3 ubiquitin-protein ligase ORTHRUS 2 OS=Arabidopsis thaliana GN=ORTH2 PE=1 SV=1//0
MD01G1214500	796.191	206.691	1.9456	3.474e-46	1.7909e-44	sp|Q9SUE3|CRF4_ARATH Ethylene-responsive transcription factor CRF4 OS=Arabidopsis thaliana GN=CRF4 PE=1 SV=2//3.72191e-49
MD09G1056400	38.6971	10.051	1.9449	9.6873e-07	4.5154e-06	-//-
MD04G1187300	62.3324	16.1908	1.9448	3.8883e-09	2.4337e-08	sp|Q2KIP2|HASP_BOVIN Serine/threonine-protein kinase haspin OS=Bos taurus GN=GSG2 PE=2 SV=1//1.91058e-55
MD06G1094100	35.5303	9.22965	1.9447	4.7609e-06	2.0247e-05	-//-
MD13G1049400	62.9934	16.3692	1.9442	4.9929e-07	2.4192e-06	sp|Q7XA72|AB21G_ARATH ABC transporter G family member 21 OS=Arabidopsis thaliana GN=ABCG21 PE=2 SV=2//0
MD03G1277000	52.8906	13.7496	1.9436	3.4405e-08	1.9296e-07	sp|Q56XP4|NHX2_ARATH Sodium/hydrogen exchanger 2 OS=Arabidopsis thaliana GN=NHX2 PE=2 SV=2//0
MD00G1013800	47.2122	12.2768	1.9432	3.0023e-06	1.3111e-05	sp|C0LGP4|Y3475_ARATH Probable LRR receptor-like serine/threonine-protein kinase At3g47570 OS=Arabidopsis thaliana GN=At3g47570 PE=2 SV=1//0
MD03G1096000	178.289	46.3882	1.9424	8.5646e-15	9.1725e-14	sp|A0ZZ93|TI214_GOSBA Protein TIC 214 OS=Gossypium barbadense GN=TIC214 PE=3 SV=1//1.71155e-15
MD02G1036600	476.144	123.887	1.9424	9.5956e-37	3.4252e-35	sp|Q05609|CTR1_ARATH Serine/threonine-protein kinase CTR1 OS=Arabidopsis thaliana GN=CTR1 PE=1 SV=1//5.99524e-50
MD03G1156200	98.5148	25.6353	1.9422	1.1289e-12	1.0043e-11	sp|Q0V865|FAFL_ARATH Protein FAF-like, chloroplastic OS=Arabidopsis thaliana GN=At5g22090 PE=2 SV=1//2.89893e-43
MD12G1192800	166.544	43.3372	1.9422	1.7453e-18	2.4263e-17	sp|C0LGD7|Y1684_ARATH Probable LRR receptor-like serine/threonine-protein kinase At1g06840 OS=Arabidopsis thaliana GN=At1g06840 PE=2 SV=2//0
MD07G1231200	380.496	99.0091	1.9422	2.1697e-32	6.35e-31	sp|Q5XVC7|Y2048_ARATH WEB family protein At2g40480 OS=Arabidopsis thaliana GN=At2g40480 PE=2 SV=1//6.6495e-125
MD13G1099900	77.3941	20.1439	1.9419	1.7555e-10	1.2757e-09	sp|Q9SI09|XERIC_ARATH Probable E3 ubiquitin-protein ligase XERICO OS=Arabidopsis thaliana GN=XERICO PE=1 SV=1//6.25341e-18
MD03G1131700	443.695	115.502	1.9417	4.5277e-35	1.4929e-33	-//-
MD04G1138100	435.649	113.412	1.9416	1.2008e-34	3.8622e-33	sp|Q9LZM8|BLH9_ARATH BEL1-like homeodomain protein 9 OS=Arabidopsis thaliana GN=BLH9 PE=1 SV=1//2.19265e-49
MD00G1144400	746.861	194.555	1.9407	2.8586e-44	1.3694e-42	-//-
MD03G1230600	39.9584	10.4127	1.9402	1.394e-06	6.3713e-06	sp|Q9S758|SPL5_ARATH Squamosa promoter-binding-like protein 5 OS=Arabidopsis thaliana GN=SPL5 PE=2 SV=1//1.01773e-42
MD16G1167900	71.5663	18.6682	1.9387	1.9453e-10	1.4061e-09	sp|P42695|CNDD3_HUMAN Condensin-2 complex subunit D3 OS=Homo sapiens GN=NCAPD3 PE=1 SV=2//9.09737e-71
MD17G1184100	7177.02	1872.62	1.9383	4.7257e-70	4.6821e-68	sp|Q8S9H7|DIV_ANTMA Transcription factor DIVARICATA OS=Antirrhinum majus GN=DIVARICATA PE=2 SV=1//3.26307e-25
MD05G1273700	396.42	103.465	1.9379	2.3813e-33	7.2515e-32	sp|Q6AST1|HOX32_ORYSJ Homeobox-leucine zipper protein HOX32 OS=Oryza sativa subsp. japonica GN=HOX32 PE=2 SV=1//0
MD07G1254500	706.454	184.399	1.9378	8.4447e-14	8.3162e-13	sp|P80065|INVB_DAUCA Beta-fructofuranosidase, soluble isoenzyme I OS=Daucus carota GN=INV*DC4 PE=1 SV=2//0
MD16G1009600	98.1945	25.6339	1.9376	8.6742e-13	7.7957e-12	sp|Q9ZUL3|IDD5_ARATH Protein indeterminate-domain 5, chloroplastic OS=Arabidopsis thaliana GN=IDD5 PE=1 SV=1//1.61717e-08
MD06G1189500	910.412	237.66	1.9376	4.5259e-17	5.7097e-16	sp|Q8L4D8|IQD31_ARATH Protein IQ-DOMAIN 31 OS=Arabidopsis thaliana GN=IQD31 PE=1 SV=1//6.60718e-126
MD16G1140700	130.454	34.0722	1.9369	8.3875e-07	3.9421e-06	sp|Q40392|TMVRN_NICGU TMV resistance protein N OS=Nicotiana glutinosa GN=N PE=1 SV=1//1.37711e-122
MD10G1132000	3050.57	799.815	1.9313	1.6298e-63	1.3651e-61	sp|P29162|ASOL_TOBAC L-ascorbate oxidase homolog OS=Nicotiana tabacum PE=2 SV=1//0
MD01G1234400	2275.01	596.754	1.9307	5.4574e-24	1.0767e-22	sp|Q5UL10|UFOG2_FRAAN Anthocyanidin 3-O-glucosyltransferase 2 OS=Fragaria ananassa GN=FGT PE=1 SV=1//5.20185e-175
MD03G1205900	6917.97	1814.65	1.9307	1.302e-42	5.8765e-41	-//-
MD08G1046300	2798.2	734.892	1.9289	1.3229e-62	1.0835e-60	sp|Q5N870|DCL3A_ORYSJ Endoribonuclease Dicer homolog 3a OS=Oryza sativa subsp. japonica GN=DCL3A PE=2 SV=1//0
MD15G1222600	51.1299	13.4298	1.9287	4.392e-07	2.1413e-06	sp|Q6QPJ6|PRXQ_POPJC Peroxiredoxin Q, chloroplastic OS=Populus jackii GN=PRXQ PE=1 SV=1//1.15798e-113
MD02G1198100	483.548	127.019	1.9286	1.4656e-35	4.9407e-34	sp|Q9FJL0|SMC4_ARATH Structural maintenance of chromosomes protein 4 OS=Arabidopsis thaliana GN=SMC4 PE=1 SV=1//0
MD01G1034500	182.582	47.9692	1.9284	7.6284e-10	5.1794e-09	sp|Q9SJZ2|PER17_ARATH Peroxidase 17 OS=Arabidopsis thaliana GN=PER17 PE=2 SV=1//6.02055e-165
MD13G1148300	11700.1	3074.45	1.9281	8.823e-71	8.8277e-69	sp|B9DFA8|INVC_ARATH Alkaline/neutral invertase C, mitochondrial OS=Arabidopsis thaliana GN=INVC PE=1 SV=1//0
MD09G1261500	29.0893	7.64567	1.9278	2.4551e-05	9.3519e-05	-//-
MD17G1188400	1990.76	523.446	1.9272	1.1786e-59	8.8336e-58	sp|Q41951|TIP21_ARATH Aquaporin TIP2-1 OS=Arabidopsis thaliana GN=TIP2-1 PE=1 SV=2//6.4275e-126
MD09G1169300	72.7604	19.1368	1.9268	8.7758e-10	5.9139e-09	sp|Q84WM9|EF1B1_ARATH Elongation factor 1-beta 1 OS=Arabidopsis thaliana GN=At5g12110 PE=2 SV=2//2.74989e-28
MD08G1034400	102.917	27.0727	1.9266	1.2475e-12	1.1038e-11	sp|Q9STG6|DUT_ARATH Deoxyuridine 5&apos;-triphosphate nucleotidohydrolase OS=Arabidopsis thaliana GN=DUT PE=1 SV=1//3.99764e-82
MD04G1215200	842.293	221.648	1.9261	6.5288e-38	2.4763e-36	sp|Q6ZQ18|EFR3B_MOUSE Protein EFR3 homolog B OS=Mus musculus GN=Efr3b PE=2 SV=2//4.39342e-10
MD05G1129600	50.4677	13.2875	1.9253	1.8566e-07	9.5233e-07	sp|Q9SX98|LHTL8_ARATH Lysine histidine transporter-like 8 OS=Arabidopsis thaliana GN=AATL1 PE=1 SV=1//5.97145e-138
MD15G1345400	5533.67	1457.35	1.9249	1.6682e-66	1.4861e-64	sp|Q0IU52|ASP1_ORYSJ Aspartic proteinase Asp1 OS=Oryza sativa subsp. japonica GN=ASP1 PE=2 SV=1//1.02463e-27
MD03G1062600	2462	648.663	1.9243	3.5546e-62	2.8764e-60	sp|Q0WNN7|PP176_ARATH Pentatricopeptide repeat-containing protein At2g30100, chloroplastic OS=Arabidopsis thaliana GN=At2g30100 PE=2 SV=2//0
MD01G1198000	270.35	71.2591	1.9237	4.2745e-09	2.666e-08	sp|Q9CAN1|RBL2_ARATH RHOMBOID-like protein 2 OS=Arabidopsis thaliana GN=RBL2 PE=1 SV=1//2.57022e-95
MD07G1084500	670.766	176.824	1.9235	2.0134e-41	8.6917e-40	sp|Q8GWP5|RIBD_ARATH Riboflavin biosynthesis protein PYRD, chloroplastic OS=Arabidopsis thaliana GN=PYRD PE=1 SV=1//1.40742e-143
MD14G1185200	315.438	83.1846	1.923	2.9168e-18	3.9948e-17	sp|Q94JX5|WLIM1_ARATH LIM domain-containing protein WLIM1 OS=Arabidopsis thaliana GN=WLIM1 PE=1 SV=1//3.74939e-13
MD02G1313000	68.1903	17.9875	1.9226	3.4076e-09	2.1468e-08	-//-
MD15G1059800	224.726	59.3457	1.9209	3.8097e-21	6.2529e-20	sp|O04089|ZIP4_ARATH Zinc transporter 4, chloroplastic OS=Arabidopsis thaliana GN=ZIP4 PE=2 SV=1//1.88545e-164
MD02G1244000	451.208	119.159	1.9209	8.8473e-32	2.5221e-30	sp|Q42806|KPYC_SOYBN Pyruvate kinase, cytosolic isozyme OS=Glycine max PE=2 SV=1//1.34298e-127
MD03G1132200	181.935	48.0711	1.9202	5.3161e-19	7.666e-18	-//-
MD07G1004400	1744.95	461.116	1.92	2.3976e-56	1.6396e-54	sp|Q8W486|Y1491_ARATH Uncharacterized protein At1g04910 OS=Arabidopsis thaliana GN=At1g04910 PE=2 SV=1//5.46598e-62
MD03G1143300	16.1596	4.27186	1.9195	0.0020239	0.0055375	sp|Q8RYD6|AI5L1_ARATH ABSCISIC ACID-INSENSITIVE 5-like protein 1 OS=Arabidopsis thaliana GN=DPBF2 PE=1 SV=1//3.87625e-57
MD09G1253600	352.187	93.1203	1.9192	8.8037e-31	2.4148e-29	-//-
MD11G1233900	77.9202	20.6095	1.9187	1.1155e-08	6.6241e-08	sp|Q9LSQ6|PBP1_ARATH Calcium-binding protein PBP1 OS=Arabidopsis thaliana GN=PBP1 PE=1 SV=1//1.02706e-33
MD11G1221500	8540.3	2259.77	1.9181	3.1475e-69	3.0515e-67	-//-
MD17G1113500	78.8248	20.8609	1.9179	4.2983e-08	2.3856e-07	sp|Q9LY77|ACA12_ARATH Calcium-transporting ATPase 12, plasma membrane-type OS=Arabidopsis thaliana GN=ACA12 PE=2 SV=1//1.07366e-127
MD00G1007200	259.797	68.7577	1.9178	7.117e-24	1.3906e-22	sp|Q8LFP7|NIP12_ARATH Aquaporin NIP1-2 OS=Arabidopsis thaliana GN=NIP1-2 PE=2 SV=2//5.62553e-106
MD03G1070400	73.7755	19.5325	1.9173	5.8939e-09	3.6129e-08	sp|Q9ZTA3|AOP1C_ARATH Probable 2-oxoglutarate-dependent dioxygenase AOP1 OS=Arabidopsis thaliana GN=AOP1 PE=2 SV=1//1.08458e-69
MD02G1319500	983.465	260.552	1.9163	2.1892e-34	6.9529e-33	-//-
MD09G1082100	1221.34	323.616	1.9161	2.4516e-50	1.4454e-48	sp|Q500U8|TKPR1_ARATH Tetraketide alpha-pyrone reductase 1 OS=Arabidopsis thaliana GN=TKPR1 PE=1 SV=1//7.2636e-30
MD16G1070600	2328.13	617.454	1.9148	9.9962e-54	6.3747e-52	sp|Q9C554|EXPA1_ARATH Expansin-A1 OS=Arabidopsis thaliana GN=EXPA1 PE=2 SV=1//1.38767e-127
MD06G1135400	727.358	192.958	1.9144	8.4271e-14	8.3028e-13	-//-
MD05G1252600	609.534	161.817	1.9133	2.9428e-39	1.1766e-37	-//-
MD17G1089800	92.4938	24.5589	1.9131	6.8987e-12	5.7226e-11	-//-
MD03G1178200	1291.42	342.984	1.9127	3.9463e-46	2.0317e-44	sp|Q8L649|BB_ARATH E3 ubiquitin ligase BIG BROTHER OS=Arabidopsis thaliana GN=BB PE=1 SV=1//5.5249e-47
MD07G1215900	504.502	134.028	1.9123	1.6928e-36	5.9587e-35	sp|Q9FEL8|LAX1_MEDTR Auxin transporter-like protein 1 OS=Medicago truncatula GN=LAX1 PE=2 SV=1//0
MD17G1118300	62.2453	16.5492	1.9112	6.0705e-09	3.7154e-08	sp|P94026|RBCMT_TOBAC Ribulose-1,5 bisphosphate carboxylase/oxygenase large subunit N-methyltransferase, chloroplastic OS=Nicotiana tabacum GN=RBCMT PE=2 SV=1//1.47554e-28
MD13G1201500	727.328	193.431	1.9108	2.5928e-30	6.9705e-29	sp|Q9LIK9|APS1_ARATH ATP sulfurylase 1, chloroplastic OS=Arabidopsis thaliana GN=APS1 PE=1 SV=1//0
MD15G1040100	999.472	265.865	1.9105	4.2928e-37	1.557e-35	sp|Q9LK40|NRPD2_ARATH DNA-directed RNA polymerases IV and V subunit 2 OS=Arabidopsis thaliana GN=NRPD2 PE=1 SV=1//0
MD10G1020000	289.608	77.0446	1.9103	5.6145e-27	1.2995e-25	sp|Q40392|TMVRN_NICGU TMV resistance protein N OS=Nicotiana glutinosa GN=N PE=1 SV=1//2.94408e-12
MD06G1173100	469.488	125.045	1.9086	9.9259e-35	3.2154e-33	sp|Q9M1P7|BOR2_ARATH Probable boron transporter 2 OS=Arabidopsis thaliana GN=BOR2 PE=2 SV=1//0
MD02G1251000	121.437	32.349	1.9084	2.0046e-09	1.2992e-08	sp|D7SFH9|GPDL2_ARATH Glycerophosphodiester phosphodiesterase protein kinase domain-containing GDPDL2 OS=Arabidopsis thaliana GN=GDPDL2 PE=1 SV=1//2.48766e-98
MD05G1312800	238.226	63.4812	1.9079	1.7588e-22	3.1253e-21	sp|Q5Z9Z0|BGL24_ORYSJ Beta-glucosidase 24 OS=Oryza sativa subsp. japonica GN=BGLU24 PE=2 SV=1//0
MD12G1224000	65.4371	17.4484	1.907	2.375e-09	1.5244e-08	sp|Q9ZVL6|U603_ARATH UPF0603 protein At1g54780, chloroplastic OS=Arabidopsis thaliana GN=At1g54780 PE=1 SV=1//1.69633e-135
MD08G1163300	66.2224	17.6649	1.9064	3.2878e-09	2.0752e-08	sp|D4N502|DIOX3_PAPSO Codeine O-demethylase OS=Papaver somniferum GN=CODM PE=1 SV=1//3.13291e-46
MD15G1016500	686.102	183.135	1.9055	6.1129e-41	2.5948e-39	sp|C0LGS2|Y4361_ARATH Probable LRR receptor-like serine/threonine-protein kinase At4g36180 OS=Arabidopsis thaliana GN=At4g36180 PE=2 SV=1//0
MD16G1061900	1216.85	325.161	1.9039	1.3006e-43	6.0869e-42	sp|P11869|TPT_SPIOL Triose phosphate/phosphate translocator, chloroplastic OS=Spinacia oleracea PE=1 SV=1//5.97184e-171
MD01G1144600	964.166	257.916	1.9024	1.0611e-47	5.8093e-46	-//-
MD04G1166900	181.854	48.6773	1.9015	1.4244e-08	8.3557e-08	sp|Q5RG82|NS1BA_DANRE Influenza virus NS1A-binding protein homolog A OS=Danio rerio GN=ivns1abpa PE=2 SV=1//3.4228e-09
MD14G1060200	1200.4	321.35	1.9013	6.2717e-50	3.6605e-48	sp|Q7EXZ2|SPL14_ORYSJ Squamosa promoter-binding-like protein 14 OS=Oryza sativa subsp. japonica GN=SPL14 PE=2 SV=1//3.56621e-61
MD16G1226600	268.403	71.8804	1.9007	1.4786e-24	3.0213e-23	sp|P28644|ROC1_SPIOL 28 kDa ribonucleoprotein, chloroplastic OS=Spinacia oleracea PE=1 SV=1//9.07048e-14
MD10G1293100	3940.26	1055.29	1.9006	2.3667e-60	1.8209e-58	sp|Q9FZA2|AGP31_ARATH Non-classical arabinogalactan protein 31 OS=Arabidopsis thaliana GN=AGP31 PE=1 SV=1//5.60014e-33
MD11G1304700	115.53	30.9486	1.9003	9.0377e-14	8.8807e-13	sp|O82245|TSPO_ARATH Translocator protein homolog OS=Arabidopsis thaliana GN=TSPO PE=1 SV=1//1.63648e-31
MD11G1284600	183.544	49.1917	1.8996	1.9803e-19	2.9348e-18	sp|P82231|RRFC_SPIOL Ribosome-recycling factor, chloroplastic OS=Spinacia oleracea GN=RRF PE=1 SV=1//1.94916e-101
MD10G1193900	610.706	163.737	1.8991	8.8025e-32	2.5128e-30	sp|Q9FPS9|UBP15_ARATH Ubiquitin carboxyl-terminal hydrolase 15 OS=Arabidopsis thaliana GN=UBP15 PE=2 SV=2//1.08282e-16
MD14G1017700	2112	566.421	1.8987	1.4417e-58	1.059e-56	sp|Q41058|GLGB1_PEA 1,4-alpha-glucan-branching enzyme 1, chloroplastic/amyloplastic OS=Pisum sativum GN=SBEI PE=1 SV=1//0
MD13G1174400	471.331	126.447	1.8982	7.7728e-35	2.538e-33	sp|B9DHD7|VAP22_ARATH Vesicle-associated protein 2-2 OS=Arabidopsis thaliana GN=PVA22 PE=1 SV=1//5.51624e-62
MD11G1016200	5984.37	1605.89	1.8978	9.8616e-67	8.8824e-65	sp|Q9LXT9|CALS3_ARATH Callose synthase 3 OS=Arabidopsis thaliana GN=CALS3 PE=2 SV=3//0
MD10G1296300	7108.67	1907.92	1.8976	1.2599e-31	3.5541e-30	sp|Q84WQ5|CBSX5_ARATH CBS domain-containing protein CBSX5 OS=Arabidopsis thaliana GN=CBSX5 PE=2 SV=2//1.71277e-90
MD02G1254900	381.982	102.542	1.8973	4.2233e-31	1.1719e-29	sp|Q2PCF1|PDR2_NICPL Pleiotropic drug resistance protein 2 OS=Nicotiana plumbaginifolia GN=PDR2 PE=2 SV=1//0
MD09G1255500	77.8122	20.8951	1.8968	6.6294e-11	5.0158e-10	sp|Q6Q4D0|TONS_ARATH Protein TONSOKU OS=Arabidopsis thaliana GN=TSK PE=1 SV=2//0
MD02G1250000	458.903	123.255	1.8965	4.3269e-33	1.302e-31	sp|Q3ECH2|Y1670_ARATH Probable receptor-like protein kinase At1g67000 OS=Arabidopsis thaliana GN=At1g67000 PE=2 SV=2//1.96617e-88
MD15G1429900	517.647	139.057	1.8963	1.3748e-11	1.1109e-10	sp|Q9LIK7|ACA13_ARATH Putative calcium-transporting ATPase 13, plasma membrane-type OS=Arabidopsis thaliana GN=ACA13 PE=3 SV=1//0
MD15G1283200	2731.05	733.724	1.8961	1.0087e-41	4.4203e-40	sp|Q9SZ06|EF109_ARATH Ethylene-responsive transcription factor ERF109 OS=Arabidopsis thaliana GN=ERF109 PE=1 SV=1//1.80206e-32
MD09G1062600	2914.22	783.265	1.8955	2.9803e-61	2.3645e-59	sp|P53536|PHSL_VICFA Alpha-1,4 glucan phosphorylase L isozyme, chloroplastic/amyloplastic OS=Vicia faba GN=PHO1 PE=2 SV=2//0
MD13G1199400	115.366	31.019	1.895	5.8226e-14	5.8243e-13	sp|Q2V3I3|EPFL4_ARATH EPIDERMAL PATTERNING FACTOR-like protein 4 OS=Arabidopsis thaliana GN=EPFL4 PE=1 SV=1//3.81779e-24
MD17G1258100	10446.6	2810.06	1.8944	3.0595e-30	8.2035e-29	sp|Q6NQ72|THO4D_ARATH THO complex subunit 4D OS=Arabidopsis thaliana GN=ALY4 PE=1 SV=1//2.41212e-58
MD09G1210800	75.1219	20.2111	1.8941	3.9666e-10	2.7695e-09	sp|Q6AXC6|DDX11_MOUSE Probable ATP-dependent RNA helicase DDX11 OS=Mus musculus GN=Ddx11 PE=2 SV=1//2.15611e-131
MD02G1264900	2748.47	739.58	1.8939	1.6455e-60	1.2708e-58	-//-
MD03G1116000	827.063	222.629	1.8934	3.4742e-44	1.6584e-42	sp|Q9ZTX9|ARFD_ARATH Auxin response factor 4 OS=Arabidopsis thaliana GN=ARF4 PE=1 SV=1//0
MD16G1195800	205.133	55.2243	1.8932	5.7568e-21	9.3617e-20	-//-
MD05G1364100	96.9654	26.105	1.8931	8.9497e-12	7.349e-11	-//-
MD07G1085900	83.9617	22.6188	1.8922	3.2225e-11	2.5149e-10	sp|Q8QHA5|DNA2_XENLA DNA replication ATP-dependent helicase/nuclease DNA2 OS=Xenopus laevis GN=dna2 PE=1 SV=1//3.52292e-171
MD01G1008700	100.617	27.1061	1.8922	7.9939e-13	7.2162e-12	sp|Q7Y1C4|BRC2B_ARATH Protein BREAST CANCER SUSCEPTIBILITY 2 homolog B OS=Arabidopsis thaliana GN=BRCA2B PE=1 SV=1//6.02314e-26
MD09G1052900	1528.59	411.974	1.8916	9.6374e-37	3.4371e-35	sp|O80622|EXP15_ARATH Expansin-A15 OS=Arabidopsis thaliana GN=EXPA15 PE=2 SV=2//8.93048e-107
MD06G1163800	66.1648	17.8458	1.8905	7.6864e-09	4.6505e-08	sp|Q9STK7|C71AQ_ARATH Cytochrome P450 71A26 OS=Arabidopsis thaliana GN=CYP71A26 PE=3 SV=1//5.05327e-149
MD08G1162600	965.215	260.365	1.8903	1.3306e-23	2.5592e-22	sp|Q02060|PSBS_SPIOL Photosystem II 22 kDa protein, chloroplastic OS=Spinacia oleracea GN=PSBS PE=1 SV=1//2.21095e-104
MD01G1223200	154.757	41.7521	1.8901	1.0256e-17	1.3522e-16	sp|P49599|P2C57_ARATH Protein phosphatase 2C 57 OS=Arabidopsis thaliana GN=PPH1 PE=1 SV=2//3.07008e-169
MD04G1231000	181.901	49.0791	1.89	1.4836e-15	1.6796e-14	-//-
MD07G1051800	512.477	138.365	1.889	1.0944e-36	3.8862e-35	sp|Q9FPT1|UBP12_ARATH Ubiquitin carboxyl-terminal hydrolase 12 OS=Arabidopsis thaliana GN=UBP12 PE=1 SV=2//1.79308e-35
MD16G1204900	6607.32	1783.96	1.889	2.1637e-66	1.9233e-64	sp|Q9SUL7|CIPK4_ARATH CBL-interacting serine/threonine-protein kinase 4 OS=Arabidopsis thaliana GN=CIPK4 PE=1 SV=1//4.56397e-163
MD02G1256500	60.8928	16.4418	1.8889	2.0081e-06	8.9857e-06	sp|Q940H3|TBL36_ARATH Protein trichome birefringence-like 36 OS=Arabidopsis thaliana GN=TBL36 PE=2 SV=1//1.88476e-173
MD15G1062800	288.886	78.0148	1.8887	8.3868e-26	1.8386e-24	sp|O04135|KNAP2_MALDO Homeobox protein knotted-1-like 2 OS=Malus domestica PE=2 SV=1//1.86275e-74
MD13G1207100	162.942	44.0124	1.8884	1.9884e-06	8.9005e-06	-//-
MD11G1278100	120.014	32.4188	1.8883	3.3798e-14	3.4514e-13	sp|Q9LY77|ACA12_ARATH Calcium-transporting ATPase 12, plasma membrane-type OS=Arabidopsis thaliana GN=ACA12 PE=2 SV=1//0
MD00G1143700	1088.19	294.055	1.8878	3.6442e-49	2.0733e-47	sp|Q9LH02|FH17_ARATH Formin-like protein 17 OS=Arabidopsis thaliana GN=FH17 PE=3 SV=2//0
MD04G1233200	2220.58	600.071	1.8877	9.0084e-57	6.2554e-55	sp|D7SFH9|GPDL2_ARATH Glycerophosphodiester phosphodiesterase protein kinase domain-containing GDPDL2 OS=Arabidopsis thaliana GN=GDPDL2 PE=1 SV=1//1.06065e-87
MD15G1317800	221.97	60.0292	1.8866	2.4007e-22	4.2235e-21	-//-
MD01G1170100	453.69	122.715	1.8864	7.7906e-34	2.4158e-32	sp|Q9SG92|MES17_ARATH Methylesterase 17 OS=Arabidopsis thaliana GN=MES17 PE=1 SV=1//1.40369e-117
MD01G1010100	498.24	134.88	1.8852	6.2354e-15	6.7509e-14	sp|Q9SJ20|RIR1_ARATH Ribonucleoside-diphosphate reductase large subunit OS=Arabidopsis thaliana GN=RNR1 PE=1 SV=1//0
MD00G1133500	873.888	236.607	1.885	1.0257e-14	1.0907e-13	sp|D9HP26|CNR10_MAIZE Cell number regulator 10 OS=Zea mays GN=CNR10 PE=2 SV=1//4.01898e-38
MD15G1059000	448.354	121.423	1.8846	2.2288e-09	1.4366e-08	-//-
MD00G1020300	1038.61	281.29	1.8845	7.5275e-48	4.1378e-46	sp|O23530|SNC1_ARATH Protein SUPPRESSOR OF npr1-1, CONSTITUTIVE 1 OS=Arabidopsis thaliana GN=SNC1 PE=1 SV=3//7.74728e-49
MD02G1200900	37.0462	10.0521	1.8818	1.4317e-05	5.6723e-05	sp|O64629|AUR3_ARATH Serine/threonine-protein kinase Aurora-3 OS=Arabidopsis thaliana GN=AUR3 PE=2 SV=1//1.08511e-169
MD12G1021000	101.038	27.4282	1.8812	4.6417e-11	3.5725e-10	sp|Q2PCF1|PDR2_NICPL Pleiotropic drug resistance protein 2 OS=Nicotiana plumbaginifolia GN=PDR2 PE=2 SV=1//1.7932e-23
MD05G1047800	46.0178	12.4933	1.881	2.3029e-05	8.8121e-05	sp|F4IFF3|MCM9_ARATH Probable DNA helicase MCM9 OS=Arabidopsis thaliana GN=MCM9 PE=3 SV=1//0
MD07G1272700	290.612	78.9879	1.8794	1.9704e-25	4.2462e-24	sp|B9DFR3|PAE9_ARATH Pectin acetylesterase 9 OS=Arabidopsis thaliana GN=PAE9 PE=2 SV=1//0
MD02G1020100	1652.82	449.503	1.8785	2.0705e-53	1.3081e-51	sp|Q39224|SRG1_ARATH Protein SRG1 OS=Arabidopsis thaliana GN=SRG1 PE=2 SV=1//4.55445e-58
MD02G1039600	1676.2	455.897	1.8784	3.7667e-31	1.0473e-29	sp|Q9LQT8|GAI_ARATH DELLA protein GAI OS=Arabidopsis thaliana GN=GAI PE=1 SV=1//2.51515e-146
MD13G1203200	3574.75	973.78	1.8762	1.5642e-61	1.2508e-59	sp|Q9SFX2|PUB43_ARATH U-box domain-containing protein 43 OS=Arabidopsis thaliana GN=PUB43 PE=2 SV=1//4.86858e-37
MD16G1251700	96.9972	26.4232	1.8761	2.9928e-12	2.5589e-11	-//-
MD17G1135600	4222.8	1150.62	1.8758	3.2247e-57	2.2821e-55	sp|Q9LS40|ASPG1_ARATH Protein ASPARTIC PROTEASE IN GUARD CELL 1 OS=Arabidopsis thaliana GN=ASPG1 PE=1 SV=1//1.07623e-62
MD02G1045900	4158.42	1133.34	1.8755	2.6989e-63	2.2374e-61	sp|Q5N800|NYC1_ORYSJ Probable chlorophyll(ide) b reductase NYC1, chloroplastic OS=Oryza sativa subsp. japonica GN=NYC1 PE=1 SV=1//0
MD11G1060700	81.1145	22.1195	1.8746	8.1186e-11	6.0971e-10	-//-
MD00G1020500	107.533	29.3671	1.8725	3.097e-12	2.6452e-11	sp|O23530|SNC1_ARATH Protein SUPPRESSOR OF npr1-1, CONSTITUTIVE 1 OS=Arabidopsis thaliana GN=SNC1 PE=1 SV=3//2.32263e-11
MD04G1036000	259.61	70.938	1.8717	1.9158e-24	3.8912e-23	sp|Q40392|TMVRN_NICGU TMV resistance protein N OS=Nicotiana glutinosa GN=N PE=1 SV=1//1.22269e-39
MD05G1335200	5014.35	1370.29	1.8716	1.4461e-64	1.2393e-62	sp|O13821|VPS27_SCHPO Vacuolar protein sorting-associated protein 27 OS=Schizosaccharomyces pombe (strain 972 / ATCC 24843) GN=sst4 PE=3 SV=1//1.41947e-14
MD15G1184000	1551.16	423.913	1.8715	7.074e-53	4.4006e-51	sp|Q9LV48|PERK1_ARATH Proline-rich receptor-like protein kinase PERK1 OS=Arabidopsis thaliana GN=PERK1 PE=2 SV=1//0
MD09G1089200	39.6706	10.8438	1.8712	6.9535e-06	2.8867e-05	sp|Q6WUC2|7OMT_PAPSO (R,S)-reticuline 7-O-methyltransferase OS=Papaver somniferum GN=PSOMT1 PE=1 SV=1//2.80983e-112
MD03G1244900	276.303	75.5417	1.8709	5.3241e-25	1.1189e-23	-//-
MD13G1098400	39.7931	10.8814	1.8707	8.4177e-06	3.4564e-05	sp|Q9URZ0|AGAL_SCHPO Alpha-galactosidase mel1 OS=Schizosaccharomyces pombe (strain 972 / ATCC 24843) GN=mel1 PE=3 SV=1//1.51784e-17
MD12G1072700	87.0488	23.8031	1.8707	1.1872e-10	8.7608e-10	sp|Q5UNY4|YL728_MIMIV Uncharacterized protein L728 OS=Acanthamoeba polyphaga mimivirus GN=MIMI_L728 PE=4 SV=1//4.88514e-16
MD10G1151800	240.571	65.8059	1.8702	4.1787e-23	7.7404e-22	sp|O50064|FIMB2_ARATH Fimbrin-2 OS=Arabidopsis thaliana GN=FIM2 PE=2 SV=1//0
MD07G1294700	117.165	32.062	1.8696	8.947e-14	8.7938e-13	sp|P81760|TL17_ARATH Thylakoid lumenal 17.4 kDa protein, chloroplastic OS=Arabidopsis thaliana GN=At5g53490 PE=1 SV=2//4.26217e-100
MD00G1095600	177.096	48.462	1.8696	2.3514e-18	3.2346e-17	-//-
MD10G1234600	35.6624	9.76572	1.8686	1.2859e-05	5.1338e-05	sp|Q9CQ18|RNH2C_MOUSE Ribonuclease H2 subunit C OS=Mus musculus GN=Rnaseh2c PE=1 SV=1//1.77875e-11
MD07G1021200	60.2927	16.5155	1.8682	2.0252e-08	1.1666e-07	sp|Q500U8|TKPR1_ARATH Tetraketide alpha-pyrone reductase 1 OS=Arabidopsis thaliana GN=TKPR1 PE=1 SV=1//3.75508e-86
MD15G1094500	61.0365	16.7309	1.8672	1.8757e-08	1.0843e-07	sp|Q8W593|LGUC_ARATH Probable lactoylglutathione lyase, chloroplast OS=Arabidopsis thaliana GN=At1g67280 PE=1 SV=1//8.16339e-177
MD11G1203500	152.581	41.8223	1.8672	1.0602e-16	1.2996e-15	sp|Q9LK64|AB3C_ARATH ABC transporter C family member 3 OS=Arabidopsis thaliana GN=ABCC3 PE=1 SV=1//0
MD13G1030200	282.116	77.36	1.8666	4.3192e-26	9.5771e-25	sp|Q9ZU91|E133_ARATH Glucan endo-1,3-beta-glucosidase 3 OS=Arabidopsis thaliana GN=At2g01630 PE=1 SV=2//0
MD05G1238600	66.8287	18.3476	1.8649	1.2405e-08	7.3338e-08	sp|O64515|OCT2_ARATH Organic cation/carnitine transporter 2 OS=Arabidopsis thaliana GN=OCT2 PE=2 SV=1//7.99404e-158
MD03G1231600	266.73	73.2463	1.8646	5.5776e-19	8.0345e-18	sp|Q9FN32|YIPL7_ARATH Protein yippee-like At5g53940 OS=Arabidopsis thaliana GN=At5g53940 PE=2 SV=1//3.53718e-64
MD14G1008700	110.956	30.4805	1.864	1.6524e-13	1.5865e-12	sp|Q9FKP2|CCX2_ARATH Cation/calcium exchanger 2 OS=Arabidopsis thaliana GN=CCX2 PE=3 SV=1//2.26091e-53
MD12G1217400	161.653	44.4071	1.864	2.7296e-17	3.4913e-16	sp|Q944A6|SNF4_ARATH Sucrose nonfermenting 4-like protein OS=Arabidopsis thaliana GN=SNF4 PE=1 SV=1//0
MD05G1088200	209.858	57.659	1.8638	6.9422e-07	3.3014e-06	sp|A5F120|NHAD_VIBC3 Na(+)/H(+) antiporter NhaD OS=Vibrio cholerae serotype O1 (strain ATCC 39541 / Classical Ogawa 395 / O395) GN=nhaD PE=1 SV=1//3.55248e-16
MD08G1249200	64.7919	17.8077	1.8633	6.262e-09	3.8263e-08	sp|Q9LTB2|MMT1_ARATH Methionine S-methyltransferase OS=Arabidopsis thaliana GN=MMT1 PE=1 SV=1//0
MD15G1145900	588.233	161.679	1.8633	1.733e-36	6.0898e-35	sp|Q93YZ7|ILVH2_ARATH Acetolactate synthase small subunit 2, chloroplastic OS=Arabidopsis thaliana GN=At2g31810 PE=1 SV=1//0
MD02G1057200	4081.19	1121.87	1.8631	6.288e-62	5.058e-60	sp|Q9ZSY8|IAA27_ARATH Auxin-responsive protein IAA27 OS=Arabidopsis thaliana GN=IAA27 PE=1 SV=1//1.67162e-103
MD03G1090700	4590.89	1262.28	1.8627	2.7306e-05	0.00010328	sp|O48818|EXPA4_ARATH Expansin-A4 OS=Arabidopsis thaliana GN=EXPA4 PE=1 SV=1//2.48849e-159
MD15G1407600	31927.2	8783.21	1.862	2.4372e-68	2.3132e-66	sp|Q4R1I9|ANGLT_ROSHC Anthocyanidin 5,3-O-glucosyltransferase OS=Rosa hybrid cultivar GN=RhGT1 PE=2 SV=1//1.374e-108
MD03G1290900	50.3461	13.857	1.8613	1.1256e-07	5.955e-07	sp|Q9SRX4|PME7_ARATH Probable pectinesterase/pectinesterase inhibitor 7 OS=Arabidopsis thaliana GN=PME7 PE=2 SV=1//0
MD02G1318100	97.825	26.928	1.8611	6.339e-09	3.8716e-08	sp|Q39202|RLK1_ARATH G-type lectin S-receptor-like serine/threonine-protein kinase RLK1 OS=Arabidopsis thaliana GN=RLK1 PE=2 SV=2//0
MD08G1186400	2091.52	575.762	1.861	2.4791e-56	1.6925e-54	sp|Q9FE06|EXOL2_ARATH Protein EXORDIUM-like 2 OS=Arabidopsis thaliana GN=EXL2 PE=2 SV=1//3.08824e-130
MD01G1169500	105.223	28.9727	1.8607	6.3193e-13	5.766e-12	sp|Q9ASX5|Y5520_ARATH Uncharacterized aarF domain-containing protein kinase At5g05200, chloroplastic OS=Arabidopsis thaliana GN=At5g05200 PE=2 SV=1//8.98103e-126
MD03G1089300	370.627	102.07	1.8604	5.3342e-29	1.3602e-27	sp|Q9XE58|SCL14_ARATH Scarecrow-like protein 14 OS=Arabidopsis thaliana GN=SCL14 PE=2 SV=2//1.72898e-07
MD04G1166300	70.757	19.4963	1.8597	3.0516e-09	1.9345e-08	sp|Q9SCT4|IMK2_ARATH Probably inactive leucine-rich repeat receptor-like protein kinase IMK2 OS=Arabidopsis thaliana GN=IMK2 PE=1 SV=1//2.01466e-58
MD09G1180900	26141	7210.18	1.8582	1.5453e-58	1.1331e-56	sp|O24371|LOX31_SOLTU Linoleate 13S-lipoxygenase 3-1, chloroplastic OS=Solanum tuberosum GN=LOX3.1 PE=1 SV=1//0
MD15G1134300	85.8948	23.6967	1.8579	1.0625e-10	7.8746e-10	sp|Q9SIT6|AB5G_ARATH ABC transporter G family member 5 OS=Arabidopsis thaliana GN=ABCG5 PE=2 SV=1//0
MD03G1218000	1146.16	316.246	1.8577	1.7651e-38	6.8419e-37	sp|Q94AS9|CNGC4_ARATH Cyclic nucleotide-gated ion channel 4 OS=Arabidopsis thaliana GN=CNGC4 PE=2 SV=2//0
MD03G1161800	920.977	254.105	1.8577	1.668e-45	8.4064e-44	sp|A7LXU3|BGH3B_BACO1 Beta-glucosidase BoGH3B OS=Bacteroides ovatus (strain ATCC 8483 / DSM 1896 / JCM 5824 / NCTC 11153) GN=BACOVA_02659 PE=1 SV=1//4.67146e-79
MD10G1190500	38.6181	10.6616	1.8569	3.3615e-06	1.4594e-05	sp|F4INW9|MYOB4_ARATH Probable myosin-binding protein 4 OS=Arabidopsis thaliana GN=MYOB4 PE=3 SV=1//1.07995e-28
MD04G1195500	133.687	36.909	1.8568	7.5447e-16	8.7541e-15	-//-
MD08G1226900	124.302	34.3262	1.8565	3.8454e-14	3.9062e-13	sp|O14777|NDC80_HUMAN Kinetochore protein NDC80 homolog OS=Homo sapiens GN=NDC80 PE=1 SV=1//5.93919e-10
MD06G1005100	1049.05	289.774	1.8561	6.9605e-21	1.1274e-19	sp|Q8LPQ8|MSSP2_ARATH Monosaccharide-sensing protein 2 OS=Arabidopsis thaliana GN=MSSP2 PE=1 SV=2//0
MD10G1007200	106.05	29.3007	1.8557	9.3071e-13	8.3515e-12	sp|Q40392|TMVRN_NICGU TMV resistance protein N OS=Nicotiana glutinosa GN=N PE=1 SV=1//2.07562e-25
MD15G1180000	2753.22	760.839	1.8555	4.9745e-58	3.5765e-56	sp|Q9FL92|WRK16_ARATH Probable WRKY transcription factor 16 OS=Arabidopsis thaliana GN=WRKY16 PE=2 SV=1//2.71855e-87
MD04G1124500	42.9865	11.8822	1.8551	1.5109e-06	6.8685e-06	sp|Q9M353|CHX20_ARATH Cation/H(+) antiporter 20 OS=Arabidopsis thaliana GN=CHX20 PE=2 SV=1//1.25197e-156
MD07G1284200	3258.41	900.844	1.8548	5.8672e-60	4.4466e-58	sp|Q9SUE3|CRF4_ARATH Ethylene-responsive transcription factor CRF4 OS=Arabidopsis thaliana GN=CRF4 PE=1 SV=2//2.10614e-46
MD04G1094700	91.6808	25.3497	1.8546	1.6632e-10	1.2124e-09	-//-
MD06G1089500	1722.59	476.574	1.8538	7.8638e-38	2.9578e-36	sp|Q39024|MPK4_ARATH Mitogen-activated protein kinase 4 OS=Arabidopsis thaliana GN=MPK4 PE=1 SV=2//0
MD11G1077200	367.401	101.784	1.8518	1.1796e-28	2.9651e-27	sp|Q9LRR4|R13L1_ARATH Putative disease resistance RPP13-like protein 1 OS=Arabidopsis thaliana GN=RPPL1 PE=3 SV=1//0
MD13G1158100	52.6131	14.5782	1.8516	1.8155e-07	9.327e-07	-//-
MD03G1150500	219.506	60.8231	1.8516	5.6321e-21	9.1662e-20	sp|Q949Q5|PSAO_ARATH Photosystem I subunit O OS=Arabidopsis thaliana GN=PSAO PE=1 SV=1//1.27551e-67
MD00G1093400	541.139	149.969	1.8513	2.8496e-36	9.9106e-35	sp|Q9ZSP5|AIR3_ARATH Subtilisin-like protease SBT5.3 OS=Arabidopsis thaliana GN=AIR3 PE=2 SV=1//0
MD07G1009400	85.1985	23.6268	1.8504	4.7505e-10	3.2903e-09	-//-
MD01G1050500	735.38	204.101	1.8492	2.814e-40	1.1605e-38	sp|F4JPR7|PUX8_ARATH Plant UBX domain-containing protein 8 OS=Arabidopsis thaliana GN=PUX8 PE=1 SV=1//4.55339e-69
MD03G1195000	324.334	90.0871	1.8481	4.5592e-19	6.6191e-18	-//-
MD04G1166400	312.562	86.8185	1.8481	5.4877e-26	1.2122e-24	sp|Q9SCT4|IMK2_ARATH Probably inactive leucine-rich repeat receptor-like protein kinase IMK2 OS=Arabidopsis thaliana GN=IMK2 PE=1 SV=1//1.95618e-07
MD02G1073500	3107.4	863.214	1.8479	6.9019e-59	5.0976e-57	sp|Q54I39|IST1L_DICDI IST1-like protein OS=Dictyostelium discoideum GN=DDB_G0289029 PE=3 SV=1//7.05233e-30
MD01G1086200	511.823	142.218	1.8475	4.2481e-34	1.3326e-32	-//-
MD07G1233400	4144.37	1151.78	1.8473	1.2171e-12	1.0788e-11	sp|Q8VZW3|CFI3_ARATH Probable chalcone--flavonone isomerase 3 OS=Arabidopsis thaliana GN=CHI3 PE=1 SV=1//1.94331e-81
MD04G1035100	176.442	49.0404	1.8471	1.6316e-18	2.2752e-17	sp|Q9SZ67|WRK19_ARATH Probable WRKY transcription factor 19 OS=Arabidopsis thaliana GN=WRKY19 PE=2 SV=1//1.52716e-10
MD12G1192300	58.8904	16.373	1.8467	2.0298e-05	7.8476e-05	sp|Q9C9Z7|Y3857_ARATH BTB/POZ domain-containing protein At3g08570 OS=Arabidopsis thaliana GN=At3g08570 PE=2 SV=2//0
MD15G1385400	89.6015	24.9149	1.8465	6.6767e-11	5.0488e-10	sp|Q8GS71|FRA1_ARATH Kinesin-like protein FRA1 OS=Arabidopsis thaliana GN=FRA1 PE=1 SV=1//5.21409e-26
MD02G1163700	134.407	37.375	1.8465	1.0185e-14	1.0836e-13	sp|O64837|RTNLM_ARATH Reticulon-like protein B13 OS=Arabidopsis thaliana GN=RTNLB13 PE=2 SV=1//3.47106e-44
MD04G1000500	638.361	177.552	1.8461	3.4248e-21	5.6371e-20	sp|O48809|LRX2_ARATH Leucine-rich repeat extensin-like protein 2 OS=Arabidopsis thaliana GN=LRX2 PE=2 SV=1//3.94676e-154
MD09G1074600	2789.64	776.031	1.8459	7.3497e-57	5.1211e-55	sp|Q8LGR0|CHE1_CHEAL Pollen allergen Che a 1 OS=Chenopodium album PE=1 SV=1//7.80305e-08
MD10G1264700	542.327	150.938	1.8452	5.2925e-35	1.7352e-33	-//-
MD02G1297300	710.551	197.752	1.8452	1.9271e-39	7.7354e-38	sp|Q8LPG9|IQD14_ARATH Protein IQ-DOMAIN 14 OS=Arabidopsis thaliana GN=IQD14 PE=1 SV=1//2.20884e-23
MD01G1128000	56.0893	15.6169	1.8446	5.3955e-08	2.9622e-07	sp|P09189|HSP7C_PETHY Heat shock cognate 70 kDa protein OS=Petunia hybrida GN=HSP70 PE=2 SV=1//0
MD05G1150100	868.255	241.774	1.8445	5.0301e-43	2.3063e-41	sp|Q9FI14|TAO1_ARATH Disease resistance protein TAO1 OS=Arabidopsis thaliana GN=TAO1 PE=3 SV=1//2.01239e-70
MD13G1043600	39.0599	10.8773	1.8444	1.0566e-05	4.2758e-05	-//-
MD02G1083500	389.572	108.574	1.8432	4.965e-30	1.3139e-28	sp|Q38932|LCYE_ARATH Lycopene epsilon cyclase, chloroplastic OS=Arabidopsis thaliana GN=LUT2 PE=1 SV=2//0
MD10G1266100	78.5623	21.9034	1.8427	4.4014e-09	2.7435e-08	sp|O49726|PUP9_ARATH Probable purine permease 9 OS=Arabidopsis thaliana GN=PUP9 PE=2 SV=2//6.21265e-115
MD09G1263900	249.6	69.6207	1.842	1.8252e-12	1.5901e-11	sp|P47926|RSI1_SOLLC Protein RSI-1 OS=Solanum lycopersicum GN=RSI-1 PE=2 SV=1//4.44806e-26
MD00G1064000	332.829	92.8432	1.8419	7.0945e-28	1.7226e-26	sp|Q8LG64|CKB22_ARATH Cyclin-dependent kinase B2-2 OS=Arabidopsis thaliana GN=CDKB2-2 PE=1 SV=2//0
MD14G1212300	52.3138	14.6112	1.8401	5.6404e-07	2.7154e-06	-//-
MD05G1023900	138.499	38.7023	1.8394	3.3109e-12	2.8249e-11	sp|P14766|F16P2_SPIOL Fructose-1,6-bisphosphatase, cytosolic OS=Spinacia oleracea PE=1 SV=2//0
MD06G1182800	183.474	51.2693	1.8394	1.1739e-18	1.6551e-17	sp|Q9XF23|EDS1L_ARATH Protein EDS1L OS=Arabidopsis thaliana GN=EDS1 PE=1 SV=1//3.90701e-122
MD10G1044500	680.997	190.345	1.839	1.3459e-13	1.3024e-12	sp|Q9C7N4|GDL15_ARATH GDSL esterase/lipase At1g29670 OS=Arabidopsis thaliana GN=At1g29670 PE=2 SV=1//1.72792e-77
MD15G1318200	71.53	19.9981	1.8387	3.5572e-09	2.2369e-08	sp|Q9LV81|BRTL3_ARATH Probable mitochondrial adenine nucleotide transporter BTL3 OS=Arabidopsis thaliana GN=At5g64970 PE=2 SV=1//6.94505e-173
MD01G1080800	78.7678	22.0472	1.837	5.1637e-10	3.5619e-09	sp|Q84XF3|DRP1B_ARATH Dynamin-related protein 1B OS=Arabidopsis thaliana GN=DRP1B PE=1 SV=1//0
MD01G1206800	15355	4300.65	1.8361	7.2196e-67	6.5172e-65	sp|Q9FYR7|SCL8_ARATH Scarecrow-like protein 8 OS=Arabidopsis thaliana GN=SCL8 PE=2 SV=1//5.01202e-158
MD04G1102800	132.658	37.1572	1.836	1.7325e-14	1.8138e-13	-//-
MD13G1017200	175.663	49.2172	1.8356	3.9227e-18	5.3329e-17	sp|Q9SIT1|TMK3_ARATH Receptor-like kinase TMK3 OS=Arabidopsis thaliana GN=TMK3 PE=2 SV=1//0
MD04G1234500	42.0324	11.7778	1.8354	7.162e-06	2.9666e-05	sp|Q9M8Y5|LTL1_ARATH GDSL esterase/lipase LTL1 OS=Arabidopsis thaliana GN=LTL1 PE=2 SV=1//0
MD13G1111600	96.0627	26.9239	1.8351	1.9956e-11	1.587e-10	sp|Q6GNY1|MIB1_XENLA E3 ubiquitin-protein ligase mib1 OS=Xenopus laevis GN=mib1 PE=2 SV=1//6.24898e-09
MD07G1207700	155.432	43.6483	1.8323	4.7056e-13	4.3355e-12	sp|F4K295|ROGF5_ARATH Rop guanine nucleotide exchange factor 5 OS=Arabidopsis thaliana GN=ROPGEF5 PE=2 SV=1//0
MD10G1333800	184.896	51.947	1.8316	1.495e-11	1.2043e-10	sp|C0LGG7|Y1534_ARATH Probable LRR receptor-like serine/threonine-protein kinase At1g53420 OS=Arabidopsis thaliana GN=At1g53420 PE=2 SV=2//4.49886e-07
MD10G1295800	493.76	138.84	1.8304	5.4994e-30	1.4525e-28	sp|Q940P5|TET19_ARATH Tetraspanin-19 OS=Arabidopsis thaliana GN=TOM2AH3 PE=2 SV=1//5.07121e-56
MD04G1155400	28069.4	7893.35	1.8303	1.6402e-61	1.309e-59	sp|P48620|FAD3C_SESIN Omega-3 fatty acid desaturase, chloroplastic OS=Sesamum indicum GN=FAD7 PE=2 SV=1//0
MD00G1049200	177.685	49.9752	1.83	4.2303e-17	5.3467e-16	sp|Q9SJE8|ALMT2_ARATH Aluminum-activated malate transporter 2 OS=Arabidopsis thaliana GN=ALMT2 PE=2 SV=2//1.56005e-145
MD06G1222800	450.927	126.844	1.8298	8.7125e-10	5.8761e-09	sp|Q9SIA3|MATE6_ARATH MATE efflux family protein 6 OS=Arabidopsis thaliana GN=DTXL2 PE=3 SV=2//2.69948e-120
MD04G1098100	95.2026	26.7819	1.8297	6.1075e-12	5.0955e-11	sp|B3LFA4|SYCC2_ARATH Cysteine--tRNA ligase 2, cytoplasmic OS=Arabidopsis thaliana GN=At5g38830 PE=2 SV=1//1.70058e-66
MD04G1234400	4225.98	1188.93	1.8296	4.0826e-60	3.1173e-58	sp|Q9M8Y5|LTL1_ARATH GDSL esterase/lipase LTL1 OS=Arabidopsis thaliana GN=LTL1 PE=2 SV=1//0
MD04G1011700	8302.19	2336.1	1.8294	2.4286e-63	2.0175e-61	sp|Q40392|TMVRN_NICGU TMV resistance protein N OS=Nicotiana glutinosa GN=N PE=1 SV=1//1.58837e-135
MD17G1195000	64.5486	18.1647	1.8292	6.2062e-09	3.7962e-08	sp|P0C928|RTEL1_DANRE Regulator of telomere elongation helicase 1 OS=Danio rerio GN=rtel1 PE=3 SV=1//0
MD12G1221800	493.859	139.014	1.8289	3.4766e-33	1.0492e-31	sp|Q8L4B2|NFYC9_ARATH Nuclear transcription factor Y subunit C-9 OS=Arabidopsis thaliana GN=NFYC9 PE=2 SV=1//6.08602e-75
MD14G1069900	511.186	143.926	1.8285	3.6215e-19	5.2748e-18	sp|P72749|TYPA_SYNY3 GTP-binding protein TypA/BipA homolog OS=Synechocystis sp. (strain PCC 6803 / Kazusa) GN=typA PE=3 SV=1//0
MD05G1291300	692.091	194.886	1.8283	5.7265e-33	1.713e-31	sp|Q94AL8|CRIM1_ARATH Cold-regulated 413 inner membrane protein 1, chloroplastic OS=Arabidopsis thaliana GN=COR413IM1 PE=1 SV=1//1.02118e-46
MD15G1100900	208.987	58.8891	1.8273	4.2026e-14	4.2499e-13	-//-
MD08G1242200	538.168	151.869	1.8252	9.147e-35	2.9726e-33	sp|Q9STW5|MACP2_ARATH MACPF domain-containing protein At4g24290 OS=Arabidopsis thaliana GN=At4g24290 PE=2 SV=1//0
MD17G1238500	1553.17	438.393	1.8249	9.8387e-23	1.7787e-21	-//-
MD05G1207000	293.049	82.7253	1.8247	5.7449e-25	1.2029e-23	sp|Q9SQ80|G2OX1_PEA Gibberellin 2-beta-dioxygenase 1 OS=Pisum sativum GN=GA2OX1 PE=1 SV=1//1.24318e-163
MD07G1291000	826.078	233.226	1.8246	5.9317e-13	5.4282e-12	sp|Q65XK7|P2C51_ORYSJ Probable protein phosphatase 2C 51 OS=Oryza sativa subsp. japonica GN=Os05g0572700 PE=2 SV=1//1.93807e-74
MD05G1011000	4887.14	1380.14	1.8242	1.8252e-59	1.358e-57	-//-
MD16G1279400	179.265	50.6589	1.8232	4.2789e-18	5.8017e-17	sp|Q39639|PLSB_CUCSA Glycerol-3-phosphate acyltransferase, chloroplastic OS=Cucumis sativus PE=2 SV=1//0
MD07G1068400	567.648	160.526	1.8222	4.6819e-35	1.54e-33	-//-
MD09G1266300	425.898	120.484	1.8217	4.4538e-31	1.2341e-29	sp|Q5PNY6|PUB21_ARATH U-box domain-containing protein 21 OS=Arabidopsis thaliana GN=PUB21 PE=2 SV=1//3.72347e-49
MD16G1117000	134.855	38.1588	1.8213	6.0746e-06	2.54e-05	sp|Q9C9N5|Y1668_ARATH Probable inactive leucine-rich repeat receptor-like protein kinase At1g66830 OS=Arabidopsis thaliana GN=At1g66830 PE=2 SV=1//3.75923e-152
MD04G1035000	365.762	103.615	1.8197	1.1288e-28	2.8429e-27	sp|O82500|Y4117_ARATH Putative disease resistance protein At4g11170 OS=Arabidopsis thaliana GN=At4g11170 PE=2 SV=1//4.80466e-64
MD16G1014100	360.558	102.165	1.8193	8.534e-13	7.6764e-12	-//-
MD16G1091300	3045.74	863.177	1.8191	7.5678e-58	5.4218e-56	sp|O80742|PUB19_ARATH U-box domain-containing protein 19 OS=Arabidopsis thaliana GN=PUB19 PE=2 SV=1//0
MD13G1073700	823.518	233.426	1.8188	4.9658e-42	2.207e-40	sp|Q9ZVG8|PPR60_ARATH Pentatricopeptide repeat-containing protein At1g26900, mitochondrial OS=Arabidopsis thaliana GN=PCMP-E54 PE=2 SV=1//1.88219e-10
MD06G1086200	899.323	255.001	1.8183	1.305e-42	5.8836e-41	sp|Q9FN67|Y5133_ARATH BTB/POZ domain-containing protein At5g41330 OS=Arabidopsis thaliana GN=At5g41330 PE=2 SV=1//0
MD09G1274500	79.9963	22.6901	1.8179	2.8336e-10	2.0134e-09	-//-
MD07G1082500	466.88	132.506	1.817	1.3136e-12	1.1588e-11	-//-
MD14G1176000	130.809	37.1264	1.8169	9.5344e-15	1.0166e-13	-//-
MD11G1246200	350.109	99.4138	1.8163	1.7097e-27	4.0662e-26	sp|Q8BY89|CTL2_MOUSE Choline transporter-like protein 2 OS=Mus musculus GN=Slc44a2 PE=1 SV=2//2.79327e-60
MD13G1086300	3126.47	887.844	1.8162	5.2177e-48	2.8916e-46	sp|O04373|ILL4_ARATH IAA-amino acid hydrolase ILR1-like 4 OS=Arabidopsis thaliana GN=ILL4 PE=1 SV=2//1.37389e-156
MD06G1178000	278.001	78.981	1.8155	6.1948e-25	1.2938e-23	sp|F4I5D5|WTR11_ARATH WAT1-related protein At1g70260 OS=Arabidopsis thaliana GN=At1g70260 PE=2 SV=1//1.18654e-67
MD17G1214300	108.658	30.8735	1.8154	1.0064e-12	9.0104e-12	sp|Q54NC0|HUS1_DICDI Checkpoint protein hus1 homolog OS=Dictyostelium discoideum GN=hus1 PE=3 SV=1//7.39336e-10
MD07G1270100	1506.76	428.162	1.8152	2.9106e-49	1.6583e-47	-//-
MD00G1035800	424.401	120.629	1.8149	1.7776e-05	6.9453e-05	-//-
MD00G1109900	131.74	37.4832	1.8134	1.5947e-11	1.281e-10	sp|O64682|PID_ARATH Protein kinase PINOID OS=Arabidopsis thaliana GN=PID PE=1 SV=1//0
MD05G1113900	728.83	207.404	1.8131	2.5838e-39	1.0341e-37	sp|Q0WLC6|PP349_ARATH Pentatricopeptide repeat-containing protein MRL1, chloroplastic OS=Arabidopsis thaliana GN=MRL1 PE=2 SV=2//0
MD05G1345300	34.4243	9.79943	1.8127	1.6266e-05	6.3948e-05	sp|Q66GQ2|Y5162_ARATH Uncharacterized protein At5g41620 OS=Arabidopsis thaliana GN=At5g41620 PE=2 SV=2//7.09806e-11
MD08G1227000	665.275	189.387	1.8126	6.9e-38	2.6074e-36	sp|Q39008|M3K1_ARATH Mitogen-activated protein kinase kinase kinase 1 OS=Arabidopsis thaliana GN=MEKK1 PE=1 SV=2//3.7605e-08
MD01G1201800	484.761	138.015	1.8125	1.086e-06	5.0302e-06	sp|P29516|TBB8_ARATH Tubulin beta-8 chain OS=Arabidopsis thaliana GN=TUBB8 PE=2 SV=2//0
MD17G1017100	132.827	37.8313	1.8119	1.9902e-08	1.1478e-07	sp|O15084|ANR28_HUMAN Serine/threonine-protein phosphatase 6 regulatory ankyrin repeat subunit A OS=Homo sapiens GN=ANKRD28 PE=1 SV=5//3.94386e-10
MD08G1174400	125.513	35.794	1.81	1.2748e-13	1.2359e-12	-//-
MD05G1151200	1282.1	365.633	1.81	1.0175e-46	5.368e-45	sp|Q40392|TMVRN_NICGU TMV resistance protein N OS=Nicotiana glutinosa GN=N PE=1 SV=1//6.24392e-10
MD10G1089100	358.095	102.137	1.8098	8.5146e-28	2.0576e-26	sp|Q75H77|SAPKA_ORYSJ Serine/threonine-protein kinase SAPK10 OS=Oryza sativa subsp. japonica GN=SAPK10 PE=2 SV=1//0
MD16G1113400	43.7933	12.4928	1.8096	2.1653e-06	9.6382e-06	-//-
MD13G1253300	23030.5	6569.79	1.8096	1.0696e-65	9.3242e-64	sp|Q05001|NCPR_CATRO NADPH--cytochrome P450 reductase OS=Catharanthus roseus GN=CPR PE=2 SV=1//0
MD15G1428700	3701.55	1056.08	1.8094	1.6503e-38	6.403e-37	sp|Q43517|FER1_SOLLC Ferredoxin-1, chloroplastic OS=Solanum lycopersicum GN=SEND33 PE=2 SV=1//6.45904e-57
MD08G1086500	6407.13	1828.78	1.8088	4.3992e-19	6.3891e-18	sp|Q96289|ZAT10_ARATH Zinc finger protein ZAT10 OS=Arabidopsis thaliana GN=ZAT10 PE=2 SV=1//3.32521e-41
MD05G1198700	75.0826	21.4339	1.8086	7.7666e-07	3.6681e-06	sp|Q8LDC8|ERF92_ARATH Ethylene-responsive transcription factor 1B OS=Arabidopsis thaliana GN=ERF1B PE=1 SV=2//5.03757e-53
MD11G1041500	313.721	89.575	1.8083	9.5062e-09	5.6855e-08	sp|Q84VX0|RFS1_ARATH Probable galactinol--sucrose galactosyltransferase 1 OS=Arabidopsis thaliana GN=RFS1 PE=2 SV=1//0
MD11G1298400	45.3945	12.9636	1.8081	1.3593e-06	6.226e-06	-//-
MD10G1035700	327.465	93.5297	1.8078	3.4144e-26	7.6042e-25	sp|Q93Z38|TAR4_ARATH Tryptophan aminotransferase-related protein 4 OS=Arabidopsis thaliana GN=TAR4 PE=2 SV=2//6.70408e-175
MD02G1170900	106.799	30.5199	1.8071	5.242e-08	2.8811e-07	-//-
MD05G1335600	1963.33	561.081	1.807	5.258e-13	4.8269e-12	sp|Q9SEV0|BAN_ARATH Anthocyanidin reductase OS=Arabidopsis thaliana GN=BAN PE=1 SV=2//5.15547e-148
MD01G1094800	53.243	15.2198	1.8066	1.5324e-07	7.9664e-07	sp|B5X570|NAC14_ARATH NAC domain-containing protein 14 OS=Arabidopsis thaliana GN=NAC014 PE=2 SV=1//1.49425e-30
MD10G1208800	2651.33	757.934	1.8066	1.3222e-54	8.6352e-53	sp|Q8LCG7|NFYC2_ARATH Nuclear transcription factor Y subunit C-2 OS=Arabidopsis thaliana GN=NFYC2 PE=2 SV=2//1.17832e-71
MD04G1126500	67.2937	19.2437	1.8061	4.1024e-09	2.5626e-08	sp|O80928|DOF24_ARATH Dof zinc finger protein DOF2.4 OS=Arabidopsis thaliana GN=DOF2.4 PE=2 SV=1//1.38239e-44
MD10G1279800	626.686	179.233	1.8059	3.7836e-11	2.9388e-10	sp|Q9S7R3|LSH10_ARATH Protein LIGHT-DEPENDENT SHORT HYPOCOTYLS 10 OS=Arabidopsis thaliana GN=LSH10 PE=1 SV=1//8.91506e-79
MD16G1272800	241.14	68.9725	1.8058	1.1928e-17	1.565e-16	sp|Q9FIQ5|TRN2_ARATH Protein TORNADO 2 OS=Arabidopsis thaliana GN=TRN2 PE=1 SV=1//4.96196e-121
MD03G1295400	167.48	47.9258	1.8051	8.1093e-18	1.0769e-16	sp|B8BMI1|MCM7_ORYSI DNA replication licensing factor MCM7 OS=Oryza sativa subsp. indica GN=MCM7 PE=3 SV=1//0
MD09G1132600	233.017	66.7059	1.8045	6.5316e-21	1.0588e-19	sp|Q9ZSP5|AIR3_ARATH Subtilisin-like protease SBT5.3 OS=Arabidopsis thaliana GN=AIR3 PE=2 SV=1//0
MD06G1238100	291.873	83.5694	1.8043	1.3228e-05	5.2758e-05	sp|Q9SFF9|GL17_ARATH Germin-like protein subfamily 1 member 7 OS=Arabidopsis thaliana GN=At3g05950 PE=2 SV=1//4.08411e-92
MD13G1021100	807.908	231.319	1.8043	5.7147e-41	2.4359e-39	sp|Q00423|HMGYA_SOYBN HMG-Y-related protein A OS=Glycine max PE=2 SV=1//5.75218e-25
MD01G1124500	1516.56	434.238	1.8042	1.3879e-49	8.0082e-48	sp|O80644|ACR9_ARATH ACT domain-containing protein ACR9 OS=Arabidopsis thaliana GN=ACR9 PE=2 SV=1//1.17305e-155
MD00G1068500	753.107	215.713	1.8037	1.3137e-38	5.1165e-37	sp|P26302|KPPR_WHEAT Phosphoribulokinase, chloroplastic OS=Triticum aestivum PE=2 SV=1//0
MD13G1007200	713.382	204.401	1.8033	2.257e-21	3.7606e-20	sp|Q9FKD0|MT797_ARATH Probable S-adenosylmethionine-dependent methyltransferase At5g37970 OS=Arabidopsis thaliana GN=At5g37970 PE=3 SV=1//7.72605e-88
MD02G1250800	130.52	37.4068	1.8029	5.329e-14	5.3477e-13	sp|Q3ECH2|Y1670_ARATH Probable receptor-like protein kinase At1g67000 OS=Arabidopsis thaliana GN=At1g67000 PE=2 SV=2//1.80801e-96
MD13G1067700	278.276	79.7728	1.8025	1.4797e-23	2.8354e-22	-//-
MD11G1172400	97.3742	27.9359	1.8014	6.3329e-08	3.4462e-07	sp|Q9LXM2|CAF1I_ARATH Probable CCR4-associated factor 1 homolog 9 OS=Arabidopsis thaliana GN=CAF1-9 PE=2 SV=1//3.69046e-131
MD16G1169200	1338.49	384.062	1.8012	1.7866e-48	9.9694e-47	sp|Q8L9P8|RLF33_ARATH Protein RALF-like 33 OS=Arabidopsis thaliana GN=RALFL33 PE=2 SV=1//1.49674e-33
MD10G1003400	56.0512	16.0883	1.8007	1.5937e-07	8.2599e-07	sp|Q9C9H5|GUN9_ARATH Endoglucanase 9 OS=Arabidopsis thaliana GN=CEL3 PE=1 SV=1//0
MD10G1311100	5958.08	1712.77	1.7985	1.7494e-11	1.3997e-10	sp|Q9SEV0|BAN_ARATH Anthocyanidin reductase OS=Arabidopsis thaliana GN=BAN PE=1 SV=2//5.72088e-145
MD05G1124400	114.501	32.9176	1.7984	7.3386e-13	6.6572e-12	-//-
MD11G1130000	36.9575	10.6287	1.7979	1.374e-05	5.4617e-05	sp|Q9FKK6|EXO5_ARATH Exonuclease V, chloroplastic OS=Arabidopsis thaliana GN=At5g60370 PE=2 SV=1//3.36651e-59
MD04G1031500	103.963	29.9045	1.7976	1.06e-06	4.9165e-06	-//-
MD10G1036300	1336.7	384.584	1.7973	3.6779e-47	1.9762e-45	sp|Q8H0Z6|IP5P3_ARATH Type IV inositol polyphosphate 5-phosphatase 3 OS=Arabidopsis thaliana GN=IP5P3 PE=1 SV=1//0
MD11G1132400	1651.63	475.348	1.7968	2.8621e-50	1.685e-48	sp|Q9ZTX9|ARFD_ARATH Auxin response factor 4 OS=Arabidopsis thaliana GN=ARF4 PE=1 SV=1//0
MD05G1300800	400.841	115.38	1.7966	2.8813e-14	2.9594e-13	sp|Q9S7R3|LSH10_ARATH Protein LIGHT-DEPENDENT SHORT HYPOCOTYLS 10 OS=Arabidopsis thaliana GN=LSH10 PE=1 SV=1//6.18489e-79
MD05G1087300	739.924	213.149	1.7955	6.9562e-39	2.7328e-37	sp|P42753|CCD31_ARATH Cyclin-D3-1 OS=Arabidopsis thaliana GN=CYCD3-1 PE=1 SV=3//8.9732e-104
MD07G1138600	253.608	73.0677	1.7953	1.9804e-21	3.3107e-20	-//-
MD04G1235700	826.806	238.381	1.7943	3.841e-37	1.3956e-35	-//-
MD15G1318400	2102.5	606.504	1.7935	8.2757e-53	5.1246e-51	sp|Q8GSA7|CMTA3_ARATH Calmodulin-binding transcription activator 3 OS=Arabidopsis thaliana GN=CMTA3 PE=1 SV=1//0
MD01G1191000	1650.27	476.148	1.7932	8.2035e-38	3.0799e-36	sp|Q40392|TMVRN_NICGU TMV resistance protein N OS=Nicotiana glutinosa GN=N PE=1 SV=1//2.18545e-30
MD05G1213900	45.2834	13.0707	1.7926	1.6717e-06	7.5554e-06	sp|O81832|Y4729_ARATH G-type lectin S-receptor-like serine/threonine-protein kinase At4g27290 OS=Arabidopsis thaliana GN=At4g27290 PE=3 SV=4//0
MD03G1185900	453.679	131.012	1.792	2.6083e-24	5.2531e-23	sp|O81832|Y4729_ARATH G-type lectin S-receptor-like serine/threonine-protein kinase At4g27290 OS=Arabidopsis thaliana GN=At4g27290 PE=3 SV=4//0
MD15G1163300	43.6398	12.603	1.7919	8.8077e-06	3.6063e-05	-//-
MD15G1235300	1668.99	482.227	1.7912	4.2349e-49	2.4027e-47	sp|Q9SX98|LHTL8_ARATH Lysine histidine transporter-like 8 OS=Arabidopsis thaliana GN=AATL1 PE=1 SV=1//0
MD07G1156800	50.0364	14.4645	1.7905	1.9515e-07	9.9754e-07	sp|Q8GYY5|RGAP3_ARATH Rho GTPase-activating protein 3 OS=Arabidopsis thaliana GN=ROPGAP3 PE=2 SV=1//2.87667e-142
MD02G1108700	415.03	119.978	1.7905	1.2203e-27	2.9245e-26	sp|P48020|HMDH1_SOLTU 3-hydroxy-3-methylglutaryl-coenzyme A reductase 1 OS=Solanum tuberosum GN=HMG1 PE=2 SV=1//0
MD11G1277500	708.122	204.715	1.7904	6.9251e-16	8.0628e-15	sp|P23525|IN37_SPIOL 2-methyl-6-phytyl-1,4-hydroquinone methyltransferase, chloroplastic OS=Spinacia oleracea PE=1 SV=1//1.76588e-179
MD15G1087800	1858.59	537.313	1.7904	4.8894e-46	2.5078e-44	sp|V5YMB3|DAPB3_PSEMX Dipeptidyl aminopeptidase BIII OS=Pseudoxanthomonas mexicana GN=dapb3 PE=1 SV=1//3.05072e-24
MD16G1241800	203.249	58.771	1.7901	1.0723e-19	1.6174e-18	sp|F4K5K4|TBL5_ARATH Protein trichome birefringence-like 5 OS=Arabidopsis thaliana GN=TBL5 PE=2 SV=1//0
MD11G1019900	36.7559	10.6287	1.79	1.6567e-05	6.505e-05	sp|O64587|ACD11_ARATH Accelerated cell death 11 OS=Arabidopsis thaliana GN=ACD11 PE=1 SV=1//1.77057e-47
MD12G1111200	43.9477	12.709	1.7899	1.7749e-06	7.9969e-06	-//-
MD06G1209100	575.127	166.334	1.7898	3.6688e-34	1.158e-32	sp|Q9SX33|ALA9_ARATH Putative phospholipid-transporting ATPase 9 OS=Arabidopsis thaliana GN=ALA9 PE=3 SV=1//0
MD15G1207500	700.897	202.881	1.7886	3.163e-37	1.1555e-35	sp|Q8RWW0|ALE2_ARATH Receptor-like serine/threonine-protein kinase ALE2 OS=Arabidopsis thaliana GN=ALE2 PE=1 SV=1//0
MD06G1008700	28088.7	8130.33	1.7886	7.282e-59	5.3686e-57	sp|P17598|CATA1_GOSHI Catalase isozyme 1 OS=Gossypium hirsutum GN=CAT1 PE=2 SV=2//0
MD13G1041300	314.268	90.9971	1.7881	1.5913e-21	2.6823e-20	sp|Q9LQV2|RDR1_ARATH RNA-dependent RNA polymerase 1 OS=Arabidopsis thaliana GN=RDR1 PE=2 SV=1//0
MD06G1185600	132.981	38.526	1.7873	5.6515e-14	5.663e-13	sp|F4I9E1|NFD4_ARATH Protein NUCLEAR FUSION DEFECTIVE 4 OS=Arabidopsis thaliana GN=NFD4 PE=3 SV=1//1.2609e-22
MD16G1127800	159.944	46.351	1.7869	1.6111e-11	1.2939e-10	sp|Q9M2F1|RS272_ARATH 40S ribosomal protein S27-2 OS=Arabidopsis thaliana GN=RPS27B PE=2 SV=2//8.00049e-42
MD16G1181300	429.696	124.588	1.7862	3.4699e-21	5.709e-20	sp|P15102|GLNA4_PHAVU Glutamine synthetase leaf isozyme, chloroplastic OS=Phaseolus vulgaris PE=2 SV=1//0
MD13G1214900	130.254	37.7737	1.7859	5.4178e-09	3.3366e-08	sp|Q9LW68|LSH4_ARATH Protein LIGHT-DEPENDENT SHORT HYPOCOTYLS 4 OS=Arabidopsis thaliana GN=LSH4 PE=1 SV=1//1.06001e-64
MD14G1158700	91.8647	26.6405	1.7859	2.781e-11	2.1826e-10	sp|Q8RYJ8|CML19_ORYSJ Putative calcium-binding protein CML19 OS=Oryza sativa subsp. japonica GN=CML19 PE=3 SV=1//2.16604e-18
MD02G1274000	196.973	57.1254	1.7858	5.1774e-18	6.9733e-17	sp|Q3ECH2|Y1670_ARATH Probable receptor-like protein kinase At1g67000 OS=Arabidopsis thaliana GN=At1g67000 PE=2 SV=2//5.86639e-104
MD06G1086100	3860.87	1120.18	1.7852	1.4714e-57	1.0486e-55	sp|O80823|C86A8_ARATH Cytochrome P450 86A8 OS=Arabidopsis thaliana GN=CYP86A8 PE=2 SV=1//0
MD14G1179400	385.634	111.9	1.785	1.2231e-28	3.072e-27	sp|Q9M1P7|BOR2_ARATH Probable boron transporter 2 OS=Arabidopsis thaliana GN=BOR2 PE=2 SV=1//0
MD12G1190700	3444.38	1000.18	1.784	8.1007e-58	5.7832e-56	sp|Q9SCZ4|FERON_ARATH Receptor-like protein kinase FERONIA OS=Arabidopsis thaliana GN=FER PE=1 SV=1//0
MD03G1229600	536.991	155.959	1.7837	5.5333e-34	1.7264e-32	sp|Q9T076|ENL2_ARATH Early nodulin-like protein 2 OS=Arabidopsis thaliana GN=At4g27520 PE=1 SV=1//8.06936e-36
MD15G1115900	257.326	74.7497	1.7835	9.8352e-23	1.7787e-21	sp|Q39071|CCA21_ARATH Cyclin-A2-1 OS=Arabidopsis thaliana GN=CYCA2-1 PE=2 SV=3//2.90583e-154
MD09G1139200	403.125	117.172	1.7826	1.3732e-29	3.5872e-28	sp|Q84P52|GATP3_SOLLC Gamma aminobutyrate transaminase 3, chloroplastic OS=Solanum lycopersicum GN=GABA-TP3 PE=1 SV=1//0
MD15G1301100	47.8972	13.9318	1.7816	1.4504e-06	6.6142e-06	sp|Q38914|ANT_ARATH AP2-like ethylene-responsive transcription factor ANT OS=Arabidopsis thaliana GN=ANT PE=1 SV=2//8.02976e-15
MD06G1131500	138.235	40.2467	1.7802	1.2897e-06	5.9219e-06	sp|Q9SW18|CHLM_ARATH Magnesium protoporphyrin IX methyltransferase, chloroplastic OS=Arabidopsis thaliana GN=CHLM PE=1 SV=1//7.52429e-142
MD17G1179300	203.957	59.3811	1.7802	1.1037e-18	1.5612e-17	sp|C0LGG4|Y1518_ARATH Probable LRR receptor-like serine/threonine-protein kinase At1g51860 OS=Arabidopsis thaliana GN=At1g51860 PE=2 SV=2//0
MD09G1134800	2492.53	725.688	1.7802	5.6243e-53	3.5041e-51	sp|Q32904|CB23_PEA Chlorophyll a-b binding protein 3, chloroplastic OS=Pisum sativum GN=lhca3 PE=1 SV=1//2.84201e-149
MD15G1189200	173.582	50.5513	1.7798	1.2545e-16	1.5303e-15	sp|Q6STH5|HF101_ARATH Fe-S cluster assembly factor HCF101, chloroplastic OS=Arabidopsis thaliana GN=HCF101 PE=1 SV=1//0
MD08G1039700	154.552	45.0204	1.7794	8.6329e-16	9.9769e-15	sp|Q8LGM7|MOCOS_SOLLC Molybdenum cofactor sulfurase OS=Solanum lycopersicum GN=FLACCA PE=2 SV=1//2.74031e-16
MD03G1024600	75.179	21.9008	1.7793	2.5001e-09	1.6004e-08	-//-
MD07G1018100	918.614	267.638	1.7792	9.737e-42	4.2761e-40	sp|D7SFH9|GPDL2_ARATH Glycerophosphodiester phosphodiesterase protein kinase domain-containing GDPDL2 OS=Arabidopsis thaliana GN=GDPDL2 PE=1 SV=1//2.63677e-72
MD06G1217400	183.952	53.6348	1.7781	5.051e-12	4.2454e-11	-//-
MD04G1204500	1466.55	427.66	1.7779	1.652e-25	3.5753e-24	sp|Q43191|LOX15_SOLTU Probable linoleate 9S-lipoxygenase 5 OS=Solanum tuberosum GN=LOX1.5 PE=2 SV=1//0
MD03G1195300	11513.6	3358.06	1.7776	7.71e-61	6.023e-59	sp|Q8RWE8|GGAP1_ARATH GDP-L-galactose phosphorylase 1 OS=Arabidopsis thaliana GN=VTC2 PE=1 SV=1//0
MD09G1069400	140.294	40.9294	1.7772	1.6055e-08	9.3581e-08	sp|Q9SCZ4|FERON_ARATH Receptor-like protein kinase FERONIA OS=Arabidopsis thaliana GN=FER PE=1 SV=1//0
MD16G1102400	4959.53	1446.94	1.7772	6.4567e-24	1.2659e-22	-//-
MD12G1142500	1063.33	310.215	1.7772	3.5861e-45	1.7874e-43	sp|O80931|AS1_ARATH Transcription factor AS1 OS=Arabidopsis thaliana GN=AS1 PE=1 SV=1//2.43709e-121
MD07G1039600	74.0836	21.6164	1.777	8.5193e-09	5.1255e-08	sp|Q9M1I2|PTR46_ARATH Protein NRT1/ PTR FAMILY 5.4 OS=Arabidopsis thaliana GN=NPF5.4 PE=2 SV=1//0
MD06G1062900	203.616	59.4197	1.7768	9.536e-19	1.3535e-17	-//-
MD11G1246600	1309.6	382.263	1.7765	9.7509e-45	4.7426e-43	-//-
MD04G1008900	128.419	37.4868	1.7764	1.0838e-09	7.2389e-09	sp|P43102|UBC4_CANAX Ubiquitin-conjugating enzyme E2 4 OS=Candida albicans GN=UBC4 PE=2 SV=1//1.09121e-30
MD12G1260600	57.6746	16.8373	1.7763	2.0291e-07	1.0358e-06	sp|Q9FG77|WRKY2_ARATH Probable WRKY transcription factor 2 OS=Arabidopsis thaliana GN=WRKY2 PE=2 SV=1//3.36427e-101
MD15G1251500	269.593	78.7036	1.7763	4.1847e-23	7.748e-22	sp|Q9M066|C90C1_ARATH 3-epi-6-deoxocathasterone 23-monooxygenase OS=Arabidopsis thaliana GN=ROT3 PE=2 SV=3//0
MD06G1035300	1227.97	358.584	1.7759	3.9332e-45	1.958e-43	-//-
MD07G1125600	80.7886	23.5926	1.7758	3.307e-06	1.4369e-05	-//-
MD16G1042700	73.7667	21.5432	1.7757	1.0122e-07	5.3741e-07	sp|Q02980|RBS_MALSP Ribulose bisphosphate carboxylase small chain, chloroplastic OS=Malus sp. GN=RBCS PE=2 SV=1//1.20607e-93
MD06G1160000	94.4714	27.6038	1.775	3.1872e-11	2.4903e-10	sp|F4JRP8|STIL2_ARATH Protein STICHEL-like 2 OS=Arabidopsis thaliana GN=At4g24790 PE=2 SV=1//2.6766e-16
MD07G1039900	36.3619	10.6279	1.7746	2.4035e-05	9.1743e-05	-//-
MD14G1162400	575.206	168.124	1.7746	5.3064e-34	1.6581e-32	sp|F4JF21|PTA10_ARATH Protein PLASTID TRANSCRIPTIONALLY ACTIVE 10 OS=Arabidopsis thaliana GN=PTAC10 PE=1 SV=1//0
MD05G1033800	784.377	229.433	1.7735	9.5264e-39	3.7282e-37	sp|Q93Z38|TAR4_ARATH Tryptophan aminotransferase-related protein 4 OS=Arabidopsis thaliana GN=TAR4 PE=2 SV=2//4.7998e-172
MD01G1079600	4427.97	1295.62	1.773	1.3618e-56	9.4243e-55	sp|O65717|CNGC1_ARATH Cyclic nucleotide-gated ion channel 1 OS=Arabidopsis thaliana GN=CNGC1 PE=1 SV=1//0
MD02G1127400	439.346	128.557	1.7729	1.1659e-18	1.6451e-17	sp|Q8L7E9|MCAC1_ARATH Protein MID1-COMPLEMENTING ACTIVITY 1 OS=Arabidopsis thaliana GN=MCA1 PE=1 SV=1//0
MD05G1072600	48.9385	14.3256	1.7724	1.8499e-06	8.3118e-06	sp|Q96GN5|CDA7L_HUMAN Cell division cycle-associated 7-like protein OS=Homo sapiens GN=CDCA7L PE=1 SV=2//3.89342e-23
MD03G1227300	694.738	203.4	1.7722	3.0255e-24	6.0633e-23	sp|O24059|MT3_MALDO Metallothionein-like protein type 3 OS=Malus domestica GN=MT2 PE=3 SV=1//2.43872e-25
MD12G1030200	2231.51	653.47	1.7718	4.6164e-18	6.2447e-17	sp|Q9FMR3|NAC90_ARATH NAC domain-containing protein 90 OS=Arabidopsis thaliana GN=NAC090 PE=2 SV=1//4.23038e-55
MD12G1224500	237.721	69.6136	1.7718	7.5948e-21	1.2282e-19	sp|O23732|GSHB_BRAJU Glutathione synthetase, chloroplastic OS=Brassica juncea GN=GSH2 PE=2 SV=1//0
MD04G1139500	1342.25	393.548	1.77	5.2611e-47	2.8158e-45	sp|Q9SR36|GSTU8_ARATH Glutathione S-transferase U8 OS=Arabidopsis thaliana GN=GSTU8 PE=2 SV=1//2.22571e-71
MD02G1101800	307.279	90.1403	1.7693	2.4323e-24	4.9156e-23	sp|Q40392|TMVRN_NICGU TMV resistance protein N OS=Nicotiana glutinosa GN=N PE=1 SV=1//1.47672e-46
MD09G1122500	4780.49	1402.84	1.7688	7.7265e-21	1.249e-19	sp|P27518|CB21_GOSHI Chlorophyll a-b binding protein 151, chloroplastic OS=Gossypium hirsutum GN=CAB-151 PE=2 SV=2//6.2601e-167
MD03G1031200	749.249	219.874	1.7688	4.1672e-38	1.591e-36	sp|Q8VYR5|PP351_ARATH Pentatricopeptide repeat-containing protein At4g35850, mitochondrial OS=Arabidopsis thaliana GN=At4g35850 PE=2 SV=1//2.88098e-07
MD05G1332000	332.957	97.7259	1.7685	2.5789e-25	5.5223e-24	sp|Q9ZT07|RKS1_ARATH G-type lectin S-receptor-like serine/threonine-protein kinase RKS1 OS=Arabidopsis thaliana GN=RKS1 PE=3 SV=3//0
MD06G1065700	279.211	82.004	1.7676	2.7671e-23	5.2015e-22	sp|O22152|YAB1_ARATH Axial regulator YABBY 1 OS=Arabidopsis thaliana GN=YAB1 PE=1 SV=1//1.97775e-72
MD06G1231200	1812.29	532.412	1.7672	1.921e-14	2.003e-13	sp|P50699|TLPH_ARATH Thaumatin-like protein OS=Arabidopsis thaliana GN=At1g18250 PE=2 SV=2//2.26166e-132
MD10G1248900	211.679	62.186	1.7672	4.152e-19	6.0347e-18	sp|F4JGP6|LPXD1_ARATH Probable UDP-3-O-acylglucosamine N-acyltransferase 1, mitochondrial OS=Arabidopsis thaliana GN=LPXD1 PE=3 SV=1//1.26059e-06
MD11G1035900	37.9907	11.1628	1.7669	5.7551e-06	2.4151e-05	sp|Q8RXL8|Y1689_ARATH Uncharacterized membrane protein At1g06890 OS=Arabidopsis thaliana GN=At1g06890 PE=1 SV=1//3.79557e-28
MD10G1033200	3117.12	916.203	1.7665	2.6026e-54	1.6782e-52	sp|Q9LYN8|EMS1_ARATH Leucine-rich repeat receptor protein kinase EMS1 OS=Arabidopsis thaliana GN=EMS1 PE=1 SV=1//4.99211e-79
MD02G1252600	58.699	17.2659	1.7654	7.6309e-08	4.109e-07	sp|Q3ECH2|Y1670_ARATH Probable receptor-like protein kinase At1g67000 OS=Arabidopsis thaliana GN=At1g67000 PE=2 SV=2//2.58395e-85
MD05G1013800	133.844	39.3832	1.7649	3.6617e-14	3.727e-13	-//-
MD10G1066500	251.904	74.2365	1.7627	5.5581e-22	9.6159e-21	sp|Q0WVF5|MCM4_ARATH DNA replication licensing factor MCM4 OS=Arabidopsis thaliana GN=MCM4 PE=1 SV=1//0
MD16G1139400	62.9732	18.5629	1.7623	9.0513e-08	4.8277e-07	-//-
MD11G1107800	36.8856	10.8808	1.7613	2.3213e-05	8.8766e-05	sp|C0LGP4|Y3475_ARATH Probable LRR receptor-like serine/threonine-protein kinase At3g47570 OS=Arabidopsis thaliana GN=At3g47570 PE=2 SV=1//0
[truncated: 3,794 more rows]

## Sheet: B50vsC50
Supplementary Table S2 DEGs obtained by comparasion with B50 and C50
GeneID	B50_readcount	C50_readcount	log2FoldChange	pval	padj	Blast swiss prot
MD15G1265500	45.3147	1.34217	5.0773	1.4826e-13	6.3687e-12	sp|Q40353|MMK2_MEDSA Mitogen-activated protein kinase homolog MMK2 OS=Medicago sativa GN=MMK2 PE=2 SV=1//0
MD10G1170800	58.3268	2.68435	4.4415	3.7261e-18	2.8661e-16	sp|Q7XJ98|KATAM_ARATH Xyloglucan galactosyltransferase KATAMARI1 OS=Arabidopsis thaliana GN=KAM1 PE=1 SV=1//3.08707e-151
MD01G1016100	81.5502	4.07735	4.322	0.0001387	0.0010624	sp|O80644|ACR9_ARATH ACT domain-containing protein ACR9 OS=Arabidopsis thaliana GN=ACR9 PE=2 SV=1//1.17305e-155
MD03G1198600	70.1925	3.96875	4.1446	0.00070105	0.0043752	-//-
MD07G1224500	480.856	33.8283	3.8293	1.3245e-12	4.9061e-11	sp|O60177|YG42_SCHPO Uncharacterized ATP-dependent helicase C23E6.02 OS=Schizosaccharomyces pombe (strain 972 / ATCC 24843) GN=SPBC23E6.02 PE=3 SV=1//5.25883e-107
MD01G1213700	14.1844	1.0287	3.7854	6.6818e-05	0.00056083	sp|Q9M3G7|ATM_ARATH Serine/threonine-protein kinase ATM OS=Arabidopsis thaliana GN=ATM PE=2 SV=1//3.48352e-10
MD07G1308000	110.902	8.24567	3.7495	1.0759e-06	1.3976e-05	sp|Q9SN28|ATL7_ARATH RING-H2 finger protein ATL7 OS=Arabidopsis thaliana GN=ATL7 PE=2 SV=1//1.45916e-19
MD12G1006100	32.897	2.44898	3.7477	7.1192e-10	1.7481e-08	sp|Q6WWW4|UPL3_ARATH E3 ubiquitin-protein ligase UPL3 OS=Arabidopsis thaliana GN=UPL3 PE=1 SV=1//0
MD10G1032000	2001.54	153.165	3.708	2.7115e-07	4.0211e-06	sp|Q54Q92|LMD2A_DICDI LMBR1 domain-containing protein 2 homolog A OS=Dictyostelium discoideum GN=DDB_G0284019 PE=3 SV=1//7.16095e-39
MD09G1045200	44.7401	3.47768	3.6854	1.2534e-06	1.6004e-05	-//-
MD11G1214800	2574.3	205.755	3.6452	1.6769e-08	3.1964e-07	sp|Q8L751|ORP1C_ARATH Oxysterol-binding protein-related protein 1C OS=Arabidopsis thaliana GN=ORP1C PE=2 SV=1//0
MD00G1190900	12.5055	1.03886	3.5895	0.0002665	0.0018851	sp|Q40281|RCA_MALDO Ribulose bisphosphate carboxylase/oxygenase activase, chloroplastic OS=Malus domestica GN=RCA PE=2 SV=1//0
MD05G1208700	175.761	16.3912	3.4226	2.4483e-07	3.6652e-06	sp|Q5ZLV4|NSUN2_CHICK tRNA (cytosine(34)-C(5))-methyltransferase OS=Gallus gallus GN=NSUN2 PE=2 SV=1//8.16952e-141
MD05G1030800	582.778	54.3772	3.4219	9.4996e-18	6.9438e-16	-//-
MD16G1116100	5059.55	472.156	3.4217	1.1363e-12	4.259e-11	sp|Q40392|TMVRN_NICGU TMV resistance protein N OS=Nicotiana glutinosa GN=N PE=1 SV=1//1.63883e-173
MD09G1045300	67.9831	6.40756	3.4073	5.6964e-08	9.8415e-07	sp|Q9SVB7|WRK13_ARATH Probable WRKY transcription factor 13 OS=Arabidopsis thaliana GN=WRKY13 PE=2 SV=1//8.62961e-54
MD01G1191700	46.7063	4.40794	3.4054	0.00016763	0.001255	-//-
MD10G1164400	58.24	6.08288	3.2592	0.00026932	0.0019021	sp|Q42510|GNOM_ARATH ARF guanine-nucleotide exchange factor GNOM OS=Arabidopsis thaliana GN=GN PE=1 SV=1//0
MD00G1105300	2536.8	266.755	3.2494	3.408e-16	2.0839e-14	sp|Q6R8G7|PHO13_ARATH Phosphate transporter PHO1 homolog 3 OS=Arabidopsis thaliana GN=PHO1;H3 PE=2 SV=2//0
MD08G1017000	26.3341	2.85073	3.2075	2.4924e-07	3.7203e-06	sp|Q9SJZ2|PER17_ARATH Peroxidase 17 OS=Arabidopsis thaliana GN=PER17 PE=2 SV=1//6.02055e-165
MD05G1293800	2293.98	249.486	3.2008	2.925e-10	7.6767e-09	-//-
MD11G1173800	85.3717	9.39522	3.1838	7.9188e-12	2.6281e-10	sp|P49730|RIR2_TOBAC Ribonucleoside-diphosphate reductase small chain OS=Nicotiana tabacum PE=2 SV=1//0
MD13G1076200	11.6436	1.2844	3.1804	0.0013563	0.0077586	-//-
MD15G1334900	2524.33	278.624	3.1795	4.9697e-06	5.5275e-05	sp|Q8H0W0|LPA3_ARATH Protein LOW PSII ACCUMULATION 3, chloroplastic OS=Arabidopsis thaliana GN=LPA3 PE=1 SV=1//1.05992e-08
MD16G1010800	37.9337	4.42827	3.0987	0.00028603	0.0020077	sp|O22286|BPM3_ARATH BTB/POZ and MATH domain-containing protein 3 OS=Arabidopsis thaliana GN=BPM3 PE=1 SV=1//7.33155e-170
MD13G1041700	3834.87	447.742	3.0984	4.3428e-08	7.6868e-07	-//-
MD08G1078800	15.7745	1.95896	3.0094	0.00020309	0.0014832	sp|P09189|HSP7C_PETHY Heat shock cognate 70 kDa protein OS=Petunia hybrida GN=HSP70 PE=2 SV=1//0
MD12G1222100	427.339	54.1011	2.9817	1.6311e-05	0.00016039	sp|P49047|VPEA_ARATH Vacuolar-processing enzyme alpha-isozyme OS=Arabidopsis thaliana GN=At2g25940 PE=2 SV=2//7.57632e-97
MD16G1116200	3277.85	419.732	2.9652	1.6391e-15	9.1647e-14	sp|O80560|IP5PC_ARATH Type I inositol polyphosphate 5-phosphatase 12 OS=Arabidopsis thaliana GN=IP5P12 PE=1 SV=2//0
MD07G1307400	49.1547	6.29687	2.9646	0.00081692	0.0050035	sp|Q9SRK7|AZG1_ARATH Adenine/guanine permease AZG1 OS=Arabidopsis thaliana GN=AZG1 PE=2 SV=1//0
MD04G1154300	28.6983	3.73338	2.9424	6.5005e-07	8.861e-06	sp|Q84WN0|Y4920_ARATH Uncharacterized protein At4g37920, chloroplastic OS=Arabidopsis thaliana GN=At4g37920 PE=1 SV=2//8.14673e-167
MD05G1164200	24.5683	3.22198	2.9308	3.0399e-06	3.5682e-05	-//-
MD13G1051100	14.2285	1.89102	2.9116	0.00092689	0.0055856	sp|Q501D5|MCMBP_ARATH Mini-chromosome maintenance complex-binding protein OS=Arabidopsis thaliana GN=ETG1 PE=1 SV=1//3.32411e-170
MD11G1059500	53.7116	7.29021	2.8812	9.9095e-06	0.0001028	sp|Q8K1J5|SDE2_MOUSE Protein SDE2 homolog OS=Mus musculus GN=Sde2 PE=1 SV=1//5.32274e-11
MD13G1172200	12.2406	1.66582	2.8774	0.00168	0.0093349	-//-
MD01G1177000	628.307	85.6671	2.8747	3.426e-21	3.8151e-19	sp|Q9FKK2|AGL62_ARATH Agamous-like MADS-box protein AGL62 OS=Arabidopsis thaliana GN=AGL62 PE=1 SV=1//7.62057e-17
MD17G1150300	1270.01	175.049	2.859	1.2588e-09	2.9619e-08	-//-
MD16G1116300	655.717	90.5725	2.8559	1.103e-15	6.2526e-14	sp|Q9SMZ2|PP347_ARATH Pentatricopeptide repeat-containing protein At4g33170 OS=Arabidopsis thaliana GN=PCMP-H53 PE=3 SV=1//5.442e-07
MD15G1161300	293.851	40.8731	2.8459	8.6666e-08	1.4324e-06	sp|Q940M2|AGT21_ARATH Alanine--glyoxylate aminotransferase 2 homolog 1, mitochondrial OS=Arabidopsis thaliana GN=AGT2 PE=2 SV=1//2.09875e-88
MD00G1152400	2235.88	313.419	2.8347	1.0737e-05	0.00011033	-//-
MD10G1085800	291.296	42.9202	2.7628	3.4358e-37	1.8853e-34	sp|Q9LMI0|TPS7_ARATH Probable alpha,alpha-trehalose-phosphate synthase [UDP-forming] 7 OS=Arabidopsis thaliana GN=TPS7 PE=1 SV=1//0
MD16G1085700	347.206	51.2129	2.7612	0.00016898	0.0012637	sp|P09189|HSP7C_PETHY Heat shock cognate 70 kDa protein OS=Petunia hybrida GN=HSP70 PE=2 SV=1//0
MD10G1098800	38.552	5.85872	2.7181	2.6919e-08	4.9588e-07	sp|Q3B724|CALS5_ARATH Callose synthase 5 OS=Arabidopsis thaliana GN=CALS5 PE=1 SV=1//0
MD12G1174700	671.97	103.129	2.7039	0.00012006	0.00093647	sp|Q9FGS0|CP31B_ARATH RNA-binding protein CP31B, chloroplastic OS=Arabidopsis thaliana GN=CP31B PE=1 SV=1//4.73618e-16
MD14G1015900	1565.16	240.937	2.6996	6.4653e-56	2.0467e-52	-//-
MD15G1076300	45.4699	7.07196	2.6847	3.8476e-06	4.4082e-05	-//-
MD13G1063900	564.455	89.2079	2.6616	0.00012824	0.00099104	sp|Q42410|ZAT12_ARATH Zinc finger protein ZAT12 OS=Arabidopsis thaliana GN=ZAT12 PE=2 SV=1//2.20697e-34
MD05G1218200	609.849	96.7977	2.6554	3.2989e-35	1.4919e-32	-//-
MD04G1123300	28.7224	4.59465	2.6441	1.9842e-06	2.4259e-05	-//-
MD16G1133100	80.0003	12.8739	2.6356	1.4741e-05	0.00014653	-//-
MD17G1195300	64.423	10.4239	2.6277	1.5483e-11	4.9508e-10	sp|Q6S7B0|TAF5_ARATH Transcription initiation factor TFIID subunit 5 OS=Arabidopsis thaliana GN=TAF5 PE=1 SV=1//0
MD13G1093600	111.908	18.124	2.6263	2.4952e-07	3.7231e-06	sp|Q9SJZ2|PER17_ARATH Peroxidase 17 OS=Arabidopsis thaliana GN=PER17 PE=2 SV=1//1.11228e-166
MD15G1021500	1649.85	267.643	2.624	2.0632e-32	7.3833e-30	sp|Q945K2|MDL2_PRUDU (R)-mandelonitrile lyase 2 OS=Prunus dulcis GN=MDL2 PE=1 SV=1//0
MD15G1014200	248.867	40.4471	2.6213	9.085e-07	1.1999e-05	sp|Q0JBH9|ERG3_ORYSJ Elicitor-responsive protein 3 OS=Oryza sativa subsp. japonica GN=ERG3 PE=2 SV=1//6.51281e-51
MD07G1234200	13.9407	2.27139	2.6177	0.00090812	0.0054894	sp|P30182|TOP2_ARATH DNA topoisomerase 2 OS=Arabidopsis thaliana GN=TOP2 PE=2 SV=2//1.30931e-32
MD01G1158800	774.215	127.222	2.6054	7.1718e-19	5.9077e-17	sp|Q6ZAR0|ROC1_ORYSJ Homeobox-leucine zipper protein ROC1 OS=Oryza sativa subsp. japonica GN=ROC1 PE=2 SV=1//2.67341e-10
MD06G1198600	75.8719	12.5798	2.5925	3.8206e-09	8.1805e-08	-//-
MD11G1235500	1395.22	236.412	2.5611	2.4732e-07	3.6956e-06	sp|Q9SJZ2|PER17_ARATH Peroxidase 17 OS=Arabidopsis thaliana GN=PER17 PE=2 SV=1//0
MD17G1013400	51.8096	8.97531	2.5292	8.3357e-08	1.3849e-06	sp|Q9SJ12|ATP7_ARATH Probable ATP synthase 24 kDa subunit, mitochondrial OS=Arabidopsis thaliana GN=At2g21870 PE=1 SV=1//9.18121e-99
MD13G1137200	204.389	35.4759	2.5264	7.0289e-12	2.3613e-10	-//-
MD16G1283300	33.979	5.91059	2.5233	9.4754e-07	1.245e-05	sp|Q96287|KSG8_ARATH Shaggy-related protein kinase theta OS=Arabidopsis thaliana GN=ASK8 PE=2 SV=3//0
MD15G1214500	59.6984	10.3854	2.5231	3.0372e-07	4.4481e-06	sp|Q8LGA1|CCD41_ARATH Cyclin-D4-1 OS=Arabidopsis thaliana GN=CYCD4-1 PE=1 SV=2//1.25109e-85
MD15G1078900	984.907	171.756	2.5196	1.0975e-08	2.1787e-07	sp|F4JC97|PSME4_ARATH Proteasome activator subunit 4 OS=Arabidopsis thaliana GN=PA200 PE=2 SV=2//0
MD06G1044400	1023.77	180.094	2.5071	3.9983e-13	1.6227e-11	sp|Q9FWX2|NAC7_ARATH NAC domain-containing protein 7 OS=Arabidopsis thaliana GN=NAC007 PE=1 SV=2//1.33365e-121
MD13G1155200	163.651	29.2235	2.4854	1.1024e-08	2.1875e-07	sp|F4JC97|PSME4_ARATH Proteasome activator subunit 4 OS=Arabidopsis thaliana GN=PA200 PE=2 SV=2//1.1927e-106
MD10G1303300	18.0067	3.25352	2.4685	0.0006449	0.0040686	sp|P56286|IF2A_SCHPO Eukaryotic translation initiation factor 2 subunit alpha OS=Schizosaccharomyces pombe (strain 972 / ATCC 24843) GN=tif211 PE=1 SV=1//1.65096e-96
MD03G1209200	99.5098	18.0988	2.4589	3.6476e-08	6.5608e-07	sp|Q9SN68|RAF2B_ARATH Ras-related protein RABF2b OS=Arabidopsis thaliana GN=RABF2B PE=1 SV=1//7.35469e-07
MD06G1166000	433.457	79.0412	2.4552	4.5083e-09	9.5242e-08	sp|Q84VY2|NET4B_ARATH Protein NETWORKED 4B OS=Arabidopsis thaliana GN=NET4B PE=2 SV=1//5.14188e-14
MD09G1141500	1250.69	229.2	2.448	4.7467e-11	1.4353e-09	sp|F4IQJ2|ELP5_ARATH Elongator complex protein 5 OS=Arabidopsis thaliana GN=ELP5 PE=1 SV=1//2.18946e-89
MD09G1141100	1052.09	193.528	2.4426	6.0438e-11	1.801e-09	sp|O81833|SD11_ARATH G-type lectin S-receptor-like serine/threonine-protein kinase SD1-1 OS=Arabidopsis thaliana GN=SD11 PE=1 SV=1//1.50054e-32
MD07G1053200	50.11	9.23692	2.4396	0.0012096	0.0070391	sp|Q9ZVR7|PSKR1_ARATH Phytosulfokine receptor 1 OS=Arabidopsis thaliana GN=PSKR1 PE=2 SV=4//9.91697e-06
MD05G1298400	80.31	14.9121	2.4291	6.5247e-13	2.5621e-11	sp|Q84M91|TANB_ARATH Probable microtubule-binding protein TANGLED OS=Arabidopsis thaliana GN=TAN PE=2 SV=1//8.14829e-22
MD01G1228800	913.638	173.833	2.3939	5.8645e-40	4.1611e-37	sp|Q96G97|BSCL2_HUMAN Seipin OS=Homo sapiens GN=BSCL2 PE=1 SV=3//2.2717e-06
MD06G1138500	117.119	22.3869	2.3872	3.8727e-16	2.3437e-14	sp|P27879|HSP11_MEDSA 18.1 kDa class I heat shock protein (Fragment) OS=Medicago sativa GN=HSP18.1 PE=2 SV=1//2.86236e-24
MD04G1195900	519.355	100.252	2.3731	1.028e-10	2.9419e-09	sp|Q84WP6|NAC43_ARATH NAC domain-containing protein 43 OS=Arabidopsis thaliana GN=NAC043 PE=2 SV=2//6.86011e-13
MD09G1055000	200.994	39.0503	2.3637	8.4629e-05	0.00068815	sp|Q43088|RBCMT_PEA Ribulose-1,5 bisphosphate carboxylase/oxygenase large subunit N-methyltransferase, chloroplastic OS=Pisum sativum GN=RBCMT PE=1 SV=1//4.53796e-07
MD16G1189900	8243.07	1608.2	2.3577	2.5427e-12	9.1441e-11	sp|Q8LGM7|MOCOS_SOLLC Molybdenum cofactor sulfurase OS=Solanum lycopersicum GN=FLACCA PE=2 SV=1//9.37966e-54
MD03G1269900	20.6793	4.05702	2.3497	0.00027806	0.0019561	sp|Q9LHT0|TRNHF_ARATH Tropinone reductase homolog At5g06060 OS=Arabidopsis thaliana GN=At5g06060 PE=2 SV=1//2.82607e-122
MD12G1157100	73.2167	14.5216	2.334	3.6238e-11	1.1138e-09	sp|Q9F234|AGL2_BACTQ Alpha-glucosidase 2 OS=Bacillus thermoamyloliquefaciens PE=3 SV=1//6.9328e-136
MD05G1204700	1364.63	271.281	2.3306	0.00047842	0.0031456	sp|C0LGP4|Y3475_ARATH Probable LRR receptor-like serine/threonine-protein kinase At3g47570 OS=Arabidopsis thaliana GN=At3g47570 PE=2 SV=1//0
MD15G1443700	51.0367	10.287	2.3107	1.4575e-07	2.2849e-06	sp|Q7XJ98|KATAM_ARATH Xyloglucan galactosyltransferase KATAMARI1 OS=Arabidopsis thaliana GN=KAM1 PE=1 SV=1//1.83271e-100
MD16G1173500	54.5485	11.0803	2.2995	0.0001632	0.0012263	sp|P09189|HSP7C_PETHY Heat shock cognate 70 kDa protein OS=Petunia hybrida GN=HSP70 PE=2 SV=1//0
MD09G1140700	539.507	109.607	2.2993	6.95e-16	4.0512e-14	-//-
MD10G1120200	5180.58	1053.73	2.2976	1.6998e-12	6.2235e-11	sp|Q9FQ04|XRN4_ARATH 5&apos;-3&apos; exoribonuclease 4 OS=Arabidopsis thaliana GN=XRN4 PE=2 SV=1//1.43142e-127
MD06G1004100	348.375	71.1417	2.2919	1.9083e-24	3.1874e-22	sp|P59910|DJB13_HUMAN DnaJ homolog subfamily B member 13 OS=Homo sapiens GN=DNAJB13 PE=2 SV=1//5.77466e-40
MD01G1047200	72.9309	14.9405	2.2873	8.5647e-11	2.4839e-09	sp|Q9FLN4|RK27_ARATH 50S ribosomal protein L27, chloroplastic OS=Arabidopsis thaliana GN=RPL27 PE=2 SV=1//1.77233e-45
MD16G1011800	50.9916	10.4737	2.2835	1.8805e-07	2.8822e-06	sp|C0LGT1|Y5129_ARATH Probable LRR receptor-like serine/threonine-protein kinase At5g10290 OS=Arabidopsis thaliana GN=At5g10290 PE=2 SV=1//0
MD01G1153600	1099.46	226.046	2.2821	6.0485e-13	2.3865e-11	-//-
MD15G1081300	1962.63	406.622	2.271	2.4305e-22	3.0776e-20	sp|Q9FZ70|FDL1_ARATH F-box/FBD/LRR-repeat protein At1g13570 OS=Arabidopsis thaliana GN=At1g13570 PE=2 SV=1//2.88717e-81
MD15G1374500	3305.17	686.253	2.2679	3.1089e-20	3.0681e-18	sp|P27082|SODC_NICPL Superoxide dismutase [Cu-Zn] OS=Nicotiana plumbaginifolia GN=SODCC PE=2 SV=2//2.87093e-87
MD08G1206500	53.2022	11.1007	2.2608	1.8821e-08	3.5562e-07	sp|Q94JU3|CSN7_ARATH COP9 signalosome complex subunit 7 OS=Arabidopsis thaliana GN=CSN7 PE=1 SV=1//1.12311e-33
MD17G1269000	4568.92	961.472	2.2485	1.1166e-10	3.1735e-09	sp|P10978|POLX_TOBAC Retrovirus-related Pol polyprotein from transposon TNT 1-94 OS=Nicotiana tabacum PE=2 SV=1//8.85962e-09
MD11G1061600	20.0838	4.25173	2.2399	0.00067778	0.0042435	sp|Q9SIT5|CHX15_ARATH Cation/H(+) antiporter 15 OS=Arabidopsis thaliana GN=CHX15 PE=2 SV=1//6.20851e-136
MD09G1026400	24.8557	5.27026	2.2376	0.0012663	0.0073212	sp|Q3E906|CD205_ARATH Cell division cycle 20.5, cofactor of APC complex OS=Arabidopsis thaliana GN=CDC20-5 PE=1 SV=2//2.89036e-117
MD05G1340300	80.8859	17.1744	2.2356	1.1041e-06	1.4311e-05	sp|Q9SIC7|Y2142_ARATH B3 domain-containing protein At2g31420 OS=Arabidopsis thaliana GN=At2g31420 PE=3 SV=1//2.81611e-07
MD17G1207500	52.0726	11.1178	2.2277	1.4514e-06	1.8266e-05	sp|Q6H5X0|RIP2_ORYSJ Putative ripening-related protein 2 OS=Oryza sativa subsp. japonica GN=Os02g0637000 PE=3 SV=1//1.90243e-62
MD15G1025600	44.9829	9.63971	2.2223	2.983e-07	4.3734e-06	-//-
MD04G1111700	25.9823	5.60407	2.213	0.00012147	0.00094583	sp|Q9SYF0|GLIP2_ARATH GDSL esterase/lipase 2 OS=Arabidopsis thaliana GN=GLIP2 PE=2 SV=1//3.75126e-48
MD10G1159200	72.3319	15.7418	2.2	2.1023e-10	5.662e-09	sp|O23657|RABC1_ARATH Ras-related protein RABC1 OS=Arabidopsis thaliana GN=RABC1 PE=1 SV=1//2.09448e-105
MD04G1154400	1181.34	259.289	2.1878	3.4092e-05	0.00030905	-//-
MD17G1218200	105.893	23.2814	2.1854	5.0074e-12	1.7327e-10	sp|P10978|POLX_TOBAC Retrovirus-related Pol polyprotein from transposon TNT 1-94 OS=Nicotiana tabacum PE=2 SV=1//6.29834e-71
MD00G1180100	65.531	14.412	2.1849	9.2889e-08	1.526e-06	sp|Q99PG2|OGFR_MOUSE Opioid growth factor receptor OS=Mus musculus GN=Ogfr PE=2 SV=1//1.24357e-10
MD07G1282000	2061.62	456.772	2.1742	5.2654e-53	1.5478e-49	sp|Q6Z8C8|CDKF4_ORYSJ Cyclin-dependent kinase F-4 OS=Oryza sativa subsp. japonica GN=CDKF-4 PE=2 SV=1//6.37113e-171
MD07G1043500	1227.38	273.677	2.165	2.2345e-10	5.9828e-09	sp|Q12504|RKM4_YEAST Ribosomal lysine N-methyltransferase 4 OS=Saccharomyces cerevisiae (strain ATCC 204508 / S288c) GN=RKM4 PE=1 SV=1//2.00536e-09
MD03G1242000	8871.49	1986.84	2.1587	2.9818e-07	4.3732e-06	sp|Q6YXH5|ZHD1_ORYSJ Zinc-finger homeodomain protein 1 OS=Oryza sativa subsp. japonica GN=ZHD1 PE=2 SV=1//9.34415e-60
MD00G1200100	55.565	12.5289	2.1489	3.3807e-08	6.1073e-07	sp|F4JGZ1|MED16_ARATH Mediator of RNA polymerase II transcription subunit 16 OS=Arabidopsis thaliana GN=MED16 PE=1 SV=1//3.66133e-08
MD08G1240600	111.705	25.2687	2.1443	8.6004e-08	1.4226e-06	sp|Q940M2|AGT21_ARATH Alanine--glyoxylate aminotransferase 2 homolog 1, mitochondrial OS=Arabidopsis thaliana GN=AGT2 PE=2 SV=1//6.66659e-41
MD15G1037300	358.832	81.4353	2.1396	3.0519e-09	6.6664e-08	sp|Q9NRH1|YAED1_HUMAN Yae1 domain-containing protein 1 OS=Homo sapiens GN=YAE1D1 PE=2 SV=1//1.86928e-08
MD15G1081900	436.435	99.4985	2.133	1.1363e-12	4.259e-11	sp|Q8LDS5|THO7A_ARATH THO complex subunit 7A OS=Arabidopsis thaliana GN=THO7A PE=1 SV=1//2.43905e-46
MD09G1037000	4237.85	966.521	2.1325	4.6908e-05	0.0004105	sp|P32295|ARG7_VIGRR Indole-3-acetic acid-induced protein ARG7 OS=Vigna radiata var. radiata GN=ARG7 PE=2 SV=1//1.21975e-14
MD03G1067700	179.423	41.1907	2.123	3.5843e-11	1.1033e-09	-//-
MD09G1232900	28.9637	6.69376	2.1134	6.9164e-05	0.00057746	-//-
MD08G1161700	863.964	200.059	2.1105	1.1657e-12	4.3612e-11	sp|Q9SZ67|WRK19_ARATH Probable WRKY transcription factor 19 OS=Arabidopsis thaliana GN=WRKY19 PE=2 SV=1//2.72963e-54
MD16G1211300	47.6118	11.0541	2.1067	1.0099e-05	0.00010447	sp|F4JKH6|TSS_ARATH Protein TSS OS=Arabidopsis thaliana GN=TSS PE=1 SV=1//0
MD16G1132600	58.6591	13.7283	2.0952	4.1463e-08	7.3804e-07	sp|Q6DR24|Y3795_ARATH Uncharacterized protein At3g17950 OS=Arabidopsis thaliana GN=Y-3 PE=1 SV=1//7.98428e-26
MD15G1427000	1162.91	273.123	2.0901	1.858e-42	1.7782e-39	-//-
MD12G1002300	12583.9	2957.41	2.0892	1.5067e-09	3.5012e-08	sp|O49558|PP331_ARATH Pentatricopeptide repeat-containing protein At4g21170 OS=Arabidopsis thaliana GN=At4g21170 PE=3 SV=2//5.25778e-158
MD04G1175600	70.9398	16.8042	2.0778	2.178e-09	4.9113e-08	sp|Q8L9S1|R18AL_ARATH 60S ribosomal protein L18a-like protein OS=Arabidopsis thaliana GN=At1g29970 PE=2 SV=2//3.87693e-14
MD10G1192800	2889.72	686.611	2.0734	1.1337e-07	1.8188e-06	-//-
MD15G1008100	1288.13	309.05	2.0594	7.8213e-05	0.00064297	sp|Q0IIM8|TBC8B_HUMAN TBC1 domain family member 8B OS=Homo sapiens GN=TBC1D8B PE=1 SV=2//4.69717e-40
MD07G1227100	36.9624	8.87687	2.0579	0.0001327	0.0010221	sp|Q9LN01|PPR21_ARATH Pentatricopeptide repeat-containing protein At1g08070, chloroplastic OS=Arabidopsis thaliana GN=PCMP-H12 PE=2 SV=1//1.36563e-18
MD17G1099500	1417.61	343.526	2.045	1.0683e-43	1.1273e-40	sp|Q9SZK1|PP355_ARATH Pentatricopeptide repeat-containing protein At4g38010 OS=Arabidopsis thaliana GN=PCMP-E45 PE=3 SV=1//2.01204e-54
MD04G1161400	313.922	76.0742	2.0449	6.5463e-15	3.3342e-13	sp|O64481|SBT25_ARATH Subtilisin-like protease SBT2.5 OS=Arabidopsis thaliana GN=SBT2.5 PE=2 SV=1//4.94087e-175
MD16G1285000	230.415	55.9638	2.0417	1.0989e-20	1.1363e-18	sp|Q9SJE8|ALMT2_ARATH Aluminum-activated malate transporter 2 OS=Arabidopsis thaliana GN=ALMT2 PE=2 SV=2//1.56005e-145
MD17G1099600	4953.25	1208.77	2.0348	1.9016e-23	2.775e-21	-//-
MD15G1043100	3294.06	804.48	2.0337	1.1218e-05	0.00011476	sp|P59082|LFS_ALLCE Lachrymatory-factor synthase OS=Allium cepa GN=LFS PE=1 SV=1//4.42528e-07
MD14G1076500	159.686	39.0142	2.0332	1.3125e-05	0.000132	sp|Q43385|DOF37_ARATH Dof zinc finger protein DOF3.7 OS=Arabidopsis thaliana GN=DOF3.7 PE=1 SV=2//4.89988e-48
MD12G1256200	35.1524	8.6051	2.0304	0.00010134	0.00080691	sp|Q9M5L0|RL35_EUPES 60S ribosomal protein L35 OS=Euphorbia esula GN=RPL35 PE=2 SV=1//1.0603e-56
MD12G1036700	334.991	82.4007	2.0234	1.558e-06	1.9513e-05	sp|O80834|AHL9_ARATH AT-hook motif nuclear-localized protein 9 OS=Arabidopsis thaliana GN=AHL9 PE=2 SV=1//1.10212e-50
MD05G1301100	32.4789	8.02151	2.0176	0.00010024	0.00079896	sp|Q9FM66|PLY21_ARATH Putative pectate lyase 21 OS=Arabidopsis thaliana GN=At5g55720 PE=3 SV=1//7.51487e-37
MD16G1047700	4827.37	1195.35	2.0138	3.4644e-15	1.8444e-13	-//-
MD04G1236900	94.8955	23.6222	2.0062	0.00068025	0.0042577	sp|Q9SIY8|LAC5_ARATH Laccase-5 OS=Arabidopsis thaliana GN=LAC5 PE=2 SV=1//0
MD13G1025600	48.6275	12.1465	2.0012	6.7655e-07	9.1906e-06	-//-
MD13G1205600	357.142	89.4027	1.9981	1.311e-25	2.4194e-23	-//-
MD04G1170900	2295.1	574.963	1.997	2.7075e-08	4.983e-07	sp|Q8VZL6|SWC4_ARATH SWR1-complex protein 4 OS=Arabidopsis thaliana GN=SWC4 PE=1 SV=1//0
MD17G1078600	1228.34	307.892	1.9962	1.169e-09	2.7622e-08	-//-
MD11G1049600	416.773	104.808	1.9915	2.6054e-27	5.9445e-25	sp|Q0WV90|TPR1_ARATH Topless-related protein 1 OS=Arabidopsis thaliana GN=TPR1 PE=1 SV=3//6.70105e-24
MD06G1047600	32.4086	8.16165	1.9894	0.00030008	0.0020899	sp|Q9LYL9|Y3623_ARATH BTB/POZ domain-containing protein At3g56230 OS=Arabidopsis thaliana GN=At3g56230 PE=2 SV=1//5.1209e-43
MD00G1104700	326.791	82.3589	1.9884	4.6971e-12	1.6326e-10	sp|P17407|21KD_DAUCA 21 kDa protein OS=Daucus carota PE=2 SV=1//8.00232e-37
MD05G1314900	405.775	102.272	1.9883	0.00016796	0.0012572	sp|P09189|HSP7C_PETHY Heat shock cognate 70 kDa protein OS=Petunia hybrida GN=HSP70 PE=2 SV=1//0
MD16G1040800	1402.55	353.549	1.9881	1.2286e-41	1.0758e-38	-//-
MD03G1273500	404.075	102.056	1.9853	5.0105e-06	5.5699e-05	sp|Q8RVQ5|SEC10_ARATH Exocyst complex component SEC10 OS=Arabidopsis thaliana GN=SEC10 PE=1 SV=2//0
MD08G1004200	29.1861	7.37744	1.9841	0.001605	0.0089779	sp|Q9FIZ3|GSO2_ARATH LRR receptor-like serine/threonine-protein kinase GSO2 OS=Arabidopsis thaliana GN=GSO2 PE=2 SV=2//2.13339e-10
MD02G1141600	147.432	37.2878	1.9833	4.1292e-15	2.1675e-13	sp|Q9C7N5|GDL14_ARATH GDSL esterase/lipase At1g29660 OS=Arabidopsis thaliana GN=At1g29660 PE=2 SV=1//2.39275e-79
MD05G1019100	554.11	140.688	1.9777	1.2229e-11	3.9597e-10	sp|Q9LW07|PGLR3_ARATH Probable polygalacturonase At3g15720 OS=Arabidopsis thaliana GN=At3g15720 PE=1 SV=1//6.83457e-64
MD12G1256800	1535.89	390.062	1.9773	3.6029e-09	7.7427e-08	sp|Q6Z8L2|LAC9_ORYSJ Putative laccase-9 OS=Oryza sativa subsp. japonica GN=LAC9 PE=3 SV=1//0
MD10G1254300	3086.94	786.019	1.9735	2.9582e-07	4.3439e-06	sp|Q8LFY8|ATL54_ARATH RING-H2 finger protein ATL54 OS=Arabidopsis thaliana GN=ATL54 PE=2 SV=2//8.81757e-37
MD01G1148600	4151.18	1057.89	1.9723	8.2177e-14	3.6403e-12	sp|Q1G3M2|LYRM9_ARATH LYR motif-containing protein At3g19508 OS=Arabidopsis thaliana GN=At3g19508 PE=3 SV=1//6.93553e-33
MD03G1017300	36.4997	9.30695	1.9715	3.093e-05	0.0002838	sp|Q9BQ70|TCF25_HUMAN Transcription factor 25 OS=Homo sapiens GN=TCF25 PE=1 SV=1//3.37233e-48
MD13G1030300	185.456	47.296	1.9713	3.3303e-05	0.00030301	sp|O49841|RAC2A_ARATH Ras-related protein RABC2a OS=Arabidopsis thaliana GN=RABC2A PE=1 SV=1//1.17803e-105
MD07G1097700	172.043	43.9034	1.9704	1.3332e-12	4.9341e-11	sp|Q9FL28|FLS2_ARATH LRR receptor-like serine/threonine-protein kinase FLS2 OS=Arabidopsis thaliana GN=FLS2 PE=1 SV=1//1.38738e-15
MD13G1228000	491.937	125.535	1.9704	6.5345e-07	8.8956e-06	sp|Q9ZQ47|GRDP1_ARATH Glycine-rich domain-containing protein 1 OS=Arabidopsis thaliana GN=GRDP1 PE=2 SV=1//0
MD12G1086800	8850.39	2262	1.9681	3.2885e-09	7.1189e-08	-//-
MD10G1157900	1369.03	351.363	1.9621	4.7162e-08	8.2836e-07	sp|A5PK19|MET13_BOVIN Methyltransferase-like protein 13 OS=Bos taurus GN=METTL13 PE=2 SV=1//4.21142e-100
MD05G1229500	110.821	28.5216	1.9581	4.8296e-05	0.00042145	-//-
MD11G1219900	127.235	32.9167	1.9506	2.4941e-13	1.0431e-11	-//-
MD10G1060900	24.2132	6.27168	1.9489	0.00060893	0.0038773	sp|Q9XEF0|BH051_ARATH Transcription factor bHLH51 OS=Arabidopsis thaliana GN=BHLH51 PE=2 SV=1//9.06157e-36
MD09G1236700	4789.82	1246.27	1.9424	7.5754e-12	2.5263e-10	sp|Q9FXA2|PABP8_ARATH Polyadenylate-binding protein 8 OS=Arabidopsis thaliana GN=PAB8 PE=1 SV=1//0
MD07G1268800	24058.9	6284.29	1.9367	1.6317e-08	3.1203e-07	sp|Q9FGH9|E70B1_ARATH Exocyst complex component EXO70B1 OS=Arabidopsis thaliana GN=EXO70B1 PE=1 SV=1//9.26831e-30
MD17G1048300	2214.66	579.755	1.9336	9.609e-25	1.6477e-22	sp|Q9LT17|BBR_ARATH E3 ubiquitin ligase BIG BROTHER-related OS=Arabidopsis thaliana GN=BBR PE=2 SV=1//3.00389e-22
MD05G1127700	90.2493	23.713	1.9282	2.548e-10	6.7606e-09	sp|P24397|HY6H_HYONI Hyoscyamine 6-dioxygenase OS=Hyoscyamus niger GN=H6H PE=1 SV=1//3.16821e-29
MD16G1090000	371.692	98.0164	1.923	1.653e-05	0.00016208	sp|Q944A7|Y4523_ARATH Probable serine/threonine-protein kinase At4g35230 OS=Arabidopsis thaliana GN=At4g35230 PE=1 SV=1//5.64322e-41
MD15G1420900	310.29	81.9085	1.9215	0.001793	0.0098622	sp|Q1PE51|QWRF7_ARATH QWRF motif-containing protein 7 OS=Arabidopsis thaliana GN=QWRF7 PE=2 SV=1//1.16751e-42
MD01G1196800	1808.41	478.811	1.9172	1.2598e-05	0.00012735	sp|Q9Y485|DMXL1_HUMAN DmX-like protein 1 OS=Homo sapiens GN=DMXL1 PE=1 SV=3//1.44612e-18
MD07G1032500	133.2	35.4406	1.9101	1.9163e-13	8.1468e-12	-//-
MD16G1097400	635.582	169.421	1.9075	8.5185e-31	2.6161e-28	sp|Q50228|FMDA_METME Formamidase OS=Methylophilus methylotrophus GN=fmdA PE=1 SV=1//2.04084e-53
MD10G1106000	28.3009	7.56624	1.9032	0.00031808	0.0022	-//-
MD14G1116200	35.0854	9.38506	1.9024	6.9269e-05	0.00057822	sp|Q93ZD7|MRS24_ARATH Magnesium transporter MRS2-4 OS=Arabidopsis thaliana GN=MRS2-4 PE=2 SV=1//1.7212e-13
MD09G1204200	144.775	38.7873	1.9002	1.7735e-12	6.4874e-11	sp|Q9SJ52|YLS9_ARATH Protein YLS9 OS=Arabidopsis thaliana GN=YLS9 PE=2 SV=1//1.49961e-06
MD15G1007000	283.452	75.9443	1.9001	1.6156e-20	1.6457e-18	sp|O49500|MBR2_ARATH E3 ubiquitin-protein ligase MBR2 OS=Arabidopsis thaliana GN=MBR2 PE=1 SV=1//6.55182e-83
MD05G1210700	46.5505	12.4803	1.8991	3.0676e-06	3.5966e-05	-//-
MD03G1170700	710.239	190.981	1.8949	8.2204e-32	2.8191e-29	sp|Q56XE8|HXK4_ARATH Hexokinase-4 OS=Arabidopsis thaliana GN=At3g20040 PE=2 SV=2//0
MD11G1071700	27.3524	7.38865	1.8883	0.00047421	0.0031228	sp|C0LGT6|EFR_ARATH LRR receptor-like serine/threonine-protein kinase EFR OS=Arabidopsis thaliana GN=EFR PE=1 SV=1//1.17302e-23
MD11G1054600	563.305	152.485	1.8852	1.6645e-13	7.1278e-12	-//-
MD01G1217200	42.2867	11.466	1.8828	1.1581e-05	0.00011812	sp|Q9SSE9|JMJ25_ARATH Lysine-specific demethylase JMJ25 OS=Arabidopsis thaliana GN=JMJ25 PE=1 SV=1//3.20674e-54
MD09G1073000	76.5982	20.8644	1.8763	1.2341e-06	1.5801e-05	sp|O22476|BRI1_ARATH Protein BRASSINOSTEROID INSENSITIVE 1 OS=Arabidopsis thaliana GN=BRI1 PE=1 SV=1//2.39459e-06
MD17G1226100	503.052	137.265	1.8737	1.0716e-22	1.4272e-20	sp|O49859|C82A4_SOYBN Cytochrome P450 82A4 OS=Glycine max GN=CYP82A4 PE=2 SV=1//1.53339e-168
MD14G1094300	3917.42	1072.35	1.8691	6.2578e-10	1.5495e-08	sp|Q9LRR4|R13L1_ARATH Putative disease resistance RPP13-like protein 1 OS=Arabidopsis thaliana GN=RPPL1 PE=3 SV=1//5.41189e-71
MD14G1006600	1095.43	300.07	1.8681	9.0721e-21	9.573e-19	sp|O04209|CLC2_ARATH Clathrin light chain 2 OS=Arabidopsis thaliana GN=CLC2 PE=1 SV=1//1.88718e-22
MD08G1181000	183.614	50.5191	1.8618	1.3657e-10	3.8025e-09	sp|P46441|N2B_HAEIR Putative ATPase N2B OS=Haematobia irritans PE=2 SV=1//1.70725e-10
MD11G1019000	103.199	28.3959	1.8617	7.6857e-11	2.2496e-09	-//-
MD07G1029500	34.485	9.49366	1.8609	0.00035648	0.0024334	-//-
MD11G1112600	129.335	35.6503	1.8591	1.1679e-10	3.3033e-09	sp|P27598|PHSL_IPOBA Alpha-1,4 glucan phosphorylase L isozyme, chloroplastic/amyloplastic OS=Ipomoea batatas PE=2 SV=1//0
MD05G1002900	3678.81	1016.62	1.8555	2.943e-10	7.7191e-09	-//-
MD12G1102600	2234.38	618.161	1.8538	7.0406e-18	5.2395e-16	sp|O65693|RBFA_ARATH Probable ribosome-binding factor A, chloroplastic OS=Arabidopsis thaliana GN=At4g34730 PE=2 SV=2//2.7739e-78
MD09G1103300	756.709	209.695	1.8514	9.0792e-07	1.1999e-05	sp|Q9C8S6|Y1322_ARATH C2 domain-containing protein At1g63220 OS=Arabidopsis thaliana GN=At1g63220 PE=1 SV=1//1.92813e-41
MD03G1078200	1638.31	454.811	1.8489	8.9563e-06	9.4025e-05	sp|P26569|H12_ARATH Histone H1.2 OS=Arabidopsis thaliana GN=At2g30620 PE=1 SV=1//1.42436e-19
MD01G1218000	3057.63	850.555	1.8459	7.0712e-08	1.1926e-06	-//-
MD03G1107900	5978.9	1663.61	1.8456	7.6637e-06	8.1558e-05	-//-
MD10G1003000	4579.53	1274.45	1.8453	5.4056e-35	2.3417e-32	-//-
MD07G1248700	777.997	216.937	1.8425	5.214e-06	5.7727e-05	sp|P46547|PIP_AERSO Proline iminopeptidase OS=Aeromonas sobria GN=pip PE=1 SV=3//3.86139e-103
MD07G1210400	2414.46	674.023	1.8408	2.8135e-20	2.7968e-18	sp|Q54RF3|EI2BE_DICDI Translation initiation factor eIF-2B subunit epsilon OS=Dictyostelium discoideum GN=eif2b5 PE=3 SV=1//1.11157e-114
MD01G1107400	64.8871	18.1293	1.8396	1.443e-07	2.264e-06	sp|Q7XJ98|KATAM_ARATH Xyloglucan galactosyltransferase KATAMARI1 OS=Arabidopsis thaliana GN=KAM1 PE=1 SV=1//5.06542e-108
MD12G1096800	324.397	90.7247	1.8382	0.00019133	0.0014055	sp|C0LGP4|Y3475_ARATH Probable LRR receptor-like serine/threonine-protein kinase At3g47570 OS=Arabidopsis thaliana GN=At3g47570 PE=2 SV=1//1.12074e-16
MD10G1064900	10021.2	2802.82	1.8381	1.816e-29	4.9492e-27	-//-
MD07G1258400	177.769	49.7541	1.8371	6.8883e-08	1.1642e-06	sp|Q8H0Y1|OP24B_ARATH Outer envelope pore protein 24B, chloroplastic OS=Arabidopsis thaliana GN=OEP24B PE=2 SV=1//2.45004e-17
MD08G1195600	39.3481	11.0215	1.836	1.1319e-05	0.00011567	sp|Q84JL3|SINA3_ARATH E3 ubiquitin-protein ligase SINAT3 OS=Arabidopsis thaliana GN=SINAT3 PE=2 SV=1//0
MD07G1266700	34.4889	9.69262	1.8312	0.00041229	0.0027616	-//-
MD15G1097500	4488.6	1261.64	1.831	1.93e-15	1.069e-13	sp|P53780|METC_ARATH Cystathionine beta-lyase, chloroplastic OS=Arabidopsis thaliana GN=At3g57050 PE=1 SV=1//1.19121e-98
MD09G1116700	25.4724	7.16023	1.8309	0.00061244	0.003893	sp|A0MES8|ABI4_ARATH Ethylene-responsive transcription factor ABI4 OS=Arabidopsis thaliana GN=ABI4 PE=1 SV=2//4.96125e-20
MD15G1039300	2990.57	841.05	1.8302	1.1122e-32	4.0504e-30	-//-
MD08G1068000	548.668	154.896	1.8246	4.381e-27	9.6409e-25	sp|Q9SSR0|RBL5_ARATH RHOMBOID-like protein 5 OS=Arabidopsis thaliana GN=RBL5 PE=3 SV=1//1.31793e-55
MD02G1107000	2409.3	680.327	1.8243	0.00062365	0.0039545	sp|Q9SNC6|PUB13_ARATH U-box domain-containing protein 13 OS=Arabidopsis thaliana GN=PUB13 PE=1 SV=1//4.46617e-127
MD02G1014800	77.8151	21.9964	1.8228	1.0103e-06	1.3216e-05	sp|Q9LEX0|P2A13_ARATH F-box protein PP2-A13 OS=Arabidopsis thaliana GN=PP2A13 PE=1 SV=1//2.03565e-51
MD05G1113400	63.3197	17.9019	1.8225	2.4366e-07	3.653e-06	sp|Q40522|RB11D_TOBAC Ras-related protein Rab11D OS=Nicotiana tabacum GN=RAB11D PE=2 SV=1//3.56167e-141
MD09G1072800	508.836	143.898	1.8222	2.8796e-26	5.7249e-24	sp|P10978|POLX_TOBAC Retrovirus-related Pol polyprotein from transposon TNT 1-94 OS=Nicotiana tabacum PE=2 SV=1//5.02235e-54
MD05G1225100	26.0477	7.36832	1.8217	0.00063271	0.0040033	sp|O22806|BUBR1_ARATH Mitotic spindle checkpoint protein BUBR1 OS=Arabidopsis thaliana GN=BUBR1 PE=1 SV=2//2.83063e-24
MD07G1223200	43.6793	12.3658	1.8206	3.3706e-05	0.00030601	sp|Q681X4|ZAT5_ARATH Zinc finger protein ZAT5 OS=Arabidopsis thaliana GN=ZAT5 PE=2 SV=1//1.88696e-32
MD05G1211000	841.117	238.293	1.8196	1.0481e-30	3.1715e-28	sp|Q5NB11|CHI10_ORYSJ Chitinase 10 OS=Oryza sativa subsp. japonica GN=Cht10 PE=2 SV=1//1.68636e-126
MD16G1151000	523.803	148.844	1.8152	0.00038941	0.0026276	sp|P58684|SPCS2_ARATH Probable signal peptidase complex subunit 2 OS=Arabidopsis thaliana GN=At2g39960 PE=2 SV=1//3.78709e-20
MD14G1171600	865.94	247.673	1.8058	9.306e-16	5.3117e-14	-//-
MD07G1051300	2731.39	783.4	1.8018	7.2115e-20	6.8068e-18	sp|Q9LRE6|DPOD1_ORYSJ DNA polymerase delta catalytic subunit OS=Oryza sativa subsp. japonica GN=POLD1 PE=2 SV=1//0
MD15G1125200	7769.83	2230.71	1.8004	3.0075e-42	2.6906e-39	sp|Q9FJ95|DHSO_ARATH Sorbitol dehydrogenase OS=Arabidopsis thaliana GN=SDH PE=1 SV=1//0
MD16G1050100	47.5644	13.6967	1.796	4.6368e-06	5.1994e-05	sp|Q9MB95|1A11_PRUMU 1-aminocyclopropane-1-carboxylate synthase 1 OS=Prunus mume GN=ACS1 PE=2 SV=1//0
MD09G1141700	279.842	80.6012	1.7957	1.4227e-06	1.7932e-05	sp|Q6H5X0|RIP2_ORYSJ Putative ripening-related protein 2 OS=Oryza sativa subsp. japonica GN=Os02g0637000 PE=3 SV=1//3.19889e-25
MD16G1050700	1024.76	295.451	1.7943	1.5725e-10	4.3229e-09	sp|Q9FF61|SM3L1_ARATH Putative SWI/SNF-related matrix-associated actin-dependent regulator of chromatin subfamily A member 3-like 1 OS=Arabidopsis thaliana GN=At5g05130 PE=2 SV=1//3.44002e-119
MD02G1291300	61.3102	17.7366	1.7894	4.2417e-07	6.0069e-06	sp|Q9FGD7|PUB50_ARATH Putative U-box domain-containing protein 50 OS=Arabidopsis thaliana GN=PUB50 PE=3 SV=1//4.92317e-140
MD05G1191100	2219.04	642.394	1.7884	6.0451e-10	1.5023e-08	-//-
MD01G1205900	2923.27	846.414	1.7881	2.0643e-09	4.6832e-08	sp|Q42384|PRL1_ARATH Protein pleiotropic regulatory locus 1 OS=Arabidopsis thaliana GN=PRL1 PE=1 SV=1//1.93259e-08
MD15G1092200	914.865	265.247	1.7862	8.8128e-06	9.2637e-05	sp|Q8RVQ9|HTR12_ARATH Histone H3-like centromeric protein HTR12 OS=Arabidopsis thaliana GN=HTR12 PE=1 SV=3//1.79095e-17
MD04G1197100	2757.86	800.19	1.7851	8.4383e-05	0.00068656	sp|O65717|CNGC1_ARATH Cyclic nucleotide-gated ion channel 1 OS=Arabidopsis thaliana GN=CNGC1 PE=1 SV=1//2.4927e-14
MD10G1301800	230.615	67.0387	1.7824	0.000327	0.0022545	sp|Q9SNB1|U7E11_ARATH UDP-glycosyltransferase 76E11 OS=Arabidopsis thaliana GN=UGT76E11 PE=2 SV=1//3.16763e-49
MD17G1062200	1020.52	296.977	1.7809	6.6099e-26	1.2535e-23	sp|Q40392|TMVRN_NICGU TMV resistance protein N OS=Nicotiana glutinosa GN=N PE=1 SV=1//1.67176e-48
MD07G1071700	21.7625	6.33858	1.7796	0.0016078	0.0089925	sp|Q07423|HEX6_RICCO Hexose carrier protein HEX6 OS=Ricinus communis GN=HEX6 PE=2 SV=1//3.76871e-151
MD15G1366800	289.469	84.4843	1.7767	7.1777e-19	5.9077e-17	-//-
MD05G1237100	37.8904	11.0702	1.7752	6.0755e-05	0.0005156	sp|Q54XS6|UBE2C_DICDI Probable ubiquitin-conjugating enzyme E2 C OS=Dictyostelium discoideum GN=ube2c PE=3 SV=1//9.61141e-67
MD08G1068400	2371.81	693.094	1.7749	1.5246e-13	6.5424e-12	sp|A7PZL3|PGLR_VITVI Probable polygalacturonase OS=Vitis vinifera GN=GSVIVT00026920001 PE=1 SV=1//8.88701e-91
MD10G1222900	23.9707	7.01418	1.7729	0.0011047	0.0065019	-//-
MD12G1218000	148.797	43.6343	1.7698	0.00026124	0.0018517	sp|Q9M2S4|LRKS4_ARATH L-type lectin-domain containing receptor kinase S.4 OS=Arabidopsis thaliana GN=LECRKS4 PE=2 SV=1//0
MD16G1165100	135.302	39.7127	1.7685	2.1265e-11	6.6855e-10	sp|Q7XKV4|BGL12_ORYSJ Beta-glucosidase 12 OS=Oryza sativa subsp. japonica GN=BGLU12 PE=2 SV=2//0
MD16G1095900	22.9322	6.74137	1.7663	0.0016942	0.009399	sp|P28304|QOR1_ECOLI Quinone oxidoreductase 1 OS=Escherichia coli (strain K12) GN=qorA PE=1 SV=1//1.10264e-91
MD04G1164400	45.1825	13.2838	1.7661	1.1478e-05	0.00011718	sp|Q9M358|UVSSA_ARATH UV-stimulated scaffold protein A homolog OS=Arabidopsis thaliana GN=At3g61800 PE=3 SV=1//0
MD15G1152700	7873.81	2315.77	1.7656	4.5842e-15	2.382e-13	sp|P73625|MUTS2_SYNY3 Endonuclease MutS2 OS=Synechocystis sp. (strain PCC 6803 / Kazusa) GN=mutS2 PE=3 SV=1//2.54877e-110
MD14G1080900	1029.5	303.874	1.7604	0.00011283	0.00088578	-//-
MD13G1163600	48.3182	14.2761	1.759	9.2937e-06	9.7122e-05	-//-
MD02G1034700	918.873	271.506	1.7589	1.2208e-18	9.851e-17	sp|Q38833|CHLG_ARATH Chlorophyll synthase, chloroplastic OS=Arabidopsis thaliana GN=CHLG PE=2 SV=1//0
MD09G1233000	1654.68	488.925	1.7589	2.7969e-10	7.3687e-09	sp|Q6IV56|RN141_DANRE RING finger protein 141 OS=Danio rerio GN=rnf141 PE=2 SV=2//2.09013e-07
MD13G1161500	49.4423	14.6099	1.7588	8.3657e-05	0.00068186	-//-
MD09G1141200	190.534	56.358	1.7574	4.4826e-15	2.3321e-13	sp|Q5UNY4|YL728_MIMIV Uncharacterized protein L728 OS=Acanthamoeba polyphaga mimivirus GN=MIMI_L728 PE=4 SV=1//4.40914e-61
MD05G1189100	1697.42	502.745	1.7554	0.0010079	0.0060036	sp|Q8BKU8|TM87B_MOUSE Transmembrane protein 87B OS=Mus musculus GN=Tmem87b PE=2 SV=1//4.1398e-50
MD12G1147500	292.1	86.6798	1.7527	2.2638e-16	1.424e-14	sp|Q96328|SAC8_ARATH Phosphoinositide phosphatase SAC8 OS=Arabidopsis thaliana GN=SAC8 PE=2 SV=1//0
MD05G1104700	182.693	54.2165	1.7526	9.3801e-10	2.2521e-08	sp|Q96453|1433D_SOYBN 14-3-3-like protein D OS=Glycine max GN=GF14D PE=2 SV=1//1.24808e-147
MD02G1141400	2306.31	684.634	1.7522	4.4542e-15	2.3203e-13	sp|Q94AP0|ALN_ARATH Allantoinase OS=Arabidopsis thaliana GN=ALN PE=1 SV=1//0
MD16G1116500	346.892	103.014	1.7516	9.4294e-07	1.2398e-05	sp|Q93Z92|RING4_ARATH E3 ubiquitin-protein ligase At4g11680 OS=Arabidopsis thaliana GN=At4g11680 PE=2 SV=1//1.11174e-110
MD16G1006700	29.2077	8.70033	1.7472	0.00067777	0.0042435	sp|Q9SIT5|CHX15_ARATH Cation/H(+) antiporter 15 OS=Arabidopsis thaliana GN=CHX15 PE=2 SV=1//1.92888e-102
MD09G1024100	76.709	22.8641	1.7463	6.764e-08	1.1479e-06	-//-
MD00G1082100	756.487	225.547	1.7459	3.9217e-26	7.6852e-24	-//-
MD16G1001100	1114.17	333.277	1.7412	1.1024e-21	1.3074e-19	sp|Q8VZ95|VAP11_ARATH Vesicle-associated protein 1-1 OS=Arabidopsis thaliana GN=PVA11 PE=1 SV=1//4.44373e-84
MD11G1258400	24139	7230.77	1.7391	7.6481e-16	4.4267e-14	sp|P93692|SPZ2B_WHEAT Serpin-Z2B OS=Triticum aestivum PE=1 SV=1//1.15357e-13
MD02G1233100	61.816	18.5744	1.7347	5.2459e-07	7.2787e-06	sp|Q9C778|ELP4_ARATH Elongator complex protein 4 OS=Arabidopsis thaliana GN=ELP4 PE=1 SV=1//1.82521e-33
MD15G1430600	634.263	190.635	1.7343	9.6017e-26	1.7799e-23	sp|Q40392|TMVRN_NICGU TMV resistance protein N OS=Nicotiana glutinosa GN=N PE=1 SV=1//5.08421e-109
MD00G1021600	137.199	41.3886	1.729	1.5279e-11	4.8894e-10	sp|P46293|RS16_GOSHI 40S ribosomal protein S16 OS=Gossypium hirsutum GN=RPS16 PE=2 SV=1//3.79633e-92
MD00G1080200	27.7937	8.38685	1.7286	0.00094794	0.0056912	sp|Q6S4P4|RF2B_ORYSJ Transcription factor RF2b OS=Oryza sativa subsp. japonica GN=RF2b PE=1 SV=2//1.69381e-84
MD02G1030300	1938.79	586.312	1.7254	1.1615e-06	1.497e-05	sp|Q9M2E2|SDR1_ARATH (+)-neomenthol dehydrogenase OS=Arabidopsis thaliana GN=SDR1 PE=1 SV=1//1.3773e-99
MD12G1256100	860.262	260.739	1.7222	4.6484e-11	1.4087e-09	sp|Q9M0G7|PXL2_ARATH Leucine-rich repeat receptor-like protein kinase PXL2 OS=Arabidopsis thaliana GN=PXL2 PE=2 SV=1//1.36645e-76
MD06G1091200	72.0463	21.846	1.7216	1.7619e-07	2.7147e-06	sp|Q9SMR2|TBCC_ARATH Tubulin-folding cofactor C OS=Arabidopsis thaliana GN=TFCC PE=1 SV=1//4.0007e-57
MD11G1121200	3302.04	1002.28	1.7201	1.6788e-05	0.00016422	sp|Q689G6|PRR95_ORYSJ Two-component response regulator-like PRR95 OS=Oryza sativa subsp. japonica GN=PRR95 PE=2 SV=1//5.31862e-97
MD15G1235900	321.721	97.7258	1.719	1.332e-19	1.2263e-17	sp|Q9LF46|HACL_ARATH 2-hydroxyacyl-CoA lyase OS=Arabidopsis thaliana GN=HACL PE=1 SV=1//0
MD15G1053400	1651.4	501.651	1.7189	4.8784e-18	3.7109e-16	sp|Q84WU2|UBP13_ARATH Ubiquitin carboxyl-terminal hydrolase 13 OS=Arabidopsis thaliana GN=UBP13 PE=1 SV=1//1.33009e-38
MD15G1066300	145.796	44.3693	1.7163	4.7378e-08	8.318e-07	sp|Q9FLF4|PUB27_ARATH U-box domain-containing protein 27 OS=Arabidopsis thaliana GN=PUB27 PE=2 SV=1//2.26049e-142
MD11G1232100	2243.8	683.571	1.7148	4.6216e-06	5.188e-05	-//-
MD02G1113200	119.481	36.4297	1.7136	2.9582e-10	7.749e-09	sp|Q5IBC5|ESP1_ARATH Separase OS=Arabidopsis thaliana GN=ESP1 PE=2 SV=1//0
MD15G1344600	87.1808	26.6809	1.7082	8.0768e-09	1.6414e-07	sp|P0C5E2|Y1839_ARATH Probable serine/threonine-protein kinase At1g18390 OS=Arabidopsis thaliana GN=At1g18390 PE=2 SV=2//7.19509e-140
MD14G1193100	17275.2	5290.84	1.7071	1.6129e-22	2.0807e-20	sp|Q8W468|ARI8_ARATH Probable E3 ubiquitin-protein ligase ARI8 OS=Arabidopsis thaliana GN=ARI8 PE=2 SV=1//3.90811e-178
MD07G1070400	232.227	71.224	1.7051	2.4944e-09	5.5639e-08	sp|O64705|PP184_ARATH Pentatricopeptide repeat-containing protein At2g34400 OS=Arabidopsis thaliana GN=PCMP-E23 PE=3 SV=2//4.6077e-11
MD13G1009300	2098.79	644.085	1.7042	4.1167e-20	4.0241e-18	sp|Q791F6|TPRA1_RAT Transmembrane protein adipocyte-associated 1 OS=Rattus norvegicus GN=Tpra1 PE=2 SV=1//5.06643e-09
MD09G1096800	291.173	89.3916	1.7037	0.00020006	0.0014632	sp|Q38845|2AAA_ARATH Serine/threonine-protein phosphatase 2A 65 kDa regulatory subunit A alpha isoform OS=Arabidopsis thaliana GN=PP2AA1 PE=1 SV=1//5.06369e-32
MD02G1017500	1012.63	310.954	1.7033	3.8628e-15	2.0423e-13	sp|Q9ZSP5|AIR3_ARATH Subtilisin-like protease SBT5.3 OS=Arabidopsis thaliana GN=AIR3 PE=2 SV=1//0
MD12G1040100	111.394	34.2321	1.7023	6.52e-10	1.6125e-08	-//-
MD03G1067500	408.117	125.559	1.7006	1.0018e-06	1.3113e-05	sp|Q9ZPH9|PMTF_ARATH Probable methyltransferase PMT15 OS=Arabidopsis thaliana GN=At4g00750 PE=2 SV=1//0
MD11G1288500	368.293	113.643	1.6963	4.4054e-20	4.2758e-18	sp|B9DHD7|VAP22_ARATH Vesicle-associated protein 2-2 OS=Arabidopsis thaliana GN=PVA22 PE=1 SV=1//1.69265e-51
MD03G1067300	791.74	244.338	1.6961	7.0714e-18	5.2529e-16	-//-
MD02G1232400	110.71	34.1723	1.6959	5.7295e-10	1.4334e-08	sp|Q9FL07|ATL46_ARATH RING-H2 finger protein ATL46 OS=Arabidopsis thaliana GN=ATL46 PE=2 SV=1//1.08385e-92
MD05G1224100	189.118	58.447	1.6941	8.1528e-13	3.1593e-11	sp|A0ZZ82|NU5C_GOSBA NAD(P)H-quinone oxidoreductase subunit 5, chloroplastic OS=Gossypium barbadense GN=ndhF PE=3 SV=1//4.9807e-14
MD08G1135100	25799.3	7978.92	1.6931	6.8115e-39	4.4494e-36	sp|Q9URW6|YIE2_SCHPO SH3 domain-containing protein PJ696.02 OS=Schizosaccharomyces pombe (strain 972 / ATCC 24843) GN=SPAPJ696.02 PE=1 SV=1//1.50387e-29
MD13G1184700	7279.04	2251.62	1.6928	0.00029572	0.0020654	sp|O04015|P5CS_ACTDE Delta-1-pyrroline-5-carboxylate synthase OS=Actinidia deliciosa PE=2 SV=1//0
MD15G1175300	1430.23	442.597	1.6922	1.2543e-08	2.4546e-07	sp|Q5EA50|RABEK_BOVIN Rab9 effector protein with kelch motifs OS=Bos taurus GN=RABEPK PE=2 SV=1//1.06566e-10
MD07G1242500	256.812	79.5494	1.6908	2.1868e-16	1.3782e-14	sp|C0LGP4|Y3475_ARATH Probable LRR receptor-like serine/threonine-protein kinase At3g47570 OS=Arabidopsis thaliana GN=At3g47570 PE=2 SV=1//0
MD07G1182200	1189.63	368.87	1.6893	1.5443e-10	4.2567e-09	sp|O65390|APA1_ARATH Aspartic proteinase A1 OS=Arabidopsis thaliana GN=APA1 PE=1 SV=1//0
MD15G1043200	76.1764	23.6601	1.6869	9.0755e-08	1.4939e-06	sp|Q09851|AYR1_SCHPO NADPH-dependent 1-acyldihydroxyacetone phosphate reductase OS=Schizosaccharomyces pombe (strain 972 / ATCC 24843) GN=ayr1 PE=3 SV=2//5.13586e-32
MD01G1172800	2466.75	766.544	1.6862	9.3397e-34	3.7682e-31	sp|F4IUE7|COV1_ARATH Protein CONTINUOUS VASCULAR RING 1 OS=Arabidopsis thaliana GN=COV1 PE=1 SV=2//8.3934e-12
MD07G1008100	38.6187	12.0175	1.6842	7.0669e-05	0.00058828	sp|Q03441|RMD1_YEAST Sporulation protein RMD1 OS=Saccharomyces cerevisiae (strain ATCC 204508 / S288c) GN=RMD1 PE=1 SV=1//6.18045e-07
MD04G1224400	302.842	94.4348	1.6812	1.1379e-06	1.4693e-05	sp|Q8L7K9|MAO2_ARATH NAD-dependent malic enzyme 2, mitochondrial OS=Arabidopsis thaliana GN=NAD-ME2 PE=1 SV=1//0
MD03G1257500	9877.32	3082.33	1.6801	2.8243e-38	1.7881e-35	sp|O49403|HFA4A_ARATH Heat stress transcription factor A-4a OS=Arabidopsis thaliana GN=HSFA4A PE=2 SV=1//5.04351e-107
MD09G1088700	4827.29	1507.37	1.6792	4.0378e-14	1.8504e-12	-//-
MD09G1119000	1086.93	340.115	1.6762	4.012e-09	8.5415e-08	sp|Q8RWI9|AB15G_ARATH ABC transporter G family member 15 OS=Arabidopsis thaliana GN=ABCG15 PE=2 SV=2//4.59464e-94
MD06G1128400	1395.33	436.739	1.6758	9.9991e-08	1.6303e-06	sp|O81097|RPB8A_ARATH DNA-directed RNA polymerases II and V subunit 8A OS=Arabidopsis thaliana GN=NRPB8A PE=1 SV=1//1.70009e-30
MD05G1236900	25.7835	8.08354	1.6734	0.0016017	0.0089617	sp|D8VPP5|AL11A_OLEEU Pectinesterase 1 OS=Olea europaea PE=1 SV=1//1.67485e-48
MD02G1113800	1295.43	406.354	1.6726	4.0804e-10	1.0404e-08	sp|A6BM06|ACCO1_DICMU 1-aminocyclopropane-1-carboxylate oxidase OS=Dictyostelium mucoroides GN=aco PE=3 SV=1//9.53926e-31
MD00G1021800	2249.62	705.725	1.6725	9.9684e-06	0.00010331	sp|Q9M365|FB331_ARATH Probable F-box protein At3g61730 OS=Arabidopsis thaliana GN=RMF PE=1 SV=2//2.70513e-131
MD03G1221200	65.2196	20.4643	1.6722	4.855e-07	6.8004e-06	-//-
MD00G1115400	143.894	45.1553	1.672	1.9521e-08	3.6799e-07	-//-
MD05G1242100	45.4236	14.2568	1.6718	4.9057e-05	0.00042691	sp|Q9M568|PAL1_RUBID Phenylalanine ammonia-lyase 1 OS=Rubus idaeus GN=PAL1 PE=2 SV=1//0
MD04G1098900	96.573	30.3864	1.6682	0.00034686	0.0023775	sp|P05478|HSP16_SOYBN 18.5 kDa class I heat shock protein OS=Glycine max GN=HSP18.5-C PE=3 SV=1//8.77846e-22
MD05G1223400	361.169	113.659	1.668	3.3699e-13	1.3882e-11	-//-
MD00G1075400	1000.97	315.142	1.6673	0.00137	0.0078261	sp|D4N502|DIOX3_PAPSO Codeine O-demethylase OS=Papaver somniferum GN=CODM PE=1 SV=1//1.26052e-51
MD07G1259200	342.801	108.128	1.6646	4.0015e-15	2.1085e-13	sp|Q9C7N4|GDL15_ARATH GDSL esterase/lipase At1g29670 OS=Arabidopsis thaliana GN=At1g29670 PE=2 SV=1//3.25222e-47
MD10G1290300	2305.19	727.25	1.6644	3.4405e-30	9.9708e-28	sp|Q9FIW4|BGL42_ARATH Beta-glucosidase 42 OS=Arabidopsis thaliana GN=BGLU42 PE=2 SV=1//0
MD09G1247300	3921.04	1237.42	1.6639	1.1156e-16	7.2991e-15	sp|Q863B3|SND1_BOVIN Staphylococcal nuclease domain-containing protein 1 OS=Bos taurus GN=SND1 PE=1 SV=1//4.09437e-146
MD07G1234600	51.1462	16.1842	1.66	1.2005e-05	0.00012189	sp|Q9C5W9|ARFR_ARATH Auxin response factor 18 OS=Arabidopsis thaliana GN=ARF18 PE=2 SV=1//0
MD05G1139200	53.8213	17.0364	1.6596	0.0017744	0.0097757	sp|O82528|RL15_PETHY 60S ribosomal protein L15 OS=Petunia hybrida GN=RPL15 PE=2 SV=1//4.12935e-47
MD16G1031000	1035.36	327.799	1.6593	6.6988e-06	7.2299e-05	sp|O65729|RL18_CICAR 60S ribosomal protein L18 (Fragment) OS=Cicer arietinum GN=RPL18 PE=2 SV=1//7.97055e-21
MD14G1197400	49.7317	15.7461	1.6592	3.6808e-05	0.00033008	-//-
MD02G1017600	82.9609	26.2957	1.6576	9.3372e-08	1.5315e-06	sp|Q9H0G5|NSRP1_HUMAN Nuclear speckle splicing regulatory protein 1 OS=Homo sapiens GN=NSRP1 PE=1 SV=1//4.47225e-09
MD10G1145900	42.7299	13.5576	1.6561	0.00025485	0.0018127	-//-
MD11G1081200	794.286	252.27	1.6547	2.6372e-15	1.4262e-13	-//-
MD09G1050300	81.8134	25.9925	1.6542	2.8525e-05	0.00026385	sp|Q9FMK9|PPA29_ARATH Probable inactive purple acid phosphatase 29 OS=Arabidopsis thaliana GN=PAP29 PE=2 SV=1//2.33514e-115
MD10G1286600	1022.04	325.034	1.6528	2.4699e-09	5.515e-08	sp|Q08237|REXO4_YEAST RNA exonuclease 4 OS=Saccharomyces cerevisiae (strain ATCC 204508 / S288c) GN=REX4 PE=1 SV=1//1.52729e-28
MD04G1035300	560.64	178.31	1.6527	3.7379e-23	5.2322e-21	-//-
MD00G1149300	295.171	94.0545	1.65	3.8863e-17	2.6567e-15	-//-
MD00G1180200	166.941	53.2013	1.6498	8.7423e-09	1.7619e-07	sp|Q9ZNR0|C78A6_ARATH Cytochrome P450 78A6 OS=Arabidopsis thaliana GN=CYP78A6 PE=2 SV=1//0
MD17G1009900	309.641	98.7086	1.6493	4.2857e-18	3.2722e-16	sp|Q9LNU1|CRSP_ARATH CO(2)-response secreted protease OS=Arabidopsis thaliana GN=CRSP PE=2 SV=1//2.32412e-21
MD07G1168000	648.197	206.764	1.6484	2.1249e-08	3.9785e-07	sp|P55081|MFAP1_HUMAN Microfibrillar-associated protein 1 OS=Homo sapiens GN=MFAP1 PE=1 SV=2//2.77714e-43
MD02G1113300	313.378	100.271	1.644	1.5106e-07	2.3593e-06	sp|Q9XEE2|ANXD2_ARATH Annexin D2 OS=Arabidopsis thaliana GN=ANN2 PE=1 SV=1//5.01052e-143
MD07G1259100	143.035	45.8281	1.6421	6.3794e-11	1.8942e-09	-//-
MD15G1073900	220.628	70.7272	1.6413	1.4755e-14	7.0935e-13	-//-
MD09G1135900	146.964	47.1457	1.6403	2.4031e-05	0.00022615	sp|P10978|POLX_TOBAC Retrovirus-related Pol polyprotein from transposon TNT 1-94 OS=Nicotiana tabacum PE=2 SV=1//2.94193e-29
MD07G1019400	69.8158	22.4024	1.6399	0.00015858	0.0011963	sp|Q9LHA8|MD37C_ARATH Probable mediator of RNA polymerase II transcription subunit 37c OS=Arabidopsis thaliana GN=MED37C PE=1 SV=1//8.36693e-36
MD15G1235800	200.498	64.3444	1.6397	1.5078e-14	7.2402e-13	-//-
MD07G1029200	27.5493	8.85064	1.6382	0.0012534	0.0072578	-//-
MD17G1146100	3483.67	1119.96	1.6372	3.3316e-09	7.2008e-08	-//-
MD15G1048900	527.947	169.739	1.6371	9.1438e-08	1.504e-06	sp|Q84TJ0|PMT6_ARATH Probable methyltransferase PMT6 OS=Arabidopsis thaliana GN=At3g10200 PE=2 SV=1//4.10817e-115
MD07G1259300	417.52	134.279	1.6366	4.2496e-20	4.1441e-18	sp|P49237|E13B_MAIZE Glucan endo-1,3-beta-glucosidase, acidic isoform OS=Zea mays PE=2 SV=1//4.29103e-48
MD12G1034100	2934.51	943.751	1.6366	8.9071e-10	2.146e-08	-//-
MD10G1025000	65.6183	21.1351	1.6345	2.289e-06	2.7519e-05	sp|Q0WMJ8|SIPL4_ARATH Signal peptide peptidase-like 4 OS=Arabidopsis thaliana GN=SPPL4 PE=2 SV=1//0
MD13G1120100	5960	1922.58	1.6323	5.6863e-05	0.00048671	sp|Q9ZPS9|BRL2_ARATH Serine/threonine-protein kinase BRI1-like 2 OS=Arabidopsis thaliana GN=BRL2 PE=1 SV=1//9.68314e-07
MD10G1259300	2061.31	665.458	1.6311	2.5367e-14	1.1876e-12	sp|Q50EX6|ODO1_PETHY Protein ODORANT1 OS=Petunia hybrida GN=ODO1 PE=2 SV=1//2.92176e-90
MD12G1006400	2977.61	961.454	1.6309	4.6699e-13	1.8749e-11	sp|P24548|PGLR_OENOR Exopolygalacturonase (Fragment) OS=Oenothera organensis PE=2 SV=1//1.59865e-101
MD09G1026200	35.8793	11.5928	1.6299	0.0003565	0.0024334	-//-
MD08G1022800	137.909	44.5641	1.6298	0.0010486	0.0062143	sp|Q9FHK4|Y5519_ARATH Uncharacterized protein At5g05190 OS=Arabidopsis thaliana GN=Y-1 PE=1 SV=1//9.71421e-10
MD02G1315600	622.665	201.528	1.6275	3.0378e-24	4.9807e-22	-//-
MD17G1086200	211.194	68.3605	1.6273	2.5407e-06	3.0289e-05	sp|Q9FL28|FLS2_ARATH LRR receptor-like serine/threonine-protein kinase FLS2 OS=Arabidopsis thaliana GN=FLS2 PE=1 SV=1//9.12753e-48
MD11G1123600	817.677	264.796	1.6266	1.7858e-07	2.7493e-06	-//-
MD02G1228800	445.988	144.457	1.6264	3.9565e-13	1.6078e-11	sp|Q9Y4D2|DGLA_HUMAN Sn1-specific diacylglycerol lipase alpha OS=Homo sapiens GN=DAGLA PE=1 SV=3//4.39957e-07
MD02G1000500	732.137	237.715	1.6229	7.5123e-07	1.0129e-05	sp|Q6GLP4|RMD5A_XENLA Protein RMD5 homolog A OS=Xenopus laevis GN=rmnd5a PE=2 SV=1//4.71116e-64
MD01G1129400	215.676	70.0723	1.622	1.5017e-08	2.8891e-07	-//-
MD11G1275800	6265.42	2038.66	1.6198	3.8633e-35	1.7281e-32	sp|O80396|M2K3_ARATH Mitogen-activated protein kinase kinase 3 OS=Arabidopsis thaliana GN=MKK3 PE=1 SV=1//1.64593e-38
MD12G1194200	52.473	17.1134	1.6164	2.2177e-05	0.00021034	sp|Q09FW9|RPOB_NANDO DNA-directed RNA polymerase subunit beta OS=Nandina domestica GN=rpoB PE=3 SV=1//9.14683e-26
MD07G1215600	415.56	135.909	1.6124	1.5795e-10	4.3392e-09	sp|Q84K47|AB2A_ARATH ABC transporter A family member 2 OS=Arabidopsis thaliana GN=ABCA2 PE=2 SV=1//0
MD03G1259100	1821.5	597.306	1.6086	8.679e-07	1.1518e-05	sp|B6VJS4|ROMT_VITVI Trans-resveratrol di-O-methyltransferase OS=Vitis vinifera GN=ROMT PE=1 SV=2//1.1047e-117
MD07G1216600	76.6633	25.1483	1.6081	2.3391e-07	3.5209e-06	sp|P21357|AROF_SOLTU Phospho-2-dehydro-3-deoxyheptonate aldolase 1, chloroplastic OS=Solanum tuberosum GN=SHKA PE=1 SV=2//2.92131e-149
MD16G1091900	81.2809	26.6974	1.6062	2.8005e-07	4.1411e-06	-//-
MD10G1198500	1868.87	614.58	1.6045	1.3931e-12	5.1509e-11	sp|Q9FN03|UVR8_ARATH Ultraviolet-B receptor UVR8 OS=Arabidopsis thaliana GN=UVR8 PE=1 SV=1//5.24886e-27
MD15G1244700	76.9099	25.3007	1.604	6.3168e-05	0.00053401	sp|Q9SFB5|SCP27_ARATH Serine carboxypeptidase-like 27 OS=Arabidopsis thaliana GN=SCPL27 PE=2 SV=1//0
MD11G1085000	291.74	96.0391	1.603	2.5226e-16	1.5777e-14	-//-
MD02G1113100	42.198	13.8957	1.6025	0.00052253	0.0033998	sp|C0LGP4|Y3475_ARATH Probable LRR receptor-like serine/threonine-protein kinase At3g47570 OS=Arabidopsis thaliana GN=At3g47570 PE=2 SV=1//6.05652e-08
MD06G1004700	99.8427	32.8991	1.6016	2.1247e-07	3.2254e-06	sp|Q9LFT5|EPFL1_ARATH EPIDERMAL PATTERNING FACTOR-like protein 1 OS=Arabidopsis thaliana GN=EPFL1 PE=1 SV=1//1.49818e-23
MD15G1073600	151.054	49.8311	1.6	0.0013332	0.0076479	-//-
MD14G1112200	67.4494	22.2895	1.5974	1.8322e-06	2.2555e-05	sp|O14734|ACOT8_HUMAN Acyl-coenzyme A thioesterase 8 OS=Homo sapiens GN=ACOT8 PE=1 SV=1//3.20366e-49
MD17G1125900	126.815	41.9166	1.5971	6.1512e-10	1.5268e-08	sp|Q8LED3|TBL3_ARATH Protein trichome birefringence-like 3 OS=Arabidopsis thaliana GN=TBL3 PE=2 SV=1//0
MD04G1060300	705.848	233.791	1.5941	1.6988e-16	1.0856e-14	sp|Q7KWM5|ALG2_DICDI Alpha-1,3/1,6-mannosyltransferase ALG2 OS=Dictyostelium discoideum GN=alg2 PE=3 SV=1//2.89711e-35
MD14G1125900	1216.02	402.86	1.5938	2.3794e-20	2.3824e-18	sp|Q940H6|SRK2E_ARATH Serine/threonine-protein kinase SRK2E OS=Arabidopsis thaliana GN=SRK2E PE=1 SV=1//3.42373e-84
MD07G1242400	67.8265	22.4955	1.5922	1.1786e-06	1.5166e-05	sp|Q9M2E2|SDR1_ARATH (+)-neomenthol dehydrogenase OS=Arabidopsis thaliana GN=SDR1 PE=1 SV=1//6.12879e-110
MD16G1019900	118.642	39.3992	1.5904	2.425e-09	5.4237e-08	-//-
MD03G1191400	86.12	28.6024	1.5902	0.00023113	0.001662	-//-
MD02G1306200	3267.64	1085.32	1.5901	1.0589e-32	3.8906e-30	sp|Q9LMH6|FDM4_ARATH Factor of DNA methylation 4 OS=Arabidopsis thaliana GN=FDM4 PE=4 SV=1//8.9372e-11
MD17G1267700	64.0701	21.3074	1.5883	2.6347e-06	3.1256e-05	sp|C0LGQ5|GSO1_ARATH LRR receptor-like serine/threonine-protein kinase GSO1 OS=Arabidopsis thaliana GN=GSO1 PE=2 SV=1//2.21205e-09
MD08G1041800	1560.37	519.891	1.5856	5.2765e-29	1.3571e-26	sp|Q9FKC0|R13A4_ARATH 60S ribosomal protein L13a-4 OS=Arabidopsis thaliana GN=RPL13AD PE=2 SV=1//3.57772e-124
MD11G1119200	57.0224	19.0221	1.5839	1.1705e-05	0.00011917	sp|Q9LNJ5|BH013_ARATH Transcription factor bHLH13 OS=Arabidopsis thaliana GN=BHLH13 PE=2 SV=1//0
MD06G1120000	3857.87	1287.86	1.5828	1.9039e-24	3.1874e-22	sp|Q70DU8|AL3H1_ARATH Aldehyde dehydrogenase family 3 member H1 OS=Arabidopsis thaliana GN=ALDH3H1 PE=1 SV=2//0
MD17G1015900	522.495	174.975	1.5783	7.3509e-12	2.4595e-10	sp|O23090|BH014_ARATH Transcription factor bHLH14 OS=Arabidopsis thaliana GN=BHLH14 PE=2 SV=1//5.05603e-31
MD04G1104700	1316.73	441.223	1.5774	2.0845e-10	5.6178e-09	sp|Q7G9P4|ALDO3_ARATH Abscisic-aldehyde oxidase OS=Arabidopsis thaliana GN=AAO3 PE=1 SV=1//0
MD08G1040800	865.208	289.929	1.5773	3.5826e-08	6.4524e-07	sp|O00566|MPP10_HUMAN U3 small nucleolar ribonucleoprotein protein MPP10 OS=Homo sapiens GN=MPHOSPH10 PE=1 SV=2//9.95306e-38
MD06G1004000	2498.41	838.136	1.5758	9.436e-25	1.6248e-22	sp|Q9XI05|PSB3A_ARATH Proteasome subunit beta type-3-A OS=Arabidopsis thaliana GN=PBC1 PE=1 SV=2//2.46761e-134
MD02G1219700	55.9407	18.7765	1.575	1.5072e-05	0.00014938	sp|Q39204|MYC2_ARATH Transcription factor MYC2 OS=Arabidopsis thaliana GN=MYC2 PE=1 SV=2//2.62479e-27
MD15G1426900	171.554	57.6996	1.572	1.6113e-11	5.1402e-10	sp|Q9SAH7|WRK40_ARATH Probable WRKY transcription factor 40 OS=Arabidopsis thaliana GN=WRKY40 PE=1 SV=1//6.81282e-36
MD15G1082600	206.025	69.3529	1.5708	3.3865e-13	1.3922e-11	sp|P93014|RR5_ARATH 30S ribosomal protein S5, chloroplastic OS=Arabidopsis thaliana GN=rps5 PE=2 SV=1//1.94525e-106
MD07G1261300	268.592	90.6554	1.567	5.6921e-15	2.9171e-13	sp|Q6R2K3|SRF3_ARATH Protein STRUBBELIG-RECEPTOR FAMILY 3 OS=Arabidopsis thaliana GN=SRF3 PE=2 SV=1//1.07789e-08
MD02G1121200	91.4222	30.9696	1.5617	5.0386e-08	8.7824e-07	-//-
MD10G1340100	2087.47	707.69	1.5606	8.6868e-08	1.4351e-06	sp|Q940M2|AGT21_ARATH Alanine--glyoxylate aminotransferase 2 homolog 1, mitochondrial OS=Arabidopsis thaliana GN=AGT2 PE=2 SV=1//9.16177e-15
MD09G1210000	938.746	318.325	1.5602	7.0286e-06	7.5561e-05	-//-
MD17G1080400	29.9803	10.1704	1.5596	0.0015876	0.0088965	sp|Q9C9H7|RLP12_ARATH Receptor-like protein 12 OS=Arabidopsis thaliana GN=RLP12 PE=2 SV=2//7.14291e-06
MD16G1015100	251.163	85.2192	1.5594	4.8621e-05	0.00042374	sp|O23304|BLUS1_ARATH Serine/threonine-protein kinase BLUS1 OS=Arabidopsis thaliana GN=BLUS1 PE=1 SV=1//8.58483e-94
MD12G1208600	2104.39	714.723	1.5579	6.6609e-29	1.7026e-26	sp|O48845|CYB5B_ARATH Cytochrome b5 isoform B OS=Arabidopsis thaliana GN=CYTB5-B PE=1 SV=1//2.70581e-69
MD14G1049100	289.693	98.4287	1.5574	3.1336e-05	0.00028702	sp|Q9XF67|PDPK1_ARATH 3-phosphoinositide-dependent protein kinase 1 OS=Arabidopsis thaliana GN=PDPK1 PE=1 SV=1//0
MD01G1201900	174.293	59.274	1.556	7.6206e-12	2.5339e-10	sp|A6YIH8|C7D55_HYOMU Premnaspirodiene oxygenase OS=Hyoscyamus muticus GN=CYP71D55 PE=1 SV=1//1.77471e-166
MD15G1381800	993.658	338.407	1.554	1.7537e-18	1.396e-16	sp|C0LGP4|Y3475_ARATH Probable LRR receptor-like serine/threonine-protein kinase At3g47570 OS=Arabidopsis thaliana GN=At3g47570 PE=2 SV=1//2.52114e-10
MD08G1040700	845.519	288.18	1.5529	6.9634e-24	1.0653e-21	sp|Q9SJL7|RAX2_ARATH Transcription factor RAX2 OS=Arabidopsis thaliana GN=RAX2 PE=1 SV=1//2.87202e-66
MD10G1191800	694.787	236.889	1.5524	0.0011532	0.0067616	-//-
MD11G1171900	441.999	150.774	1.5517	1.6343e-12	6.005e-11	sp|Q42384|PRL1_ARATH Protein pleiotropic regulatory locus 1 OS=Arabidopsis thaliana GN=PRL1 PE=1 SV=1//0
MD00G1021300	87.2271	29.7563	1.5516	5.9799e-05	0.00050856	sp|Q5SNN4|C3H40_ORYSJ Zinc finger CCCH domain-containing protein 40 OS=Oryza sativa subsp. japonica GN=Os06g0170500 PE=2 SV=1//0
MD16G1071400	478.023	163.245	1.55	9.6233e-13	3.6669e-11	sp|O49318|Y2317_ARATH Probable leucine-rich repeat receptor-like protein kinase At2g33170 OS=Arabidopsis thaliana GN=At2g33170 PE=2 SV=1//7.19208e-36
MD15G1002800	51.3026	17.5365	1.5487	3.9397e-05	0.00035093	sp|Q94KJ7|VPS33_ARATH Vacuolar protein-sorting-associated protein 33 homolog OS=Arabidopsis thaliana GN=VPS33 PE=1 SV=1//0
MD07G1019200	115.572	39.518	1.5482	5.0834e-09	1.0624e-07	sp|Q6R8G0|PHO1A_ARATH Phosphate transporter PHO1 homolog 10 OS=Arabidopsis thaliana GN=PHO1-H10 PE=2 SV=1//2.00213e-65
MD12G1208400	199.434	68.3285	1.5454	9.2507e-13	3.5413e-11	sp|Q9ZVJ5|SGGP_ARATH Haloacid dehalogenase-like hydrolase domain-containing protein Sgpp OS=Arabidopsis thaliana GN=SGPP PE=1 SV=2//3.87487e-40
MD07G1079400	93.5647	32.0694	1.5448	1.099e-07	1.7708e-06	sp|P10978|POLX_TOBAC Retrovirus-related Pol polyprotein from transposon TNT 1-94 OS=Nicotiana tabacum PE=2 SV=1//3.16933e-18
MD11G1278500	3883.07	1331.1	1.5446	7.3049e-32	2.5476e-29	-//-
MD08G1022900	247.204	84.8112	1.5434	1.7443e-09	4.0012e-08	sp|C0LGH3|Y5614_ARATH Probable LRR receptor-like serine/threonine-protein kinase At1g56140 OS=Arabidopsis thaliana GN=At1g56140 PE=2 SV=2//5.68677e-41
MD05G1063300	54.6613	18.7653	1.5425	0.00011028	0.00086888	sp|O80632|MTP11_ARATH Metal tolerance protein 11 OS=Arabidopsis thaliana GN=MTP11 PE=2 SV=1//0
MD15G1278700	1214.36	418.209	1.5379	4.6561e-26	9.0383e-24	sp|Q7KZ85|SPT6H_HUMAN Transcription elongation factor SPT6 OS=Homo sapiens GN=SUPT6H PE=1 SV=2//1.65047e-91
MD06G1111900	2463.17	848.725	1.5371	1.2604e-12	4.6814e-11	sp|Q6XLQ7|CALU_RABIT Calumenin OS=Oryctolagus cuniculus GN=CALU PE=1 SV=2//2.03434e-16
MD11G1012500	1315.83	453.59	1.5365	1.4822e-26	3.0347e-24	sp|F4IFC5|SYTM2_ARATH Threonine--tRNA ligase, chloroplastic/mitochondrial 2 OS=Arabidopsis thaliana GN=EMB2761 PE=2 SV=1//1.86331e-65
MD15G1394400	288.811	99.6509	1.5352	4.8774e-09	1.021e-07	-//-
MD11G1275900	266.612	92.0698	1.5339	0.00029924	0.0020851	sp|P48484|PP14_ARATH Serine/threonine-protein phosphatase PP1 isozyme 4 OS=Arabidopsis thaliana GN=TOPP4 PE=1 SV=1//1.7135e-136
MD14G1167000	568.436	196.318	1.5338	3.2871e-07	4.7868e-06	-//-
MD02G1264400	1270.89	438.945	1.5337	7.9455e-07	1.063e-05	sp|Q9T072|BH025_ARATH Transcription factor bHLH25 OS=Arabidopsis thaliana GN=BHLH25 PE=2 SV=2//1.49297e-68
MD07G1246200	1019.16	352.195	1.5329	3.1316e-24	5.0738e-22	sp|Q1PFC5|PP130_ARATH Pentatricopeptide repeat-containing protein At1g77405 OS=Arabidopsis thaliana GN=At1g77405 PE=2 SV=1//0
MD12G1250500	158.388	54.7463	1.5326	1.9283e-06	2.3639e-05	-//-
MD01G1063100	33.5378	11.604	1.5312	0.0010452	0.0061968	sp|Q9ASX5|Y5520_ARATH Uncharacterized aarF domain-containing protein kinase At5g05200, chloroplastic OS=Arabidopsis thaliana GN=At5g05200 PE=2 SV=1//2.04961e-07
MD02G1003300	504.623	174.833	1.5292	0.00013531	0.0010396	-//-
MD07G1029100	86.6286	30.0473	1.5276	2.9002e-07	4.2748e-06	sp|P47924|RIBA1_ARATH Bifunctional riboflavin biosynthesis protein RIBA 1, chloroplastic OS=Arabidopsis thaliana GN=RIBA1 PE=1 SV=2//0
MD15G1283200	4441.82	1541.62	1.5267	1.5799e-09	3.6567e-08	sp|P29830|HS176_ARATH 17.6 kDa class II heat shock protein OS=Arabidopsis thaliana GN=HSP17.6 PE=2 SV=1//2.69072e-31
MD08G1006000	1198.11	416.707	1.5236	0.00084426	0.0051495	sp|Q8GYH6|RTNLP_ARATH Reticulon-like protein B16 OS=Arabidopsis thaliana GN=RTNLB16 PE=2 SV=1//7.81082e-22
MD02G1106800	55.4561	19.3008	1.5227	2.7571e-05	0.00025567	sp|Q9STS9|PP268_ARATH Putative pentatricopeptide repeat-containing protein At3g47840 OS=Arabidopsis thaliana GN=PCMP-E43 PE=3 SV=1//3.67801e-09
MD07G1261200	696.333	242.534	1.5216	1.0986e-07	1.7708e-06	-//-
MD16G1015000	1523.37	530.738	1.5212	6.9803e-07	9.4711e-06	sp|Q9LSL1|BH093_ARATH Transcription factor bHLH93 OS=Arabidopsis thaliana GN=BHLH93 PE=1 SV=1//1.17797e-89
MD00G1185600	85.2125	29.6915	1.521	3.4787e-07	5.0302e-06	sp|Q9FUY6|JOIN_SOLLC MADS-box protein JOINTLESS OS=Solanum lycopersicum GN=J PE=1 SV=1//4.59889e-88
MD17G1127800	419.628	146.434	1.5189	6.1957e-08	1.0628e-06	-//-
MD10G1258000	3906.74	1364	1.5181	2.6838e-12	9.5957e-11	sp|Q8RXD3|AIP2_ARATH E3 ubiquitin-protein ligase AIP2 OS=Arabidopsis thaliana GN=AIP2 PE=1 SV=1//7.54533e-14
MD11G1306500	2410.06	842.168	1.5169	9.0537e-22	1.0926e-19	-//-
MD10G1175000	2530.51	884.464	1.5166	1.187e-10	3.3504e-09	sp|Q9SZL8|FRS5_ARATH Protein FAR1-RELATED SEQUENCE 5 OS=Arabidopsis thaliana GN=FRS5 PE=2 SV=1//1.10881e-165
MD08G1151300	219.059	76.5784	1.5163	1.3953e-09	3.2587e-08	sp|Q9ZSM8|EZA1_ARATH Histone-lysine N-methyltransferase EZA1 OS=Arabidopsis thaliana GN=EZA1 PE=1 SV=1//0
MD05G1031600	833.209	292.015	1.5126	1.0853e-22	1.4408e-20	sp|O49858|C82A3_SOYBN Cytochrome P450 82A3 OS=Glycine max GN=CYP82A3 PE=2 SV=1//2.31097e-41
MD13G1174100	313.135	109.86	1.5111	4.5624e-10	1.1533e-08	sp|Q8VZG8|Y4885_ARATH Probable LRR receptor-like serine/threonine-protein kinase At4g08850 OS=Arabidopsis thaliana GN=At4g08850 PE=2 SV=3//5.20254e-13
MD09G1025100	303.681	106.719	1.5087	7.1852e-08	1.2094e-06	sp|Q06801|DPEP_SOLTU 4-alpha-glucanotransferase, chloroplastic/amyloplastic OS=Solanum tuberosum GN=DPEP PE=1 SV=1//1.61973e-22
MD07G1082700	760.435	267.325	1.5082	0.00031717	0.0021941	-//-
MD09G1018200	462.816	162.758	1.5077	1.4372e-18	1.1529e-16	sp|Q9M038|SFC1_ARATH Mitochondrial succinate-fumarate transporter 1 OS=Arabidopsis thaliana GN=SFC1 PE=2 SV=1//7.3418e-07
MD03G1073300	288.148	101.499	1.5053	2.3468e-06	2.8157e-05	-//-
MD16G1019800	75.0296	26.4295	1.5053	4.1768e-06	4.7457e-05	-//-
MD16G1035500	1466.58	517.016	1.5042	1.5206e-12	5.6175e-11	sp|Q9SRR0|PEX13_ARATH Peroxisomal membrane protein 13 OS=Arabidopsis thaliana GN=PEX13 PE=1 SV=1//3.16808e-17
MD16G1116600	956.736	337.522	1.5031	1.1859e-23	1.7682e-21	sp|Q9FJH6|AB1F_ARATH ABC transporter F family member 1 OS=Arabidopsis thaliana GN=ABCF1 PE=1 SV=1//0
MD15G1089000	703.849	248.484	1.5021	3.229e-21	3.6208e-19	-//-
MD15G1113900	24578.1	8679.75	1.5016	2.6262e-31	8.5774e-29	sp|Q8W3M4|Y4744_ARATH Uncharacterized protein At4g06744 OS=Arabidopsis thaliana GN=At4g06744 PE=2 SV=1//9.38478e-94
MD15G1078100	340.771	120.483	1.5	6.8817e-16	4.017e-14	-//-
MD17G1278100	539.421	190.799	1.4994	1.1485e-05	0.00011723	sp|Q9LS40|ASPG1_ARATH Protein ASPARTIC PROTEASE IN GUARD CELL 1 OS=Arabidopsis thaliana GN=ASPG1 PE=1 SV=1//1.62127e-110
MD07G1011000	360.961	127.884	1.497	1.1622e-05	0.00011847	sp|Q9LNJ4|C70A2_ARATH Cytochrome P450 703A2 OS=Arabidopsis thaliana GN=CYP703A2 PE=2 SV=1//0
MD09G1016600	6670.14	2365.34	1.4957	4.6073e-29	1.2e-26	sp|P07803|HBL_TRETO Non-symbiotic hemoglobin OS=Trema tomentosa GN=GLB1 PE=1 SV=1//7.9936e-92
MD08G1019100	63.3878	22.4794	1.4956	1.4394e-05	0.00014346	sp|Q9P6Q3|BCS1_SCHPO Probable mitochondrial chaperone bcs1 OS=Schizosaccharomyces pombe (strain 972 / ATCC 24843) GN=SPAC644.07 PE=2 SV=1//7.4417e-28
MD11G1296600	254.433	90.2607	1.4951	4.3409e-11	1.3213e-09	sp|Q9M841|PEX12_ARATH Peroxisome biogenesis protein 12 OS=Arabidopsis thaliana GN=PEX12 PE=1 SV=2//1.71321e-62
MD17G1198100	132.01	46.8574	1.4943	0.00053657	0.0034812	-//-
MD17G1132400	2207.52	783.993	1.4935	4.3558e-11	1.3249e-09	-//-
MD12G1079300	160.261	56.9497	1.4927	0.00014006	0.0010715	sp|P0CG89|H4_SOYBN Histone H4 OS=Glycine max PE=3 SV=1//3.58019e-51
MD15G1210700	990.722	352.805	1.4896	2.7431e-16	1.6924e-14	sp|Q93ZN9|DAPAT_ARATH LL-diaminopimelate aminotransferase, chloroplastic OS=Arabidopsis thaliana GN=DAP PE=1 SV=1//8.63161e-78
MD09G1048100	980.523	349.193	1.4895	2.9056e-23	4.1545e-21	sp|Q9MAP5|SBT33_ARATH Subtilisin-like protease SBT3.3 OS=Arabidopsis thaliana GN=SBT3.3 PE=2 SV=1//6.70097e-18
MD15G1170100	841.714	299.756	1.4895	5.456e-13	2.1715e-11	sp|Q9LI65|WTR24_ARATH WAT1-related protein At3g30340 OS=Arabidopsis thaliana GN=At3g30340 PE=2 SV=1//7.66389e-122
MD06G1100300	79.2509	28.2814	1.4866	8.9171e-05	0.00072124	sp|Q9FNB5|AB6G_ARATH ABC transporter G family member 6 OS=Arabidopsis thaliana GN=ABCG6 PE=2 SV=1//0
MD11G1124400	5762.62	2056.52	1.4865	7.9244e-05	0.00065032	sp|Q8H8U5|IN21B_ORYSJ Protein IN2-1 homolog B OS=Oryza sativa subsp. japonica GN=GSTZ5 PE=2 SV=1//1.56904e-109
MD04G1165000	178.9	63.89	1.4855	0.0004829	0.0031705	sp|C0LGP4|Y3475_ARATH Probable LRR receptor-like serine/threonine-protein kinase At3g47570 OS=Arabidopsis thaliana GN=At3g47570 PE=2 SV=1//8.66396e-75
MD12G1256500	391.938	140.099	1.4842	1.1001e-12	4.1536e-11	sp|P0C8Q9|Y5902_ARATH Uncharacterized protein At5g19025 OS=Arabidopsis thaliana GN=At5g19025 PE=2 SV=3//1.86279e-13
MD07G1008900	6601.27	2361.19	1.4832	6.1287e-13	2.4136e-11	sp|P32069|TRPX_ARATH Anthranilate synthase alpha subunit 2, chloroplastic OS=Arabidopsis thaliana GN=ASA2 PE=2 SV=1//0
MD09G1261900	308.075	110.383	1.4808	3.4068e-06	3.9537e-05	-//-
MD15G1365300	2755.59	987.957	1.4798	4.9125e-16	2.9172e-14	sp|Q9SHI3|RLP2_ARATH Receptor-like protein 2 OS=Arabidopsis thaliana GN=RLP2 PE=2 SV=1//8.49437e-156
MD08G1206400	62.3021	22.3382	1.4798	1.0254e-05	0.00010595	-//-
MD17G1211000	356.193	127.724	1.4796	0.00016341	0.0012272	sp|P09189|HSP7C_PETHY Heat shock cognate 70 kDa protein OS=Petunia hybrida GN=HSP70 PE=2 SV=1//0
MD07G1203300	49.5101	17.7617	1.479	0.00011221	0.00088208	sp|Q9C5S1|MKP1_ARATH Protein-tyrosine-phosphatase MKP1 OS=Arabidopsis thaliana GN=MKP1 PE=1 SV=1//5.3092e-21
MD15G1084200	9981.54	3585.82	1.477	9.4909e-13	3.6265e-11	sp|Q9C955|GAOX4_ARATH Gibberellin 20 oxidase 4 OS=Arabidopsis thaliana GN=GA20OX4 PE=2 SV=1//2.7891e-25
MD09G1016300	2915.98	1048.36	1.4759	4.3088e-28	1.0369e-25	sp|O23530|SNC1_ARATH Protein SUPPRESSOR OF npr1-1, CONSTITUTIVE 1 OS=Arabidopsis thaliana GN=SNC1 PE=1 SV=3//2.32263e-11
MD10G1079900	13867.7	4991.2	1.4743	1.2022e-11	3.9018e-10	-//-
MD13G1051400	1029.71	370.874	1.4732	0.00095524	0.0057305	-//-
MD17G1153200	265.47	95.6245	1.4731	9.2034e-14	4.0594e-12	sp|Q9SUI5|PSAK_ARATH Photosystem I reaction center subunit psaK, chloroplastic OS=Arabidopsis thaliana GN=PSAK PE=2 SV=2//6.5292e-54
MD07G1178900	116.807	42.0894	1.4726	2.4059e-08	4.47e-07	sp|Q5NE24|NSP2_MEDTR Nodulation-signaling pathway 2 protein OS=Medicago truncatula GN=NSP2 PE=1 SV=1//2.81622e-10
MD16G1066800	600.432	216.56	1.4712	1.1009e-19	1.0227e-17	sp|Q42572|DNLI1_ARATH DNA ligase 1 OS=Arabidopsis thaliana GN=LIG1 PE=2 SV=2//2.12845e-165
MD13G1009400	239.624	86.5589	1.469	2.4455e-13	1.0238e-11	-//-
MD05G1235900	67.9589	24.5651	1.468	1.0737e-05	0.00011033	sp|Q9ZPY9|P4KG4_ARATH Phosphatidylinositol 4-kinase gamma 4 OS=Arabidopsis thaliana GN=PI4KG4 PE=1 SV=1//0
MD03G1199000	37.8015	13.6662	1.4678	0.0012054	0.0070196	sp|Q9LYN8|EMS1_ARATH Leucine-rich repeat receptor protein kinase EMS1 OS=Arabidopsis thaliana GN=EMS1 PE=1 SV=1//3.10236e-77
MD17G1086500	322.388	116.68	1.4662	1.0015e-07	1.6316e-06	-//-
MD02G1291200	189.557	68.6357	1.4656	7.5208e-10	1.8335e-08	-//-
MD17G1172800	104.613	37.8955	1.465	6.9724e-08	1.1774e-06	-//-
MD12G1264000	52.1399	18.9071	1.4635	4.6889e-05	0.00041047	sp|Q6BDA0|ELF6_ARATH Probable lysine-specific demethylase ELF6 OS=Arabidopsis thaliana GN=ELF6 PE=1 SV=1//1.0763e-57
MD02G1249700	412.107	149.612	1.4618	1.0053e-16	6.6196e-15	sp|Q9FLS9|PP441_ARATH Pentatricopeptide repeat-containing protein At5g61800 OS=Arabidopsis thaliana GN=PCMP-E8 PE=2 SV=1//1.29805e-177
MD01G1144400	3261.53	1184.5	1.4613	2.087e-27	4.825e-25	sp|Q8VZW3|CFI3_ARATH Probable chalcone--flavonone isomerase 3 OS=Arabidopsis thaliana GN=CHI3 PE=1 SV=1//1.10474e-08
MD07G1264100	650.542	236.337	1.4608	2.207e-06	2.6686e-05	-//-
MD04G1164300	36.145	13.1398	1.4599	0.0010316	0.0061296	sp|Q1JPN0|STR7_ARATH Rhodanese-like domain-containing protein 7 OS=Arabidopsis thaliana GN=STR7 PE=2 SV=1//0
MD05G1130300	14460.3	5260.93	1.4587	5.5012e-30	1.5506e-27	-//-
MD01G1213600	2472.18	900.738	1.4566	2.3461e-17	1.642e-15	sp|Q54NS8|AIFB_DICDI Apoptosis-inducing factor homolog B OS=Dictyostelium discoideum GN=aifB PE=3 SV=1//5.34288e-38
MD10G1078100	137.38	50.0686	1.4562	1.2184e-05	0.00012356	-//-
MD17G1287500	507.604	185.088	1.4555	2.4346e-10	6.4722e-09	sp|Q0IGK1|MBD4L_ARATH Methyl-CpG-binding domain protein 4-like protein OS=Arabidopsis thaliana GN=MBD4L PE=1 SV=1//4.772e-82
MD03G1107000	38.0673	13.9006	1.4534	0.0005362	0.0034795	sp|Q42569|C90A1_ARATH Cytochrome P450 90A1 OS=Arabidopsis thaliana GN=CYP90A1 PE=2 SV=1//0
MD15G1066400	398.715	145.686	1.4525	1.0344e-16	6.7891e-15	sp|Q9LN01|PPR21_ARATH Pentatricopeptide repeat-containing protein At1g08070, chloroplastic OS=Arabidopsis thaliana GN=PCMP-H12 PE=2 SV=1//6.79662e-136
MD05G1316300	1187.34	433.894	1.4523	2.6463e-23	3.8482e-21	sp|Q8R1R3|STAR7_MOUSE StAR-related lipid transfer protein 7, mitochondrial OS=Mus musculus GN=Stard7 PE=2 SV=2//4.2736e-11
MD10G1325700	288.116	105.494	1.4495	6.708e-14	2.9973e-12	sp|Q40286|UFOG4_MANES Anthocyanidin 3-O-glucosyltransferase 4 (Fragment) OS=Manihot esculenta GN=GT4 PE=2 SV=1//1.46024e-58
MD07G1163800	80.244	29.3953	1.4488	1.2681e-06	1.6159e-05	sp|P34791|CP20C_ARATH Peptidyl-prolyl cis-trans isomerase CYP20-3, chloroplastic OS=Arabidopsis thaliana GN=CYP20-3 PE=1 SV=1//7.71989e-09
MD16G1245600	1397.11	511.815	1.4487	1.8383e-07	2.823e-06	sp|Q9C8N5|STOP1_ARATH Protein SENSITIVE TO PROTON RHIZOTOXICITY 1 OS=Arabidopsis thaliana GN=STOP1 PE=2 SV=1//1.49281e-12
MD11G1036800	2083.55	763.621	1.4481	1.3926e-26	2.8798e-24	sp|C0LGH2|Y1561_ARATH Probable LRR receptor-like serine/threonine-protein kinase At1g56130 OS=Arabidopsis thaliana GN=At1g56130 PE=2 SV=2//1.43034e-06
MD17G1017500	1033.03	378.707	1.4477	4.673e-16	2.7993e-14	sp|Q9SHI3|RLP2_ARATH Receptor-like protein 2 OS=Arabidopsis thaliana GN=RLP2 PE=2 SV=1//1.08988e-138
MD15G1048500	408.104	149.676	1.4471	3.3784e-13	1.3903e-11	sp|Q1PFR7|LEC2_ARATH B3 domain-containing transcription factor LEC2 OS=Arabidopsis thaliana GN=LEC2 PE=2 SV=1//3.96716e-38
MD02G1163100	135.66	49.7761	1.4465	0.00018371	0.0013592	sp|P24629|HSP71_SOLLC Heat shock cognate 70 kDa protein 1 OS=Solanum lycopersicum GN=HSC-I PE=2 SV=1//9.59263e-105
MD04G1035200	2951.46	1083.37	1.4459	6.6797e-27	1.4243e-24	-//-
MD00G1093200	399.642	146.722	1.4456	4.0983e-06	4.6694e-05	sp|P92949|FRO2_ARATH Ferric reduction oxidase 2 OS=Arabidopsis thaliana GN=FRO2 PE=1 SV=2//0
MD09G1054200	1959.95	720.94	1.4429	5.0878e-24	7.9612e-22	sp|Q4PSU4|AGL61_ARATH Agamous-like MADS-box protein AGL61 OS=Arabidopsis thaliana GN=AGL61 PE=1 SV=1//8.59403e-15
MD08G1019200	156.648	57.6338	1.4425	7.6973e-05	0.00063391	-//-
MD03G1245500	124.786	45.9849	1.4402	0.0014141	0.0080434	sp|Q8VY90|EF105_ARATH Ethylene-responsive transcription factor ERF105 OS=Arabidopsis thaliana GN=ERF105 PE=2 SV=1//1.56779e-54
MD10G1213300	465.685	171.691	1.4395	2.7004e-17	1.8804e-15	sp|Q9MA50|PPR13_ARATH Pentatricopeptide repeat-containing protein At1g05750, chloroplastic OS=Arabidopsis thaliana GN=PDE247 PE=2 SV=1//2.14728e-20
MD05G1028900	70.6324	26.0422	1.4395	5.2179e-06	5.7745e-05	sp|Q8GY11|WRK43_ARATH Probable WRKY transcription factor 43 OS=Arabidopsis thaliana GN=WRKY43 PE=1 SV=1//2.79787e-53
MD16G1050200	85.8753	31.6735	1.439	8.3986e-07	1.12e-05	-//-
MD12G1168100	131.129	48.3649	1.439	0.00033385	0.0022975	-//-
MD02G1141300	91.2243	33.6865	1.4372	0.00032016	0.0022129	sp|Q9M052|U76F1_ARATH UDP-glycosyltransferase 76F1 OS=Arabidopsis thaliana GN=UGT76F1 PE=2 SV=1//1.93953e-143
MD08G1083200	1576.23	582.247	1.4368	7.842e-24	1.1909e-21	sp|Q9M0X9|4CLL7_ARATH 4-coumarate--CoA ligase-like 7 OS=Arabidopsis thaliana GN=4CLL7 PE=1 SV=1//3.62727e-84
MD00G1021500	632.043	233.56	1.4362	4.2122e-05	0.00037295	sp|Q500Z2|ZDH20_ARATH Probable protein S-acyltransferase 15 OS=Arabidopsis thaliana GN=PAT15 PE=2 SV=1//4.73193e-89
MD01G1149800	141.222	52.2009	1.4358	4.2177e-09	8.9655e-08	sp|Q9FR37|AMI1_ARATH Amidase 1 OS=Arabidopsis thaliana GN=AMI1 PE=1 SV=1//1.3486e-175
MD01G1177200	720.223	266.264	1.4356	4.9141e-20	4.7361e-18	sp|Q9FMN4|TCLOT_ARATH Thioredoxin-like protein Clot OS=Arabidopsis thaliana GN=At5g42850 PE=2 SV=1//3.70819e-11
MD01G1213100	15006.3	5554.71	1.4338	2.4597e-06	2.9374e-05	sp|Q9FMN4|TCLOT_ARATH Thioredoxin-like protein Clot OS=Arabidopsis thaliana GN=At5g42850 PE=2 SV=1//1.01407e-18
MD07G1279100	439.126	162.592	1.4334	7.6616e-17	5.1019e-15	sp|U3UA11|UGT7_CATRO UDP-glucose iridoid glucosyltransferase OS=Catharanthus roseus GN=UGT76A2 PE=1 SV=1//5.94795e-148
MD15G1039600	1474.8	546.373	1.4326	2.7943e-20	2.7844e-18	-//-
MD17G1194800	631.213	233.987	1.4317	5.8844e-05	0.00050178	sp|P85193|PK01_HELAN Putative serine/threonine-protein kinase (Fragment) OS=Helianthus annuus PE=1 SV=1//6.56161e-20
MD04G1196300	1708.84	633.49	1.4316	1.0163e-14	5.0375e-13	sp|Q9MAS5|VA726_ARATH Putative vesicle-associated membrane protein 726 OS=Arabidopsis thaliana GN=VAMP726 PE=3 SV=2//3.06924e-129
MD08G1014900	87.5992	32.4914	1.4309	1.6097e-06	2.0074e-05	sp|Q9FHD7|Y5126_ARATH Probable serine/threonine-protein kinase At5g41260 OS=Arabidopsis thaliana GN=At5g41260 PE=1 SV=1//0
MD12G1056600	410.125	152.173	1.4304	7.2909e-16	4.2319e-14	sp|Q9FNX5|DRP1E_ARATH Dynamin-related protein 1E OS=Arabidopsis thaliana GN=DRP1E PE=1 SV=1//0
MD01G1126500	30982.1	11496.3	1.4303	5.3902e-30	1.5298e-27	sp|Q8BGC0|HTSF1_MOUSE HIV Tat-specific factor 1 homolog OS=Mus musculus GN=Htatsf1 PE=1 SV=1//1.24103e-29
MD06G1039200	33.8013	12.5535	1.429	0.001638	0.0091343	-//-
MD05G1164300	7769.49	2888	1.4277	0.00059084	0.003785	sp|P31237|ACCO_ACTDE 1-aminocyclopropane-1-carboxylate oxidase OS=Actinidia deliciosa GN=ACO PE=2 SV=1//2.43482e-06
MD13G1117500	38.6638	14.3756	1.4274	0.00089253	0.0054039	-//-
MD10G1175300	3408.24	1267.59	1.4269	3.0315e-19	2.6771e-17	sp|Q8LBL1|KCO1_ARATH Two-pore potassium channel 1 OS=Arabidopsis thaliana GN=TPK1 PE=1 SV=2//4.10551e-116
MD10G1022000	42.6615	15.875	1.4262	0.00043511	0.0028957	sp|Q9FEL8|LAX1_MEDTR Auxin transporter-like protein 1 OS=Medicago truncatula GN=LAX1 PE=2 SV=1//0
MD13G1113500	107.02	39.8394	1.4256	1.9962e-07	3.0472e-06	-//-
MD16G1246100	2671.13	995.381	1.4241	5.1491e-26	9.9019e-24	sp|Q84MP7|H2AV3_ORYSJ Probable histone H2A variant 3 OS=Oryza sativa subsp. japonica GN=Os03g0743400 PE=2 SV=1//2.88872e-71
MD01G1150700	270.605	100.937	1.4227	2.2187e-12	8.0377e-11	sp|Q9M2E2|SDR1_ARATH (+)-neomenthol dehydrogenase OS=Arabidopsis thaliana GN=SDR1 PE=1 SV=1//3.21189e-55
MD16G1206500	152.687	56.9935	1.4217	0.00010286	0.0008172	sp|Q9C942|CSE_ARATH Caffeoylshikimate esterase OS=Arabidopsis thaliana GN=CSE PE=1 SV=1//4.00008e-54
MD02G1113000	311.61	116.334	1.4215	0.00014459	0.0011028	-//-
MD13G1140000	596.645	222.752	1.4214	3.154e-07	4.6076e-06	sp|P48348|14338_ARATH 14-3-3-like protein GF14 kappa OS=Arabidopsis thaliana GN=GRF8 PE=1 SV=2//1.88875e-156
MD05G1174200	853.058	318.515	1.4213	2.2765e-15	1.2474e-13	sp|Q9ZUC1|QORL_ARATH Quinone oxidoreductase-like protein At1g23740, chloroplastic OS=Arabidopsis thaliana GN=At1g23740 PE=2 SV=2//4.28189e-07
MD05G1307600	404.729	151.212	1.4204	8.5453e-16	4.891e-14	sp|Q8W4S4|VHAA3_ARATH V-type proton ATPase subunit a3 OS=Arabidopsis thaliana GN=VHA-a3 PE=1 SV=1//0
MD02G1090000	146.723	54.8521	1.4195	4.6234e-09	9.7274e-08	-//-
MD05G1144000	1144.17	428.081	1.4183	7.9245e-09	1.6129e-07	sp|Q9LRR4|R13L1_ARATH Putative disease resistance RPP13-like protein 1 OS=Arabidopsis thaliana GN=RPPL1 PE=3 SV=1//6.44157e-76
MD17G1226000	216.078	80.8658	1.418	3.1056e-08	5.645e-07	sp|Q9LT79|PUB25_ARATH U-box domain-containing protein 25 OS=Arabidopsis thaliana GN=PUB25 PE=2 SV=1//2.84839e-27
MD05G1023000	211.747	79.2638	1.4176	1.221e-05	0.00012377	-//-
MD08G1016600	4607.63	1725.84	1.4167	1.4092e-08	2.7201e-07	sp|P97852|DHB4_RAT Peroxisomal multifunctional enzyme type 2 OS=Rattus norvegicus GN=Hsd17b4 PE=1 SV=3//8.18532e-07
MD05G1021300	273.208	102.433	1.4153	7.8459e-13	3.0489e-11	sp|F8WKW1|UGT2_GARJA 7-deoxyloganetin glucosyltransferase OS=Gardenia jasminoides GN=UGT85A24 PE=1 SV=1//4.30157e-14
MD02G1250000	551.192	206.73	1.4148	5.0032e-18	3.7918e-16	sp|P28590|ABRC_ABRPR Abrin-c OS=Abrus precatorius PE=1 SV=1//2.23644e-36
MD16G1042400	998.213	374.39	1.4148	1.0669e-12	4.0393e-11	sp|Q8VZG8|Y4885_ARATH Probable LRR receptor-like serine/threonine-protein kinase At4g08850 OS=Arabidopsis thaliana GN=At4g08850 PE=2 SV=3//9.86318e-152
MD08G1022700	282.51	106.059	1.4134	0.00011766	0.000919	sp|Q9LK35|THE1_ARATH Receptor-like protein kinase THESEUS 1 OS=Arabidopsis thaliana GN=THE1 PE=1 SV=1//2.30826e-20
MD13G1134700	858.958	322.496	1.4133	1.5926e-09	3.68e-08	-//-
MD03G1269800	1743.26	654.768	1.4127	8.1873e-22	9.9098e-20	-//-
MD12G1132900	4394.91	1651.31	1.4122	2.2642e-06	2.7253e-05	-//-
MD09G1176500	1872.99	704.101	1.4115	3.8165e-24	6.0408e-22	-//-
MD15G1381700	2366.38	890.765	1.4096	6.3795e-25	1.1268e-22	sp|Q40392|TMVRN_NICGU TMV resistance protein N OS=Nicotiana glutinosa GN=N PE=1 SV=1//1.14697e-125
MD11G1237400	1672.57	629.565	1.4096	1.5117e-23	2.2298e-21	sp|Q8R2Y3|DOLK_MOUSE Dolichol kinase OS=Mus musculus GN=Dolk PE=2 SV=1//6.15431e-06
MD09G1084600	34079.8	12837.4	1.4086	9.5024e-05	0.00076154	sp|Q9C7A2|Y3236_ARATH Ankyrin repeat-containing protein At3g12360 OS=Arabidopsis thaliana GN=At3g12360 PE=2 SV=1//0
MD01G1205800	381.487	144.094	1.4046	3.9755e-15	2.0975e-13	sp|Q9FK75|GDL82_ARATH GDSL esterase/lipase At5g45670 OS=Arabidopsis thaliana GN=At5g45670 PE=2 SV=1//0
MD17G1089500	57.9082	21.8889	1.4036	6.4478e-05	0.00054252	sp|C0LGP4|Y3475_ARATH Probable LRR receptor-like serine/threonine-protein kinase At3g47570 OS=Arabidopsis thaliana GN=At3g47570 PE=2 SV=1//5.55104e-41
MD14G1014200	89.7897	34.0102	1.4006	1.8575e-06	2.286e-05	-//-
MD08G1084900	1438.45	545.533	1.3988	2.7402e-23	3.9567e-21	-//-
MD10G1097200	12014.3	4557.47	1.3984	2.5966e-09	5.773e-08	sp|O23939|ENOX_FRAVE 2-methylene-furan-3-one reductase OS=Fragaria vesca GN=EO PE=2 SV=2//8.75503e-97
MD05G1274700	547.177	207.836	1.3966	5.6933e-07	7.8649e-06	sp|Q9ZRF1|MTDH_FRAAN Probable mannitol dehydrogenase OS=Fragaria ananassa GN=CAD PE=2 SV=1//4.14704e-180
MD04G1216100	149.792	56.9084	1.3963	9.5211e-09	1.9076e-07	-//-
MD01G1148700	3606.55	1372.61	1.3937	1.9998e-13	8.4842e-12	-//-
MD15G1042700	138.041	52.5439	1.3935	5.4167e-09	1.1281e-07	sp|Q05085|PTR7_ARATH Protein NRT1/ PTR FAMILY 6.3 OS=Arabidopsis thaliana GN=NPF6.3 PE=1 SV=1//2.85771e-10
MD15G1420800	4385.97	1670.66	1.3925	0.00033409	0.0022984	sp|Q9M052|U76F1_ARATH UDP-glycosyltransferase 76F1 OS=Arabidopsis thaliana GN=UGT76F1 PE=2 SV=1//1.49258e-49
MD05G1281200	1282.03	489.046	1.3904	1.118e-09	2.6488e-08	-//-
MD05G1301900	167.427	63.9895	1.3876	1.3332e-09	3.1261e-08	sp|Q10MJ1|CGEP_ORYSJ Probable glutamyl endopeptidase, chloroplastic OS=Oryza sativa subsp. japonica GN=GEP PE=2 SV=1//6.58346e-179
MD12G1168300	141.53	54.1112	1.3871	2.2093e-07	3.339e-06	-//-
MD08G1045900	537.462	205.89	1.3843	3.782e-17	2.594e-15	-//-
MD15G1113800	2338.9	896.106	1.3841	1.5441e-23	2.2694e-21	sp|Q6Z1D5|ATG8C_ORYSJ Autophagy-related protein 8C OS=Oryza sativa subsp. japonica GN=ATG8C PE=2 SV=1//2.33725e-13
MD11G1257700	395.472	151.835	1.3811	2.183e-06	2.6438e-05	sp|H3K2Y6|MED12_ARATH Mediator of RNA polymerase II transcription subunit 12 OS=Arabidopsis thaliana GN=MED12 PE=1 SV=1//0
MD09G1270800	92.5513	35.5513	1.3804	0.00056073	0.0036174	sp|Q9LY50|ACCR3_ARATH Putative serine/threonine-protein kinase-like protein CCR3 OS=Arabidopsis thaliana GN=CCR3 PE=2 SV=1//0
MD15G1348800	395.882	152.079	1.3803	1.8136e-08	3.4393e-07	-//-
MD15G1010100	1878.79	723.427	1.3769	6.4418e-23	8.7781e-21	sp|Q8RXN0|AB11G_ARATH ABC transporter G family member 11 OS=Arabidopsis thaliana GN=ABCG11 PE=1 SV=1//0
MD17G1150400	157.88	60.79	1.3769	5.5535e-09	1.1537e-07	sp|Q9FXM3|RFC2_ORYSJ Replication factor C subunit 2 OS=Oryza sativa subsp. japonica GN=RFC2 PE=2 SV=1//9.38668e-07
MD10G1236700	4586.73	1767.35	1.3759	4.1186e-17	2.8062e-15	sp|Q9LRR4|R13L1_ARATH Putative disease resistance RPP13-like protein 1 OS=Arabidopsis thaliana GN=RPPL1 PE=3 SV=1//8.50939e-41
MD03G1097600	38.3318	14.8056	1.3724	0.0013193	0.0075777	-//-
MD13G1214600	186.98	72.2275	1.3723	0.00062565	0.0039648	-//-
MD02G1005800	4334.16	1674.8	1.3718	1.6679e-13	7.135e-12	sp|Q8RWY3|ISW2_ARATH Putative chromatin-remodeling complex ATPase chain OS=Arabidopsis thaliana GN=At3g06400 PE=2 SV=3//6.41175e-56
MD06G1120700	198.489	76.7239	1.3713	8.357e-09	1.6908e-07	-//-
MD05G1034200	2706.37	1046.2	1.3712	3.4831e-24	5.5774e-22	sp|Q96282|CLCC_ARATH Chloride channel protein CLC-c OS=Arabidopsis thaliana GN=CLC-C PE=1 SV=1//0
MD02G1112100	365.469	141.327	1.3707	0.00018613	0.001373	sp|Q54TH4|GET4_DICDI Golgi to ER traffic protein 4 homolog OS=Dictyostelium discoideum GN=DDB_G0281815 PE=3 SV=1//2.39435e-39
MD03G1281000	40.7621	15.7643	1.3706	0.00070768	0.0044102	sp|Q9SIY5|RER5_ARATH Protein RETICULATA-RELATED 5 OS=Arabidopsis thaliana GN=RER5 PE=2 SV=1//0
MD08G1072900	3459.26	1338.9	1.3694	1.7889e-20	1.8133e-18	-//-
MD02G1222600	85.6784	33.1922	1.3681	4.1509e-06	4.7188e-05	sp|D4Q9Z5|SGT3_SOYBN Soyasaponin III rhamnosyltransferase OS=Glycine max GN=GmSGT3 PE=1 SV=1//1.33079e-108
MD15G1067000	185.981	72.0617	1.3679	4.9581e-07	6.9237e-06	sp|O82515|MTDH_MEDSA Probable mannitol dehydrogenase OS=Medicago sativa GN=CAD1 PE=1 SV=1//2.93854e-18
MD08G1166700	550.259	213.232	1.3677	1.9427e-15	1.0745e-13	-//-
MD05G1337800	110.182	42.7174	1.367	2.4574e-05	0.00023057	-//-
MD14G1149600	1494.74	579.889	1.366	6.7789e-21	7.3056e-19	-//-
MD15G1018600	396.534	153.938	1.3651	5.003e-08	8.7352e-07	sp|Q8LGD5|MKS1_ARATH Protein MKS1 OS=Arabidopsis thaliana GN=MKS1 PE=1 SV=2//7.46697e-09
MD07G1298000	136.446	53.0039	1.3642	3.8187e-05	0.00034104	sp|Q9SV36|ARK1_ARATH Armadillo repeat-containing kinesin-like protein 1 OS=Arabidopsis thaliana GN=ARK1 PE=1 SV=2//0
MD13G1051300	1469.38	570.891	1.3639	0.0013807	0.0078763	sp|Q43804|OLEO1_PRUDU Oleosin 1 OS=Prunus dulcis GN=OLE1 PE=2 SV=1//1.05111e-23
MD17G1046600	805.384	313.132	1.3629	3.0068e-09	6.5958e-08	-//-
MD09G1133500	77.6615	30.22	1.3617	0.00099187	0.0059226	sp|Q0JKD0|GLT1_ORYSJ Glutamate synthase 1 [NADH], chloroplastic OS=Oryza sativa subsp. japonica GN=Os01g0681900 PE=2 SV=1//1.76172e-16
MD02G1129500	490.177	191.108	1.3589	7.9869e-11	2.3328e-09	sp|Q8L518|CK2_ARATH Probable choline kinase 2 OS=Arabidopsis thaliana GN=At1g74320 PE=2 SV=1//2.83234e-180
MD05G1264400	1610.54	628.142	1.3584	1.5883e-21	1.8516e-19	sp|Q8GUM4|Y3739_ARATH Uncharacterized membrane protein At3g27390 OS=Arabidopsis thaliana GN=At3g27390 PE=1 SV=2//2.12923e-83
MD00G1002000	740.597	288.84	1.3584	0.00010533	0.00083452	sp|Q9SIA8|DIR10_ARATH Dirigent protein 10 OS=Arabidopsis thaliana GN=DIR10 PE=2 SV=1//4.00988e-62
MD10G1241200	1923.83	750.436	1.3582	1.978e-12	7.2101e-11	sp|A4YGN0|SUCD_METS5 Succinate-semialdehyde dehydrogenase (acetylating) OS=Metallosphaera sedula (strain ATCC 51363 / DSM 5348) GN=Msed_1424 PE=1 SV=1//1.66369e-80
MD17G1063800	44.4516	17.3386	1.3582	0.00043611	0.002901	sp|B6VJS4|ROMT_VITVI Trans-resveratrol di-O-methyltransferase OS=Vitis vinifera GN=ROMT PE=1 SV=2//5.51236e-127
MD09G1050700	627.49	245.004	1.3568	6.8773e-18	5.1272e-16	-//-
MD02G1050200	1080.05	421.918	1.3561	9.0835e-19	7.3876e-17	sp|Q9LP24|Y1571_ARATH Probable leucine-rich repeat receptor-like protein kinase At1g35710 OS=Arabidopsis thaliana GN=At1g35710 PE=2 SV=1//0
MD02G1034600	231.715	90.5726	1.3552	1.7677e-11	5.6219e-10	sp|Q9SSR0|RBL5_ARATH RHOMBOID-like protein 5 OS=Arabidopsis thaliana GN=RBL5 PE=3 SV=1//1.53682e-64
MD06G1200300	14818.1	5796.23	1.3542	2.2358e-14	1.0539e-12	sp|Q9C8F1|IF5Y_ARATH Probable eukaryotic translation initiation factor 5-1 OS=Arabidopsis thaliana GN=At1g36730 PE=2 SV=1//0
MD07G1244600	1805.33	708.356	1.3497	8.0287e-12	2.6581e-10	sp|P37707|B2_DAUCA B2 protein OS=Daucus carota PE=2 SV=1//4.79126e-88
MD14G1075200	207.277	81.4388	1.3478	1.1601e-10	3.285e-09	sp|Q9LDD4|ARID2_ARATH AT-rich interactive domain-containing protein 2 OS=Arabidopsis thaliana GN=ARID2 PE=2 SV=1//2.984e-25
MD09G1153200	42.0645	16.5271	1.3478	0.00053623	0.0034795	sp|Q9FFK6|NUP88_ARATH Nuclear pore complex protein NUP88 OS=Arabidopsis thaliana GN=NUP88 PE=1 SV=1//0
MD09G1180300	2165.22	850.913	1.3474	1.5164e-22	1.9625e-20	-//-
MD07G1143900	952.631	374.384	1.3474	2.3354e-05	0.00022049	sp|F4JN35|NTL9_ARATH Protein NTM1-like 9 OS=Arabidopsis thaliana GN=NTL9 PE=1 SV=1//2.0378e-37
MD04G1154600	397.661	156.391	1.3464	3.5382e-14	1.6342e-12	sp|Q1SU99|H2B3_MEDTR Probable histone H2B.3 OS=Medicago truncatula PE=3 SV=3//8.14109e-41
MD08G1214100	2090.76	822.523	1.3459	4.766e-09	1.0002e-07	-//-
MD11G1067000	72.8422	28.6645	1.3455	1.5392e-05	0.00015227	sp|Q5M757|ZDH15_ARATH Probable protein S-acyltransferase 12 OS=Arabidopsis thaliana GN=PAT12 PE=2 SV=1//2.75112e-120
MD11G1159100	1810.84	712.634	1.3454	0.00032622	0.0022495	sp|Q9C909|RBG5_ARATH Glycine-rich RNA-binding protein 5, mitochondrial OS=Arabidopsis thaliana GN=RBG5 PE=2 SV=1//1.17796e-29
MD05G1019200	1225.08	482.299	1.3449	1.3946e-05	0.00013962	sp|Q9ZPX9|KIC_ARATH Calcium-binding protein KIC OS=Arabidopsis thaliana GN=KIC PE=1 SV=2//4.1687e-57
MD12G1249800	52.8264	20.8013	1.3446	0.00030654	0.0021277	-//-
MD02G1070200	359.284	141.499	1.3443	7.3374e-14	3.2644e-12	sp|Q39266|ZFP7_ARATH Zinc finger protein 7 OS=Arabidopsis thaliana GN=ZFP7 PE=2 SV=1//4.60118e-22
MD05G1042900	10148.2	3996.68	1.3443	8.7852e-09	1.7688e-07	sp|P31828|PQQL_ECOLI Probable zinc protease PqqL OS=Escherichia coli (strain K12) GN=pqqL PE=3 SV=2//4.24712e-26
MD05G1119300	1924.41	758.109	1.3439	8.7382e-07	1.1589e-05	sp|B6VJS4|ROMT_VITVI Trans-resveratrol di-O-methyltransferase OS=Vitis vinifera GN=ROMT PE=1 SV=2//3.17109e-41
MD09G1261400	900.466	355.137	1.3423	5.2092e-12	1.7954e-10	-//-
MD15G1376200	171.068	67.5404	1.3408	5.5671e-09	1.1553e-07	sp|Q9ZS51|PMP22_ARATH Peroxisomal membrane protein PMP22 OS=Arabidopsis thaliana GN=PMP22 PE=1 SV=1//4.76301e-08
MD00G1130900	5491.06	2168.99	1.3401	7.7052e-18	5.7134e-16	sp|Q8L953|RS273_ARATH 40S ribosomal protein S27-3 OS=Arabidopsis thaliana GN=RPS27D PE=2 SV=2//1.54727e-37
MD04G1019400	672.635	265.713	1.34	8.6157e-07	1.1449e-05	-//-
MD11G1188100	840.59	332.122	1.3397	5.7967e-19	4.8708e-17	sp|Q9LN49|KCS4_ARATH 3-ketoacyl-CoA synthase 4 OS=Arabidopsis thaliana GN=KCS4 PE=2 SV=1//3.27623e-73
MD11G1113900	1934.99	764.66	1.3394	1.5158e-07	2.3646e-06	-//-
MD03G1269700	2196.46	868.194	1.3391	3.8045e-23	5.3073e-21	sp|P40934|CYB5_BRAOB Cytochrome b5 OS=Brassica oleracea var. botrytis GN=CYB5 PE=1 SV=1//1.97801e-37
MD17G1218300	221.951	87.7652	1.3385	4.7383e-11	1.4338e-09	sp|Q9LUP8|FB153_ARATH Putative F-box protein At3g17490 OS=Arabidopsis thaliana GN=At3g17490 PE=3 SV=1//3.79967e-14
MD00G1158400	65.3958	25.8678	1.338	3.7451e-05	0.00033527	-//-
MD05G1121400	47.7426	18.899	1.337	0.00037965	0.0025684	sp|P59082|LFS_ALLCE Lachrymatory-factor synthase OS=Allium cepa GN=LFS PE=1 SV=1//3.46477e-13
MD12G1188100	1380.63	546.625	1.3367	1.6003e-20	1.6342e-18	sp|O23193|CBSX1_ARATH CBS domain-containing protein CBSX1, chloroplastic OS=Arabidopsis thaliana GN=CBSX1 PE=1 SV=2//3.86397e-37
MD09G1247700	538.353	213.329	1.3355	5.6638e-16	3.3393e-14	sp|Q9SVE7|MATE3_ARATH MATE efflux family protein 3, chloroplastic OS=Arabidopsis thaliana GN=DTX45 PE=2 SV=2//3.9995e-10
MD13G1132800	5741.86	2275.44	1.3354	1.9238e-12	7.0187e-11	sp|Q0WPH8|NEK5_ARATH Serine/threonine-protein kinase Nek5 OS=Arabidopsis thaliana GN=NEK5 PE=1 SV=1//0
MD05G1112600	1310.78	519.858	1.3342	7.3712e-21	7.8996e-19	sp|F4IFC5|SYTM2_ARATH Threonine--tRNA ligase, chloroplastic/mitochondrial 2 OS=Arabidopsis thaliana GN=EMB2761 PE=2 SV=1//2.69273e-85
MD07G1245600	1312.53	520.783	1.3336	4.7949e-19	4.1368e-17	sp|Q9M2K6|PDCB5_ARATH PLASMODESMATA CALLOSE-BINDING PROTEIN 5 OS=Arabidopsis thaliana GN=PDCB5 PE=1 SV=2//3.8217e-19
MD10G1289200	220.428	87.4998	1.333	1.3422e-10	3.7396e-09	-//-
MD16G1057500	4817.44	1913.73	1.3319	2.1706e-09	4.8973e-08	sp|Q93XX4|C2D61_ARATH C2 domain-containing protein At1g53590 OS=Arabidopsis thaliana GN=NTMC2T6.1 PE=1 SV=2//5.17106e-176
MD01G1162900	41.093	16.3506	1.3296	0.00064597	0.0040735	sp|Q54ND5|MINP1_DICDI Multiple inositol polyphosphate phosphatase 1 OS=Dictyostelium discoideum GN=mipp1 PE=1 SV=1//9.00208e-39
MD08G1059500	3180.55	1267.25	1.3276	1.328e-08	2.584e-07	-//-
MD11G1030400	435.24	173.462	1.3272	1.0468e-14	5.1589e-13	-//-
MD16G1245900	275.55	109.835	1.327	1.0114e-11	3.3192e-10	sp|O24248|PRU1_PRUAV Major allergen Pru av 1 OS=Prunus avium GN=PRUA1 PE=1 SV=1//3.23592e-21
MD06G1214400	2394.58	954.898	1.3264	1.7101e-22	2.1924e-20	-//-
MD17G1259400	587.397	234.275	1.3261	2.0396e-16	1.2873e-14	sp|Q9FT73|MED34_ARATH Mediator of RNA polymerase II transcription subunit 34 OS=Arabidopsis thaliana GN=MED34 PE=1 SV=1//0
MD09G1152000	47.5693	18.9772	1.3258	0.0011992	0.0069914	sp|Q93Z79|C14A1_ARATH Cytochrome P450 714A1 OS=Arabidopsis thaliana GN=CYP714A1 PE=2 SV=1//0
MD14G1084000	127.109	50.7522	1.3245	0.0016793	0.0093327	sp|O22315|SR34_ARATH Serine/arginine-rich-splicing factor SR34 OS=Arabidopsis thaliana GN=SR34 PE=1 SV=1//1.79382e-07
MD05G1115400	2168.07	866.231	1.3236	2.1616e-12	7.8582e-11	sp|P90648|MHCKB_DICDI Myosin heavy chain kinase B OS=Dictyostelium discoideum GN=mhkB PE=2 SV=1//2.18057e-08
MD00G1025800	783.16	312.928	1.3235	3.5761e-05	0.00032174	sp|O22703|RZ1B_ARATH Glycine-rich RNA-binding protein RZ1B OS=Arabidopsis thaliana GN=RZ1B PE=2 SV=1//1.61136e-07
MD07G1270900	276.876	110.755	1.3219	6.802e-12	2.2926e-10	sp|Q9FLN0|GLIP1_ARATH GDSL esterase/lipase 1 OS=Arabidopsis thaliana GN=GLIP1 PE=1 SV=1//5.57398e-116
MD09G1026100	52.9786	21.2041	1.3211	0.00017416	0.0012965	sp|P09189|HSP7C_PETHY Heat shock cognate 70 kDa protein OS=Petunia hybrida GN=HSP70 PE=2 SV=1//0
MD08G1009400	62.4595	25.0006	1.321	0.0001077	0.00085065	sp|Q9FRL8|DHAR2_ARATH Glutathione S-transferase DHAR2 OS=Arabidopsis thaliana GN=DHAR2 PE=1 SV=1//2.27099e-95
MD14G1217400	1247.91	499.768	1.3202	4.3541e-20	4.236e-18	sp|P93092|ACP1_CASGL Acyl carrier protein 1, chloroplastic OS=Casuarina glauca GN=ACP1 PE=2 SV=1//7.80813e-44
MD09G1184600	161.46	64.7475	1.3183	1.3491e-08	2.6152e-07	sp|Q9SDY5|RCE1_ARATH NEDD8-conjugating enzyme Ubc12 OS=Arabidopsis thaliana GN=RCE1 PE=1 SV=1//4.22991e-30
MD02G1169600	50.216	20.1369	1.3183	0.00031949	0.0022086	sp|Q9LYT3|TT12_ARATH Protein TRANSPARENT TESTA 12 OS=Arabidopsis thaliana GN=TT12 PE=2 SV=1//1.94053e-111
MD08G1132800	253.434	101.729	1.3169	3.0121e-11	9.341e-10	sp|Q9SRE5|Y1666_ARATH Uncharacterized protein At1g76660 OS=Arabidopsis thaliana GN=At1g76660 PE=2 SV=1//5.16077e-160
MD15G1349000	235.051	94.4343	1.3156	3.2518e-11	1.0039e-09	sp|Q93YS2|P2C51_ARATH Probable protein phosphatase 2C 51 OS=Arabidopsis thaliana GN=At3g63340 PE=2 SV=2//6.43004e-106
MD13G1082200	85.2801	34.2697	1.3153	3.4495e-06	3.9969e-05	-//-
MD02G1250200	251.77	101.2	1.3149	2.1362e-11	6.7107e-10	sp|Q7XKV4|BGL12_ORYSJ Beta-glucosidase 12 OS=Oryza sativa subsp. japonica GN=BGLU12 PE=2 SV=2//0
MD16G1110600	75.7776	30.4704	1.3144	1.3218e-05	0.00013287	sp|O42901|YBA9_SCHPO Uncharacterized protein C119.09c OS=Schizosaccharomyces pombe (strain 972 / ATCC 24843) GN=SPBC119.09c PE=2 SV=3//4.55096e-29
MD12G1180400	106.847	42.97	1.3141	5.2942e-05	0.00045656	-//-
MD16G1047500	33076.4	13304.9	1.3138	2.5568e-15	1.3863e-13	sp|Q54UB0|TM208_DICDI Transmembrane protein 208 homolog OS=Dictyostelium discoideum GN=tmem208 PE=3 SV=1//5.02133e-08
MD01G1000200	501.711	201.818	1.3138	9.6903e-14	4.2696e-12	sp|Q9C7U5|E132_ARATH Glucan endo-1,3-beta-glucosidase 2 OS=Arabidopsis thaliana GN=At1g66250 PE=1 SV=2//3.97838e-27
MD09G1145900	6698.86	2695.77	1.3132	2.4124e-05	0.00022677	sp|B5X570|NAC14_ARATH NAC domain-containing protein 14 OS=Arabidopsis thaliana GN=NAC014 PE=2 SV=1//1.29099e-37
MD06G1201200	183.225	73.7596	1.3127	0.00059352	0.0037968	sp|Q9LY46|TBL29_ARATH Protein ESKIMO 1 OS=Arabidopsis thaliana GN=ESK1 PE=1 SV=1//0
MD13G1222600	83.4249	33.5993	1.312	1.3659e-05	0.00013706	sp|Q9LNJ9|FKGP_ARATH Bifunctional fucokinase/fucose pyrophosphorylase OS=Arabidopsis thaliana GN=FKGP PE=1 SV=2//9.96071e-62
MD07G1246000	1356.99	546.864	1.3112	2.8685e-17	1.9906e-15	sp|Q7XLY8|ATL41_ORYSJ E3 ubiquitin-protein ligase Os04g0590900 OS=Oryza sativa subsp. japonica GN=Os04g0590900 PE=2 SV=2//1.44511e-64
MD04G1048500	59.5437	24.0051	1.3106	0.00013223	0.0010191	-//-
MD08G1155600	384.855	155.198	1.3102	2.0383e-05	0.00019512	-//-
MD08G1134300	58.7442	23.6948	1.3099	0.0005893	0.0037763	-//-
MD11G1213700	268.389	108.296	1.3093	2.8019e-09	6.1893e-08	sp|P06237|NOH4_RHIML Nodulation protein H OS=Rhizobium meliloti GN=nodH PE=4 SV=1//2.99106e-07
MD09G1220200	85.0171	34.3135	1.309	1.7844e-05	0.00017332	-//-
MD07G1246100	342.714	138.358	1.3086	1.214e-12	4.5336e-11	sp|O04659|PP398_ARATH Pentatricopeptide repeat-containing protein At5g27110 OS=Arabidopsis thaliana GN=PCMP-E14 PE=2 SV=2//4.6795e-12
MD09G1153300	179.866	72.6754	1.3074	3.5992e-09	7.7386e-08	sp|Q56YT0|LAC3_ARATH Laccase-3 OS=Arabidopsis thaliana GN=LAC3 PE=2 SV=2//4.92641e-29
MD10G1115100	5843.06	2361.33	1.3071	5.8879e-24	9.075e-22	sp|Q56WF8|SCP48_ARATH Serine carboxypeptidase-like 48 OS=Arabidopsis thaliana GN=SCPL48 PE=2 SV=2//0
MD06G1089200	460.821	186.255	1.3069	0.00029149	0.0020407	sp|O22287|GMPP1_ARATH Mannose-1-phosphate guanylyltransferase 1 OS=Arabidopsis thaliana GN=CYT1 PE=1 SV=1//0
MD13G1161700	1079.21	436.31	1.3065	0.0011389	0.0066853	-//-
MD02G1164700	893.905	361.596	1.3057	1.6543e-17	1.1799e-15	-//-
MD04G1133600	250.386	101.406	1.304	5.845e-11	1.7456e-09	-//-
MD06G1199300	181.497	73.5053	1.304	1.4968e-09	3.4881e-08	sp|Q7T006|TELO2_DANRE Telomere length regulation protein TEL2 homolog OS=Danio rerio GN=telo2 PE=2 SV=2//3.54125e-06
MD05G1121900	93.5669	37.9089	1.3035	2.7775e-06	3.2799e-05	-//-
MD05G1298800	953.61	386.983	1.3011	1.7912e-15	9.948e-14	sp|P22196|PER2_ARAHY Cationic peroxidase 2 OS=Arachis hypogaea GN=PNC2 PE=2 SV=1//1.34057e-58
MD01G1086900	2115.24	858.48	1.301	1.7349e-09	3.9863e-08	sp|C0LGH2|Y1561_ARATH Probable LRR receptor-like serine/threonine-protein kinase At1g56130 OS=Arabidopsis thaliana GN=At1g56130 PE=2 SV=2//0
MD02G1063300	139.323	56.5484	1.3009	0.00034935	0.0023917	sp|P05478|HSP16_SOYBN 18.5 kDa class I heat shock protein OS=Glycine max GN=HSP18.5-C PE=3 SV=1//4.30811e-69
MD04G1142900	170.893	69.5165	1.2977	0.00014491	0.0011047	sp|C7J4U3|OST4A_ORYSJ Dolichyl-diphosphooligosaccharide--protein glycosyltransferase subunit 4A OS=Oryza sativa subsp. japonica GN=OST4A PE=3 SV=1//2.51695e-08
MD08G1188600	855.061	347.89	1.2974	1.3942e-17	1.0031e-15	sp|Q1PF17|BH018_ARATH Transcription factor bHLH18 OS=Arabidopsis thaliana GN=BHLH18 PE=2 SV=1//6.68844e-53
MD05G1076000	11973.7	4872.76	1.2971	1.4924e-16	9.6265e-15	sp|Q9SHI3|RLP2_ARATH Receptor-like protein 2 OS=Arabidopsis thaliana GN=RLP2 PE=2 SV=1//1.27055e-157
MD13G1068700	726.176	295.739	1.296	4.2073e-07	5.9622e-06	-//-
MD07G1261100	505.305	205.811	1.2958	1.3654e-09	3.198e-08	sp|Q9LZQ0|CX5C2_ARATH Cytochrome c oxidase subunit 5C-2 OS=Arabidopsis thaliana GN=At3g62400 PE=2 SV=1//4.698e-28
MD11G1273500	335.232	136.582	1.2954	0.0015958	0.0089336	-//-
MD11G1242900	741.602	302.22	1.295	1.3069e-05	0.00013159	sp|Q9ZPY1|PPOX2_ARATH Pyridoxine/pyridoxamine 5&apos;-phosphate oxidase 2 OS=Arabidopsis thaliana GN=PPOX2 PE=1 SV=2//2.67399e-96
MD16G1041900	829.099	338.034	1.2944	1.1257e-12	4.2383e-11	sp|Q93Z27|CML45_ARATH Probable calcium-binding protein CML45 OS=Arabidopsis thaliana GN=CML45 PE=1 SV=1//2.41674e-40
MD13G1205900	9676.08	3949.46	1.2928	6.9225e-10	1.7018e-08	-//-
MD10G1286300	1190.62	486.353	1.2916	1.4983e-08	2.884e-07	sp|Q8VZ56|AMY1_ARATH Alpha-amylase 1 OS=Arabidopsis thaliana GN=AMY1 PE=2 SV=1//1.33618e-35
MD07G1120700	347.331	141.891	1.2915	2.072e-05	0.00019798	sp|F4JN35|NTL9_ARATH Protein NTM1-like 9 OS=Arabidopsis thaliana GN=NTL9 PE=1 SV=1//4.53452e-13
MD15G1346800	573.657	234.392	1.2913	7.1961e-16	4.1828e-14	sp|Q94ID2|IPT5_ARATH Adenylate isopentenyltransferase 5, chloroplastic OS=Arabidopsis thaliana GN=IPT5 PE=1 SV=2//9.43019e-92
MD05G1033400	5303.75	2167.41	1.291	7.1258e-24	1.0861e-21	sp|Q9ZS21|LGUL_SOYBN Lactoylglutathione lyase OS=Glycine max GN=GLXI PE=1 SV=1//1.43827e-113
MD05G1100200	1733.45	708.438	1.2909	1.3798e-20	1.4187e-18	sp|Q9MA50|PPR13_ARATH Pentatricopeptide repeat-containing protein At1g05750, chloroplastic OS=Arabidopsis thaliana GN=PDE247 PE=2 SV=1//3.71827e-28
MD09G1222600	337.676	138.19	1.289	1.0236e-12	3.8862e-11	sp|Q84RR0|ARI7_ARATH Probable E3 ubiquitin-protein ligase ARI7 OS=Arabidopsis thaliana GN=ARI7 PE=2 SV=1//8.76953e-130
MD04G1237100	363.105	148.603	1.2889	9e-13	3.4486e-11	sp|Q9LW00|MBD11_ARATH Methyl-CpG-binding domain-containing protein 11 OS=Arabidopsis thaliana GN=MBD11 PE=1 SV=1//7.85126e-40
MD02G1253700	139.406	57.1058	1.2876	6.8676e-08	1.1612e-06	sp|O22476|BRI1_ARATH Protein BRASSINOSTEROID INSENSITIVE 1 OS=Arabidopsis thaliana GN=BRI1 PE=1 SV=1//1.73886e-13
MD06G1231300	46.5081	19.0542	1.2874	0.00065696	0.0041314	sp|F4JZC2|ENAS1_ARATH Cytosolic endo-beta-N-acetylglucosaminidase 1 OS=Arabidopsis thaliana GN=ENGASE1 PE=1 SV=1//0
MD08G1071000	809.079	331.542	1.2871	0.00014758	0.0011228	sp|Q42540|UBC7_ARATH Ubiquitin-conjugating enzyme E2 7 OS=Arabidopsis thaliana GN=UBC7 PE=2 SV=1//1.06298e-77
MD08G1235100	1973.63	808.809	1.287	4.0403e-16	2.438e-14	sp|P27323|HS901_ARATH Heat shock protein 90-1 OS=Arabidopsis thaliana GN=HSP90-1 PE=1 SV=3//1.41558e-86
MD15G1345100	12303.4	5043.62	1.2865	4.4113e-08	7.7947e-07	sp|Q42546|DPNP1_ARATH SAL1 phosphatase OS=Arabidopsis thaliana GN=SAL1 PE=1 SV=1//2.18125e-172
MD07G1244700	689.815	283.09	1.2849	1.3761e-16	8.9321e-15	-//-
MD14G1230300	564.249	231.677	1.2842	2.5695e-15	1.3913e-13	sp|Q2MHE4|HT1_ARATH Serine/threonine-protein kinase HT1 OS=Arabidopsis thaliana GN=HT1 PE=1 SV=1//1.89307e-29
MD10G1142000	477.338	195.992	1.2842	1.2213e-08	2.3944e-07	sp|A2XQE8|SAG39_ORYSI Senescence-specific cysteine protease SAG39 OS=Oryza sativa subsp. indica GN=OsI_14861 PE=3 SV=1//9.85657e-142
MD10G1097100	1166.49	479.256	1.2833	3.6133e-06	4.1675e-05	sp|Q39203|SD22_ARATH G-type lectin S-receptor-like serine/threonine-protein kinase SD2-2 OS=Arabidopsis thaliana GN=SD22 PE=1 SV=1//0
[truncated: 2,573 more rows]

## Sheet: B70vsC70
Supplementary Table S2 DEGs obtained by comparasion with B70 and C70
gene_id	B70_readcount	C70_readcount	log2FoldChange	pval	padj	Blast swiss prot
[truncated: 2,017 more rows]
