# Supplementary material for: Transcriptomic analysis reveals the regulatory module of apple (Malus × domestica) floral transition in response to 6-BA
Source: BMC Plant Biol. 2019 Mar 6;19:93. doi: 10.1186/s12870-019-1695-0 (PMC6402183; doi:10.1186/s12870-019-1695-0)
Supplement: Supplementary file 5 — Table S3. KEGG pathways enriched for differentially expressed genes between 6-BA treatment and control at 30, 50, and 70 DAFB. (XLSX 110 kb) [file 12870_2019_1695_MOESM5_ESM.xlsx]

## Sheet: sheet1
Table S3. KEGG pathways enriched for differentially expressed genes between 6-BA treatment and control at 30, 50, and 70 days after full bloom (DAFB).
#Term	ID	Input number	Background number	P-Value	Corrected P-Value	Input	KEGG_ID/KO	Entrez_ID	Hyperlink
KEGG pathways of DEGs in 6-BA treatment and control at 30 DAFB
Plant hormone signal transduction	mdm04075	112	443	1.05341e-08	1.27463e-06	MD10G1089100|MD03G1085400|MD12G1091000|MD15G1169100|MD14G1086100|MD15G1077100|MD15G1081800|MD15G1220400|MD10G1277200|MD15G1373200|MD10G1061400|MD14G1083700|MD16G1206500|MD15G1417900|MD11G1304200|MD08G1015100|MD16G1274200|MD02G1057200|MD04G1165000|MD07G1203700|MD16G1014900|MD15G1084100|MD02G1030300|MD15G1195800|MD05G1113300|MD02G1027600|MD07G1286000|MD12G1227200|MD09G1264800|MD10G1192900|MD11G1293…	mdm:103402284|mdm:103420436|mdm:103449870|mdm:103400395|mdm:103454584|mdm:103424674|mdm:103441116|mdm:103400916|mdm:103429687|mdm:103420076|mdm:103429537|mdm:103454562|mdm:103403972|mdm:103402330|mdm:103449135|mdm:103440265|mdm:103404780|mdm:103449497|mdm:103433682|mdm:103435436|mdm:103422017|mdm:103424687|mdm:103426588|mdm:103400712|mdm:103436243|mdm:103426582|mdm:103439853|mdm:103430491|mdm:103…	103402284|103420436|103449870|103400395|103454584|103424674|103441116|103400916|103429687|103420076|103429537|103454562|103403972|103402330|103449135|103440265|103404780|103449497|103433682|103435436|103422017|103424687|103426588|103400712|103436243|103426582|103439853|103430491|103444199|103445717|103423113|103450013|103413018|103415398|103443669|103412189|103401852|103418493|103436872|103416152…	http://www.genome.jp/kegg-bin/show_pathway?mdm04075/mdm:103400916%09red/mdm:103443669%09red/mdm:103403806%09red/mdm:103406235%09red/mdm:103403600%09red/mdm:103421146%09red/mdm:103430245%09red/mdm:103434840%09red/mdm:103424476%09red/mdm:103435436%09red/mdm:103400712%09red/mdm:103414723%09red/mdm:103408133%09red/mdm:103437756%09red/mdm:103441702%09red/mdm:103401852%09red/mdm:103439337%09red/mdm:103…
Fructose and mannose metabolism	mdm00051	35	121	0.000144021	0.00871328	MD10G1024400|MD01G1195300|MD02G1264100|MD09G1262800|MD00G1006100|MD00G1040000|MD09G1253100|MD17G1244800|MD00G1006200|MD01G1195400|MD05G1363600|MD00G1005700|MD08G1109700|MD06G1181600|MD17G1180800|MD10G1063600|MD15G1089400|MD04G1143400|MD14G1187500|MD01G1195000|MD15G1315500|MD00G1005600|MD05G1023900|MD04G1143200|MD12G1018700|MD16G1040600|MD01G1194700|MD11G1158300|MD16G1011800|MD01G1194600|MD15G1247…	mdm:103444638|mdm:103417836|mdm:103420525|mdm:103444187|mdm:103440075|mdm:103453790|mdm:103444130|mdm:103405684|mdm:103439704|mdm:103417837|mdm:103439065|mdm:103439704|mdm:103406791|mdm:103409731|mdm:103439064|mdm:103453790|mdm:103406791|mdm:103433550|mdm:103455258|mdm:103440075|mdm:103448202|mdm:103439703|mdm:103416291|mdm:103433550|mdm:103449400|mdm:103402682|mdm:103440086|mdm:103447986|mdm:103…	103444638|103417836|103420525|103444187|103440075|103453790|103444130|103405684|103439704|103417837|103439065|103439704|103406791|103409731|103439064|103453790|103406791|103433550|103455258|103440075|103448202|103439703|103416291|103433550|103449400|103402682|103440086|103447986|103403467|103440002|103436130|103440075|103449399|103440064|103406791|	http://www.genome.jp/kegg-bin/show_pathway?mdm00051/mdm:103417836%09red/mdm:103417837%09red/mdm:103405684%09red/mdm:103449400%09red/mdm:103439064%09red/mdm:103447986%09red/mdm:103440086%09red/mdm:103448202%09red/mdm:103436130%09red/mdm:103440002%09red/mdm:103453790%09red/mdm:103409731%09red/mdm:103444130%09red/mdm:103449399%09red/mdm:103402682%09red/mdm:103455258%09red/mdm:103440064%09red/mdm:103…
Galactose metabolism	mdm00052	30	100	0.000247968	0.0100014	MD02G1264100|MD00G1003800|MD14G1236900|MD02G1025500|MD06G1108600|MD07G1040000|MD11G1195800|MD13G1147700|MD15G1315500|MD10G1240300|MD01G1192300|MD05G1363600|MD02G1287500|MD08G1109700|MD17G1180800|MD11G1041500|MD15G1133100|MD13G1093700|MD15G1089400|MD05G1321500|MD02G1025600|MD09G1192500|MD07G1254500|MD12G1028200|MD06G1227800|MD03G1040100|MD16G1011800|MD13G1000400|MD07G1039900|MD02G1068900	mdm:103420525|mdm:103439690|mdm:103455633|mdm:103425172|mdm:103404486|mdm:103438703|mdm:103439640|mdm:103423931|mdm:103448202|mdm:103451194|mdm:103439907|mdm:103439065|mdm:103411425|mdm:103406791|mdm:103439064|mdm:103416906|mdm:103456258|mdm:103451980|mdm:103406791|mdm:103419674|mdm:103401588|mdm:103414756|mdm:103439640|mdm:103449473|mdm:103438099|mdm:103416906|mdm:103403467|mdm:103451430|mdm:103…	103420525|103439690|103455633|103425172|103404486|103438703|103439640|103423931|103448202|103451194|103439907|103439065|103411425|103406791|103439064|103416906|103456258|103451980|103406791|103419674|103401588|103414756|103439640|103449473|103438099|103416906|103403467|103451430|103438703|103406791|	http://www.genome.jp/kegg-bin/show_pathway?mdm00052/mdm:103439690%09red/mdm:103411425%09red/mdm:103451430%09red/mdm:103448202%09red/mdm:103425172%09red/mdm:103401588%09red/mdm:103420525%09red/mdm:103451194%09red/mdm:103438703%09red/mdm:103451980%09red/mdm:103456258%09red/mdm:103439907%09red/mdm:103403467%09red/mdm:103404486%09red/mdm:103449473%09red/mdm:103439065%09red/mdm:103439064%09red/mdm:103…
Metabolic pathways	mdm01100	546	3521	0.000523896	0.0158478	MD08G1230300|MD06G1241000|MD13G1121900|MD11G1236900|MD05G1122100|MD12G1066700|MD04G1160100|MD07G1135000|MD15G1252300|MD06G1030600|MD15G1108300|MD02G1020800|MD02G1174200|MD10G1216200|MD14G1097800|MD06G1200200|MD09G1187900|MD03G1139200|MD00G1141100|MD12G1086800|MD04G1003300|MD11G1012800|MD06G1140600|MD05G1324800|MD01G1059300|MD05G1056800|MD15G1339400|MD05G1063400|MD01G1064900|MD13G1045900|MD05G1000…	mdm:103441898|mdm:103438307|mdm:103452171|mdm:103408183|mdm:103420047|mdm:103454364|mdm:103425929|mdm:103401891|mdm:103415948|mdm:103420166|mdm:103431339|mdm:103447705|mdm:103401388|mdm:103445924|mdm:103454736|mdm:103409764|mdm:103453588|mdm:103424256|mdm:103433459|mdm:103414031|mdm:103443513|mdm:103452459|mdm:103409648|mdm:103427837|mdm:103401914|mdm:103445128|mdm:103401829|mdm:103448413|mdm:103…	103441898|103438307|103452171|103408183|103420047|103454364|103425929|103401891|103415948|103420166|103431339|103447705|103401388|103445924|103454736|103409764|103453588|103424256|103433459|103414031|103443513|103452459|103409648|103427837|103401914|103445128|103401829|103448413|103404945|103414251|103420118|103421290|103450728|103422167|103446404|103427663|103441763|103447435|103431625|103400800…	http://www.genome.jp/kegg-bin/show_pathway?mdm01100/mdm:103431625%09red/mdm:103455905%09red/mdm:103423201%09red/mdm:103411161%09red/mdm:103438307%09red/mdm:103403800%09red/mdm:103413102%09red/mdm:103425030%09red/mdm:103425033%09red/mdm:103453816%09red/mdm:103407654%09red/mdm:103445750%09red/mdm:103416852%09red/mdm:103447373%09red/mdm:103434002%09red/mdm:103437690%09red/mdm:103401389%09red/mdm:103…
Biosynthesis of secondary metabolites	mdm01110	317	1944	0.000674779	0.0163297	MD16G1059700|MD10G1310500|MD13G1186100|MD15G1156900|MD03G1204600|MD12G1201100|MD09G1039100|MD14G1177900|MD07G1300000|MD17G1163300|MD00G1061700|MD10G1195700|MD04G1159900|MD01G1053200|MD07G1041500|MD07G1143900|MD02G1229400|MD02G1118000|MD04G1170900|MD15G1233500|MD17G1244800|MD12G1020600|MD15G1321200|MD07G1157600|MD15G1040000|MD09G1276300|MD11G1277500|MD11G1273800|MD05G1155100|MD06G1030600|MD08G1040…	mdm:103402809|mdm:103446598|mdm:103453087|mdm:103400327|mdm:103409334|mdm:103450820|mdm:103442292|mdm:103415235|mdm:103420798|mdm:103443342|mdm:103426006|mdm:103445750|mdm:103425939|mdm:103400509|mdm:103438574|mdm:103412014|mdm:103418447|mdm:103400423|mdm:103433738|mdm:103415906|mdm:103405684|mdm:103424236|mdm:103444817|mdm:103439418|mdm:103442043|mdm:103444237|mdm:103430174|mdm:103448906|mdm:103…	103402809|103446598|103453087|103400327|103409334|103450820|103442292|103415235|103420798|103443342|103426006|103445750|103425939|103400509|103438574|103412014|103418447|103400423|103433738|103415906|103405684|103424236|103444817|103439418|103442043|103444237|103430174|103448906|103409760|103420166|103440465|103451211|103425227|103405188|103439064|103415518|103422890|103452364|103403411|103456287…	http://www.genome.jp/kegg-bin/show_pathway?mdm01110/mdm:103450330%09red/mdm:103448652%09red/mdm:103428439%09red/mdm:103427292%09red/mdm:103455258%09red/mdm:103452364%09red/mdm:103455316%09red/mdm:103403121%09red/mdm:103401537%09red/mdm:103408778%09red/mdm:103413102%09red/mdm:103400019%09red/mdm:103450820%09red/mdm:103450949%09red/mdm:103442442%09red/mdm:103406562%09red/mdm:103425873%09red/mdm:103…
Starch and sucrose metabolism	mdm00500	77	392	0.00204732	0.0412876	MD15G1365900|MD08G1027900|MD13G1164200|MD03G1077800|MD13G1186100|MD03G1161800|MD10G1063800|MD14G1183700|MD09G1262800|MD06G1229100|MD00G1003800|MD05G1230600|MD03G1290900|MD03G1098600|MD08G1006000|MD04G1013500|MD09G1133900|MD00G1156200|MD08G1180400|MD03G1250300|MD12G1020600|MD07G1254500|MD00G1105700|MD06G1112400|MD15G1164900|MD16G1260200|MD03G1204600|MD01G1192300|MD11G1195800|MD11G1082200|MD10G1189…	mdm:103438567|mdm:103450465|mdm:103414598|mdm:103447449|mdm:103453087|mdm:103418926|mdm:103453816|mdm:103455235|mdm:103444187|mdm:103438060|mdm:103439690|mdm:103443417|mdm:103427444|mdm:103421343|mdm:103440221|mdm:103443444|mdm:103421714|mdm:103432083|mdm:103453312|mdm:103431945|mdm:103424236|mdm:103439640|mdm:103447738|mdm:103400673|mdm:103400066|mdm:103435476|mdm:103409334|mdm:103439907|mdm:103…	103438567|103450465|103414598|103447449|103453087|103418926|103453816|103455235|103444187|103438060|103439690|103443417|103427444|103421343|103440221|103443444|103421714|103432083|103453312|103431945|103424236|103439640|103447738|103400673|103400066|103435476|103409334|103439907|103439640|103447449|103401914|103405188|103444060|103449172|103422890|103453963|103432152|103440187|103415835|103443655…	http://www.genome.jp/kegg-bin/show_pathway?mdm00500/mdm:103439690%09red/mdm:103409110%09red/mdm:103436348%09red/mdm:103439858%09red/mdm:103453312%09red/mdm:103421714%09red/mdm:103447738%09red/mdm:103411620%09red/mdm:103440221%09red/mdm:103412260%09red/mdm:103453816%09red/mdm:103425033%09red/mdm:103420523%09red/mdm:103421343%09red/mdm:103448413%09red/mdm:103449172%09red/mdm:103406488%09red/mdm:103…
DNA replication	mdm03030	31	124	0.00246236	0.0425637	MD05G1242400|MD15G1109200|MD15G1344500|MD02G1011900|MD16G1144700|MD05G1047200|MD01G1012600|MD12G1057200|MD06G1225500|MD17G1034900|MD02G1174400|MD15G1157500|MD10G1224200|MD13G1111800|MD00G1085600|MD02G1174200|MD05G1286600|MD15G1285400|MD10G1234600|MD03G1139200|MD13G1134100|MD00G1053300|MD13G1121900|MD07G1085900|MD03G1295400|MD06G1105400|MD10G1066500|MD10G1264100|MD06G1235400|MD02G1174100|MD14G1212…	mdm:103435330|mdm:103456110|mdm:103401724|mdm:103415561|mdm:103433134|mdm:103420106|mdm:103406063|mdm:103429235|mdm:103437891|mdm:103404343|mdm:103403684|mdm:103415561|mdm:103445965|mdm:103452098|mdm:103445117|mdm:103401388|mdm:103434984|mdm:103401388|mdm:103446136|mdm:103424256|mdm:103423906|mdm:103428006|mdm:103452171|mdm:103438958|mdm:103406063|mdm:103404366|mdm:103445117|mdm:103434984|mdm:103…	103435330|103456110|103401724|103415561|103433134|103420106|103406063|103429235|103437891|103404343|103403684|103415561|103445965|103452098|103445117|103401388|103434984|103401388|103446136|103424256|103423906|103428006|103452171|103438958|103406063|103404366|103445117|103434984|103438276|103401388|103455429|	http://www.genome.jp/kegg-bin/show_pathway?mdm03030/mdm:103403684%09red/mdm:103445965%09red/mdm:103428006%09red/mdm:103420106%09red/mdm:103423906%09red/mdm:103429235%09red/mdm:103415561%09red/mdm:103456110%09red/mdm:103437891%09red/mdm:103433134%09red/mdm:103438958%09red/mdm:103435330%09red/mdm:103446136%09red/mdm:103455429%09red/mdm:103401724%09red/mdm:103406063%09red/mdm:103438276%09red/mdm:103…
Pentose phosphate pathway	mdm00030	24	92	0.00458692	0.0633307	MD10G1024400|MD00G1003800|MD00G1040000|MD10G1240700|MD07G1305700|MD15G1315500|MD01G1192300|MD05G1363600|MD08G1109700|MD17G1180800|MD10G1063600|MD15G1089400|MD04G1143400|MD02G1009300|MD05G1023900|MD17G1017900|MD04G1143200|MD12G1018700|MD13G1060200|MD15G1154800|MD11G1158300|MD09G1078700|MD12G1018800|MD02G1068900	mdm:103444638|mdm:103439690|mdm:103453790|mdm:103446073|mdm:103410342|mdm:103448202|mdm:103439907|mdm:103439065|mdm:103406791|mdm:103439064|mdm:103453790|mdm:103406791|mdm:103433550|mdm:103406694|mdm:103416291|mdm:103425796|mdm:103433550|mdm:103449400|mdm:103451755|mdm:103399999|mdm:103447986|mdm:103442469|mdm:103449399|mdm:103406791|	103444638|103439690|103453790|103446073|103410342|103448202|103439907|103439065|103406791|103439064|103453790|103406791|103433550|103406694|103416291|103425796|103433550|103449400|103451755|103399999|103447986|103442469|103449399|103406791|	http://www.genome.jp/kegg-bin/show_pathway?mdm00030/mdm:103439690%09red/mdm:103399999%09red/mdm:103444638%09red/mdm:103439065%09red/mdm:103453790%09red/mdm:103449400%09red/mdm:103439064%09red/mdm:103451755%09red/mdm:103433550%09red/mdm:103447986%09red/mdm:103446073%09red/mdm:103406694%09red/mdm:103442469%09red/mdm:103410342%09red/mdm:103425796%09red/mdm:103449399%09red/mdm:103448202%09red/mdm:103…
Glycolysis / Gluconeogenesis	mdm00010	50	241	0.00471055	0.0633307	MD10G1024400|MD12G1172500|MD04G1160100|MD12G1172400|MD06G1241000|MD00G1003800|MD02G1244000|MD05G1363600|MD14G1236900|MD07G1143900|MD15G1280500|MD08G1109700|MD10G1210500|MD15G1315500|MD06G1121600|MD10G1210600|MD01G1192300|MD10G1283500|MD10G1014500|MD00G1040000|MD17G1180800|MD05G1013200|MD14G1094200|MD10G1063600|MD15G1089400|MD12G1173200|MD04G1143400|MD02G1009300|MD01G1185500|MD13G1090600|MD05G1234…	mdm:103444638|mdm:103414051|mdm:103425929|mdm:103425929|mdm:103438307|mdm:103439690|mdm:103408335|mdm:103439065|mdm:103455633|mdm:103412014|mdm:103416004|mdm:103406791|mdm:103445876|mdm:103448202|mdm:103437442|mdm:103445883|mdm:103439907|mdm:103407654|mdm:103432769|mdm:103453790|mdm:103439064|mdm:103409572|mdm:103431059|mdm:103453790|mdm:103406791|mdm:103453677|mdm:103433550|mdm:103406694|mdm:103…	103444638|103414051|103425929|103425929|103438307|103439690|103408335|103439065|103455633|103412014|103416004|103406791|103445876|103448202|103437442|103445883|103439907|103407654|103432769|103453790|103439064|103409572|103431059|103453790|103406791|103453677|103433550|103406694|103439550|103451955|103435386|103412014|103416291|103433550|103449400|103409569|103447986|103451955|103438099|103433797…	http://www.genome.jp/kegg-bin/show_pathway?mdm00010/mdm:103439690%09red/mdm:103425939%09red/mdm:103435386%09red/mdm:103437442%09red/mdm:103449400%09red/mdm:103403474%09red/mdm:103403121%09red/mdm:103447986%09red/mdm:103408335%09red/mdm:103448202%09red/mdm:103439550%09red/mdm:103399999%09red/mdm:103431059%09red/mdm:103433797%09red/mdm:103453790%09red/mdm:103414668%09red/mdm:103414051%09red/mdm:103…
Carbon fixation in photosynthetic organisms	mdm00710	30	136	0.0125594	0.151969	MD10G1024400|MD00G1068500|MD00G1040000|MD10G1240700|MD09G1000800|MD10G1210500|MD05G1223500|MD01G1146300|MD10G1210600|MD10G1204900|MD17G1230800|MD10G1205000|MD17G1003500|MD10G1063600|MD16G1111100|MD04G1143400|MD07G1087300|MD05G1112700|MD13G1049200|MD06G1023500|MD05G1023900|MD03G1242000|MD17G1244400|MD04G1143200|MD12G1018700|MD05G1234000|MD11G1158300|MD12G1018800|MD13G1102800|MD16G1042700	mdm:103444638|mdm:103436834|mdm:103453790|mdm:103446073|mdm:103442070|mdm:103445876|mdm:103435411|mdm:103444794|mdm:103445883|mdm:103445810|mdm:103432220|mdm:103445810|mdm:103425757|mdm:103453790|mdm:103403121|mdm:103433550|mdm:103406865|mdm:103436249|mdm:103451698|mdm:103436834|mdm:103416291|mdm:103431561|mdm:103432255|mdm:103433550|mdm:103449400|mdm:103435386|mdm:103447986|mdm:103449399|mdm:103…	103444638|103436834|103453790|103446073|103442070|103445876|103435411|103444794|103445883|103445810|103432220|103445810|103425757|103453790|103403121|103433550|103406865|103436249|103451698|103436834|103416291|103431561|103432255|103433550|103449400|103435386|103447986|103449399|103452041|103402699|	http://www.genome.jp/kegg-bin/show_pathway?mdm00710/mdm:103442070%09red/mdm:103436249%09red/mdm:103435386%09red/mdm:103436834%09red/mdm:103449400%09red/mdm:103451698%09red/mdm:103447986%09red/mdm:103431561%09red/mdm:103444794%09red/mdm:103432255%09red/mdm:103453790%09red/mdm:103435411%09red/mdm:103425757%09red/mdm:103406865%09red/mdm:103449399%09red/mdm:103445810%09red/mdm:103445876%09red/mdm:103…
Flavonoid biosynthesis	mdm00941	19	75	0.0138535	0.152389	MD15G1353800|MD03G1001100|MD13G1046900|MD06G1071600|MD15G1354100|MD04G1003400|MD14G1210700|MD05G1335600|MD04G1003000|MD13G1285100|MD01G1118100|MD08G1028600|MD04G1003300|MD04G1188000|MD08G1168600|MD10G1311100|MD16G1048500|MD15G1436500|MD06G1211400	mdm:103441586|mdm:103420259|mdm:103451680|mdm:103420259|mdm:103413102|mdm:103443512|mdm:103455413|mdm:103434638|mdm:103421794|mdm:103421794|mdm:103433655|mdm:103440468|mdm:103443513|mdm:103405591|mdm:103413102|mdm:103434638|mdm:103402727|mdm:103441965|mdm:103420366|	103441586|103420259|103451680|103420259|103413102|103443512|103455413|103434638|103421794|103421794|103433655|103440468|103443513|103405591|103413102|103434638|103402727|103441965|103420366|	http://www.genome.jp/kegg-bin/show_pathway?mdm00941/mdm:103421794%09red/mdm:103434638%09red/mdm:103433655%09red/mdm:103451680%09red/mdm:103443512%09red/mdm:103440468%09red/mdm:103420366%09red/mdm:103441965%09red/mdm:103443513%09red/mdm:103413102%09red/mdm:103441586%09red/mdm:103455413%09red/mdm:103420259%09red/mdm:103402727%09red/mdm:103405591%09red
Pentose and glucuronate interconversions	mdm00040	37	184	0.0198126	0.199777	MD12G1108300|MD01G1195300|MD14G1167100|MD02G1264100|MD00G1005600|MD17G1022500|MD05G1179500|MD03G1290900|MD00G1006200|MD01G1195400|MD00G1005700|MD13G1090600|MD15G1197500|MD15G1133100|MD02G1266500|MD06G1200200|MD01G1195000|MD15G1224900|MD17G1022300|MD07G1053200|MD13G1106200|MD09G1054900|MD00G1006100|MD13G1231000|MD11G1307500|MD09G1172600|MD13G1090800|MD05G1341800|MD01G1194700|MD09G1019900|MD16G1011…	mdm:103436151|mdm:103417836|mdm:103415187|mdm:103420525|mdm:103439703|mdm:103404258|mdm:103435802|mdm:103427444|mdm:103439704|mdm:103417837|mdm:103439704|mdm:103451955|mdm:103415835|mdm:103456258|mdm:103409110|mdm:103409764|mdm:103440075|mdm:103400887|mdm:103404258|mdm:103420523|mdm:103414329|mdm:103421503|mdm:103440075|mdm:103453658|mdm:103449172|mdm:103411620|mdm:103451955|mdm:103434528|mdm:103…	103436151|103417836|103415187|103420525|103439703|103404258|103435802|103427444|103439704|103417837|103439704|103451955|103415835|103456258|103409110|103409764|103440075|103400887|103404258|103420523|103414329|103421503|103440075|103453658|103449172|103411620|103451955|103434528|103440086|103415187|103403467|103440002|103437645|103440075|103436151|103440064|103450889|	http://www.genome.jp/kegg-bin/show_pathway?mdm00040/mdm:103417836%09red/mdm:103417837%09red/mdm:103437645%09red/mdm:103440064%09red/mdm:103411620%09red/mdm:103440086%09red/mdm:103436151%09red/mdm:103440002%09red/mdm:103449172%09red/mdm:103415187%09red/mdm:103435802%09red/mdm:103420525%09red/mdm:103420523%09red/mdm:103453658%09red/mdm:103456258%09red/mdm:103415835%09red/mdm:103400887%09red/mdm:103…
Glucosinolate biosynthesis	mdm00966	4	7	0.0330527	0.307645	MD11G1059500|MD16G1086300|MD14G1185400|MD13G1192400	mdm:103447596|mdm:103425490|mdm:103455316|mdm:103422771|	103447596|103425490|103455316|103422771|	http://www.genome.jp/kegg-bin/show_pathway?mdm00966/mdm:103447596%09red/mdm:103422771%09red/mdm:103425490%09red/mdm:103455316%09red
Zeatin biosynthesis	mdm00908	8	26	0.0423174	0.365743	MD08G1071200|MD14G1076500|MD15G1208300|MD07G1026600|MD03G1240200|MD15G1050100|MD14G1078600|MD16G1041700	mdm:103440905|mdm:103409578|mdm:103431537|mdm:103438473|mdm:103448749|mdm:103455779|mdm:103454534|mdm:103402691|	103440905|103409578|103431537|103438473|103448749|103455779|103454534|103402691|	http://www.genome.jp/kegg-bin/show_pathway?mdm00908/mdm:103454534%09red/mdm:103431537%09red/mdm:103438473%09red/mdm:103440905%09red/mdm:103402691%09red/mdm:103455779%09red/mdm:103409578%09red/mdm:103448749%09red
Photosynthesis	mdm00195	19	88	0.047469	0.382917	MD11G1169900|MD01G1121300|MD12G1260300|MD10G1311700|MD08G1162600|MD03G1150500|MD15G1428700|MD04G1244400|MD05G1188500|MD15G1348200|MD15G1244500|MD05G1336200|MD09G1209500|MD13G1193300|MD08G1236800|MD05G1205000|MD13G1069500|MD17G1191200|MD01G1004300	mdm:103424798|mdm:103434480|mdm:103419531|mdm:103408815|mdm:103441569|mdm:103424798|mdm:103402526|mdm:103419531|mdm:103419903|mdm:103401841|mdm:103425043|mdm:103408815|mdm:103443793|mdm:103414652|mdm:103441940|mdm:103435687|mdm:103451800|mdm:103405453|mdm:103432238|	103424798|103434480|103419531|103408815|103441569|103424798|103402526|103419531|103419903|103401841|103425043|103408815|103443793|103414652|103441940|103435687|103451800|103405453|103432238|	http://www.genome.jp/kegg-bin/show_pathway?mdm00195/mdm:103451800%09red/mdm:103435687%09red/mdm:103405453%09red/mdm:103401841%09red/mdm:103441569%09red/mdm:103424798%09red/mdm:103419903%09red/mdm:103419531%09red/mdm:103414652%09red/mdm:103443793%09red/mdm:103441940%09red/mdm:103402526%09red/mdm:103432238%09red/mdm:103434480%09red/mdm:103425043%09red/mdm:103408815%09red
Taurine and hypotaurine metabolism	mdm00430	7	23	0.0580349	0.430633	MD15G1373300|MD09G1276300|MD14G1006600|MD16G1010800|MD12G1009100|MD09G1048100|MD17G1048300	mdm:103436355|mdm:103444237|mdm:103453905|mdm:103403475|mdm:103449336|mdm:103411190|mdm:103404418|	103436355|103444237|103453905|103403475|103449336|103411190|103404418|	http://www.genome.jp/kegg-bin/show_pathway?mdm00430/mdm:103444237%09red/mdm:103411190%09red/mdm:103453905%09red/mdm:103404418%09red/mdm:103403475%09red/mdm:103436355%09red/mdm:103449336%09red
Amino sugar and nucleotide sugar metabolism	mdm00520	40	224	0.0639243	0.430633	MD15G1156100|MD08G1027900|MD15G1037300|MD13G1186100|MD15G1156900|MD17G1022500|MD09G1262800|MD09G1137100|MD17G1140800|MD05G1230600|MD09G1253100|MD17G1244800|MD02G1011100|MD14G1023000|MD02G1120200|MD16G1260200|MD01G1192300|MD05G1263800|MD05G1248900|MD06G1181600|MD17G1141200|MD17G1122900|MD15G1133100|MD06G1108600|MD14G1187500|MD06G1200200|MD12G1240900|MD15G1247100|MD09G1133900|MD13G1274600|MD04G1224…	mdm:103400019|mdm:103450465|mdm:103441854|mdm:103453087|mdm:103400327|mdm:103404258|mdm:103444187|mdm:103441448|mdm:103405184|mdm:103443417|mdm:103444130|mdm:103405684|mdm:103400019|mdm:103433255|mdm:103455731|mdm:103435476|mdm:103439907|mdm:103446079|mdm:103409011|mdm:103409731|mdm:103405188|mdm:103432152|mdm:103456258|mdm:103404486|mdm:103455258|mdm:103409764|mdm:103430505|mdm:103436130|mdm:103…	103400019|103450465|103441854|103453087|103400327|103404258|103444187|103441448|103405184|103443417|103444130|103405684|103400019|103433255|103455731|103435476|103439907|103446079|103409011|103409731|103405188|103432152|103456258|103404486|103455258|103409764|103430505|103436130|103421714|103425033|103408656|103402682|103448413|103450465|103439690|103426493|103424161|103402251|103404258|103402251|	http://www.genome.jp/kegg-bin/show_pathway?mdm00520/mdm:103439690%09red/mdm:103405684%09red/mdm:103441448%09red/mdm:103421714%09red/mdm:103455258%09red/mdm:103424161%09red/mdm:103400019%09red/mdm:103425033%09red/mdm:103436130%09red/mdm:103400327%09red/mdm:103448413%09red/mdm:103435476%09red/mdm:103409731%09red/mdm:103444130%09red/mdm:103456258%09red/mdm:103433255%09red/mdm:103402682%09red/mdm:103…
Terpenoid backbone biosynthesis	mdm00900	21	104	0.064061	0.430633	MD15G1227900|MD05G1071900|MD10G1340100|MD09G1247700|MD05G1143500|MD10G1268900|MD02G1108700|MD02G1154400|MD12G1220700|MD15G1309900|MD10G1143400|MD07G1064100|MD13G1175400|MD16G1177200|MD03G1252200|MD12G1086800|MD16G1201100|MD06G1193900|MD11G1036800|MD02G1118000|MD11G1273800	mdm:103421562|mdm:103425754|mdm:103429742|mdm:103432249|mdm:103410649|mdm:103410649|mdm:103455059|mdm:103418313|mdm:103450949|mdm:103401537|mdm:103412133|mdm:103428439|mdm:103453010|mdm:103403800|mdm:103427372|mdm:103414031|mdm:103412133|mdm:103437824|mdm:103447197|mdm:103400423|mdm:103448906|	103421562|103425754|103429742|103432249|103410649|103410649|103455059|103418313|103450949|103401537|103412133|103428439|103453010|103403800|103427372|103414031|103412133|103437824|103447197|103400423|103448906|	http://www.genome.jp/kegg-bin/show_pathway?mdm00900/mdm:103403800%09red/mdm:103448906%09red/mdm:103428439%09red/mdm:103447197%09red/mdm:103450949%09red/mdm:103432249%09red/mdm:103421562%09red/mdm:103429742%09red/mdm:103412133%09red/mdm:103425754%09red/mdm:103437824%09red/mdm:103455059%09red/mdm:103401537%09red/mdm:103418313%09red/mdm:103400423%09red/mdm:103410649%09red/mdm:103414031%09red/mdm:103…
Steroid biosynthesis	mdm00100	14	63	0.0686164	0.436978	MD10G1064900|MD06G1143700|MD15G1064100|MD05G1056800|MD17G1247400|MD07G1041600|MD17G1163300|MD13G1007700|MD00G1220900|MD07G1041500|MD02G1307400|MD14G1159000|MD16G1000400|MD04G1045100	mdm:103445128|mdm:103455012|mdm:103455855|mdm:103445128|mdm:103401753|mdm:103420510|mdm:103443342|mdm:103451474|mdm:103411553|mdm:103438574|mdm:103438422|mdm:103455012|mdm:103403411|mdm:103419184|	103445128|103455012|103455855|103445128|103401753|103420510|103443342|103451474|103411553|103438574|103438422|103455012|103403411|103419184|	http://www.genome.jp/kegg-bin/show_pathway?mdm00100/mdm:103438574%09red/mdm:103411553%09red/mdm:103443342%09red/mdm:103419184%09red/mdm:103445128%09red/mdm:103438422%09red/mdm:103401753%09red/mdm:103403411%09red/mdm:103420510%09red/mdm:103455855%09red/mdm:103451474%09red/mdm:103455012%09red
Carotenoid biosynthesis	mdm00906	14	65	0.0815196	0.493194	MD12G1237300|MD06G1010900|MD15G1082600|MD14G1097800|MD10G1194200|MD03G1162200|MD16G1285900|MD02G1083500|MD15G1284500|MD16G1090700|MD05G1207300|MD01G1208300|MD07G1278900|MD02G1172400	mdm:103451012|mdm:103409417|mdm:103455974|mdm:103454736|mdm:103445724|mdm:103425610|mdm:103444865|mdm:103450601|mdm:103401379|mdm:103403002|mdm:103441488|mdm:103406562|mdm:103406562|mdm:103403091|	103451012|103409417|103455974|103454736|103445724|103425610|103444865|103450601|103401379|103403002|103441488|103406562|103406562|103403091|	http://www.genome.jp/kegg-bin/show_pathway?mdm00906/mdm:103441488%09red/mdm:103450601%09red/mdm:103454736%09red/mdm:103444865%09red/mdm:103451012%09red/mdm:103403002%09red/mdm:103401379%09red/mdm:103403091%09red/mdm:103445724%09red/mdm:103409417%09red/mdm:103455974%09red/mdm:103406562%09red/mdm:103425610%09red
ABC transporters	mdm02010	10	43	0.0923539	0.532135	MD09G1041500|MD09G1049400|MD12G1079400|MD10G1268400|MD17G1049600|MD06G1037400|MD16G1135100|MD17G1042800|MD16G1134700|MD17G1149200	mdm:103442303|mdm:103442343|mdm:103449760|mdm:103446263|mdm:103404434|mdm:103436917|mdm:103452721|mdm:103432041|mdm:103452717|mdm:103405234|	103442303|103442343|103449760|103446263|103404434|103436917|103452721|103432041|103452717|103405234|	http://www.genome.jp/kegg-bin/show_pathway?mdm02010/mdm:103405234%09red/mdm:103436917%09red/mdm:103449760%09red/mdm:103432041%09red/mdm:103442303%09red/mdm:103452721%09red/mdm:103404434%09red/mdm:103446263%09red/mdm:103452717%09red/mdm:103442343%09red
Monoterpenoid biosynthesis	mdm00902	7	27	0.101528	0.558405	MD10G1310500|MD06G1077700|MD01G1052800|MD01G1053200|MD06G1077500|MD10G1310600|MD10G1309900	mdm:103446598|mdm:103437352|mdm:103400719|mdm:103400509|mdm:103437348|mdm:103446596|mdm:103446598|	103446598|103437352|103400719|103400509|103437348|103446596|103446598|	http://www.genome.jp/kegg-bin/show_pathway?mdm00902/mdm:103437348%09red/mdm:103437352%09red/mdm:103400719%09red/mdm:103446598%09red/mdm:103400509%09red/mdm:103446596%09red
Diterpenoid biosynthesis	mdm00904	11	51	0.112812	0.59349	MD05G1207000|MD03G1263500|MD05G1169600|MD10G1194100|MD10G1216200|MD10G1157900|MD06G1030600|MD11G1284300|MD02G1229400|MD08G1040000|MD05G1283800	mdm:103435672|mdm:103448995|mdm:103435869|mdm:103445723|mdm:103445924|mdm:103445372|mdm:103420166|mdm:103448995|mdm:103418447|mdm:103440465|mdm:103408895|	103435672|103448995|103435869|103445723|103445924|103445372|103420166|103448995|103418447|103440465|103408895|	http://www.genome.jp/kegg-bin/show_pathway?mdm00904/mdm:103435672%09red/mdm:103445372%09red/mdm:103440465%09red/mdm:103445924%09red/mdm:103445723%09red/mdm:103420166%09red/mdm:103448995%09red/mdm:103408895%09red/mdm:103435869%09red/mdm:103418447%09red
Limonene and pinene degradation	mdm00903	7	30	0.143117	0.708939	MD07G1246400|MD16G1059700|MD13G1090800|MD15G1290300|MD03G1281500|MD13G1090600|MD13G1060500	mdm:103438993|mdm:103402809|mdm:103451955|mdm:103432708|mdm:103432708|mdm:103451955|mdm:103414272|	103438993|103402809|103451955|103432708|103432708|103451955|103414272|	http://www.genome.jp/kegg-bin/show_pathway?mdm00903/mdm:103451955%09red/mdm:103438993%09red/mdm:103414272%09red/mdm:103402809%09red/mdm:103432708%09red
Plant-pathogen interaction	mdm04626	48	299	0.148601	0.708939	MD04G1041400|MD17G1143700|MD06G1024000|MD12G1260600|MD09G1262900|MD07G1248200|MD13G1020800|MD12G1072600|MD15G1419300|MD07G1279100|MD13G1134500|MD05G1140300|MD16G1019200|MD04G1123100|MD14G1158700|MD04G1123200|MD12G1181000|MD06G1182800|MD06G1023900|MD07G1151100|MD09G1006900|MD06G1024500|MD17G1150400|MD07G1279200|MD16G1202100|MD14G1235700|MD06G1232600|MD02G1084700|MD03G1044400|MD01G1079600|MD16G1137…	mdm:103432727|mdm:103405206|mdm:103436838|mdm:103451420|mdm:103444188|mdm:103439584|mdm:103452239|mdm:103449720|mdm:103416359|mdm:103439807|mdm:103441525|mdm:103440928|mdm:103411904|mdm:103433385|mdm:103415170|mdm:103433385|mdm:103413903|mdm:103455264|mdm:103436838|mdm:103439316|mdm:103421442|mdm:103409441|mdm:103444856|mdm:103439807|mdm:103403961|mdm:103415366|mdm:103438110|mdm:103400837|mdm:103…	103432727|103405206|103436838|103451420|103444188|103439584|103452239|103449720|103416359|103439807|103441525|103440928|103411904|103433385|103415170|103433385|103413903|103455264|103436838|103439316|103421442|103409441|103444856|103439807|103403961|103415366|103438110|103400837|103407638|103414450|103430761|103437550|103433719|103443876|103409831|103404209|103440088|103429045|103443927|103433613…	http://www.genome.jp/kegg-bin/show_pathway?mdm04626/mdm:103431251%09red/mdm:103436838%09red/mdm:103441525%09red/mdm:103413903%09red/mdm:103440088%09red/mdm:103400837%09red/mdm:103438110%09red/mdm:103407638%09red/mdm:103433613%09red/mdm:103404209%09red/mdm:103449720%09red/mdm:103403961%09red/mdm:103414450%09red/mdm:103415366%09red/mdm:103437550%09red/mdm:103449586%09red/mdm:103441209%09red/mdm:103…
Glyoxylate and dicarboxylate metabolism	mdm00630	20	112	0.152334	0.708939	MD13G1102800|MD06G1008700|MD15G1307200|MD05G1209300|MD09G1034400|MD13G1180400|MD06G1031000|MD05G1112700|MD11G1194500|MD05G1230200|MD16G1181300|MD01G1044100|MD05G1122100|MD10G1195700|MD04G1248400|MD15G1294800|MD16G1042700|MD17G1244400|MD17G1198400|MD17G1148900	mdm:103452041|mdm:103412104|mdm:103431625|mdm:103435655|mdm:103429023|mdm:103453050|mdm:103409716|mdm:103436249|mdm:103423201|mdm:103443414|mdm:103416800|mdm:103431625|mdm:103420047|mdm:103445750|mdm:103451169|mdm:103431619|mdm:103402699|mdm:103432255|mdm:103440671|mdm:103426032|	103452041|103412104|103431625|103435655|103429023|103453050|103409716|103436249|103423201|103443414|103416800|103431625|103420047|103445750|103451169|103431619|103402699|103432255|103440671|103426032|	http://www.genome.jp/kegg-bin/show_pathway?mdm00630/mdm:103451169%09red/mdm:103412104%09red/mdm:103443414%09red/mdm:103423201%09red/mdm:103432255%09red/mdm:103445750%09red/mdm:103436249%09red/mdm:103429023%09red/mdm:103435655%09red/mdm:103409716%09red/mdm:103420047%09red/mdm:103453050%09red/mdm:103402699%09red/mdm:103416800%09red/mdm:103440671%09red/mdm:103431619%09red/mdm:103426032%09red/mdm:103…
Photosynthesis - antenna proteins	mdm00196	9	44	0.172579	0.727458	MD09G1134800|MD17G1281900|MD09G1122500|MD01G1132800|MD17G1123800|MD11G1236900|MD10G1265300|MD05G1000500|MD17G1113400	mdm:103429202|mdm:103426241|mdm:103442984|mdm:103437223|mdm:103405098|mdm:103408183|mdm:103427879|mdm:103420118|mdm:103405001|	103429202|103426241|103442984|103437223|103405098|103408183|103427879|103420118|103405001|	http://www.genome.jp/kegg-bin/show_pathway?mdm00196/mdm:103437223%09red/mdm:103426241%09red/mdm:103405001%09red/mdm:103427879%09red/mdm:103408183%09red/mdm:103429202%09red/mdm:103442984%09red/mdm:103420118%09red/mdm:103405098%09red
Alanine, aspartate and glutamate metabolism	mdm00250	16	90	0.189001	0.727458	MD04G1055700|MD15G1052500|MD12G1003600|MD01G1174400|MD13G1180400|MD09G1276300|MD14G1196000|MD11G1194500|MD14G1002500|MD16G1181300|MD16G1010800|MD09G1139200|MD09G1032700|MD13G1102800|MD05G1238300|MD11G1070800	mdm:103438445|mdm:103455787|mdm:103449307|mdm:103438445|mdm:103453050|mdm:103444237|mdm:103422846|mdm:103423201|mdm:103453876|mdm:103416800|mdm:103403475|mdm:103441440|mdm:103411161|mdm:103452041|mdm:103419798|mdm:103447373|	103438445|103455787|103449307|103438445|103453050|103444237|103422846|103423201|103453876|103416800|103403475|103441440|103411161|103452041|103419798|103447373|	http://www.genome.jp/kegg-bin/show_pathway?mdm00250/mdm:103444237%09red/mdm:103449307%09red/mdm:103452041%09red/mdm:103423201%09red/mdm:103453876%09red/mdm:103411161%09red/mdm:103403475%09red/mdm:103441440%09red/mdm:103438445%09red/mdm:103447373%09red/mdm:103453050%09red/mdm:103416800%09red/mdm:103419798%09red/mdm:103455787%09red/mdm:103422846%09red
Ascorbate and aldarate metabolism	mdm00053	14	77	0.189136	0.727458	MD15G1133100|MD11G1211800|MD13G1090800|MD13G1206200|MD03G1195300|MD06G1200200|MD11G1182500|MD17G1022500|MD15G1373900|MD13G1090600|MD17G1022300|MD04G1224200|MD12G1240900|MD10G1068900	mdm:103456258|mdm:103413187|mdm:103451955|mdm:103427292|mdm:103427292|mdm:103409764|mdm:103448151|mdm:103404258|mdm:103436352|mdm:103451955|mdm:103404258|mdm:103408656|mdm:103430505|mdm:103410485|	103456258|103413187|103451955|103427292|103427292|103409764|103448151|103404258|103436352|103451955|103404258|103408656|103430505|103410485|	http://www.genome.jp/kegg-bin/show_pathway?mdm00053/mdm:103451955%09red/mdm:103410485%09red/mdm:103409764%09red/mdm:103427292%09red/mdm:103408656%09red/mdm:103413187%09red/mdm:103430505%09red/mdm:103456258%09red/mdm:103404258%09red/mdm:103448151%09red/mdm:103436352%09red
Thiamine metabolism	mdm00730	6	27	0.191947	0.727458	MD11G1080300|MD03G1210100|MD15G1309900|MD13G1175400|MD16G1177200|MD03G1074000	mdm:103447435|mdm:103429668|mdm:103401537|mdm:103453010|mdm:103403800|mdm:103418935|	103447435|103429668|103401537|103453010|103403800|103418935|	http://www.genome.jp/kegg-bin/show_pathway?mdm00730/mdm:103447435%09red/mdm:103403800%09red/mdm:103401537%09red/mdm:103429668%09red/mdm:103418935%09red/mdm:103453010%09red
Cyanoamino acid metabolism	mdm00460	24	144	0.196921	0.727458	MD11G1150800|MD03G1161800|MD03G1098600|MD11G1059500|MD01G1044100|MD07G1135000|MD15G1307200|MD16G1265300|MD03G1204600|MD06G1229100|MD00G1105700|MD11G1178000|MD00G1016800|MD05G1121900|MD13G1192400|MD00G1013300|MD15G1294800|MD05G1230200|MD07G1060900|MD14G1004400|MD00G1190900|MD10G1316200|MD01G1065600|MD05G1312800	mdm:103422890|mdm:103418926|mdm:103421343|mdm:103447596|mdm:103431625|mdm:103401891|mdm:103431625|mdm:103416927|mdm:103409334|mdm:103438060|mdm:103447738|mdm:103422906|mdm:103401018|mdm:103410606|mdm:103422771|mdm:103447445|mdm:103431619|mdm:103443414|mdm:103438774|mdm:103453963|mdm:103436348|mdm:103446691|mdm:103405317|mdm:103429810|	103422890|103418926|103421343|103447596|103431625|103401891|103431625|103416927|103409334|103438060|103447738|103422906|103401018|103410606|103422771|103447445|103431619|103443414|103438774|103453963|103436348|103446691|103405317|103429810|	http://www.genome.jp/kegg-bin/show_pathway?mdm00460/mdm:103436348%09red/mdm:103416927%09red/mdm:103447738%09red/mdm:103446691%09red/mdm:103431619%09red/mdm:103431625%09red/mdm:103421343%09red/mdm:103405317%09red/mdm:103401018%09red/mdm:103422771%09red/mdm:103447445%09red/mdm:103422890%09red/mdm:103429810%09red/mdm:103401891%09red/mdm:103438060%09red/mdm:103410606%09red/mdm:103418926%09red/mdm:103…
Caffeine metabolism	mdm00232	2	5	0.19828	0.727458	MD02G1258600|MD07G1062200	mdm:103418481|mdm:103418481|	103418481|103418481|	http://www.genome.jp/kegg-bin/show_pathway?mdm00232/mdm:103418481%09red
Nitrogen metabolism	mdm00910	12	65	0.199822	0.727458	MD04G1055700|MD12G1003600|MD01G1174400|MD13G1180400|MD16G1093300|MD14G1002500|MD16G1181300|MD14G1078100|MD13G1096700|MD15G1294800|MD12G1083000|MD00G1067900	mdm:103438445|mdm:103449307|mdm:103438445|mdm:103453050|mdm:103403012|mdm:103453876|mdm:103416800|mdm:103415043|mdm:103452006|mdm:103431619|mdm:103424366|mdm:103425814|	103438445|103449307|103438445|103453050|103403012|103453876|103416800|103415043|103452006|103431619|103424366|103425814|	http://www.genome.jp/kegg-bin/show_pathway?mdm00910/mdm:103452006%09red/mdm:103449307%09red/mdm:103415043%09red/mdm:103453876%09red/mdm:103425814%09red/mdm:103403012%09red/mdm:103438445%09red/mdm:103453050%09red/mdm:103424366%09red/mdm:103416800%09red/mdm:103431619%09red
Cysteine and methionine metabolism	mdm00270	28	172	0.20441	0.727458	MD15G1205100|MD10G1004700|MD11G1012800|MD17G1235000|MD12G1201100|MD04G1187700|MD07G1135000|MD05G1354000|MD05G1230000|MD13G1178800|MD03G1011100|MD04G1017200|MD15G1231100|MD08G1076500|MD09G1054200|MD05G1112700|MD16G1199500|MD05G1230100|MD15G1145400|MD17G1283400|MD02G1190900|MD03G1010900|MD05G1259600|MD02G1115100|MD10G1328100|MD01G1065600|MD11G1202100|MD16G1010900	mdm:103400792|mdm:103425227|mdm:103452459|mdm:103426156|mdm:103450820|mdm:103433836|mdm:103401891|mdm:103434461|mdm:103443415|mdm:103453041|mdm:103452459|mdm:103443415|mdm:103425030|mdm:103443111|mdm:103432045|mdm:103436249|mdm:103416852|mdm:103443415|mdm:103415406|mdm:103426242|mdm:103405045|mdm:103452459|mdm:103426327|mdm:103425030|mdm:103446762|mdm:103405317|mdm:103427793|mdm:103403474|	103400792|103425227|103452459|103426156|103450820|103433836|103401891|103434461|103443415|103453041|103452459|103443415|103425030|103443111|103432045|103436249|103416852|103443415|103415406|103426242|103405045|103452459|103426327|103425030|103446762|103405317|103427793|103403474|	http://www.genome.jp/kegg-bin/show_pathway?mdm00270/mdm:103436249%09red/mdm:103452459%09red/mdm:103426242%09red/mdm:103426327%09red/mdm:103403474%09red/mdm:103425030%09red/mdm:103432045%09red/mdm:103450820%09red/mdm:103425227%09red/mdm:103405317%09red/mdm:103405045%09red/mdm:103416852%09red/mdm:103443111%09red/mdm:103400792%09red/mdm:103433836%09red/mdm:103453041%09red/mdm:103415406%09red/mdm:103…
Glutathione metabolism	mdm00480	29	182	0.229071	0.768909	MD12G1224500|MD04G1139500|MD15G1373900|MD00G1139000|MD13G1081900|MD13G1182000|MD17G1272100|MD05G1210700|MD03G1283000|MD08G1055100|MD05G1210400|MD12G1129400|MD13G1082200|MD05G1210200|MD06G1012200|MD13G1082000|MD05G1211000|MD13G1082100|MD04G1111400|MD01G1010100|MD09G1010500|MD17G1017900|MD15G1339400|MD00G1136300|MD05G1210000|MD05G1210100|MD05G1184600|MD14G1112400|MD09G1078700	mdm:103450967|mdm:103433529|mdm:103436352|mdm:103432016|mdm:103451887|mdm:103453059|mdm:103432314|mdm:103454097|mdm:103432553|mdm:103440709|mdm:103419867|mdm:103423404|mdm:103414311|mdm:103414617|mdm:103436762|mdm:103451886|mdm:103452956|mdm:103452346|mdm:103419315|mdm:103418293|mdm:103442123|mdm:103425796|mdm:103401829|mdm:103409925|mdm:103435649|mdm:103424011|mdm:103409159|mdm:103407146|mdm:103…	103450967|103433529|103436352|103432016|103451887|103453059|103432314|103454097|103432553|103440709|103419867|103423404|103414311|103414617|103436762|103451886|103452956|103452346|103419315|103418293|103442123|103425796|103401829|103409925|103435649|103424011|103409159|103407146|103442469|	http://www.genome.jp/kegg-bin/show_pathway?mdm00480/mdm:103450967%09red/mdm:103436762%09red/mdm:103419315%09red/mdm:103433529%09red/mdm:103442469%09red/mdm:103425796%09red/mdm:103452346%09red/mdm:103453059%09red/mdm:103436352%09red/mdm:103432314%09red/mdm:103435649%09red/mdm:103414311%09red/mdm:103409925%09red/mdm:103423404%09red/mdm:103407146%09red/mdm:103454097%09red/mdm:103442123%09red/mdm:103…
Folate biosynthesis	mdm00790	6	29	0.23134	0.768909	MD15G1096500|MD07G1150800|MD01G1109300|MD03G1235000|MD10G1070700|MD05G1169300	mdm:103430141|mdm:103439319|mdm:103432054|mdm:103430141|mdm:103440375|mdm:103435873|	103430141|103439319|103432054|103430141|103440375|103435873|	http://www.genome.jp/kegg-bin/show_pathway?mdm00790/mdm:103439319%09red/mdm:103440375%09red/mdm:103435873%09red/mdm:103430141%09red/mdm:103432054%09red
Sphingolipid metabolism	mdm00600	10	55	0.239994	0.768909	MD07G1040000|MD10G1295900|MD12G1158800|MD09G1192500|MD05G1321500|MD10G1302700|MD02G1287500|MD13G1000400|MD07G1039900|MD05G1324800	mdm:103438703|mdm:103446428|mdm:103450527|mdm:103414756|mdm:103419674|mdm:103427837|mdm:103411425|mdm:103451430|mdm:103438703|mdm:103427837|	103438703|103446428|103450527|103414756|103419674|103427837|103411425|103451430|103438703|103427837|	http://www.genome.jp/kegg-bin/show_pathway?mdm00600/mdm:103411425%09red/mdm:103427837%09red/mdm:103438703%09red/mdm:103450527%09red/mdm:103451430%09red/mdm:103446428%09red/mdm:103414756%09red/mdm:103419674%09red
Cutin, suberine and wax biosynthesis	mdm00073	9	49	0.247829	0.768909	MD13G1273200|MD01G1064900|MD06G1086100|MD05G1203100|MD02G1226900|MD16G1003000|MD03G1141800|MD07G1086200|MD10G1190400	mdm:103406883|mdm:103404945|mdm:103437295|mdm:103428002|mdm:103406883|mdm:103403397|mdm:103417541|mdm:103438959|mdm:103445692|	103406883|103404945|103437295|103428002|103406883|103403397|103417541|103438959|103445692|	http://www.genome.jp/kegg-bin/show_pathway?mdm00073/mdm:103406883%09red/mdm:103428002%09red/mdm:103417541%09red/mdm:103437295%09red/mdm:103438959%09red/mdm:103403397%09red/mdm:103445692%09red/mdm:103404945%09red
Pyrimidine metabolism	mdm00240	34	219	0.24783	0.768909	MD08G1034400|MD09G1187900|MD09G1121200|MD10G1190100|MD00G1139000|MD12G1081300|MD12G1057200|MD00G1085100|MD15G1031300|MD15G1205500|MD10G1070700|MD15G1429000|MD02G1174400|MD05G1163300|MD17G1112200|MD12G1011400|MD14G1129200|MD13G1111800|MD02G1174200|MD15G1285400|MD01G1010100|MD03G1139200|MD09G1010500|MD00G1053300|MD13G1121900|MD13G1182000|MD14G1008000|MD10G1153100|MD06G1105400|MD04G1062600|MD15G1339…	mdm:103440505|mdm:103453588|mdm:103411439|mdm:103443311|mdm:103432016|mdm:103430284|mdm:103429235|mdm:103435334|mdm:103440429|mdm:103400800|mdm:103440375|mdm:103428976|mdm:103403684|mdm:103435914|mdm:103404996|mdm:103449351|mdm:103404467|mdm:103452098|mdm:103401388|mdm:103401388|mdm:103418293|mdm:103424256|mdm:103442123|mdm:103428006|mdm:103452171|mdm:103453059|mdm:103449351|mdm:103412147|mdm:103…	103440505|103453588|103411439|103443311|103432016|103430284|103429235|103435334|103440429|103400800|103440375|103428976|103403684|103435914|103404996|103449351|103404467|103452098|103401388|103401388|103418293|103424256|103442123|103428006|103452171|103453059|103449351|103412147|103404366|103419259|103401829|103438276|103401388|103410088|	http://www.genome.jp/kegg-bin/show_pathway?mdm00240/mdm:103403684%09red/mdm:103430284%09red/mdm:103428006%09red/mdm:103419259%09red/mdm:103429235%09red/mdm:103412147%09red/mdm:103400800%09red/mdm:103449351%09red/mdm:103443311%09red/mdm:103453059%09red/mdm:103428976%09red/mdm:103440375%09red/mdm:103404996%09red/mdm:103435334%09red/mdm:103410088%09red/mdm:103401388%09red/mdm:103442123%09red/mdm:103…
alpha-Linolenic acid metabolism	mdm00592	18	110	0.259246	0.784219	MD09G1180900|MD09G1071400|MD09G1211500|MD13G1127300|MD12G1067300|MD10G1085800|MD05G1013400|MD02G1089100|MD17G1167100|MD10G1014500|MD00G1142600|MD10G1294000|MD13G1045900|MD13G1166700|MD15G1403000|MD05G1156900|MD05G1013200|MD11G1023100	mdm:103453627|mdm:103427164|mdm:103409569|mdm:103452467|mdm:103454377|mdm:103407335|mdm:103409569|mdm:103426679|mdm:103449741|mdm:103432769|mdm:103418086|mdm:103446404|mdm:103414251|mdm:103452890|mdm:103402212|mdm:103428313|mdm:103409572|mdm:103422578|	103453627|103427164|103409569|103452467|103454377|103407335|103409569|103426679|103449741|103432769|103418086|103446404|103414251|103452890|103402212|103428313|103409572|103422578|	http://www.genome.jp/kegg-bin/show_pathway?mdm00592/mdm:103428313%09red/mdm:103452467%09red/mdm:103452890%09red/mdm:103449741%09red/mdm:103453627%09red/mdm:103402212%09red/mdm:103427164%09red/mdm:103426679%09red/mdm:103409572%09red/mdm:103454377%09red/mdm:103407335%09red/mdm:103414251%09red/mdm:103432769%09red/mdm:103409569%09red/mdm:103422578%09red/mdm:103418086%09red/mdm:103446404%09red
Other glycan degradation	mdm00511	6	31	0.272977	0.805614	MD07G1040000|MD07G1226700|MD10G1099200|MD02G1287500|MD09G1192500|MD07G1039900	mdm:103438703|mdm:103427489|mdm:103401308|mdm:103411425|mdm:103414756|mdm:103438703|	103438703|103427489|103401308|103411425|103414756|103438703|	http://www.genome.jp/kegg-bin/show_pathway?mdm00511/mdm:103411425%09red/mdm:103401308%09red/mdm:103414756%09red/mdm:103438703%09red/mdm:103427489%09red
SNARE interactions in vesicular transport	mdm04130	12	72	0.293869	0.846624	MD12G1002100|MD02G1195300|MD12G1000200|MD16G1212900|MD12G1041700|MD17G1004300|MD12G1041800|MD14G1004100|MD10G1188000|MD05G1201200|MD09G1001200|MD17G1004400	mdm:103449295|mdm:103405194|mdm:103432115|mdm:103408599|mdm:103413525|mdm:103425759|mdm:103413526|mdm:103453889|mdm:103424106|mdm:103424106|mdm:103425759|mdm:103425759|	103449295|103405194|103432115|103408599|103413525|103425759|103413526|103453889|103424106|103424106|103425759|103425759|	http://www.genome.jp/kegg-bin/show_pathway?mdm04130/mdm:103424106%09red/mdm:103408599%09red/mdm:103453889%09red/mdm:103405194%09red/mdm:103413526%09red/mdm:103413525%09red/mdm:103425759%09red/mdm:103449295%09red/mdm:103432115%09red
Ubiquinone and other terpenoid-quinone biosynthesis	mdm00130	10	60	0.318125	0.89519	MD10G1252900|MD10G1052500|MD06G1188700|MD17G1235000|MD11G1277500|MD11G1112700|MD16G1255400|MD16G1202200|MD12G1017400|MD13G1201900	mdm:103446111|mdm:103444873|mdm:103437799|mdm:103426156|mdm:103430174|mdm:103447741|mdm:103453843|mdm:103425704|mdm:103449390|mdm:103425704|	103446111|103444873|103437799|103426156|103430174|103447741|103453843|103425704|103449390|103425704|	http://www.genome.jp/kegg-bin/show_pathway?mdm00130/mdm:103453843%09red/mdm:103425704%09red/mdm:103426156%09red/mdm:103430174%09red/mdm:103446111%09red/mdm:103437799%09red/mdm:103447741%09red/mdm:103449390%09red/mdm:103444873%09red
Fatty acid degradation	mdm00071	13	82	0.338486	0.909782	MD10G1014500|MD09G1211500|MD13G1127300|MD06G1121600|MD13G1090800|MD06G1241000|MD05G1013400|MD08G1163100|MD15G1004100|MD13G1166700|MD13G1090600|MD09G1286100|MD05G1013200	mdm:103432769|mdm:103409569|mdm:103452467|mdm:103437442|mdm:103451955|mdm:103438307|mdm:103409569|mdm:103450636|mdm:103450330|mdm:103452890|mdm:103451955|mdm:103429387|mdm:103409572|	103432769|103409569|103452467|103437442|103451955|103438307|103409569|103450636|103450330|103452890|103451955|103429387|103409572|	http://www.genome.jp/kegg-bin/show_pathway?mdm00071/mdm:103451955%09red/mdm:103429387%09red/mdm:103452467%09red/mdm:103452890%09red/mdm:103437442%09red/mdm:103450330%09red/mdm:103438307%09red/mdm:103450636%09red/mdm:103409572%09red/mdm:103432769%09red/mdm:103409569%09red
Vitamin B6 metabolism	mdm00750	4	21	0.345867	0.909782	MD09G1211600|MD15G1380600|MD15G1212700|MD15G1233200	mdm:103418387|mdm:103401959|mdm:103425012|mdm:103401006|	103418387|103401959|103425012|103401006|	http://www.genome.jp/kegg-bin/show_pathway?mdm00750/mdm:103401006%09red/mdm:103418387%09red/mdm:103425012%09red/mdm:103401959%09red
Glycosaminoglycan degradation	mdm00531	4	21	0.345867	0.909782	MD15G1162800|MD09G1192500|MD14G1208600|MD14G1187100	mdm:103400053|mdm:103414756|mdm:103455399|mdm:103455262|	103400053|103414756|103455399|103455262|	http://www.genome.jp/kegg-bin/show_pathway?mdm00531/mdm:103455399%09red/mdm:103400053%09red/mdm:103414756%09red/mdm:103455262%09red
Degradation of aromatic compounds	mdm01220	3	15	0.363331	0.935385	MD15G1004100|MD06G1241000|MD06G1121600	mdm:103450330|mdm:103438307|mdm:103437442|	103450330|103438307|103437442|	http://www.genome.jp/kegg-bin/show_pathway?mdm01220/mdm:103437442%09red/mdm:103450330%09red/mdm:103438307%09red
Mismatch repair	mdm03430	14	93	0.394173	0.946967	MD12G1057200|MD13G1223200|MD06G1211200|MD14G1234100|MD17G1034900|MD15G1109200|MD15G1344500|MD06G1225500|MD00G1053300|MD05G1047200|MD10G1269500|MD02G1114700|MD14G1221900|MD14G1212400	mdm:103429235|mdm:103432690|mdm:103437966|mdm:103431241|mdm:103404343|mdm:103456110|mdm:103401724|mdm:103437891|mdm:103428006|mdm:103420106|mdm:103422350|mdm:103401012|mdm:103437966|mdm:103455429|	103429235|103432690|103437966|103431241|103404343|103456110|103401724|103437891|103428006|103420106|103422350|103401012|103437966|103455429|	http://www.genome.jp/kegg-bin/show_pathway?mdm03430/mdm:103404343%09red/mdm:103401012%09red/mdm:103428006%09red/mdm:103431241%09red/mdm:103422350%09red/mdm:103437966%09red/mdm:103437891%09red/mdm:103455429%09red/mdm:103429235%09red/mdm:103420106%09red/mdm:103456110%09red/mdm:103432690%09red/mdm:103401724%09red
Homologous recombination	mdm03440	14	93	0.394173	0.946967	MD12G1057200|MD16G1027600|MD17G1034900|MD15G1109200|MD08G1164600|MD02G1081700|MD07G1077800|MD05G1079700|MD01G1008700|MD16G1006200|MD06G1225500|MD00G1053300|MD15G1134700|MD14G1212400	mdm:103429235|mdm:103402596|mdm:103404343|mdm:103456110|mdm:103450639|mdm:103418069|mdm:103412460|mdm:103436503|mdm:103427770|mdm:103403421|mdm:103437891|mdm:103428006|mdm:103431441|mdm:103455429|	103429235|103402596|103404343|103456110|103450639|103418069|103412460|103436503|103427770|103403421|103437891|103428006|103431441|103455429|	http://www.genome.jp/kegg-bin/show_pathway?mdm03440/mdm:103427770%09red/mdm:103436503%09red/mdm:103428006%09red/mdm:103404343%09red/mdm:103403421%09red/mdm:103412460%09red/mdm:103455429%09red/mdm:103429235%09red/mdm:103402596%09red/mdm:103431441%09red/mdm:103418069%09red/mdm:103456110%09red/mdm:103450639%09red/mdm:103437891%09red
Biotin metabolism	mdm00780	5	30	0.404474	0.946967	MD02G1097500|MD10G1132600|MD11G1017400|MD08G1169900|MD03G1016800	mdm:103400909|mdm:103443849|mdm:103401557|mdm:103421290|mdm:103415756|	103400909|103443849|103401557|103421290|103415756|	http://www.genome.jp/kegg-bin/show_pathway?mdm00780/mdm:103400909%09red/mdm:103401557%09red/mdm:103415756%09red/mdm:103421290%09red/mdm:103443849%09red
Carbon metabolism	mdm01200	66	471	0.405779	0.946967	MD10G1024400|MD15G1154800|MD00G1068500|MD09G1034400|MD11G1194500|MD05G1230200|MD14G1094200|MD10G1240700|MD09G1000800|MD15G1280500|MD17G1017900|MD01G1044100|MD15G1233500|MD15G1004100|MD10G1210500|MD15G1315500|MD16G1111100|MD05G1223500|MD01G1146300|MD10G1210600|MD10G1204900|MD02G1244000|MD05G1363600|MD15G1233200|MD08G1109700|MD15G1330100|MD17G1180800|MD17G1230800|MD10G1205000|MD15G1307200|MD17G1003…	mdm:103444638|mdm:103399999|mdm:103436834|mdm:103429023|mdm:103423201|mdm:103443414|mdm:103431059|mdm:103446073|mdm:103442070|mdm:103416004|mdm:103425796|mdm:103431625|mdm:103415906|mdm:103450330|mdm:103445876|mdm:103448202|mdm:103403121|mdm:103435411|mdm:103444794|mdm:103445883|mdm:103445810|mdm:103408335|mdm:103439065|mdm:103401006|mdm:103406791|mdm:103453644|mdm:103439064|mdm:103432220|mdm:103…	103444638|103399999|103436834|103429023|103423201|103443414|103431059|103446073|103442070|103416004|103425796|103431625|103415906|103450330|103445876|103448202|103403121|103435411|103444794|103445883|103445810|103408335|103439065|103401006|103406791|103453644|103439064|103432220|103445810|103431625|103425757|103453790|103406791|103410342|103433550|103406865|103455829|103436249|103439550|103451698…	http://www.genome.jp/kegg-bin/show_pathway?mdm01200/mdm:103442070%09red/mdm:103435411%09red/mdm:103423201%09red/mdm:103445810%09red/mdm:103435386%09red/mdm:103436834%09red/mdm:103449400%09red/mdm:103399999%09red/mdm:103451698%09red/mdm:103447986%09red/mdm:103408335%09red/mdm:103442469%09red/mdm:103448202%09red/mdm:103425796%09red/mdm:103431561%09red/mdm:103431625%09red/mdm:103439550%09red/mdm:103…
Glycine, serine and threonine metabolism	mdm00260	20	138	0.418369	0.946967	MD08G1126500|MD16G1071800|MD08G1061500|MD13G1102800|MD10G1323700|MD04G1180100|MD15G1307200|MD05G1348800|MD15G1280300|MD17G1198400|MD11G1194500|MD15G1212700|MD10G1004700|MD05G1122100|MD06G1031000|MD15G1280500|MD15G1233200|MD17G1246800|MD05G1230200|MD01G1044100	mdm:103410757|mdm:103416642|mdm:103455829|mdm:103452041|mdm:103446734|mdm:103433797|mdm:103431625|mdm:103419610|mdm:103401351|mdm:103440671|mdm:103423201|mdm:103425012|mdm:103425227|mdm:103420047|mdm:103409716|mdm:103416004|mdm:103401006|mdm:103405748|mdm:103443414|mdm:103431625|	103410757|103416642|103455829|103452041|103446734|103433797|103431625|103419610|103401351|103440671|103423201|103425012|103425227|103420047|103409716|103416004|103401006|103405748|103443414|103431625|	http://www.genome.jp/kegg-bin/show_pathway?mdm00260/mdm:103452041%09red/mdm:103443414%09red/mdm:103401006%09red/mdm:103423201%09red/mdm:103416642%09red/mdm:103401351%09red/mdm:103433797%09red/mdm:103419610%09red/mdm:103410757%09red/mdm:103446734%09red/mdm:103455829%09red/mdm:103420047%09red/mdm:103440671%09red/mdm:103425012%09red/mdm:103409716%09red/mdm:103425227%09red/mdm:103431625%09red/mdm:103…
Linoleic acid metabolism	mdm00591	6	38	0.427023	0.946967	MD09G1180900|MD10G1294000|MD17G1167100|MD04G1204500|MD05G1156900|MD11G1023100	mdm:103453627|mdm:103446404|mdm:103449741|mdm:103433949|mdm:103428313|mdm:103422578|	103453627|103446404|103449741|103433949|103428313|103422578|	http://www.genome.jp/kegg-bin/show_pathway?mdm00591/mdm:103449741%09red/mdm:103453627%09red/mdm:103428313%09red/mdm:103433949%09red/mdm:103422578%09red/mdm:103446404%09red
Arginine and proline metabolism	mdm00330	22	154	0.435286	0.946967	MD04G1055700|MD12G1003600|MD13G1180400|MD13G1114900|MD09G1080200|MD10G1062500|MD05G1055300|MD06G1207500|MD15G1298200|MD14G1002500|MD13G1178800|MD13G1090600|MD17G1287500|MD14G1084400|MD15G1007000|MD00G1141100|MD12G1150700|MD13G1090800|MD01G1174400|MD14G1196000|MD16G1181300|MD09G1043000	mdm:103438445|mdm:103449307|mdm:103453050|mdm:103452120|mdm:103421546|mdm:103422167|mdm:103422167|mdm:103420360|mdm:103425873|mdm:103453876|mdm:103453041|mdm:103451955|mdm:103405900|mdm:103423287|mdm:103413822|mdm:103433459|mdm:103450277|mdm:103451955|mdm:103438445|mdm:103422846|mdm:103416800|mdm:103442307|	103438445|103449307|103453050|103452120|103421546|103422167|103422167|103420360|103425873|103453876|103453041|103451955|103405900|103423287|103413822|103433459|103450277|103451955|103438445|103422846|103416800|103442307|	http://www.genome.jp/kegg-bin/show_pathway?mdm00330/mdm:103451955%09red/mdm:103449307%09red/mdm:103421546%09red/mdm:103422167%09red/mdm:103453876%09red/mdm:103452120%09red/mdm:103450277%09red/mdm:103416800%09red/mdm:103423287%09red/mdm:103413822%09red/mdm:103438445%09red/mdm:103453041%09red/mdm:103433459%09red/mdm:103453050%09red/mdm:103420360%09red/mdm:103442307%09red/mdm:103405900%09red/mdm:103…
Purine metabolism	mdm00230	44	315	0.438829	0.946967	MD13G1201500|MD09G1187900|MD04G1055500|MD00G1061700|MD00G1003800|MD10G1190100|MD00G1139000|MD01G1106200|MD13G1114900|MD12G1081300|MD06G1062600|MD12G1057200|MD12G1171800|MD15G1126400|MD15G1429000|MD08G1155300|MD01G1192300|MD02G1012500|MD14G1129200|MD03G1001700|MD02G1244000|MD02G1174200|MD14G1170200|MD14G1094200|MD15G1285400|MD07G1062200|MD01G1010100|MD03G1139200|MD09G1010500|MD00G1053300|MD14G1069…	mdm:103403953|mdm:103453588|mdm:103431465|mdm:103426006|mdm:103439690|mdm:103443311|mdm:103432016|mdm:103429705|mdm:103452120|mdm:103430284|mdm:103409565|mdm:103429235|mdm:103430423|mdm:103456217|mdm:103428976|mdm:103441475|mdm:103439907|mdm:103451211|mdm:103404467|mdm:103414668|mdm:103408335|mdm:103401388|mdm:103455068|mdm:103431059|mdm:103401388|mdm:103418481|mdm:103418293|mdm:103424256|mdm:103…	103403953|103453588|103431465|103426006|103439690|103443311|103432016|103429705|103452120|103430284|103409565|103429235|103430423|103456217|103428976|103441475|103439907|103451211|103404467|103414668|103408335|103401388|103455068|103431059|103401388|103418481|103418293|103424256|103442123|103428006|103449726|103452171|103453059|103449351|103452098|103404366|103401829|103444025|103438276|103418481…	http://www.genome.jp/kegg-bin/show_pathway?mdm00230/mdm:103439690%09red/mdm:103403684%09red/mdm:103430284%09red/mdm:103428006%09red/mdm:103431465%09red/mdm:103452120%09red/mdm:103408335%09red/mdm:103429235%09red/mdm:103449726%09red/mdm:103449351%09red/mdm:103429705%09red/mdm:103443311%09red/mdm:103453059%09red/mdm:103431059%09red/mdm:103456217%09red/mdm:103455905%09red/mdm:103414668%09red/mdm:103…
Stilbenoid, diarylheptanoid and gingerol biosynthesis	mdm00945	7	46	0.444989	0.946967	MD07G1246400|MD16G1059700|MD15G1290300|MD03G1281500|MD04G1188000|MD13G1060500|MD15G1436500	mdm:103438993|mdm:103402809|mdm:103432708|mdm:103432708|mdm:103405591|mdm:103414272|mdm:103441965|	103438993|103402809|103432708|103432708|103405591|103414272|103441965|	http://www.genome.jp/kegg-bin/show_pathway?mdm00945/mdm:103405591%09red/mdm:103402809%09red/mdm:103438993%09red/mdm:103432708%09red/mdm:103441965%09red/mdm:103414272%09red
Brassinosteroid biosynthesis	mdm00905	5	32	0.45347	0.946967	MD15G1251500|MD13G1058000|MD09G1073300|MD01G1152100|MD02G1137700	mdm:103431557|mdm:103452311|mdm:103442442|mdm:103437230|mdm:103400874|	103431557|103452311|103442442|103437230|103400874|	http://www.genome.jp/kegg-bin/show_pathway?mdm00905/mdm:103400874%09red/mdm:103431557%09red/mdm:103437230%09red/mdm:103442442%09red/mdm:103452311%09red
Porphyrin and chlorophyll metabolism	mdm00860	13	90	0.453918	0.946967	MD05G1304900|MD06G1131500|MD03G1223800|MD00G1061800|MD15G1061700|MD11G1241700|MD02G1045900|MD12G1197300|MD08G1044400|MD06G1193900|MD12G1073700|MD10G1058000|MD13G1227100	mdm:103434858|mdm:103437475|mdm:103413323|mdm:103425992|mdm:103424647|mdm:103448652|mdm:103400502|mdm:103427663|mdm:103410551|mdm:103437824|mdm:103456287|mdm:103445056|mdm:103424137|	103434858|103437475|103413323|103425992|103424647|103448652|103400502|103427663|103410551|103437824|103456287|103445056|103424137|	http://www.genome.jp/kegg-bin/show_pathway?mdm00860/mdm:103448652%09red/mdm:103410551%09red/mdm:103424137%09red/mdm:103434858%09red/mdm:103437475%09red/mdm:103424647%09red/mdm:103437824%09red/mdm:103445056%09red/mdm:103400502%09red/mdm:103456287%09red/mdm:103425992%09red/mdm:103427663%09red/mdm:103413323%09red
Biosynthesis of unsaturated fatty acids	mdm01040	12	87	0.517841	1	MD12G1057600|MD11G1072500|MD10G1132600|MD16G1107400|MD13G1107400|MD17G1105900|MD11G1072300|MD10G1014800|MD07G1223100|MD13G1127300|MD04G1155400|MD17G1212000	mdm:103443127|mdm:103412939|mdm:103443849|mdm:103403100|mdm:103452068|mdm:103404955|mdm:103447381|mdm:103408191|mdm:103432837|mdm:103452467|mdm:103419381|mdm:103437270|	103443127|103412939|103443849|103403100|103452068|103404955|103447381|103408191|103432837|103452467|103419381|103437270|	http://www.genome.jp/kegg-bin/show_pathway?mdm01040/mdm:103443849%09red/mdm:103447381%09red/mdm:103452467%09red/mdm:103432837%09red/mdm:103437270%09red/mdm:103419381%09red/mdm:103412939%09red/mdm:103403100%09red/mdm:103443127%09red/mdm:103408191%09red/mdm:103452068%09red/mdm:103404955%09red
Glycosphingolipid biosynthesis - ganglio series	mdm00604	1	5	0.532136	1	MD09G1192500	mdm:103414756|	103414756|	http://www.genome.jp/kegg-bin/show_pathway?mdm00604/mdm:103414756%09red
Phenylalanine, tyrosine and tryptophan biosynthesis	mdm00400	12	88	0.532494	1	MD03G1109900|MD17G1235000|MD12G1228800|MD17G1246800|MD14G1177900|MD00G1037100|MD15G1040000|MD01G1149800|MD01G1108900|MD04G1213800|MD02G1020800|MD08G1057400	mdm:103422863|mdm:103426156|mdm:103434002|mdm:103405748|mdm:103415235|mdm:103444825|mdm:103442043|mdm:103455126|mdm:103431866|mdm:103434002|mdm:103447705|mdm:103421012|	103422863|103426156|103434002|103405748|103415235|103444825|103442043|103455126|103431866|103434002|103447705|103421012|	http://www.genome.jp/kegg-bin/show_pathway?mdm00400/mdm:103421012%09red/mdm:103405748%09red/mdm:103455126%09red/mdm:103426156%09red/mdm:103444825%09red/mdm:103434002%09red/mdm:103431866%09red/mdm:103422863%09red/mdm:103447705%09red/mdm:103442043%09red/mdm:103415235%09red
Sesquiterpenoid and triterpenoid biosynthesis	mdm00909	5	36	0.547405	1	MD05G1056800|MD10G1064900|MD15G1064100|MD07G1041600|MD07G1041500	mdm:103445128|mdm:103445128|mdm:103455855|mdm:103420510|mdm:103438574|	103445128|103445128|103455855|103420510|103438574|	http://www.genome.jp/kegg-bin/show_pathway?mdm00909/mdm:103455855%09red/mdm:103438574%09red/mdm:103445128%09red/mdm:103420510%09red
Butanoate metabolism	mdm00650	5	36	0.547405	1	MD05G1238300|MD09G1276300|MD16G1010800|MD15G1145900|MD09G1139200	mdm:103419798|mdm:103444237|mdm:103403475|mdm:103456339|mdm:103441440|	103419798|103444237|103403475|103456339|103441440|	http://www.genome.jp/kegg-bin/show_pathway?mdm00650/mdm:103456339%09red/mdm:103419798%09red/mdm:103403475%09red/mdm:103441440%09red/mdm:103444237%09red
Fatty acid biosynthesis	mdm00061	10	74	0.548606	1	MD08G1178000|MD15G1330100|MD10G1132600|MD11G1017400|MD15G1363500|MD08G1163100|MD10G1014800|MD02G1097500|MD09G1286100|MD03G1016800	mdm:103438249|mdm:103453644|mdm:103443849|mdm:103401557|mdm:103438249|mdm:103450636|mdm:103408191|mdm:103400909|mdm:103429387|mdm:103415756|	103438249|103453644|103443849|103401557|103438249|103450636|103408191|103400909|103429387|103415756|	http://www.genome.jp/kegg-bin/show_pathway?mdm00061/mdm:103429387%09red/mdm:103400909%09red/mdm:103438249%09red/mdm:103443849%09red/mdm:103450636%09red/mdm:103415756%09red/mdm:103401557%09red/mdm:103408191%09red/mdm:103453644%09red
Tryptophan metabolism	mdm00380	7	54	0.598923	1	MD06G1008700|MD16G1086300|MD13G1090800|MD06G1169600|MD14G1185400|MD14G1175000|MD13G1090600	mdm:103412104|mdm:103425490|mdm:103451955|mdm:103437690|mdm:103455316|mdm:103455193|mdm:103451955|	103412104|103425490|103451955|103437690|103455316|103455193|103451955|	http://www.genome.jp/kegg-bin/show_pathway?mdm00380/mdm:103451955%09red/mdm:103425490%09red/mdm:103455316%09red/mdm:103455193%09red/mdm:103412104%09red/mdm:103437690%09red
Biosynthesis of amino acids	mdm01230	63	481	0.609269	1	MD10G1004700|MD10G1240700|MD13G1180400|MD17G1235000|MD12G1201100|MD17G1246800|MD15G1145900|MD11G1214000|MD02G1244000|MD05G1363600|MD15G1280500|MD10G1063600|MD15G1233500|MD04G1187700|MD15G1315500|MD16G1111100|MD03G1109900|MD10G1210600|MD15G1298200|MD05G1155100|MD15G1233200|MD08G1109700|MD15G1040000|MD17G1180800|MD02G1020800|MD12G1228800|MD08G1057400|MD15G1307200|MD14G1094200|MD14G1084400|MD09G1054…	mdm:103425227|mdm:103446073|mdm:103453050|mdm:103426156|mdm:103450820|mdm:103405748|mdm:103456339|mdm:103448480|mdm:103408335|mdm:103439065|mdm:103416004|mdm:103453790|mdm:103415906|mdm:103433836|mdm:103448202|mdm:103403121|mdm:103422863|mdm:103445883|mdm:103425873|mdm:103409760|mdm:103401006|mdm:103406791|mdm:103442043|mdm:103439064|mdm:103447705|mdm:103434002|mdm:103421012|mdm:103431625|mdm:103…	103425227|103446073|103453050|103426156|103450820|103405748|103456339|103448480|103408335|103439065|103416004|103453790|103415906|103433836|103448202|103403121|103422863|103445883|103425873|103409760|103401006|103406791|103442043|103439064|103447705|103434002|103421012|103431625|103431059|103423287|103432045|103406791|103415235|103445876|103439550|103444825|103443511|103433459|103401891|103403601…	http://www.genome.jp/kegg-bin/show_pathway?mdm01230/mdm:103423287%09red/mdm:103426242%09red/mdm:103435386%09red/mdm:103449400%09red/mdm:103403121%09red/mdm:103447986%09red/mdm:103408335%09red/mdm:103425012%09red/mdm:103432045%09red/mdm:103431625%09red/mdm:103425873%09red/mdm:103439550%09red/mdm:103456339%09red/mdm:103405748%09red/mdm:103431059%09red/mdm:103433797%09red/mdm:103453790%09red/mdm:103…
C5-Branched dibasic acid metabolism	mdm00660	2	15	0.617119	1	MD13G1222900|MD15G1145900	mdm:103403601|mdm:103456339|	103403601|103456339|	http://www.genome.jp/kegg-bin/show_pathway?mdm00660/mdm:103456339%09red/mdm:103403601%09red
One carbon pool by folate	mdm00670	6	48	0.632949	1	MD10G1323700|MD15G1307200|MD05G1348800|MD10G1070700|MD05G1230200|MD01G1044100	mdm:103446734|mdm:103431625|mdm:103419610|mdm:103440375|mdm:103443414|mdm:103431625|	103446734|103431625|103419610|103440375|103443414|103431625|	http://www.genome.jp/kegg-bin/show_pathway?mdm00670/mdm:103419610%09red/mdm:103443414%09red/mdm:103431625%09red/mdm:103440375%09red/mdm:103446734%09red
Tyrosine metabolism	mdm00350	8	64	0.635289	1	MD10G1014500|MD09G1211500|MD06G1121600|MD06G1241000|MD17G1235000|MD05G1013400|MD15G1004100|MD05G1013200	mdm:103432769|mdm:103409569|mdm:103437442|mdm:103438307|mdm:103426156|mdm:103409569|mdm:103450330|mdm:103409572|	103432769|103409569|103437442|103438307|103426156|103409569|103450330|103409572|	http://www.genome.jp/kegg-bin/show_pathway?mdm00350/mdm:103437442%09red/mdm:103450330%09red/mdm:103426156%09red/mdm:103438307%09red/mdm:103409572%09red/mdm:103432769%09red/mdm:103409569%09red
Glycosphingolipid biosynthesis - globo series	mdm00603	2	16	0.648842	1	MD13G1000400|MD05G1321500	mdm:103451430|mdm:103419674|	103451430|103419674|	http://www.genome.jp/kegg-bin/show_pathway?mdm00603/mdm:103419674%09red/mdm:103451430%09red
Phenylpropanoid biosynthesis	mdm00940	46	359	0.653624	1	MD12G1184600|MD03G1161800|MD09G1039100|MD06G1229100|MD03G1098600|MD04G1170900|MD03G1013200|MD09G1038600|MD01G1034500|MD15G1252300|MD03G1204600|MD07G1300000|MD01G1162100|MD08G1009200|MD17G1040100|MD08G1230700|MD11G1004100|MD11G1150800|MD00G1105700|MD10G1097100|MD10G1097200|MD15G1008300|MD11G1178000|MD00G1016800|MD05G1121900|MD00G1112500|MD15G1321200|MD15G1008100|MD15G1108300|MD04G1188000|MD05G1345…	mdm:103450728|mdm:103418926|mdm:103442292|mdm:103438060|mdm:103421343|mdm:103433738|mdm:103415572|mdm:103442292|mdm:103411973|mdm:103415948|mdm:103409334|mdm:103420798|mdm:103437785|mdm:103423450|mdm:103404368|mdm:103441899|mdm:103444067|mdm:103422890|mdm:103447738|mdm:103425085|mdm:103425085|mdm:103420889|mdm:103422906|mdm:103401018|mdm:103410606|mdm:103403867|mdm:103444817|mdm:103423450|mdm:103…	103450728|103418926|103442292|103438060|103421343|103433738|103415572|103442292|103411973|103415948|103409334|103420798|103437785|103423450|103404368|103441899|103444067|103422890|103447738|103425085|103425085|103420889|103422906|103401018|103410606|103403867|103444817|103423450|103431339|103405591|103408778|103425234|103410332|103422468|103438774|103453963|103433222|103436348|103441965|103446691…	http://www.genome.jp/kegg-bin/show_pathway?mdm00940/mdm:103410332%09red/mdm:103421923%09red/mdm:103409334%09red/mdm:103447738%09red/mdm:103431339%09red/mdm:103450728%09red/mdm:103433738%09red/mdm:103446691%09red/mdm:103420099%09red/mdm:103406762%09red/mdm:103438060%09red/mdm:103421343%09red/mdm:103403867%09red/mdm:103420889%09red/mdm:103408778%09red/mdm:103401018%09red/mdm:103422468%09red/mdm:103…
Fatty acid metabolism	mdm01212	21	167	0.653728	1	MD08G1178000|MD12G1057600|MD11G1072500|MD15G1330100|MD10G1132600|MD11G1017400|MD15G1363500|MD16G1107400|MD13G1107400|MD08G1163100|MD07G1223100|MD17G1105900|MD11G1072300|MD10G1014800|MD13G1166700|MD02G1097500|MD13G1127300|MD04G1155400|MD09G1286100|MD17G1212000|MD03G1016800	mdm:103438249|mdm:103443127|mdm:103412939|mdm:103453644|mdm:103443849|mdm:103401557|mdm:103438249|mdm:103403100|mdm:103452068|mdm:103450636|mdm:103432837|mdm:103404955|mdm:103447381|mdm:103408191|mdm:103452890|mdm:103400909|mdm:103452467|mdm:103419381|mdm:103429387|mdm:103437270|mdm:103415756|	103438249|103443127|103412939|103453644|103443849|103401557|103438249|103403100|103452068|103450636|103432837|103404955|103447381|103408191|103452890|103400909|103452467|103419381|103429387|103437270|103415756|	http://www.genome.jp/kegg-bin/show_pathway?mdm01212/mdm:103429387%09red/mdm:103400909%09red/mdm:103447381%09red/mdm:103452467%09red/mdm:103452890%09red/mdm:103443849%09red/mdm:103432837%09red/mdm:103437270%09red/mdm:103419381%09red/mdm:103412939%09red/mdm:103450636%09red/mdm:103403100%09red/mdm:103401557%09red/mdm:103443127%09red/mdm:103408191%09red/mdm:103452068%09red/mdm:103404955%09red/mdm:103…
Base excision repair	mdm03410	8	66	0.666364	1	MD12G1057200|MD10G1225100|MD06G1235400|MD03G1142500|MD03G1139200|MD10G1187800|MD00G1053300|MD05G1240400	mdm:103429235|mdm:103445971|mdm:103438276|mdm:103441354|mdm:103424256|mdm:103441354|mdm:103428006|mdm:103409028|	103429235|103445971|103438276|103441354|103424256|103441354|103428006|103409028|	http://www.genome.jp/kegg-bin/show_pathway?mdm03410/mdm:103445971%09red/mdm:103441354%09red/mdm:103438276%09red/mdm:103424256%09red/mdm:103429235%09red/mdm:103409028%09red/mdm:103428006%09red
Lysine degradation	mdm00310	7	59	0.682869	1	MD16G1258900|MD08G1126500|MD17G1006800|MD13G1090800|MD13G1090600|MD16G1130300|MD13G1130100	mdm:103456316|mdm:103410757|mdm:103442704|mdm:103451955|mdm:103451955|mdm:103433171|mdm:103452487|	103456316|103410757|103442704|103451955|103451955|103433171|103452487|	http://www.genome.jp/kegg-bin/show_pathway?mdm00310/mdm:103451955%09red/mdm:103410757%09red/mdm:103452487%09red/mdm:103442704%09red/mdm:103456316%09red/mdm:103433171%09red
Circadian rhythm - plant	mdm04712	9	77	0.707637	1	MD04G1003400|MD08G1147100|MD04G1003000|MD13G1285100|MD01G1228200|MD12G1198900|MD16G1018000|MD04G1003300|MD12G1199000	mdm:103443512|mdm:103450118|mdm:103421794|mdm:103421794|mdm:103439942|mdm:103450807|mdm:103444580|mdm:103443513|mdm:103450807|	103443512|103450118|103421794|103421794|103439942|103450807|103444580|103443513|103450807|	http://www.genome.jp/kegg-bin/show_pathway?mdm04712/mdm:103421794%09red/mdm:103444580%09red/mdm:103439942%09red/mdm:103443512%09red/mdm:103443513%09red/mdm:103450807%09red/mdm:103450118%09red
Fatty acid elongation	mdm00062	6	54	0.733006	1	MD07G1157600|MD16G1107400|MD13G1107400|MD00G1025800|MD10G1075000|MD00G1026700	mdm:103439418|mdm:103403100|mdm:103452068|mdm:103448443|mdm:103440401|mdm:103452364|	103439418|103403100|103452068|103448443|103440401|103452364|	http://www.genome.jp/kegg-bin/show_pathway?mdm00062/mdm:103440401%09red/mdm:103439418%09red/mdm:103452364%09red/mdm:103448443%09red/mdm:103403100%09red/mdm:103452068%09red
Other types of O-glycan biosynthesis	mdm00514	1	10	0.751603	1	MD08G1209500	mdm:103406148|	103406148|	http://www.genome.jp/kegg-bin/show_pathway?mdm00514/mdm:103406148%09red
Peroxisome	mdm04146	20	170	0.752045	1	MD08G1126500|MD06G1008700|MD00G1054500|MD05G1209300|MD17G1148900|MD02G1195700|MD13G1217400|MD17G1080100|MD10G1284100|MD11G1194500|MD00G1181800|MD10G1195700|MD03G1141800|MD08G1163100|MD09G1090700|MD13G1127300|MD09G1286100|MD14G1112400|MD08G1214200|MD12G1220700	mdm:103410757|mdm:103412104|mdm:103405762|mdm:103435655|mdm:103426032|mdm:103418385|mdm:103446735|mdm:103417101|mdm:103446342|mdm:103423201|mdm:103455101|mdm:103445750|mdm:103417541|mdm:103450636|mdm:103442533|mdm:103452467|mdm:103429387|mdm:103407146|mdm:103434214|mdm:103450949|	103410757|103412104|103405762|103435655|103426032|103418385|103446735|103417101|103446342|103423201|103455101|103445750|103417541|103450636|103442533|103452467|103429387|103407146|103434214|103450949|	http://www.genome.jp/kegg-bin/show_pathway?mdm04146/mdm:103442533%09red/mdm:103429387%09red/mdm:103452467%09red/mdm:103412104%09red/mdm:103423201%09red/mdm:103418385%09red/mdm:103405762%09red/mdm:103445750%09red/mdm:103410757%09red/mdm:103455101%09red/mdm:103435655%09red/mdm:103417101%09red/mdm:103446735%09red/mdm:103450636%09red/mdm:103407146%09red/mdm:103450949%09red/mdm:103426032%09red/mdm:103…
Regulation of autophagy	mdm04140	8	73	0.761796	1	MD01G1091000|MD16G1136100|MD12G1185000|MD00G1143400|MD17G1256900|MD03G1222000|MD07G1161200|MD05G1153700	mdm:103422268|mdm:103452734|mdm:103423508|mdm:103423097|mdm:103405814|mdm:103430275|mdm:103436025|mdm:103436053|	103422268|103452734|103423508|103423097|103405814|103430275|103436025|103436053|	http://www.genome.jp/kegg-bin/show_pathway?mdm04140/mdm:103436025%09red/mdm:103422268%09red/mdm:103430275%09red/mdm:103423097%09red/mdm:103405814%09red/mdm:103423508%09red/mdm:103436053%09red/mdm:103452734%09red
Sulfur metabolism	mdm00920	8	73	0.761796	1	MD11G1215200|MD16G1118100|MD13G1201500|MD01G1065600|MD07G1135000|MD11G1202100|MD00G1037200|MD09G1054200	mdm:103409471|mdm:103403160|mdm:103403953|mdm:103405317|mdm:103401891|mdm:103427793|mdm:103419663|mdm:103432045|	103409471|103403160|103403953|103405317|103401891|103427793|103419663|103432045|	http://www.genome.jp/kegg-bin/show_pathway?mdm00920/mdm:103405317%09red/mdm:103403953%09red/mdm:103409471%09red/mdm:103401891%09red/mdm:103419663%09red/mdm:103432045%09red/mdm:103403160%09red/mdm:103427793%09red
Histidine metabolism	mdm00340	4	39	0.768496	1	MD13G1090600|MD13G1090800|MD11G1214000|MD10G1068900	mdm:103451955|mdm:103451955|mdm:103448480|mdm:103410485|	103451955|103451955|103448480|103410485|	http://www.genome.jp/kegg-bin/show_pathway?mdm00340/mdm:103451955%09red/mdm:103448480%09red/mdm:103410485%09red
Glycerolipid metabolism	mdm00561	12	107	0.769287	1	MD00G1083900|MD09G1097300|MD13G1090800|MD05G1321500|MD16G1011800|MD16G1279400|MD17G1198400|MD02G1264100|MD13G1000400|MD12G1066700|MD13G1090600|MD15G1043100	mdm:103446228|mdm:103411254|mdm:103451955|mdm:103419674|mdm:103403467|mdm:103436855|mdm:103440671|mdm:103420525|mdm:103451430|mdm:103454364|mdm:103451955|mdm:103442345|	103446228|103411254|103451955|103419674|103403467|103436855|103440671|103420525|103451430|103454364|103451955|103442345|	http://www.genome.jp/kegg-bin/show_pathway?mdm00561/mdm:103451955%09red/mdm:103446228%09red/mdm:103419674%09red/mdm:103420525%09red/mdm:103403467%09red/mdm:103411254%09red/mdm:103451430%09red/mdm:103440671%09red/mdm:103454364%09red/mdm:103442345%09red/mdm:103436855%09red
Propanoate metabolism	mdm00640	4	41	0.798858	1	MD15G1363500|MD08G1178000|MD16G1010900|MD15G1330100	mdm:103438249|mdm:103438249|mdm:103403474|mdm:103453644|	103438249|103438249|103403474|103453644|	http://www.genome.jp/kegg-bin/show_pathway?mdm00640/mdm:103453644%09red/mdm:103438249%09red/mdm:103403474%09red
Phosphatidylinositol signaling system	mdm04070	11	103	0.810288	1	MD08G1230000|MD09G1097300|MD15G1287800|MD08G1230300|MD00G1031200|MD10G1234100|MD08G1201300|MD14G1201700|MD06G1037200|MD15G1023400|MD10G1068900	mdm:103411035|mdm:103411254|mdm:103431596|mdm:103441898|mdm:103441763|mdm:103419826|mdm:103410921|mdm:103409831|mdm:103436916|mdm:103423459|mdm:103410485|	103411035|103411254|103431596|103441898|103441763|103419826|103410921|103409831|103436916|103423459|103410485|	http://www.genome.jp/kegg-bin/show_pathway?mdm04070/mdm:103441763%09red/mdm:103410485%09red/mdm:103436916%09red/mdm:103441898%09red/mdm:103411254%09red/mdm:103411035%09red/mdm:103423459%09red/mdm:103410921%09red/mdm:103431596%09red/mdm:103409831%09red/mdm:103419826%09red
Valine, leucine and isoleucine biosynthesis	mdm00290	4	42	0.812788	1	MD04G1003600|MD13G1222900|MD15G1145900|MD05G1155100	mdm:103443511|mdm:103403601|mdm:103456339|mdm:103409760|	103443511|103403601|103456339|103409760|	http://www.genome.jp/kegg-bin/show_pathway?mdm00290/mdm:103456339%09red/mdm:103443511%09red/mdm:103403601%09red/mdm:103409760%09red
RNA degradation	mdm03018	25	220	0.82006	1	MD12G1125800|MD10G1015400|MD07G1005200|MD03G1271400|MD10G1150600|MD15G1315500|MD11G1244500|MD05G1363600|MD08G1109700|MD17G1180800|MD14G1080800|MD15G1089400|MD11G1082500|MD01G1185500|MD12G1011400|MD11G1244600|MD12G1236200|MD14G1008000|MD14G1035500|MD03G1152100|MD03G1152000|MD11G1030900|MD02G1068900|MD13G1003400|MD11G1172400	mdm:103423389|mdm:103435810|mdm:103438370|mdm:103430194|mdm:103412142|mdm:103448202|mdm:103448826|mdm:103439065|mdm:103406791|mdm:103439064|mdm:103454545|mdm:103406791|mdm:103447447|mdm:103439550|mdm:103449351|mdm:103413326|mdm:103451007|mdm:103449351|mdm:103454141|mdm:103405103|mdm:103405103|mdm:103447144|mdm:103406791|mdm:103451444|mdm:103405103|	103423389|103435810|103438370|103430194|103412142|103448202|103448826|103439065|103406791|103439064|103454545|103406791|103447447|103439550|103449351|103413326|103451007|103449351|103454141|103405103|103405103|103447144|103406791|103451444|103405103|	http://www.genome.jp/kegg-bin/show_pathway?mdm03018/mdm:103430194%09red/mdm:103454545%09red/mdm:103435810%09red/mdm:103451007%09red/mdm:103438370%09red/mdm:103448826%09red/mdm:103447144%09red/mdm:103451444%09red/mdm:103405103%09red/mdm:103448202%09red/mdm:103439065%09red/mdm:103439064%09red/mdm:103439550%09red/mdm:103454141%09red/mdm:103406791%09red/mdm:103449351%09red/mdm:103423389%09red/mdm:103…
Nucleotide excision repair	mdm03420	14	130	0.824401	1	MD12G1057200|MD06G1225500|MD08G1246200|MD15G1109200|MD15G1344500|MD11G1286700|MD11G1286800|MD06G1235400|MD03G1266200|MD03G1139200|MD00G1053300|MD05G1047200|MD14G1212400|MD17G1034900	mdm:103429235|mdm:103437891|mdm:103441983|mdm:103456110|mdm:103401724|mdm:103432435|mdm:103432435|mdm:103438276|mdm:103432435|mdm:103424256|mdm:103428006|mdm:103420106|mdm:103455429|mdm:103404343|	103429235|103437891|103441983|103456110|103401724|103432435|103432435|103438276|103432435|103424256|103428006|103420106|103455429|103404343|	http://www.genome.jp/kegg-bin/show_pathway?mdm03420/mdm:103420106%09red/mdm:103428006%09red/mdm:103404343%09red/mdm:103456110%09red/mdm:103437891%09red/mdm:103438276%09red/mdm:103424256%09red/mdm:103429235%09red/mdm:103432435%09red/mdm:103455429%09red/mdm:103441983%09red/mdm:103401724%09red
Selenocompound metabolism	mdm00450	4	43	0.825916	1	MD05G1172700|MD08G1249200|MD09G1054200|MD13G1201500	mdm:103435850|mdm:103421409|mdm:103432045|mdm:103403953|	103435850|103421409|103432045|103403953|	http://www.genome.jp/kegg-bin/show_pathway?mdm00450/mdm:103421409%09red/mdm:103435850%09red/mdm:103403953%09red/mdm:103432045%09red
2-Oxocarboxylic acid metabolism	mdm01210	12	114	0.831351	1	MD15G1233500|MD14G1185400|MD16G1086300|MD15G1298200|MD15G1145900|MD05G1155100|MD13G1192400|MD13G1222900|MD04G1003600|MD13G1102800|MD14G1112400|MD11G1059500	mdm:103415906|mdm:103455316|mdm:103425490|mdm:103425873|mdm:103456339|mdm:103409760|mdm:103422771|mdm:103403601|mdm:103443511|mdm:103452041|mdm:103407146|mdm:103447596|	103415906|103455316|103425490|103425873|103456339|103409760|103422771|103403601|103443511|103452041|103407146|103447596|	http://www.genome.jp/kegg-bin/show_pathway?mdm01210/mdm:103456339%09red/mdm:103425490%09red/mdm:103409760%09red/mdm:103455316%09red/mdm:103447596%09red/mdm:103443511%09red/mdm:103415906%09red/mdm:103407146%09red/mdm:103422771%09red/mdm:103452041%09red/mdm:103425873%09red/mdm:103403601%09red
Riboflavin metabolism	mdm00740	2	24	0.832392	1	MD06G1233400|MD07G1084500	mdm:103420418|mdm:103438939|	103420418|103438939|	http://www.genome.jp/kegg-bin/show_pathway?mdm00740/mdm:103420418%09red/mdm:103438939%09red
Inositol phosphate metabolism	mdm00562	11	107	0.843521	1	MD08G1230000|MD15G1287800|MD08G1230300|MD00G1031200|MD06G1140600|MD00G1040900|MD10G1234100|MD08G1201300|MD06G1037200|MD15G1023400|MD10G1068900	mdm:103411035|mdm:103431596|mdm:103441898|mdm:103441763|mdm:103409648|mdm:103436971|mdm:103419826|mdm:103410921|mdm:103436916|mdm:103423459|mdm:103410485|	103411035|103431596|103441898|103441763|103409648|103436971|103419826|103410921|103436916|103423459|103410485|	http://www.genome.jp/kegg-bin/show_pathway?mdm00562/mdm:103441763%09red/mdm:103410485%09red/mdm:103436916%09red/mdm:103441898%09red/mdm:103411035%09red/mdm:103409648%09red/mdm:103423459%09red/mdm:103410921%09red/mdm:103436971%09red/mdm:103431596%09red/mdm:103419826%09red
Tropane, piperidine and pyridine alkaloid biosynthesis	mdm00960	4	46	0.860778	1	MD11G1093900|MD17G1235000|MD12G1148500|MD11G1094300	mdm:103422717|mdm:103426156|mdm:103413784|mdm:103439216|	103422717|103426156|103413784|103439216|	http://www.genome.jp/kegg-bin/show_pathway?mdm00960/mdm:103439216%09red/mdm:103413784%09red/mdm:103426156%09red/mdm:103422717%09red
Phagosome	mdm04145	16	155	0.876538	1	MD15G1190600|MD17G1049700|MD06G1082200|MD09G1049500|MD14G1184700|MD09G1165200|MD17G1004300|MD07G1270800|MD16G1146100|MD17G1004400|MD17G1055100|MD02G1062800|MD09G1001200|MD01G1201800|MD06G1178300|MD08G1010300	mdm:103449213|mdm:103442341|mdm:103415092|mdm:103442341|mdm:103455244|mdm:103443346|mdm:103425759|mdm:103439762|mdm:103411660|mdm:103425759|mdm:103405467|mdm:103449213|mdm:103425759|mdm:103440575|mdm:103455244|mdm:103410421|	103449213|103442341|103415092|103442341|103455244|103443346|103425759|103439762|103411660|103425759|103405467|103449213|103425759|103440575|103455244|103410421|	http://www.genome.jp/kegg-bin/show_pathway?mdm04145/mdm:103449213%09red/mdm:103440575%09red/mdm:103439762%09red/mdm:103455244%09red/mdm:103415092%09red/mdm:103405467%09red/mdm:103425759%09red/mdm:103443346%09red/mdm:103410421%09red/mdm:103411660%09red/mdm:103442341%09red
Pyruvate metabolism	mdm00620	18	178	0.904644	1	MD08G1178000|MD15G1330100|MD13G1090800|MD02G1058400|MD07G1087300|MD02G1244000|MD05G1112700|MD05G1155100|MD15G1094500|MD13G1049200|MD14G1094200|MD03G1001700|MD13G1090600|MD17G1230800|MD16G1010900|MD03G1242000|MD15G1363500|MD09G1281500	mdm:103438249|mdm:103453644|mdm:103451955|mdm:103449527|mdm:103406865|mdm:103408335|mdm:103436249|mdm:103409760|mdm:103456027|mdm:103451698|mdm:103431059|mdm:103414668|mdm:103451955|mdm:103432220|mdm:103403474|mdm:103431561|mdm:103438249|mdm:103444254|	103438249|103453644|103451955|103449527|103406865|103408335|103436249|103409760|103456027|103451698|103431059|103414668|103451955|103432220|103403474|103431561|103438249|103444254|	http://www.genome.jp/kegg-bin/show_pathway?mdm00620/mdm:103451955%09red/mdm:103453644%09red/mdm:103438249%09red/mdm:103409760%09red/mdm:103436249%09red/mdm:103414668%09red/mdm:103403474%09red/mdm:103451698%09red/mdm:103408335%09red/mdm:103406865%09red/mdm:103449527%09red/mdm:103456027%09red/mdm:103432220%09red/mdm:103444254%09red/mdm:103431561%09red/mdm:103431059%09red
Nicotinate and nicotinamide metabolism	mdm00760	2	31	0.916496	1	MD09G1032700|MD02G1174500	mdm:103411161|mdm:103401389|	103411161|103401389|	http://www.genome.jp/kegg-bin/show_pathway?mdm00760/mdm:103401389%09red/mdm:103411161%09red
Sulfur relay system	mdm04122	1	20	0.930015	1	MD07G1150800	mdm:103439319|	103439319|	http://www.genome.jp/kegg-bin/show_pathway?mdm04122/mdm:103439319%09red
Pantothenate and CoA biosynthesis	mdm00770	5	67	0.940275	1	MD07G1093400|MD04G1003600|MD15G1145900|MD13G1093600|MD05G1064700	mdm:103416551|mdm:103443511|mdm:103456339|mdm:103451979|mdm:103401366|	103416551|103443511|103456339|103451979|103401366|	http://www.genome.jp/kegg-bin/show_pathway?mdm00770/mdm:103456339%09red/mdm:103451979%09red/mdm:103443511%09red/mdm:103401366%09red/mdm:103416551%09red
Glycerophospholipid metabolism	mdm00564	14	160	0.960607	1	MD00G1083900|MD00G1152700|MD09G1097300|MD16G1279400|MD14G1170200|MD05G1247800|MD02G1106400|MD12G1213100|MD16G1035000|MD12G1066700|MD14G1236000|MD06G1140600|MD08G1201300|MD10G1036100	mdm:103446228|mdm:103455419|mdm:103411254|mdm:103436855|mdm:103455068|mdm:103435306|mdm:103434523|mdm:103413954|mdm:103402640|mdm:103454364|mdm:103424613|mdm:103409648|mdm:103410921|mdm:103444728|	103446228|103455419|103411254|103436855|103455068|103435306|103434523|103413954|103402640|103454364|103424613|103409648|103410921|103444728|	http://www.genome.jp/kegg-bin/show_pathway?mdm00564/mdm:103446228%09red/mdm:103455068%09red/mdm:103409648%09red/mdm:103411254%09red/mdm:103402640%09red/mdm:103435306%09red/mdm:103454364%09red/mdm:103410921%09red/mdm:103424613%09red/mdm:103436855%09red/mdm:103444728%09red/mdm:103455419%09red/mdm:103434523%09red/mdm:103413954%09red
Aminoacyl-tRNA biosynthesis	mdm00970	12	143	0.964323	1	MD04G1098100|MD17G1184300|MD11G1003100|MD05G1172700|MD12G1197300|MD17G1259800|MD16G1168800|MD09G1264400|MD08G1134400|MD15G1402300|MD16G1228500|MD13G1168400	mdm:103417763|mdm:103413355|mdm:103446975|mdm:103435850|mdm:103427663|mdm:103444347|mdm:103403761|mdm:103444347|mdm:103410828|mdm:103440526|mdm:103403606|mdm:103452907|	103417763|103413355|103446975|103435850|103427663|103444347|103403761|103444347|103410828|103440526|103403606|103452907|	http://www.genome.jp/kegg-bin/show_pathway?mdm00970/mdm:103452907%09red/mdm:103444347%09red/mdm:103413355%09red/mdm:103417763%09red/mdm:103410828%09red/mdm:103403761%09red/mdm:103403606%09red/mdm:103427663%09red/mdm:103435850%09red/mdm:103440526%09red/mdm:103446975%09red
Endocytosis	mdm04144	23	249	0.972741	1	MD02G1086700|MD08G1230000|MD05G1324500|MD08G1230300|MD10G1240400|MD17G1055100|MD02G1005800|MD05G1078200|MD16G1146100|MD10G1253100|MD05G1008000|MD14G1235500|MD10G1286600|MD02G1270800|MD10G1329000|MD01G1128000|MD14G1024700|MD05G1324100|MD03G1084700|MD14G1024800|MD17G1226000|MD15G1213900|MD17G1226100	mdm:103450905|mdm:103411035|mdm:103434724|mdm:103441898|mdm:103422315|mdm:103405467|mdm:103446880|mdm:103435564|mdm:103411660|mdm:103446114|mdm:103435564|mdm:103455620|mdm:103446355|mdm:103407321|mdm:103446767|mdm:103435798|mdm:103414883|mdm:103434720|mdm:103447494|mdm:103423212|mdm:103405590|mdm:103400854|mdm:103405590|	103450905|103411035|103434724|103441898|103422315|103405467|103446880|103435564|103411660|103446114|103435564|103455620|103446355|103407321|103446767|103435798|103414883|103434720|103447494|103423212|103405590|103400854|103405590|	http://www.genome.jp/kegg-bin/show_pathway?mdm04144/mdm:103414883%09red/mdm:103434724%09red/mdm:103405590%09red/mdm:103446767%09red/mdm:103434720%09red/mdm:103405467%09red/mdm:103423212%09red/mdm:103455620%09red/mdm:103411660%09red/mdm:103441898%09red/mdm:103435798%09red/mdm:103446880%09red/mdm:103407321%09red/mdm:103446114%09red/mdm:103435564%09red/mdm:103447494%09red/mdm:103450905%09red/mdm:103…
Isoquinoline alkaloid biosynthesis	mdm00950	1	28	0.974608	1	MD17G1235000	mdm:103426156|	103426156|	http://www.genome.jp/kegg-bin/show_pathway?mdm00950/mdm:103426156%09red
Phenylalanine metabolism	mdm00360	18	205	0.974633	1	MD03G1013200|MD09G1038600|MD01G1034500|MD15G1252300|MD17G1235000|MD04G1096200|MD05G1345800|MD10G1321200|MD09G1039100|MD15G1321200|MD00G1112500|MD12G1184600|MD11G1004100|MD15G1108300|MD17G1040100|MD08G1230700|MD01G1162100|MD04G1170900	mdm:103415572|mdm:103442292|mdm:103411973|mdm:103415948|mdm:103426156|mdm:103433222|mdm:103408778|mdm:103422468|mdm:103442292|mdm:103444817|mdm:103403867|mdm:103450728|mdm:103444067|mdm:103431339|mdm:103404368|mdm:103441899|mdm:103437785|mdm:103433738|	103415572|103442292|103411973|103415948|103426156|103433222|103408778|103422468|103442292|103444817|103403867|103450728|103444067|103431339|103404368|103441899|103437785|103433738|	http://www.genome.jp/kegg-bin/show_pathway?mdm00360/mdm:103404368%09red/mdm:103408778%09red/mdm:103437785%09red/mdm:103403867%09red/mdm:103441899%09red/mdm:103426156%09red/mdm:103431339%09red/mdm:103450728%09red/mdm:103442292%09red/mdm:103433738%09red/mdm:103411973%09red/mdm:103415948%09red/mdm:103433222%09red/mdm:103415572%09red/mdm:103422468%09red/mdm:103444067%09red/mdm:103444817%09red
beta-Alanine metabolism	mdm00410	5	78	0.97531	1	MD13G1090600|MD17G1287500|MD09G1276300|MD16G1010800|MD13G1090800	mdm:103451955|mdm:103405900|mdm:103444237|mdm:103403475|mdm:103451955|	103451955|103405900|103444237|103403475|103451955|	http://www.genome.jp/kegg-bin/show_pathway?mdm00410/mdm:103451955%09red/mdm:103444237%09red/mdm:103403475%09red/mdm:103405900%09red
Basal transcription factors	mdm03022	5	79	0.977285	1	MD03G1266200|MD11G1286700|MD08G1246200|MD11G1286800|MD03G1150900	mdm:103432435|mdm:103432435|mdm:103441983|mdm:103432435|mdm:103427247|	103432435|103432435|103441983|103432435|103427247|	http://www.genome.jp/kegg-bin/show_pathway?mdm03022/mdm:103432435%09red/mdm:103427247%09red/mdm:103441983%09red
Arachidonic acid metabolism	mdm00590	1	29	0.977631	1	MD08G1055100	mdm:103440709|	103440709|	http://www.genome.jp/kegg-bin/show_pathway?mdm00590/mdm:103440709%09red
Lysine biosynthesis	mdm00300	1	30	0.980294	1	MD10G1004700	mdm:103425227|	103425227|	http://www.genome.jp/kegg-bin/show_pathway?mdm00300/mdm:103425227%09red
RNA polymerase	mdm03020	4	76	0.989251	1	MD15G1429000|MD12G1081300|MD10G1190100|MD09G1187900	mdm:103428976|mdm:103430284|mdm:103443311|mdm:103453588|	103428976|103430284|103443311|103453588|	http://www.genome.jp/kegg-bin/show_pathway?mdm03020/mdm:103453588%09red/mdm:103443311%09red/mdm:103430284%09red/mdm:103428976%09red
Valine, leucine and isoleucine degradation	mdm00280	5	88	0.989479	1	MD13G1090600|MD03G1116100|MD17G1190300|MD13G1090800|MD15G1133900	mdm:103451955|mdm:103401464|mdm:103405442|mdm:103451955|mdm:103415518|	103451955|103401464|103405442|103451955|103415518|	http://www.genome.jp/kegg-bin/show_pathway?mdm00280/mdm:103451955%09red/mdm:103405442%09red/mdm:103401464%09red/mdm:103415518%09red
Ether lipid metabolism	mdm00565	1	46	0.997409	1	MD06G1140600	mdm:103409648|	103409648|	http://www.genome.jp/kegg-bin/show_pathway?mdm00565/mdm:103409648%09red
Glycosylphosphatidylinositol(GPI)-anchor biosynthesis	mdm00563	1	46	0.997409	1	MD12G1089200	mdm:103436379|	103436379|	http://www.genome.jp/kegg-bin/show_pathway?mdm00563/mdm:103436379%09red
Protein processing in endoplasmic reticulum	mdm04141	41	470	0.998347	1	MD00G1148100|MD07G1279100|MD04G1131900|MD00G1096000|MD08G1068300|MD03G1226000|MD09G1110800|MD12G1120200|MD01G1144300|MD08G1068200|MD11G1088300|MD02G1005800|MD10G1221200|MD08G1068000|MD12G1190900|MD04G1040400|MD07G1210700|MD10G1171200|MD01G1144400|MD13G1108500|MD07G1279200|MD11G1087100|MD05G1280900|MD15G1199700|MD01G1125800|MD08G1249100|MD07G1253800|MD10G1259300|MD08G1068400|MD01G1128000|MD14G1024…	mdm:103456273|mdm:103439807|mdm:103433439|mdm:103446415|mdm:103425498|mdm:103430525|mdm:103411270|mdm:103413703|mdm:103417894|mdm:103425498|mdm:103447478|mdm:103446880|mdm:103445955|mdm:103425498|mdm:103430459|mdm:103408203|mdm:103431126|mdm:103445436|mdm:103426503|mdm:103452075|mdm:103439807|mdm:103447478|mdm:103435165|mdm:103400729|mdm:103406372|mdm:103421408|mdm:103439629|mdm:103419721|mdm:103…	103456273|103439807|103433439|103446415|103425498|103430525|103411270|103413703|103417894|103425498|103447478|103446880|103445955|103425498|103430459|103408203|103431126|103445436|103426503|103452075|103439807|103447478|103435165|103400729|103406372|103421408|103439629|103419721|103440885|103435798|103414883|103442187|103409029|103439629|103436955|103433773|103405590|103416411|103423212|103405590…	http://www.genome.jp/kegg-bin/show_pathway?mdm04141/mdm:103411270%09red/mdm:103425498%09red/mdm:103436955%09red/mdm:103416411%09red/mdm:103447478%09red/mdm:103409029%09red/mdm:103446880%09red/mdm:103413703%09red/mdm:103433773%09red/mdm:103446415%09red/mdm:103419721%09red/mdm:103442187%09red/mdm:103406372%09red/mdm:103452075%09red/mdm:103445955%09red/mdm:103456273%09red/mdm:103435165%09red/mdm:103…
N-Glycan biosynthesis	mdm00510	3	92	0.999441	1	MD09G1023400|MD16G1101100|MD00G1148100	mdm:103404260|mdm:103403060|mdm:103456273|	103404260|103403060|103456273|	http://www.genome.jp/kegg-bin/show_pathway?mdm00510/mdm:103456273%09red/mdm:103404260%09red/mdm:103403060%09red
RNA transport	mdm03013	23	338	0.999851	1	MD04G1010300|MD14G1221000|MD17G1113600|MD07G1005200|MD12G1252700|MD13G1062200|MD15G1412500|MD13G1062300|MD06G1210100|MD12G1080200|MD12G1232900|MD17G1071700|MD10G1272600|MD12G1252900|MD05G1023000|MD01G1009700|MD00G1104000|MD17G1258200|MD17G1258100|MD14G1074900|MD02G1161300|MD15G1275400|MD09G1173400	mdm:103443467|mdm:103424579|mdm:103405006|mdm:103438370|mdm:103451098|mdm:103402818|mdm:103425328|mdm:103425460|mdm:103437950|mdm:103413157|mdm:103451368|mdm:103404683|mdm:103412748|mdm:103451098|mdm:103444634|mdm:103441532|mdm:103441616|mdm:103405819|mdm:103405819|mdm:103412748|mdm:103402123|mdm:103425081|mdm:103443631|	103443467|103424579|103405006|103438370|103451098|103402818|103425328|103425460|103437950|103413157|103451368|103404683|103412748|103451098|103444634|103441532|103441616|103405819|103405819|103412748|103402123|103425081|103443631|	http://www.genome.jp/kegg-bin/show_pathway?mdm03013/mdm:103402818%09red/mdm:103424579%09red/mdm:103405006%09red/mdm:103413157%09red/mdm:103425328%09red/mdm:103404683%09red/mdm:103441532%09red/mdm:103402123%09red/mdm:103438370%09red/mdm:103451368%09red/mdm:103451098%09red/mdm:103444634%09red/mdm:103441616%09red/mdm:103425460%09red/mdm:103437950%09red/mdm:103443631%09red/mdm:103443467%09red/mdm:103…
Citrate cycle (TCA cycle)	mdm00020	4	121	0.999877	1	MD15G1233500|MD13G1143800|MD14G1112400|MD05G1112700	mdm:103415906|mdm:103452636|mdm:103407146|mdm:103436249|	103415906|103452636|103407146|103436249|	http://www.genome.jp/kegg-bin/show_pathway?mdm00020/mdm:103436249%09red/mdm:103415906%09red/mdm:103407146%09red/mdm:103452636%09red
Protein export	mdm03060	1	99	0.999997	1	MD12G1258500	mdm:103451415|	103451415|	http://www.genome.jp/kegg-bin/show_pathway?mdm03060/mdm:103451415%09red
Ribosome biogenesis in eukaryotes	mdm03008	4	166	0.999999	1	MD05G1254500|MD05G1034700|MD01G1009700|MD12G1236200	mdm:103446139|mdm:103400367|mdm:103441532|mdm:103451007|	103446139|103400367|103441532|103451007|	http://www.genome.jp/kegg-bin/show_pathway?mdm03008/mdm:103451007%09red/mdm:103446139%09red/mdm:103400367%09red/mdm:103441532%09red
Ubiquitin mediated proteolysis	mdm04120	11	273	1	1	MD16G1173300|MD03G1170200|MD10G1303000|MD12G1190900|MD01G1125800|MD07G1200700|MD07G1037000|MD04G1008900|MD07G1223400|MD11G1187700|MD03G1277700	mdm:103403778|mdm:103427272|mdm:103446561|mdm:103430459|mdm:103406372|mdm:103435212|mdm:103428408|mdm:103433773|mdm:103432840|mdm:103448291|mdm:103439069|	103403778|103427272|103446561|103430459|103406372|103435212|103428408|103433773|103432840|103448291|103439069|	http://www.genome.jp/kegg-bin/show_pathway?mdm04120/mdm:103433773%09red/mdm:103430459%09red/mdm:103448291%09red/mdm:103427272%09red/mdm:103428408%09red/mdm:103432840%09red/mdm:103446561%09red/mdm:103439069%09red/mdm:103406372%09red/mdm:103435212%09red/mdm:103403778%09red
Spliceosome	mdm03040	20	408	1	1	MD02G1005800|MD17G1258100|MD11G1156400|MD16G1113500|MD17G1226100|MD14G1052000|MD12G1080200|MD11G1037700|MD10G1015400|MD17G1170000|MD05G1321200|MD16G1006600|MD11G1071700|MD06G1166600|MD14G1024800|MD01G1128000|MD14G1050500|MD14G1024700|MD17G1258200|MD17G1226000	mdm:103446880|mdm:103405819|mdm:103448000|mdm:103452121|mdm:103405590|mdm:103434397|mdm:103413157|mdm:103447551|mdm:103435810|mdm:103447551|mdm:103427797|mdm:103403424|mdm:103422672|mdm:103429292|mdm:103423212|mdm:103435798|mdm:103422571|mdm:103414883|mdm:103405819|mdm:103405590|	103446880|103405819|103448000|103452121|103405590|103434397|103413157|103447551|103435810|103447551|103427797|103403424|103422672|103429292|103423212|103435798|103422571|103414883|103405819|103405590|	http://www.genome.jp/kegg-bin/show_pathway?mdm03040/mdm:103452121%09red/mdm:103447551%09red/mdm:103413157%09red/mdm:103448000%09red/mdm:103435810%09red/mdm:103435798%09red/mdm:103423212%09red/mdm:103414883%09red/mdm:103429292%09red/mdm:103422672%09red/mdm:103434397%09red/mdm:103403424%09red/mdm:103422571%09red/mdm:103427797%09red/mdm:103405590%09red/mdm:103446880%09red/mdm:103405819%09red
mRNA surveillance pathway	mdm03015	6	260	1	1	MD06G1224200|MD17G1258100|MD12G1080200|MD07G1005200|MD17G1258200|MD16G1130800	mdm:103438054|mdm:103405819|mdm:103413157|mdm:103438370|mdm:103405819|mdm:103433128|	103438054|103405819|103413157|103438370|103405819|103433128|	http://www.genome.jp/kegg-bin/show_pathway?mdm03015/mdm:103405819%09red/mdm:103438054%09red/mdm:103433128%09red/mdm:103438370%09red/mdm:103413157%09red
Oxidative phosphorylation	mdm00190	5	244	1	1	MD01G1091400|MD02G1130500|MD09G1165200|MD17G1155800|MD16G1254200	mdm:103422349|mdm:103435459|mdm:103443346|mdm:103405329|mdm:103435662|	103422349|103435459|103443346|103405329|103435662|	http://www.genome.jp/kegg-bin/show_pathway?mdm00190/mdm:103435662%09red/mdm:103405329%09red/mdm:103422349%09red/mdm:103443346%09red/mdm:103435459%09red
Ribosome	mdm03010	9	618	1	1	MD03G1073800|MD14G1139900|MD10G1076100|MD10G1050100|MD10G1294400|MD15G1442600|MD16G1127800|MD13G1136100|MD03G1128600	mdm:103418944|mdm:103437454|mdm:103442125|mdm:103444955|mdm:103446407|mdm:103416406|mdm:103452941|mdm:103452521|mdm:103440981|	103418944|103437454|103442125|103444955|103446407|103416406|103452941|103452521|103440981|	http://www.genome.jp/kegg-bin/show_pathway?mdm03010/mdm:103437454%09red/mdm:103440981%09red/mdm:103444955%09red/mdm:103452521%09red/mdm:103416406%09red/mdm:103452941%09red/mdm:103418944%09red/mdm:103446407%09red/mdm:103442125%09red
KEGG pathways of DEGs in 6-BA treatment and control at 50 DAFB
Plant hormone signal transduction	mdm04075	52	443	3.24e-06	0.000362988	MD10G1236700|MD12G1113400|MD15G1125200|MD06G1106000|MD10G1061300|MD15G1355600|MD13G1127100|MD10G1193000|MD04G1225100|MD10G1121700|MD07G1227100|MD05G1297500|MD10G1277200|MD08G1014900|MD13G1017000|MD14G1083700|MD16G1206500|MD04G1165000|MD11G1304200|MD04G1212100|MD09G1091000|MD00G1067200|MD05G1113400|MD08G1015100|MD16G1274200|MD16G1120900|MD09G1121900|MD15G1014200|MD08G1099600|MD15G1413300|MD16G1227…	mdm:103446052|mdm:103450013|mdm:103415509|mdm:103428272|mdm:103445150|mdm:103401852|mdm:103452466|mdm:103445716|mdm:103434164|mdm:103412623|mdm:103432868|mdm:103434899|mdm:103429687|mdm:103420867|mdm:103451518|mdm:103454562|mdm:103403972|mdm:103433682|mdm:103449135|mdm:103433995|mdm:103435463|mdm:103429537|mdm:103436243|mdm:103440265|mdm:103404780|mdm:103403179|mdm:103405000|mdm:103450391|mdm:103…	103446052|103450013|103415509|103428272|103445150|103401852|103452466|103445716|103434164|103412623|103432868|103434899|103429687|103420867|103451518|103454562|103403972|103433682|103449135|103433995|103435463|103429537|103436243|103440265|103404780|103403179|103405000|103450391|103441116|103416333|103403600|103439337|103435436|103450807|103422017|103426588|103400712|103441471|103445150|103440669…	http://www.genome.jp/kegg-bin/show_pathway?mdm04075/mdm:103433995%09red/mdm:103429537%09red/mdm:103422017%09red/mdm:103451518%09red/mdm:103420867%09red/mdm:103445146%09red/mdm:103450807%09red/mdm:103432868%09red/mdm:103440265%09red/mdm:103403600%09red/mdm:103449135%09red/mdm:103436243%09red/mdm:103435436%09red/mdm:103436425%09red/mdm:103435412%09red/mdm:103405000%09red/mdm:103445716%09red/mdm:103…
Photosynthesis	mdm00195	16	88	0.00013508	0.00756446	MD17G1079700|MD05G1347300|MD13G1069500|MD12G1260300|MD01G1004300|MD09G1090500|MD10G1043200|MD17G1003000|MD05G1188500|MD10G1176000|MD11G1216600|MD13G1193300|MD00G1109700|MD05G1205000|MD03G1042800|MD11G1227900	mdm:103425919|mdm:103434495|mdm:103451800|mdm:103419531|mdm:103432238|mdm:103442529|mdm:103429793|mdm:103443904|mdm:103419903|mdm:103445471|mdm:103448401|mdm:103414652|mdm:103446135|mdm:103435687|mdm:103417553|mdm:103448539|	103425919|103434495|103451800|103419531|103432238|103442529|103429793|103443904|103419903|103445471|103448401|103414652|103446135|103435687|103417553|103448539|	http://www.genome.jp/kegg-bin/show_pathway?mdm00195/mdm:103448401%09red/mdm:103451800%09red/mdm:103435687%09red/mdm:103442529%09red/mdm:103417553%09red/mdm:103419903%09red/mdm:103445471%09red/mdm:103414652%09red/mdm:103448539%09red/mdm:103419531%09red/mdm:103446135%09red/mdm:103432238%09red/mdm:103443904%09red/mdm:103425919%09red/mdm:103434495%09red/mdm:103429793%09red
Photosynthesis - antenna proteins	mdm00196	10	44	0.000537687	0.0175411	MD10G1265300|MD08G1220900|MD15G1083400|MD03G1218900|MD14G1202000|MD07G1175900|MD06G1195000|MD10G1265400|MD09G1122500|MD05G1289200	mdm:103427879|mdm:103453723|mdm:103455968|mdm:103430085|mdm:103415279|mdm:103432374|mdm:103437829|mdm:103427882|mdm:103442984|mdm:103434976|	103427879|103453723|103455968|103430085|103415279|103432374|103437829|103427882|103442984|103434976|	http://www.genome.jp/kegg-bin/show_pathway?mdm00196/mdm:103434976%09red/mdm:103432374%09red/mdm:103430085%09red/mdm:103415279%09red/mdm:103455968%09red/mdm:103427879%09red/mdm:103442984%09red/mdm:103427882%09red/mdm:103453723%09red/mdm:103437829%09red
DNA replication	mdm03030	18	124	0.000626469	0.0175411	MD10G1264100|MD16G1144700|MD06G1225500|MD15G1285400|MD17G1034900|MD10G1066500|MD02G1011900|MD15G1157500|MD05G1242400|MD06G1235400|MD14G1212400|MD02G1174400|MD01G1012600|MD13G1111800|MD16G1111400|MD07G1085900|MD00G1085600|MD02G1174200	mdm:103434984|mdm:103433134|mdm:103437891|mdm:103401388|mdm:103404343|mdm:103445117|mdm:103415561|mdm:103415561|mdm:103435330|mdm:103438276|mdm:103455429|mdm:103403684|mdm:103406063|mdm:103452098|mdm:103403125|mdm:103438958|mdm:103445117|mdm:103401388|	103434984|103433134|103437891|103401388|103404343|103445117|103415561|103415561|103435330|103438276|103455429|103403684|103406063|103452098|103403125|103438958|103445117|103401388|	http://www.genome.jp/kegg-bin/show_pathway?mdm03030/mdm:103404343%09red/mdm:103403684%09red/mdm:103437891%09red/mdm:103433134%09red/mdm:103438958%09red/mdm:103403125%09red/mdm:103434984%09red/mdm:103435330%09red/mdm:103438276%09red/mdm:103455429%09red/mdm:103452098%09red/mdm:103415561%09red/mdm:103401388%09red/mdm:103445117%09red/mdm:103406063%09red
Plant-pathogen interaction	mdm04626	31	299	0.00190508	0.0426737	MD17G1143700|MD07G1279100|MD07G1259200|MD12G1260600|MD09G1262900|MD13G1184700|MD07G1258700|MD16G1019200|MD12G1181000|MD06G1023900|MD07G1151100|MD12G1072600|MD14G1092700|MD02G1199100|MD01G1217200|MD07G1279200|MD17G1150400|MD02G1084700|MD06G1232600|MD17G1173100|MD06G1143500|MD04G1167700|MD15G1212100|MD17G1014200|MD07G1259300|MD15G1413300|MD06G1024000|MD01G1210400|MD14G1239400|MD02G1097900|MD12G1194…	mdm:103405206|mdm:103439807|mdm:103439672|mdm:103451420|mdm:103444188|mdm:103455622|mdm:103439670|mdm:103411904|mdm:103413903|mdm:103436838|mdm:103439316|mdm:103449720|mdm:103410125|mdm:103405776|mdm:103417875|mdm:103439807|mdm:103444856|mdm:103400837|mdm:103438110|mdm:103405206|mdm:103437550|mdm:103433719|mdm:103400837|mdm:103404209|mdm:103440088|mdm:103416333|mdm:103436838|mdm:103443227|mdm:103…	103405206|103439807|103439672|103451420|103444188|103455622|103439670|103411904|103413903|103436838|103439316|103449720|103410125|103405776|103417875|103439807|103444856|103400837|103438110|103405206|103437550|103433719|103400837|103404209|103440088|103416333|103436838|103443227|103431251|103402306|103423533|	http://www.genome.jp/kegg-bin/show_pathway?mdm04626/mdm:103431251%09red/mdm:103436838%09red/mdm:103402306%09red/mdm:103413903%09red/mdm:103440088%09red/mdm:103400837%09red/mdm:103438110%09red/mdm:103433719%09red/mdm:103449720%09red/mdm:103411904%09red/mdm:103455622%09red/mdm:103437550%09red/mdm:103439672%09red/mdm:103439670%09red/mdm:103443227%09red/mdm:103404209%09red/mdm:103444856%09red/mdm:103…
Brassinosteroid biosynthesis	mdm00905	7	32	0.00434626	0.0811302	MD09G1073300|MD07G1220800|MD09G1020600|MD15G1263900|MD17G1064800|MD13G1058000|MD01G1152100	mdm:103442442|mdm:103432823|mdm:103429004|mdm:103401164|mdm:103442442|mdm:103452311|mdm:103437230|	103442442|103432823|103429004|103401164|103442442|103452311|103437230|	http://www.genome.jp/kegg-bin/show_pathway?mdm00905/mdm:103437230%09red/mdm:103429004%09red/mdm:103401164%09red/mdm:103432823%09red/mdm:103442442%09red/mdm:103452311%09red
Circadian rhythm - plant	mdm04712	11	77	0.0074978	0.119965	MD01G1076400|MD12G1198900|MD07G1182500|MD01G1088900|MD13G1285100|MD07G1299100|MD04G1003300|MD12G1199000|MD05G1033400|MD07G1182300|MD01G1090900	mdm:103412857|mdm:103450807|mdm:103446955|mdm:103403589|mdm:103421794|mdm:103439942|mdm:103443513|mdm:103450807|mdm:103448893|mdm:103446932|mdm:103406243|	103412857|103450807|103446955|103403589|103421794|103439942|103443513|103450807|103448893|103446932|103406243|	http://www.genome.jp/kegg-bin/show_pathway?mdm04712/mdm:103421794%09red/mdm:103412857%09red/mdm:103403589%09red/mdm:103439942%09red/mdm:103446932%09red/mdm:103406243%09red/mdm:103443513%09red/mdm:103450807%09red/mdm:103448893%09red/mdm:103446955%09red
Metabolic pathways	mdm01100	230	3521	0.0146374	0.204924	MD17G1007300|MD13G1052600|MD16G1059700|MD01G1195300|MD00G1130900|MD16G1047500|MD09G1039100|MD02G1000500|MD17G1003000|MD04G1004800|MD05G1056800|MD07G1041500|MD10G1085800|MD05G1230600|MD13G1198800|MD04G1170900|MD17G1129400|MD10G1256600|MD00G1105700|MD12G1260300|MD03G1170700|MD13G1222600|MD09G1023400|MD09G1090500|MD15G1354100|MD05G1163300|MD05G1155100|MD14G1195300|MD10G1043200|MD17G1180800|MD15G1108…	mdm:103425766|mdm:103423769|mdm:103402809|mdm:103417836|mdm:103404446|mdm:103402724|mdm:103442292|mdm:103400295|mdm:103443904|mdm:103443567|mdm:103445128|mdm:103438574|mdm:103407335|mdm:103443417|mdm:103453222|mdm:103433738|mdm:103441433|mdm:103406477|mdm:103447738|mdm:103419531|mdm:103426939|mdm:103403601|mdm:103404260|mdm:103442529|mdm:103413102|mdm:103435914|mdm:103409760|mdm:103437799|mdm:103…	103425766|103423769|103402809|103417836|103404446|103402724|103442292|103400295|103443904|103443567|103445128|103438574|103407335|103443417|103453222|103433738|103441433|103406477|103447738|103419531|103426939|103403601|103404260|103442529|103413102|103435914|103409760|103437799|103429793|103439064|103431339|103423435|103447705|103416716|103413284|103401388|103401388|103443219|103456287|103403601…	http://www.genome.jp/kegg-bin/show_pathway?mdm01100/mdm:103441572%09red/mdm:103403684%09red/mdm:103428439%09red/mdm:103448900%09red/mdm:103428639%09red/mdm:103403125%09red/mdm:103439064%09red/mdm:103413822%09red/mdm:103431339%09red/mdm:103448570%09red/mdm:103440221%09red/mdm:103413102%09red/mdm:103445286%09red/mdm:103432238%09red/mdm:103427882%09red/mdm:103402738%09red/mdm:103425033%09red/mdm:103…
Carotenoid biosynthesis	mdm00906	9	65	0.0175239	0.218075	MD15G1082600|MD09G1146800|MD02G1171600|MD17G1133400|MD06G1089200|MD13G1090300|MD05G1207300|MD10G1194200|MD02G1083500	mdm:103455974|mdm:103443160|mdm:103403019|mdm:103443160|mdm:103406562|mdm:103403002|mdm:103441488|mdm:103445724|mdm:103450601|	103455974|103443160|103403019|103443160|103406562|103403002|103441488|103445724|103450601|	http://www.genome.jp/kegg-bin/show_pathway?mdm00906/mdm:103441488%09red/mdm:103455974%09red/mdm:103403019%09red/mdm:103443160%09red/mdm:103403002%09red/mdm:103445724%09red/mdm:103406562%09red/mdm:103450601%09red
Porphyrin and chlorophyll metabolism	mdm00860	11	90	0.0198924	0.222795	MD14G1147900|MD06G1131500|MD15G1426900|MD08G1162200|MD03G1259100|MD15G1347600|MD12G1197300|MD06G1193900|MD14G1072000|MD13G1198800|MD12G1073700	mdm:103454888|mdm:103437475|mdm:103402518|mdm:103441572|mdm:103419096|mdm:103431681|mdm:103427663|mdm:103437824|mdm:103431022|mdm:103453222|mdm:103456287|	103454888|103437475|103402518|103441572|103419096|103431681|103427663|103437824|103431022|103453222|103456287|	http://www.genome.jp/kegg-bin/show_pathway?mdm00860/mdm:103441572%09red/mdm:103419096%09red/mdm:103402518%09red/mdm:103454888%09red/mdm:103437475%09red/mdm:103431681%09red/mdm:103437824%09red/mdm:103453222%09red/mdm:103456287%09red/mdm:103427663%09red/mdm:103431022%09red
Biosynthesis of secondary metabolites	mdm01110	132	1944	0.0232059	0.223618	MD17G1007300|MD16G1059700|MD09G1039100|MD02G1000500|MD13G1285100|MD05G1056800|MD07G1041500|MD07G1143900|MD13G1198800|MD04G1170900|MD03G1170700|MD11G1270600|MD15G1354100|MD05G1155100|MD02G1012500|MD17G1141200|MD14G1195300|MD17G1180800|MD15G1108300|MD08G1173400|MD06G1229100|MD16G1154000|MD11G1241100|MD12G1073700|MD09G1156300|MD13G1222900|MD04G1003300|MD10G1321200|MD02G1108700|MD03G1252200|MD14G1195…	mdm:103425766|mdm:103402809|mdm:103442292|mdm:103400295|mdm:103421794|mdm:103445128|mdm:103438574|mdm:103412014|mdm:103453222|mdm:103433738|mdm:103426939|mdm:103443206|mdm:103413102|mdm:103409760|mdm:103451211|mdm:103405188|mdm:103437799|mdm:103439064|mdm:103431339|mdm:103423435|mdm:103438060|mdm:103416716|mdm:103413284|mdm:103456287|mdm:103443219|mdm:103403601|mdm:103443513|mdm:103422468|mdm:103…	103425766|103402809|103442292|103400295|103421794|103445128|103438574|103412014|103453222|103433738|103426939|103443206|103413102|103409760|103451211|103405188|103437799|103439064|103431339|103423435|103438060|103416716|103413284|103456287|103443219|103403601|103443513|103422468|103455059|103427372|103429997|103406791|103443160|103432249|103427663|103428439|103447197|103400719|103442064|103420510…	http://www.genome.jp/kegg-bin/show_pathway?mdm01110/mdm:103448906%09red/mdm:103428439%09red/mdm:103431339%09red/mdm:103432823%09red/mdm:103413102%09red/mdm:103400019%09red/mdm:103442442%09red/mdm:103403601%09red/mdm:103416716%09red/mdm:103455126%09red/mdm:103400719%09red/mdm:103447373%09red/mdm:103448183%09red/mdm:103422468%09red/mdm:103447738%09red/mdm:103426939%09red/mdm:103446691%09red/mdm:103…
Sesquiterpenoid and triterpenoid biosynthesis	mdm00909	6	36	0.0239591	0.223618	MD10G1064900|MD11G1232700|MD05G1056800|MD07G1041500|MD07G1041600|MD11G1232100	mdm:103445128|mdm:103437498|mdm:103445128|mdm:103438574|mdm:103420510|mdm:103448570|	103445128|103437498|103445128|103438574|103420510|103448570|	http://www.genome.jp/kegg-bin/show_pathway?mdm00909/mdm:103437498%09red/mdm:103438574%09red/mdm:103420510%09red/mdm:103445128%09red/mdm:103448570%09red
Diterpenoid biosynthesis	mdm00904	7	51	0.0353494	0.304548	MD05G1169600|MD17G1080400|MD00G1003600|MD10G1157900|MD10G1262000|MD05G1283800|MD01G1192100	mdm:103435869|mdm:103432127|mdm:103439689|mdm:103445372|mdm:103446186|mdm:103408895|mdm:103439897|	103435869|103432127|103439689|103445372|103446186|103408895|103439897|	http://www.genome.jp/kegg-bin/show_pathway?mdm00904/mdm:103446186%09red/mdm:103439897%09red/mdm:103439689%09red/mdm:103432127%09red/mdm:103445372%09red/mdm:103408895%09red/mdm:103435869%09red
Nitrogen metabolism	mdm00910	8	65	0.0419855	0.335884	MD10G1022000|MD12G1003600|MD13G1180400|MD16G1181300|MD14G1078100|MD10G1022200|MD12G1024600|MD05G1237100	mdm:103409512|mdm:103449307|mdm:103453050|mdm:103416800|mdm:103415043|mdm:103435190|mdm:103449532|mdm:103420826|	103409512|103449307|103453050|103416800|103415043|103435190|103449532|103420826|	http://www.genome.jp/kegg-bin/show_pathway?mdm00910/mdm:103409512%09red/mdm:103415043%09red/mdm:103435190%09red/mdm:103449307%09red/mdm:103453050%09red/mdm:103420826%09red/mdm:103449532%09red/mdm:103416800%09red
Taurine and hypotaurine metabolism	mdm00430	4	23	0.0546263	0.407877	MD14G1006600|MD17G1048300|MD16G1010800|MD09G1048100	mdm:103453905|mdm:103404418|mdm:103403475|mdm:103411190|	103453905|103404418|103403475|103411190|	http://www.genome.jp/kegg-bin/show_pathway?mdm00430/mdm:103453905%09red/mdm:103404418%09red/mdm:103403475%09red/mdm:103411190%09red
Starch and sucrose metabolism	mdm00500	30	392	0.0737635	0.516344	MD15G1365900|MD10G1063800|MD02G1000500|MD05G1230600|MD03G1098600|MD08G1006000|MD03G1170700|MD06G1112400|MD16G1260200|MD14G1183700|MD17G1141200|MD06G1229100|MD00G1105700|MD17G1122900|MD16G1089800|MD01G1218000|MD05G1121900|MD07G1138200|MD08G1195600|MD07G1053200|MD00G1130900|MD13G1274600|MD10G1275100|MD05G1081100|MD12G1028200|MD02G1100600|MD00G1190900|MD10G1316200|MD15G1197500|MD11G1188100	mdm:103438567|mdm:103453816|mdm:103400295|mdm:103443417|mdm:103421343|mdm:103440221|mdm:103426939|mdm:103400673|mdm:103435476|mdm:103455235|mdm:103405188|mdm:103438060|mdm:103447738|mdm:103432152|mdm:103402996|mdm:103443655|mdm:103410606|mdm:103401914|mdm:103410907|mdm:103420523|mdm:103404446|mdm:103425033|mdm:103446295|mdm:103436491|mdm:103449473|mdm:103412260|mdm:103436348|mdm:103446691|mdm:103…	103438567|103453816|103400295|103443417|103421343|103440221|103426939|103400673|103435476|103455235|103405188|103438060|103447738|103432152|103402996|103443655|103410606|103401914|103410907|103420523|103404446|103425033|103446295|103436491|103449473|103412260|103436348|103446691|103415835|103448288|	http://www.genome.jp/kegg-bin/show_pathway?mdm00500/mdm:103455235%09red/mdm:103436348%09red/mdm:103447738%09red/mdm:103440221%09red/mdm:103425033%09red/mdm:103421343%09red/mdm:103448288%09red/mdm:103435476%09red/mdm:103420523%09red/mdm:103453816%09red/mdm:103446295%09red/mdm:103401914%09red/mdm:103402996%09red/mdm:103400673%09red/mdm:103426939%09red/mdm:103446691%09red/mdm:103436491%09red/mdm:103…
Alanine, aspartate and glutamate metabolism	mdm00250	9	90	0.0853489	0.542326	MD12G1263800|MD12G1003600|MD15G1096800|MD13G1180400|MD16G1181300|MD16G1010800|MD03G1066000|MD07G1218500|MD05G1237100	mdm:103430524|mdm:103449307|mdm:103441177|mdm:103453050|mdm:103416800|mdm:103403475|mdm:103447373|mdm:103455132|mdm:103420826|	103430524|103449307|103441177|103453050|103416800|103403475|103447373|103455132|103420826|	http://www.genome.jp/kegg-bin/show_pathway?mdm00250/mdm:103449307%09red/mdm:103447373%09red/mdm:103403475%09red/mdm:103455132%09red/mdm:103453050%09red/mdm:103420826%09red/mdm:103416800%09red/mdm:103441177%09red/mdm:103430524%09red
Terpenoid backbone biosynthesis	mdm00900	10	104	0.0871595	0.542326	MD11G1036800|MD10G1340100|MD09G1247700|MD07G1064100|MD13G1175400|MD02G1108700|MD03G1252200|MD12G1086800|MD11G1273800|MD06G1193900	mdm:103447197|mdm:103429742|mdm:103432249|mdm:103428439|mdm:103453010|mdm:103455059|mdm:103427372|mdm:103414031|mdm:103448906|mdm:103437824|	103447197|103429742|103432249|103428439|103453010|103455059|103427372|103414031|103448906|103437824|	http://www.genome.jp/kegg-bin/show_pathway?mdm00900/mdm:103448906%09red/mdm:103428439%09red/mdm:103447197%09red/mdm:103427372%09red/mdm:103432249%09red/mdm:103455059%09red/mdm:103429742%09red/mdm:103437824%09red/mdm:103414031%09red/mdm:103453010%09red
Fructose and mannose metabolism	mdm00051	11	121	0.0994446	0.586199	MD02G1134100|MD03G1170700|MD01G1195300|MD16G1011800|MD01G1110100|MD08G1109700|MD17G1180800|MD11G1038900|MD01G1195200|MD02G1068900|MD11G1188100	mdm:103430965|mdm:103426939|mdm:103417836|mdm:103403467|mdm:103432365|mdm:103406791|mdm:103439064|mdm:103419428|mdm:103440064|mdm:103406791|mdm:103448288|	103430965|103426939|103417836|103403467|103432365|103406791|103439064|103419428|103440064|103406791|103448288|	http://www.genome.jp/kegg-bin/show_pathway?mdm00051/mdm:103426939%09red/mdm:103417836%09red/mdm:103432365%09red/mdm:103448288%09red/mdm:103440064%09red/mdm:103403467%09red/mdm:103430965%09red/mdm:103419428%09red/mdm:103439064%09red/mdm:103406791%09red
Arginine and proline metabolism	mdm00330	13	154	0.116399	0.651833	MD02G1079400|MD02G1306200|MD13G1052600|MD12G1003600|MD15G1096800|MD13G1180400|MD09G1145900|MD16G1181300|MD17G1132400|MD07G1218500|MD15G1007000|MD17G1287500|MD05G1237100	mdm:103406811|mdm:103412969|mdm:103423769|mdm:103449307|mdm:103441177|mdm:103453050|mdm:103443150|mdm:103416800|mdm:103405136|mdm:103455132|mdm:103413822|mdm:103405900|mdm:103420826|	103406811|103412969|103423769|103449307|103441177|103453050|103443150|103416800|103405136|103455132|103413822|103405900|103420826|	http://www.genome.jp/kegg-bin/show_pathway?mdm00330/mdm:103449307%09red/mdm:103443150%09red/mdm:103413822%09red/mdm:103412969%09red/mdm:103455132%09red/mdm:103453050%09red/mdm:103420826%09red/mdm:103406811%09red/mdm:103416800%09red/mdm:103441177%09red/mdm:103423769%09red/mdm:103405136%09red/mdm:103405900%09red
Galactose metabolism	mdm00052	9	100	0.132839	0.698943	MD16G1011800|MD17G1280400|MD08G1109700|MD13G1000400|MD02G1068900|MD17G1180800|MD03G1170700|MD12G1028200|MD11G1188100	mdm:103403467|mdm:103417463|mdm:103406791|mdm:103451430|mdm:103406791|mdm:103439064|mdm:103426939|mdm:103449473|mdm:103448288|	103403467|103417463|103406791|103451430|103406791|103439064|103426939|103449473|103448288|	http://www.genome.jp/kegg-bin/show_pathway?mdm00052/mdm:103426939%09red/mdm:103448288%09red/mdm:103417463%09red/mdm:103403467%09red/mdm:103449473%09red/mdm:103451430%09red/mdm:103439064%09red/mdm:103406791%09red
Stilbenoid, diarylheptanoid and gingerol biosynthesis	mdm00945	5	46	0.138217	0.698943	MD02G1073300|MD07G1246400|MD16G1059700|MD17G1224900|MD14G1222800	mdm:103400754|mdm:103438993|mdm:103402809|mdm:103417342|mdm:103455482|	103400754|103438993|103402809|103417342|103455482|	http://www.genome.jp/kegg-bin/show_pathway?mdm00945/mdm:103417342%09red/mdm:103455482%09red/mdm:103400754%09red/mdm:103402809%09red/mdm:103438993%09red
Ubiquinone and other terpenoid-quinone biosynthesis	mdm00130	6	60	0.143533	0.698943	MD09G1156300|MD16G1247200|MD14G1195300|MD16G1202200|MD14G1195400|MD11G1112600	mdm:103443219|mdm:103424079|mdm:103437799|mdm:103425704|mdm:103429997|mdm:103447741|	103443219|103424079|103437799|103425704|103429997|103447741|	http://www.genome.jp/kegg-bin/show_pathway?mdm00130/mdm:103447741%09red/mdm:103425704%09red/mdm:103443219%09red/mdm:103424079%09red/mdm:103429997%09red/mdm:103437799%09red
Flavonoid biosynthesis	mdm00941	7	75	0.152056	0.709593	MD02G1073300|MD15G1354100|MD13G1285100|MD08G1028600|MD04G1003300|MD17G1224900|MD06G1071600	mdm:103400754|mdm:103413102|mdm:103421794|mdm:103440468|mdm:103443513|mdm:103417342|mdm:103420259|	103400754|103413102|103421794|103440468|103443513|103417342|103420259|	http://www.genome.jp/kegg-bin/show_pathway?mdm00941/mdm:103421794%09red/mdm:103417342%09red/mdm:103440468%09red/mdm:103443513%09red/mdm:103413102%09red/mdm:103400754%09red/mdm:103420259%09red
Steroid biosynthesis	mdm00100	6	63	0.166334	0.745174	MD10G1064900|MD17G1247400|MD08G1046500|MD05G1056800|MD07G1041500|MD07G1041600	mdm:103445128|mdm:103401753|mdm:103440612|mdm:103445128|mdm:103438574|mdm:103420510|	103445128|103401753|103440612|103445128|103438574|103420510|	http://www.genome.jp/kegg-bin/show_pathway?mdm00100/mdm:103401753%09red/mdm:103438574%09red/mdm:103445128%09red/mdm:103440612%09red/mdm:103420510%09red
Linoleic acid metabolism	mdm00591	4	38	0.188274	0.811025	MD13G1235500|MD12G1218000|MD10G1294000|MD11G1023100	mdm:103404077|mdm:103451321|mdm:103446404|mdm:103422578|	103404077|103451321|103446404|103422578|	http://www.genome.jp/kegg-bin/show_pathway?mdm00591/mdm:103446404%09red/mdm:103451321%09red/mdm:103422578%09red/mdm:103404077%09red
Zeatin biosynthesis	mdm00908	3	26	0.203237	0.817406	MD14G1076500|MD15G1021500|MD03G1267900	mdm:103409578|mdm:103450431|mdm:103432442|	103409578|103450431|103432442|	http://www.genome.jp/kegg-bin/show_pathway?mdm00908/mdm:103450431%09red/mdm:103432442%09red/mdm:103409578%09red
Phenylalanine metabolism	mdm00360	15	205	0.207354	0.817406	MD10G1321200|MD09G1038600|MD05G1345800|MD15G1096800|MD08G1230900|MD02G1073300|MD08G1230700|MD04G1096200|MD09G1039100|MD03G1013200|MD01G1162100|MD15G1321300|MD15G1108300|MD11G1241100|MD04G1170900	mdm:103422468|mdm:103442292|mdm:103408778|mdm:103441177|mdm:103441899|mdm:103400754|mdm:103441899|mdm:103433222|mdm:103442292|mdm:103415572|mdm:103437785|mdm:103411973|mdm:103431339|mdm:103413284|mdm:103433738|	103422468|103442292|103408778|103441177|103441899|103400754|103441899|103433222|103442292|103415572|103437785|103411973|103431339|103413284|103433738|	http://www.genome.jp/kegg-bin/show_pathway?mdm00360/mdm:103441177%09red/mdm:103408778%09red/mdm:103437785%09red/mdm:103441899%09red/mdm:103431339%09red/mdm:103415572%09red/mdm:103442292%09red/mdm:103433738%09red/mdm:103411973%09red/mdm:103413284%09red/mdm:103433222%09red/mdm:103422468%09red/mdm:103400754%09red
Amino sugar and nucleotide sugar metabolism	mdm00520	16	224	0.222878	0.817406	MD15G1156100|MD02G1134100|MD12G1263800|MD15G1037300|MD02G1120200|MD11G1270500|MD16G1260200|MD11G1270600|MD02G1000500|MD01G1213100|MD17G1141200|MD13G1274600|MD05G1230600|MD03G1170700|MD17G1122900|MD11G1188100	mdm:103400019|mdm:103430965|mdm:103430524|mdm:103441854|mdm:103455731|mdm:103443206|mdm:103435476|mdm:103443206|mdm:103400295|mdm:103426493|mdm:103405188|mdm:103425033|mdm:103443417|mdm:103426939|mdm:103432152|mdm:103448288|	103400019|103430965|103430524|103441854|103455731|103443206|103435476|103443206|103400295|103426493|103405188|103425033|103443417|103426939|103432152|103448288|	http://www.genome.jp/kegg-bin/show_pathway?mdm00520/mdm:103426939%09red/mdm:103432152%09red/mdm:103448288%09red/mdm:103455731%09red/mdm:103400295%09red/mdm:103435476%09red/mdm:103405188%09red/mdm:103430524%09red/mdm:103443417%09red/mdm:103400019%09red/mdm:103430965%09red/mdm:103441854%09red/mdm:103443206%09red/mdm:103425033%09red/mdm:103426493%09red
Isoquinoline alkaloid biosynthesis	mdm00950	3	28	0.231869	0.817406	MD01G1040200|MD10G1256600|MD15G1096800	mdm:103448183|mdm:103406477|mdm:103441177|	103448183|103406477|103441177|	http://www.genome.jp/kegg-bin/show_pathway?mdm00950/mdm:103441177%09red/mdm:103448183%09red/mdm:103406477%09red
C5-Branched dibasic acid metabolism	mdm00660	2	15	0.231992	0.817406	MD13G1222600|MD13G1222900	mdm:103403601|mdm:103403601|	103403601|103403601|	http://www.genome.jp/kegg-bin/show_pathway?mdm00660/mdm:103403601%09red
ABC transporters	mdm02010	4	43	0.245728	0.817406	MD09G1041500|MD09G1049400|MD17G1049600|MD16G1135100	mdm:103442303|mdm:103442343|mdm:103404434|mdm:103452721|	103442303|103442343|103404434|103452721|	http://www.genome.jp/kegg-bin/show_pathway?mdm02010/mdm:103442303%09red/mdm:103404434%09red/mdm:103452721%09red/mdm:103442343%09red
Phenylpropanoid biosynthesis	mdm00940	24	359	0.248765	0.817406	MD09G1039100|MD03G1098600|MD04G1170900|MD03G1013200|MD09G1038600|MD05G1345800|MD15G1321300|MD01G1162100|MD10G1097200|MD15G1108300|MD06G1229100|MD00G1105700|MD10G1097100|MD08G1230700|MD05G1121900|MD15G1008100|MD10G1321200|MD08G1230900|MD02G1073300|MD04G1096200|MD00G1190900|MD11G1241100|MD10G1316200|MD17G1224900	mdm:103442292|mdm:103421343|mdm:103433738|mdm:103415572|mdm:103442292|mdm:103408778|mdm:103411973|mdm:103437785|mdm:103425085|mdm:103431339|mdm:103438060|mdm:103447738|mdm:103425085|mdm:103441899|mdm:103410606|mdm:103423450|mdm:103422468|mdm:103441899|mdm:103400754|mdm:103433222|mdm:103436348|mdm:103413284|mdm:103446691|mdm:103417342|	103442292|103421343|103433738|103415572|103442292|103408778|103411973|103437785|103425085|103431339|103438060|103447738|103425085|103441899|103410606|103423450|103422468|103441899|103400754|103433222|103436348|103413284|103446691|103417342|	http://www.genome.jp/kegg-bin/show_pathway?mdm00940/mdm:103421343%09red/mdm:103417342%09red/mdm:103446691%09red/mdm:103411973%09red/mdm:103408778%09red/mdm:103437785%09red/mdm:103447738%09red/mdm:103436348%09red/mdm:103441899%09red/mdm:103425085%09red/mdm:103431339%09red/mdm:103423450%09red/mdm:103442292%09red/mdm:103433738%09red/mdm:103438060%09red/mdm:103413284%09red/mdm:103410606%09red/mdm:103…
Limonene and pinene degradation	mdm00903	3	30	0.261165	0.817406	MD07G1246400|MD16G1059700|MD14G1222800	mdm:103438993|mdm:103402809|mdm:103455482|	103438993|103402809|103455482|	http://www.genome.jp/kegg-bin/show_pathway?mdm00903/mdm:103455482%09red/mdm:103402809%09red/mdm:103438993%09red
Pentose and glucuronate interconversions	mdm00040	13	184	0.26384	0.817406	MD08G1195600|MD12G1108300|MD01G1195300|MD16G1011800|MD16G1236000|MD16G1106400|MD05G1179500|MD07G1053200|MD06G1161400|MD01G1110100|MD04G1089800|MD01G1195200|MD15G1197500	mdm:103410907|mdm:103436151|mdm:103417836|mdm:103403467|mdm:103402329|mdm:103425513|mdm:103435802|mdm:103420523|mdm:103437645|mdm:103432365|mdm:103436151|mdm:103440064|mdm:103415835|	103410907|103436151|103417836|103403467|103402329|103425513|103435802|103420523|103437645|103432365|103436151|103440064|103415835|	http://www.genome.jp/kegg-bin/show_pathway?mdm00040/mdm:103417836%09red/mdm:103415835%09red/mdm:103432365%09red/mdm:103435802%09red/mdm:103440064%09red/mdm:103403467%09red/mdm:103420523%09red/mdm:103437645%09red/mdm:103436151%09red/mdm:103425513%09red/mdm:103410907%09red/mdm:103402329%09red
Pyrimidine metabolism	mdm00240	15	219	0.279423	0.817406	MD15G1031300|MD15G1285400|MD15G1205500|MD17G1206600|MD02G1174400|MD09G1121200|MD05G1163300|MD06G1235400|MD04G1062600|MD09G1010500|MD00G1139000|MD08G1034400|MD13G1111800|MD16G1111400|MD02G1174200	mdm:103440429|mdm:103401388|mdm:103400800|mdm:103454361|mdm:103403684|mdm:103411439|mdm:103435914|mdm:103438276|mdm:103419259|mdm:103442123|mdm:103432016|mdm:103440505|mdm:103452098|mdm:103403125|mdm:103401388|	103440429|103401388|103400800|103454361|103403684|103411439|103435914|103438276|103419259|103442123|103432016|103440505|103452098|103403125|103401388|	http://www.genome.jp/kegg-bin/show_pathway?mdm00240/mdm:103403684%09red/mdm:103400800%09red/mdm:103403125%09red/mdm:103419259%09red/mdm:103411439%09red/mdm:103454361%09red/mdm:103432016%09red/mdm:103438276%09red/mdm:103452098%09red/mdm:103401388%09red/mdm:103435914%09red/mdm:103442123%09red/mdm:103440429%09red/mdm:103440505%09red
Ether lipid metabolism	mdm00565	4	46	0.281858	0.817406	MD13G1235500|MD06G1140600|MD16G1057500|MD15G1237100	mdm:103404077|mdm:103409648|mdm:103402793|mdm:103401038|	103404077|103409648|103402793|103401038|	http://www.genome.jp/kegg-bin/show_pathway?mdm00565/mdm:103409648%09red/mdm:103401038%09red/mdm:103402793%09red/mdm:103404077%09red
Pentose phosphate pathway	mdm00030	7	92	0.283987	0.817406	MD06G1028600|MD09G1152000|MD08G1109700|MD17G1180800|MD01G1233600|MD11G1038900|MD02G1068900	mdm:103428170|mdm:103419496|mdm:103406791|mdm:103439064|mdm:103436454|mdm:103419428|mdm:103406791|	103428170|103419496|103406791|103439064|103436454|103419428|103406791|	http://www.genome.jp/kegg-bin/show_pathway?mdm00030/mdm:103428170%09red/mdm:103436454%09red/mdm:103419428%09red/mdm:103439064%09red/mdm:103406791%09red/mdm:103419496%09red
Homologous recombination	mdm03440	7	93	0.292545	0.817406	MD06G1225500|MD17G1034900|MD02G1081700|MD16G1111900|MD05G1079700|MD06G1167900|MD14G1212400	mdm:103437891|mdm:103404343|mdm:103418069|mdm:103426927|mdm:103436503|mdm:103445108|mdm:103455429|	103437891|103404343|103418069|103426927|103436503|103445108|103455429|	http://www.genome.jp/kegg-bin/show_pathway?mdm03440/mdm:103404343%09red/mdm:103436503%09red/mdm:103437891%09red/mdm:103445108%09red/mdm:103426927%09red/mdm:103455429%09red/mdm:103418069%09red
beta-Alanine metabolism	mdm00410	6	78	0.298107	0.817406	MD02G1306200|MD09G1145900|MD16G1010800|MD02G1079400|MD17G1287500|MD17G1132400	mdm:103412969|mdm:103443150|mdm:103403475|mdm:103406811|mdm:103405900|mdm:103405136|	103412969|103443150|103403475|103406811|103405900|103405136|	http://www.genome.jp/kegg-bin/show_pathway?mdm00410/mdm:103443150%09red/mdm:103403475%09red/mdm:103412969%09red/mdm:103406811%09red/mdm:103405136%09red/mdm:103405900%09red
alpha-Linolenic acid metabolism	mdm00592	8	110	0.302599	0.817406	MD08G1038600|MD05G1013400|MD10G1294000|MD13G1235500|MD09G1084600|MD10G1085800|MD16G1047500|MD11G1023100	mdm:103428639|mdm:103409569|mdm:103446404|mdm:103404077|mdm:103411240|mdm:103407335|mdm:103402724|mdm:103422578|	103428639|103409569|103446404|103404077|103411240|103407335|103402724|103422578|	http://www.genome.jp/kegg-bin/show_pathway?mdm00592/mdm:103428639%09red/mdm:103411240%09red/mdm:103404077%09red/mdm:103402724%09red/mdm:103407335%09red/mdm:103409569%09red/mdm:103422578%09red/mdm:103446404%09red
Tyrosine metabolism	mdm00350	5	64	0.31369	0.817406	MD01G1040200|MD05G1013400|MD10G1256600|MD01G1238700|MD15G1096800	mdm:103448183|mdm:103409569|mdm:103406477|mdm:103445006|mdm:103441177|	103448183|103409569|103406477|103445006|103441177|	http://www.genome.jp/kegg-bin/show_pathway?mdm00350/mdm:103441177%09red/mdm:103448183%09red/mdm:103409569%09red/mdm:103445006%09red/mdm:103406477%09red
Glycerophospholipid metabolism	mdm00564	11	160	0.315197	0.817406	MD17G1129400|MD10G1330800|MD05G1034200|MD13G1235500|MD15G1237100|MD06G1200300|MD15G1175300|MD14G1236000|MD06G1140600|MD16G1057500|MD07G1043500	mdm:103441433|mdm:103446772|mdm:103448900|mdm:103404077|mdm:103401038|mdm:103437868|mdm:103400438|mdm:103424613|mdm:103409648|mdm:103402793|mdm:103455419|	103441433|103446772|103448900|103404077|103401038|103437868|103400438|103424613|103409648|103402793|103455419|	http://www.genome.jp/kegg-bin/show_pathway?mdm00564/mdm:103437868%09red/mdm:103448900%09red/mdm:103409648%09red/mdm:103400438%09red/mdm:103446772%09red/mdm:103401038%09red/mdm:103402793%09red/mdm:103404077%09red/mdm:103424613%09red/mdm:103441433%09red/mdm:103455419%09red
Vancomycin resistance	mdm01502	1	6	0.321124	0.817406	MD14G1230300	mdm:103415676|	103415676|	http://www.genome.jp/kegg-bin/show_pathway?mdm01502/mdm:103415676%09red
Glutathione metabolism	mdm00480	12	182	0.352116	0.870857	MD05G1210700|MD03G1283000|MD04G1111700|MD05G1211000|MD13G1082100|MD09G1010500|MD00G1139000|MD13G1081900|MD13G1082200|MD16G1232900|MD16G1081100|MD05G1210200	mdm:103454097|mdm:103432553|mdm:103419315|mdm:103452956|mdm:103452346|mdm:103442123|mdm:103432016|mdm:103451887|mdm:103414311|mdm:103405341|mdm:103451886|mdm:103414617|	103454097|103432553|103419315|103452956|103452346|103442123|103432016|103451887|103414311|103405341|103451886|103414617|	http://www.genome.jp/kegg-bin/show_pathway?mdm00480/mdm:103454097%09red/mdm:103414617%09red/mdm:103432016%09red/mdm:103414311%09red/mdm:103452956%09red/mdm:103419315%09red/mdm:103432553%09red/mdm:103452346%09red/mdm:103405341%09red/mdm:103442123%09red/mdm:103451887%09red/mdm:103451886%09red
Glucosinolate biosynthesis	mdm00966	1	7	0.357673	0.870857	MD11G1059500	mdm:103447596|	103447596|	http://www.genome.jp/kegg-bin/show_pathway?mdm00966/mdm:103447596%09red
Carbon fixation in photosynthetic organisms	mdm00710	9	136	0.37918	0.903577	MD07G1213200|MD05G1223500|MD15G1096800|MD09G1152000|MD15G1091000|MD16G1050300|MD11G1038900|MD03G1242000|MD16G1042700	mdm:103444794|mdm:103435411|mdm:103441177|mdm:103419496|mdm:103424699|mdm:103402738|mdm:103419428|mdm:103431561|mdm:103402699|	103444794|103435411|103441177|103419496|103424699|103402738|103419428|103431561|103402699|	http://www.genome.jp/kegg-bin/show_pathway?mdm00710/mdm:103444794%09red/mdm:103431561%09red/mdm:103435411%09red/mdm:103402699%09red/mdm:103419428%09red/mdm:103441177%09red/mdm:103402738%09red/mdm:103419496%09red/mdm:103424699%09red
Valine, leucine and isoleucine biosynthesis	mdm00290	3	42	0.439133	1	MD13G1222600|MD13G1222900|MD05G1155100	mdm:103403601|mdm:103403601|mdm:103409760|	103403601|103403601|103409760|	http://www.genome.jp/kegg-bin/show_pathway?mdm00290/mdm:103403601%09red/mdm:103409760%09red
Endocytosis	mdm04144	15	249	0.452355	1	MD15G1237100|MD02G1005800|MD05G1324100|MD10G1286600|MD12G1202800|MD16G1239900|MD01G1126500|MD09G1291400|MD02G1270800|MD17G1226000|MD10G1329000|MD01G1127500|MD17G1226100|MD10G1301800|MD01G1085800	mdm:103401038|mdm:103446880|mdm:103434720|mdm:103446355|mdm:103404322|mdm:103433399|mdm:103434172|mdm:103444482|mdm:103407321|mdm:103405590|mdm:103446767|mdm:103406322|mdm:103405590|mdm:103434720|mdm:103439388|	103401038|103446880|103434720|103446355|103404322|103433399|103434172|103444482|103407321|103405590|103446767|103406322|103405590|103434720|103439388|	http://www.genome.jp/kegg-bin/show_pathway?mdm04144/mdm:103406322%09red/mdm:103405590%09red/mdm:103404322%09red/mdm:103434720%09red/mdm:103433399%09red/mdm:103434172%09red/mdm:103444482%09red/mdm:103407321%09red/mdm:103446767%09red/mdm:103439388%09red/mdm:103401038%09red/mdm:103446355%09red/mdm:103446880%09red
Other types of O-glycan biosynthesis	mdm00514	1	10	0.455943	1	MD12G1253100	mdm:103451095|	103451095|	http://www.genome.jp/kegg-bin/show_pathway?mdm00514/mdm:103451095%09red
Base excision repair	mdm03410	4	66	0.52446	1	MD05G1243000|MD10G1225100|MD03G1289600|MD06G1235400	mdm:103427927|mdm:103445971|mdm:103419142|mdm:103438276|	103427927|103445971|103419142|103438276|	http://www.genome.jp/kegg-bin/show_pathway?mdm03410/mdm:103419142%09red/mdm:103445971%09red/mdm:103438276%09red/mdm:103427927%09red
Other glycan degradation	mdm00511	2	31	0.536641	1	MD01G1188500|MD04G1004800	mdm:103439751|mdm:103443567|	103439751|103443567|	http://www.genome.jp/kegg-bin/show_pathway?mdm00511/mdm:103439751%09red/mdm:103443567%09red
Phosphatidylinositol signaling system	mdm04070	6	103	0.536932	1	MD00G1078100|MD10G1330800|MD14G1092700|MD08G1211500|MD06G1200300|MD00G1031200	mdm:103443900|mdm:103446772|mdm:103410125|mdm:103441763|mdm:103437868|mdm:103441763|	103443900|103446772|103410125|103441763|103437868|103441763|	http://www.genome.jp/kegg-bin/show_pathway?mdm04070/mdm:103441763%09red/mdm:103437868%09red/mdm:103410125%09red/mdm:103443900%09red/mdm:103446772%09red
Inositol phosphate metabolism	mdm00562	6	107	0.572562	1	MD00G1078100|MD17G1179700|MD17G1179500|MD08G1211500|MD06G1140600|MD00G1031200	mdm:103443900|mdm:103439079|mdm:103403438|mdm:103441763|mdm:103409648|mdm:103441763|	103443900|103439079|103403438|103441763|103409648|103441763|	http://www.genome.jp/kegg-bin/show_pathway?mdm00562/mdm:103441763%09red/mdm:103409648%09red/mdm:103403438%09red/mdm:103443900%09red/mdm:103439079%09red
Cyanoamino acid metabolism	mdm00460	8	144	0.577009	1	MD00G1190900|MD05G1121900|MD10G1316200|MD03G1098600|MD08G1173400|MD06G1229100|MD00G1105700|MD11G1059500	mdm:103436348|mdm:103410606|mdm:103446691|mdm:103421343|mdm:103423435|mdm:103438060|mdm:103447738|mdm:103447596|	103436348|103410606|103446691|103421343|103423435|103438060|103447738|103447596|	http://www.genome.jp/kegg-bin/show_pathway?mdm00460/mdm:103421343%09red/mdm:103446691%09red/mdm:103423435%09red/mdm:103436348%09red/mdm:103447596%09red/mdm:103438060%09red/mdm:103410606%09red/mdm:103447738%09red
Degradation of aromatic compounds	mdm01220	1	15	0.587489	1	MD01G1238700	mdm:103445006|	103445006|	http://www.genome.jp/kegg-bin/show_pathway?mdm01220/mdm:103445006%09red
Glycosphingolipid biosynthesis - globo series	mdm00603	1	16	0.609707	1	MD13G1000400	mdm:103451430|	103451430|	http://www.genome.jp/kegg-bin/show_pathway?mdm00603/mdm:103451430%09red
Sphingolipid metabolism	mdm00600	3	55	0.610491	1	MD10G1295900|MD13G1000400|MD04G1004800	mdm:103446428|mdm:103451430|mdm:103443567|	103446428|103451430|103443567|	http://www.genome.jp/kegg-bin/show_pathway?mdm00600/mdm:103451430%09red/mdm:103443567%09red/mdm:103446428%09red
Mismatch repair	mdm03430	5	93	0.612592	1	MD14G1221900|MD06G1225500|MD14G1234100|MD14G1212400|MD17G1034900	mdm:103437966|mdm:103437891|mdm:103431241|mdm:103455429|mdm:103404343|	103437966|103437891|103431241|103455429|103404343|	http://www.genome.jp/kegg-bin/show_pathway?mdm03430/mdm:103404343%09red/mdm:103437966%09red/mdm:103455429%09red/mdm:103437891%09red/mdm:103431241%09red
2-Oxocarboxylic acid metabolism	mdm01210	6	114	0.631439	1	MD17G1007300|MD13G1222600|MD15G1096800|MD05G1155100|MD13G1222900|MD11G1059500	mdm:103425766|mdm:103403601|mdm:103441177|mdm:103409760|mdm:103403601|mdm:103447596|	103425766|103403601|103441177|103409760|103403601|103447596|	http://www.genome.jp/kegg-bin/show_pathway?mdm01210/mdm:103447596%09red/mdm:103441177%09red/mdm:103425766%09red/mdm:103403601%09red/mdm:103409760%09red
Propanoate metabolism	mdm00640	2	41	0.681026	1	MD08G1178000|MD17G1003300	mdm:103438249|mdm:103442064|	103438249|103442064|	http://www.genome.jp/kegg-bin/show_pathway?mdm00640/mdm:103442064%09red/mdm:103438249%09red
Vitamin B6 metabolism	mdm00750	1	21	0.7041	1	MD09G1195300	mdm:103453549|	103453549|	http://www.genome.jp/kegg-bin/show_pathway?mdm00750/mdm:103453549%09red
Glycosaminoglycan degradation	mdm00531	1	21	0.7041	1	MD15G1162800	mdm:103400053|	103400053|	http://www.genome.jp/kegg-bin/show_pathway?mdm00531/mdm:103400053%09red
Glycerolipid metabolism	mdm00561	5	107	0.726812	1	MD16G1011800|MD15G1043100|MD13G1000400|MD06G1200300|MD15G1210700	mdm:103403467|mdm:103442345|mdm:103451430|mdm:103437868|mdm:103400825|	103403467|103442345|103451430|103437868|103400825|	http://www.genome.jp/kegg-bin/show_pathway?mdm00561/mdm:103442345%09red/mdm:103400825%09red/mdm:103403467%09red/mdm:103451430%09red/mdm:103437868%09red
Biosynthesis of unsaturated fatty acids	mdm01040	4	87	0.728574	1	MD15G1438800|MD02G1261000|MD15G1152700|MD17G1105900	mdm:103402495|mdm:103408877|mdm:103417775|mdm:103404955|	103402495|103408877|103417775|103404955|	http://www.genome.jp/kegg-bin/show_pathway?mdm01040/mdm:103402495%09red/mdm:103404955%09red/mdm:103408877%09red/mdm:103417775%09red
Tropane, piperidine and pyridine alkaloid biosynthesis	mdm00960	2	46	0.738242	1	MD11G1093900|MD15G1096800	mdm:103422717|mdm:103441177|	103422717|103441177|	http://www.genome.jp/kegg-bin/show_pathway?mdm00960/mdm:103441177%09red/mdm:103422717%09red
One carbon pool by folate	mdm00670	2	48	0.758555	1	MD08G1173400|MD10G1330400	mdm:103423435|mdm:103412552|	103423435|103412552|	http://www.genome.jp/kegg-bin/show_pathway?mdm00670/mdm:103423435%09red/mdm:103412552%09red
Glyoxylate and dicarboxylate metabolism	mdm00630	5	112	0.761155	1	MD13G1180400|MD16G1181300|MD08G1173400|MD12G1262300|MD16G1042700	mdm:103453050|mdm:103416800|mdm:103423435|mdm:103451169|mdm:103402699|	103453050|103416800|103423435|103451169|103402699|	http://www.genome.jp/kegg-bin/show_pathway?mdm00630/mdm:103423435%09red/mdm:103402699%09red/mdm:103451169%09red/mdm:103416800%09red/mdm:103453050%09red
Monoterpenoid biosynthesis	mdm00902	1	27	0.787767	1	MD01G1052800	mdm:103400719|	103400719|	http://www.genome.jp/kegg-bin/show_pathway?mdm00902/mdm:103400719%09red
Thiamine metabolism	mdm00730	1	27	0.787767	1	MD13G1175400	mdm:103453010|	103453010|	http://www.genome.jp/kegg-bin/show_pathway?mdm00730/mdm:103453010%09red
Pyruvate metabolism	mdm00620	8	178	0.789394	1	MD08G1178000|MD16G1050300|MD03G1199000|MD05G1155100|MD17G1003300|MD15G1091000|MD03G1242000|MD15G1094500	mdm:103438249|mdm:103402738|mdm:103428562|mdm:103409760|mdm:103442064|mdm:103424699|mdm:103431561|mdm:103456027|	103438249|103402738|103428562|103409760|103442064|103424699|103431561|103456027|	http://www.genome.jp/kegg-bin/show_pathway?mdm00620/mdm:103431561%09red/mdm:103442064%09red/mdm:103409760%09red/mdm:103428562%09red/mdm:103456027%09red/mdm:103402738%09red/mdm:103424699%09red/mdm:103438249%09red
Glycolysis / Gluconeogenesis	mdm00010	11	241	0.802456	1	MD03G1170700|MD04G1180100|MD05G1013400|MD01G1238700|MD08G1109700|MD17G1003300|MD07G1143900|MD17G1180800|MD11G1038900|MD02G1068900|MD11G1188100	mdm:103426939|mdm:103433797|mdm:103409569|mdm:103445006|mdm:103406791|mdm:103442064|mdm:103412014|mdm:103439064|mdm:103419428|mdm:103406791|mdm:103448288|	103426939|103433797|103409569|103445006|103406791|103442064|103412014|103439064|103419428|103406791|103448288|	http://www.genome.jp/kegg-bin/show_pathway?mdm00010/mdm:103426939%09red/mdm:103442064%09red/mdm:103448288%09red/mdm:103433797%09red/mdm:103409569%09red/mdm:103419428%09red/mdm:103439064%09red/mdm:103406791%09red/mdm:103445006%09red/mdm:103412014%09red
Arachidonic acid metabolism	mdm00590	1	29	0.810027	1	MD13G1235500	mdm:103404077|	103404077|	http://www.genome.jp/kegg-bin/show_pathway?mdm00590/mdm:103404077%09red
Tryptophan metabolism	mdm00380	2	54	0.811483	1	MD00G1056000|MD15G1184800	mdm:103432492|mdm:103400512|	103432492|103400512|	http://www.genome.jp/kegg-bin/show_pathway?mdm00380/mdm:103432492%09red/mdm:103400512%09red
Fatty acid elongation	mdm00062	2	54	0.811483	1	MD02G1261000|MD00G1025800	mdm:103408877|mdm:103448443|	103408877|103448443|	http://www.genome.jp/kegg-bin/show_pathway?mdm00062/mdm:103408877%09red/mdm:103448443%09red
Lysine biosynthesis	mdm00300	1	30	0.820266	1	MD17G1007300	mdm:103425766|	103425766|	http://www.genome.jp/kegg-bin/show_pathway?mdm00300/mdm:103425766%09red
Lysine degradation	mdm00310	2	59	0.847408	1	MD16G1258900|MD07G1058000	mdm:103456316|mdm:103439676|	103456316|103439676|	http://www.genome.jp/kegg-bin/show_pathway?mdm00310/mdm:103439676%09red/mdm:103456316%09red
Purine metabolism	mdm00230	14	315	0.851034	1	MD15G1285400|MD15G1126400|MD06G1028600|MD02G1174400|MD10G1330400|MD06G1235400|MD17G1206600|MD09G1010500|MD02G1012500|MD00G1139000|MD07G1182200|MD13G1111800|MD16G1111400|MD02G1174200	mdm:103401388|mdm:103456217|mdm:103428170|mdm:103403684|mdm:103412552|mdm:103438276|mdm:103454361|mdm:103442123|mdm:103451211|mdm:103432016|mdm:103446931|mdm:103452098|mdm:103403125|mdm:103401388|	103401388|103456217|103428170|103403684|103412552|103438276|103454361|103442123|103451211|103432016|103446931|103452098|103403125|103401388|	http://www.genome.jp/kegg-bin/show_pathway?mdm00230/mdm:103403684%09red/mdm:103442123%09red/mdm:103428170%09red/mdm:103456217%09red/mdm:103446931%09red/mdm:103454361%09red/mdm:103432016%09red/mdm:103438276%09red/mdm:103452098%09red/mdm:103412552%09red/mdm:103401388%09red/mdm:103451211%09red/mdm:103403125%09red
Cysteine and methionine metabolism	mdm00270	7	172	0.853395	1	MD17G1007300|MD13G1052600|MD09G1054200|MD15G1096800|MD05G1354000|MD14G1111500|MD06G1090600	mdm:103425766|mdm:103423769|mdm:103432045|mdm:103441177|mdm:103434461|mdm:103411726|mdm:103439201|	103425766|103423769|103432045|103441177|103434461|103411726|103439201|	http://www.genome.jp/kegg-bin/show_pathway?mdm00270/mdm:103411726%09red/mdm:103434461%09red/mdm:103441177%09red/mdm:103432045%09red/mdm:103423769%09red/mdm:103425766%09red/mdm:103439201%09red
Butanoate metabolism	mdm00650	1	36	0.871106	1	MD16G1010800	mdm:103403475|	103403475|	http://www.genome.jp/kegg-bin/show_pathway?mdm00650/mdm:103403475%09red
RNA degradation	mdm03018	9	220	0.873443	1	MD12G1034100|MD03G1152100|MD12G1125800|MD11G1244500|MD08G1109700|MD11G1244600|MD17G1180800|MD02G1068900|MD11G1172400	mdm:103449510|mdm:103405103|mdm:103423389|mdm:103448826|mdm:103406791|mdm:103413326|mdm:103439064|mdm:103406791|mdm:103405103|	103449510|103405103|103423389|103448826|103406791|103413326|103439064|103406791|103405103|	http://www.genome.jp/kegg-bin/show_pathway?mdm03018/mdm:103449510%09red/mdm:103448826%09red/mdm:103405103%09red/mdm:103439064%09red/mdm:103406791%09red/mdm:103423389%09red/mdm:103413326%09red
Phenylalanine, tyrosine and tryptophan biosynthesis	mdm00400	3	88	0.874088	1	MD01G1149800|MD02G1020800|MD15G1096800	mdm:103455126|mdm:103447705|mdm:103441177|	103455126|103447705|103441177|	http://www.genome.jp/kegg-bin/show_pathway?mdm00400/mdm:103441177%09red/mdm:103455126%09red/mdm:103447705%09red
Pantothenate and CoA biosynthesis	mdm00770	2	67	0.892111	1	MD13G1093600|MD05G1064700	mdm:103451979|mdm:103401366|	103451979|103401366|	http://www.genome.jp/kegg-bin/show_pathway?mdm00770/mdm:103451979%09red/mdm:103401366%09red
Selenocompound metabolism	mdm00450	1	43	0.912559	1	MD09G1054200	mdm:103432045|	103432045|	http://www.genome.jp/kegg-bin/show_pathway?mdm00450/mdm:103432045%09red
Regulation of autophagy	mdm04140	2	73	0.917294	1	MD07G1034100|MD10G1278400	mdm:103407430|mdm:103446313|	103407430|103446313|	http://www.genome.jp/kegg-bin/show_pathway?mdm04140/mdm:103446313%09red/mdm:103407430%09red
Sulfur metabolism	mdm00920	2	73	0.917294	1	MD03G1198900|MD09G1054200	mdm:103409471|mdm:103432045|	103409471|103432045|	http://www.genome.jp/kegg-bin/show_pathway?mdm00920/mdm:103432045%09red/mdm:103409471%09red
Carbon metabolism	mdm01200	20	471	0.924339	1	MD03G1170700|MD11G1038900|MD16G1050300|MD05G1223500|MD15G1096800|MD06G1028600|MD09G1152000|MD01G1238700|MD08G1109700|MD17G1180800|MD04G1180100|MD17G1003300|MD15G1091000|MD01G1233600|MD07G1213200|MD08G1173400|MD11G1188100|MD03G1242000|MD02G1068900|MD16G1042700	mdm:103426939|mdm:103419428|mdm:103402738|mdm:103435411|mdm:103441177|mdm:103428170|mdm:103419496|mdm:103445006|mdm:103406791|mdm:103439064|mdm:103433797|mdm:103442064|mdm:103424699|mdm:103436454|mdm:103444794|mdm:103423435|mdm:103448288|mdm:103431561|mdm:103406791|mdm:103402699|	103426939|103419428|103402738|103435411|103441177|103428170|103419496|103445006|103406791|103439064|103433797|103442064|103424699|103436454|103444794|103423435|103448288|103431561|103406791|103402699|	http://www.genome.jp/kegg-bin/show_pathway?mdm01200/mdm:103426939%09red/mdm:103444794%09red/mdm:103431561%09red/mdm:103442064%09red/mdm:103428170%09red/mdm:103448288%09red/mdm:103433797%09red/mdm:103423435%09red/mdm:103439064%09red/mdm:103435411%09red/mdm:103436454%09red/mdm:103402699%09red/mdm:103419428%09red/mdm:103441177%09red/mdm:103402738%09red/mdm:103406791%09red/mdm:103424699%09red/mdm:103…
Ascorbate and aldarate metabolism	mdm00053	2	77	0.930893	1	MD17G1179500|MD17G1179700	mdm:103403438|mdm:103439079|	103403438|103439079|	http://www.genome.jp/kegg-bin/show_pathway?mdm00053/mdm:103439079%09red/mdm:103403438%09red
Nucleotide excision repair	mdm03420	4	130	0.934482	1	MD17G1034900|MD06G1225500|MD14G1212400|MD06G1235400	mdm:103404343|mdm:103437891|mdm:103455429|mdm:103438276|	103404343|103437891|103455429|103438276|	http://www.genome.jp/kegg-bin/show_pathway?mdm03420/mdm:103404343%09red/mdm:103438276%09red/mdm:103455429%09red/mdm:103437891%09red
Phagosome	mdm04145	5	155	0.936322	1	MD09G1049500|MD00G1078100|MD02G1062800|MD13G1161500|MD07G1270800	mdm:103442341|mdm:103443900|mdm:103449213|mdm:103436335|mdm:103439762|	103442341|103443900|103449213|103436335|103439762|	http://www.genome.jp/kegg-bin/show_pathway?mdm04145/mdm:103449213%09red/mdm:103439762%09red/mdm:103436335%09red/mdm:103443900%09red/mdm:103442341%09red
Biosynthesis of amino acids	mdm01230	20	481	0.937959	1	MD17G1007300|MD11G1038900|MD09G1054200|MD15G1096800|MD13G1180400|MD06G1028600|MD09G1152000|MD10G1142000|MD05G1155100|MD08G1109700|MD16G1181300|MD01G1149800|MD13G1222600|MD13G1222900|MD07G1218500|MD04G1180100|MD17G1180800|MD08G1173400|MD02G1020800|MD02G1068900	mdm:103425766|mdm:103419428|mdm:103432045|mdm:103441177|mdm:103453050|mdm:103428170|mdm:103419496|mdm:103445286|mdm:103409760|mdm:103406791|mdm:103416800|mdm:103455126|mdm:103403601|mdm:103403601|mdm:103455132|mdm:103433797|mdm:103439064|mdm:103423435|mdm:103447705|mdm:103406791|	103425766|103419428|103432045|103441177|103453050|103428170|103419496|103445286|103409760|103406791|103416800|103455126|103403601|103403601|103455132|103433797|103439064|103423435|103447705|103406791|	http://www.genome.jp/kegg-bin/show_pathway?mdm01230/mdm:103428170%09red/mdm:103445286%09red/mdm:103409760%09red/mdm:103433797%09red/mdm:103423435%09red/mdm:103439064%09red/mdm:103447705%09red/mdm:103455132%09red/mdm:103453050%09red/mdm:103419496%09red/mdm:103419428%09red/mdm:103416800%09red/mdm:103441177%09red/mdm:103432045%09red/mdm:103406791%09red/mdm:103425766%09red/mdm:103455126%09red/mdm:103…
Fatty acid degradation	mdm00071	2	82	0.944927	1	MD05G1013400|MD01G1238700	mdm:103409569|mdm:103445006|	103409569|103445006|	http://www.genome.jp/kegg-bin/show_pathway?mdm00071/mdm:103445006%09red/mdm:103409569%09red
Glycine, serine and threonine metabolism	mdm00260	4	138	0.951155	1	MD17G1007300|MD08G1173400|MD10G1142000|MD04G1180100	mdm:103425766|mdm:103423435|mdm:103445286|mdm:103433797|	103425766|103423435|103445286|103433797|	http://www.genome.jp/kegg-bin/show_pathway?mdm00260/mdm:103433797%09red/mdm:103423435%09red/mdm:103425766%09red/mdm:103445286%09red
Ribosome biogenesis in eukaryotes	mdm03008	5	166	0.956333	1	MD05G1254500|MD10G1213300|MD03G1274200|MD11G1296600|MD11G1049500	mdm:103446139|mdm:103445892|mdm:103432481|mdm:103413389|mdm:103402181|	103446139|103445892|103432481|103413389|103402181|	http://www.genome.jp/kegg-bin/show_pathway?mdm03008/mdm:103413389%09red/mdm:103446139%09red/mdm:103445892%09red/mdm:103432481%09red/mdm:103402181%09red
Fatty acid metabolism	mdm01212	5	167	0.957833	1	MD15G1438800|MD08G1178000|MD02G1261000|MD15G1152700|MD17G1105900	mdm:103402495|mdm:103438249|mdm:103408877|mdm:103417775|mdm:103404955|	103402495|103438249|103408877|103417775|103404955|	http://www.genome.jp/kegg-bin/show_pathway?mdm01212/mdm:103402495%09red/mdm:103404955%09red/mdm:103408877%09red/mdm:103438249%09red/mdm:103417775%09red
Oxidative phosphorylation	mdm00190	8	244	0.964485	1	MD05G1347300|MD11G1216600|MD15G1426900|MD17G1003000|MD17G1155800|MD10G1043200|MD01G1040300|MD17G1046600	mdm:103434495|mdm:103448401|mdm:103402518|mdm:103443904|mdm:103405329|mdm:103429793|mdm:103435459|mdm:103404406|	103434495|103448401|103402518|103443904|103405329|103429793|103435459|103404406|	http://www.genome.jp/kegg-bin/show_pathway?mdm00190/mdm:103448401%09red/mdm:103404406%09red/mdm:103405329%09red/mdm:103402518%09red/mdm:103443904%09red/mdm:103429793%09red/mdm:103434495%09red/mdm:103435459%09red
N-Glycan biosynthesis	mdm00510	2	92	0.965278	1	MD09G1023400|MD16G1101100	mdm:103404260|mdm:103403060|	103404260|103403060|	http://www.genome.jp/kegg-bin/show_pathway?mdm00510/mdm:103404260%09red/mdm:103403060%09red
Protein processing in endoplasmic reticulum	mdm04141	18	470	0.968198	1	MD02G1005800|MD15G1443700|MD07G1279100|MD07G1279200|MD16G1239900|MD01G1214300|MD01G1127500|MD08G1068000|MD01G1144300|MD09G1248700|MD07G1298000|MD17G1226000|MD07G1210400|MD01G1126500|MD10G1259300|MD17G1226100|MD01G1144400|MD08G1068400	mdm:103446880|mdm:103416411|mdm:103439807|mdm:103439807|mdm:103433399|mdm:103439841|mdm:103406322|mdm:103425498|mdm:103417894|mdm:103429372|mdm:103439934|mdm:103405590|mdm:103406608|mdm:103434172|mdm:103419721|mdm:103405590|mdm:103426503|mdm:103440885|	103446880|103416411|103439807|103439807|103433399|103439841|103406322|103425498|103417894|103429372|103439934|103405590|103406608|103434172|103419721|103405590|103426503|103440885|	http://www.genome.jp/kegg-bin/show_pathway?mdm04141/mdm:103406322%09red/mdm:103425498%09red/mdm:103405590%09red/mdm:103439807%09red/mdm:103434172%09red/mdm:103416411%09red/mdm:103439841%09red/mdm:103433399%09red/mdm:103419721%09red/mdm:103429372%09red/mdm:103406608%09red/mdm:103446880%09red/mdm:103440885%09red/mdm:103417894%09red/mdm:103439934%09red/mdm:103426503%09red
SNARE interactions in vesicular transport	mdm04130	1	72	0.982504	1	MD12G1000200	mdm:103432115|	103432115|	http://www.genome.jp/kegg-bin/show_pathway?mdm04130/mdm:103432115%09red
Fatty acid biosynthesis	mdm00061	1	74	0.984343	1	MD08G1178000	mdm:103438249|	103438249|	http://www.genome.jp/kegg-bin/show_pathway?mdm00061/mdm:103438249%09red
RNA polymerase	mdm03020	1	76	0.985988	1	MD17G1206600	mdm:103454361|	103454361|	http://www.genome.jp/kegg-bin/show_pathway?mdm03020/mdm:103454361%09red
Basal transcription factors	mdm03022	1	79	0.988139	1	MD09G1065700	mdm:103411385|	103411385|	http://www.genome.jp/kegg-bin/show_pathway?mdm03022/mdm:103411385%09red
Spliceosome	mdm03040	13	408	0.991201	1	MD02G1005800|MD12G1209800|MD17G1226100|MD16G1239900|MD01G1127500|MD11G1156400|MD17G1226000|MD11G1071700|MD09G1063000|MD01G1126500|MD05G1242100|MD14G1050500|MD14G1172300	mdm:103446880|mdm:103450884|mdm:103405590|mdm:103433399|mdm:103406322|mdm:103448000|mdm:103405590|mdm:103422672|mdm:103411377|mdm:103434172|mdm:103412305|mdm:103422571|mdm:103429292|	103446880|103450884|103405590|103433399|103406322|103448000|103405590|103422672|103411377|103434172|103412305|103422571|103429292|	http://www.genome.jp/kegg-bin/show_pathway?mdm03040/mdm:103406322%09red/mdm:103405590%09red/mdm:103448000%09red/mdm:103433399%09red/mdm:103434172%09red/mdm:103411377%09red/mdm:103446880%09red/mdm:103422672%09red/mdm:103422571%09red/mdm:103450884%09red/mdm:103429292%09red/mdm:103412305%09red
Valine, leucine and isoleucine degradation	mdm00280	1	88	0.992806	1	MD17G1190300	mdm:103405442|	103405442|	http://www.genome.jp/kegg-bin/show_pathway?mdm00280/mdm:103405442%09red
Proteasome	mdm03050	1	119	0.998717	1	MD05G1164200	mdm:103428045|	103428045|	http://www.genome.jp/kegg-bin/show_pathway?mdm03050/mdm:103428045%09red
Citrate cycle (TCA cycle)	mdm00020	1	121	0.998852	1	MD16G1154000	mdm:103416716|	103416716|	http://www.genome.jp/kegg-bin/show_pathway?mdm00020/mdm:103416716%09red
Ubiquitin mediated proteolysis	mdm04120	5	273	0.99934	1	MD08G1135100|MD15G1021700|MD13G1077300|MD01G1214300|MD15G1113900	mdm:103456136|mdm:103450430|mdm:103451853|mdm:103439841|mdm:103456136|	103456136|103450430|103451853|103439841|103456136|	http://www.genome.jp/kegg-bin/show_pathway?mdm04120/mdm:103456136%09red/mdm:103450430%09red/mdm:103451853%09red/mdm:103439841%09red
Aminoacyl-tRNA biosynthesis	mdm00970	1	143	0.999663	1	MD12G1197300	mdm:103427663|	103427663|	http://www.genome.jp/kegg-bin/show_pathway?mdm00970/mdm:103427663%09red
Peroxisome	mdm04146	1	170	0.999925	1	MD08G1214200	mdm:103434214|	103434214|	http://www.genome.jp/kegg-bin/show_pathway?mdm04146/mdm:103434214%09red
mRNA surveillance pathway	mdm03015	3	260	0.999943	1	MD09G1017500|MD02G1042300|MD17G1263100	mdm:103442169|mdm:103426623|mdm:103405849|	103442169|103426623|103405849|	http://www.genome.jp/kegg-bin/show_pathway?mdm03015/mdm:103426623%09red/mdm:103405849%09red/mdm:103442169%09red
RNA transport	mdm03013	5	338	0.999962	1	MD00G1104000|MD05G1023000|MD14G1221000|MD17G1071700|MD15G1150600	mdm:103441616|mdm:103444634|mdm:103424579|mdm:103404683|mdm:103417945|	103441616|103444634|103424579|103404683|103417945|	http://www.genome.jp/kegg-bin/show_pathway?mdm03013/mdm:103404683%09red/mdm:103441616%09red/mdm:103424579%09red/mdm:103417945%09red/mdm:103444634%09red
Ribosome	mdm03010	6	618	1	1	MD09G1184700|MD01G1213700|MD11G1079800|MD13G1117500|MD09G1184600|MD10G1267800	mdm:103400859|mdm:103448259|mdm:103422681|mdm:103452128|mdm:103455793|mdm:103422348|	103400859|103448259|103422681|103452128|103455793|103422348|	http://www.genome.jp/kegg-bin/show_pathway?mdm03010/mdm:103422681%09red/mdm:103422348%09red/mdm:103448259%09red/mdm:103400859%09red/mdm:103452128%09red/mdm:103455793%09red
KEGG pathways of DEGs in 6-BA treatment and control at 70 DAFB
Protein processing in endoplasmic reticulum	mdm04141	42	470	4.47e-07	4.29e-05	MD04G1131900|MD07G1279100|MD17G1225700|MD01G1144300|MD08G1068200|MD07G1210400|MD11G1088300|MD02G1005800|MD07G1298000|MD08G1068000|MD08G1068800|MD12G1226300|MD07G1210700|MD10G1171200|MD13G1108500|MD12G1226200|MD09G1000500|MD03G1159100|MD11G1087100|MD07G1195500|MD01G1144200|MD16G1108600|MD17G1225800|MD01G1214300|MD08G1249100|MD07G1279200|MD07G1253800|MD05G1240300|MD08G1068700|MD12G1145000|MD01G1126…	mdm:103433439|mdm:103439807|mdm:103405593|mdm:103417894|mdm:103425498|mdm:103406608|mdm:103447478|mdm:103446880|mdm:103439934|mdm:103425498|mdm:103440887|mdm:103450973|mdm:103431126|mdm:103445436|mdm:103452075|mdm:103450973|mdm:103442065|mdm:103418920|mdm:103447478|mdm:103436058|mdm:103406608|mdm:103416671|mdm:103405590|mdm:103439841|mdm:103421408|mdm:103439807|mdm:103439629|mdm:103409029|mdm:103…	103433439|103439807|103405593|103417894|103425498|103406608|103447478|103446880|103439934|103425498|103440887|103450973|103431126|103445436|103452075|103450973|103442065|103418920|103447478|103436058|103406608|103416671|103405590|103439841|103421408|103439807|103439629|103409029|103440888|103450253|103434172|103426503|103443172|103419721|103439629|103436955|103454275|103405590|103416411|103423212…	http://www.genome.jp/kegg-bin/show_pathway?mdm04141/mdm:103425498%09red/mdm:103439934%09red/mdm:103436955%09red/mdm:103416411%09red/mdm:103447478%09red/mdm:103434172%09red/mdm:103409029%09red/mdm:103436058%09red/mdm:103443172%09red/mdm:103419721%09red/mdm:103416671%09red/mdm:103406608%09red/mdm:103446880%09red/mdm:103452075%09red/mdm:103418920%09red/mdm:103442065%09red/mdm:103440888%09red/mdm:103…
Carotenoid biosynthesis	mdm00906	10	65	0.000305869	0.013597	MD07G1033200|MD17G1133400|MD05G1282700|MD05G1147200|MD16G1285900|MD13G1090300|MD05G1207300|MD02G1172400|MD10G1194200|MD02G1083500	mdm:103446486|mdm:103443160|mdm:103435153|mdm:103400694|mdm:103444865|mdm:103403002|mdm:103441488|mdm:103403091|mdm:103445724|mdm:103450601|	103446486|103443160|103435153|103400694|103444865|103403002|103441488|103403091|103445724|103450601|	http://www.genome.jp/kegg-bin/show_pathway?mdm00906/mdm:103441488%09red/mdm:103446486%09red/mdm:103444865%09red/mdm:103443160%09red/mdm:103403002%09red/mdm:103400694%09red/mdm:103403091%09red/mdm:103445724%09red/mdm:103450601%09red/mdm:103435153%09red
Plant hormone signal transduction	mdm04075	32	443	0.000424906	0.013597	MD15G1125200|MD06G1106000|MD16G1206500|MD04G1225100|MD05G1108800|MD10G1121700|MD15G1346400|MD01G1021600|MD08G1014900|MD15G1373200|MD13G1017000|MD06G1182400|MD14G1083700|MD05G1109100|MD04G1212100|MD16G1274200|MD16G1120900|MD09G1121900|MD15G1014200|MD07G1147700|MD04G1165000|MD02G1030300|MD08G1151300|MD14G1021600|MD17G1198100|MD07G1156400|MD10G1060900|MD17G1260700|MD09G1264800|MD12G1199000|MD15G1360…	mdm:103415509|mdm:103428272|mdm:103403972|mdm:103434164|mdm:103436302|mdm:103412623|mdm:103445228|mdm:103439342|mdm:103420867|mdm:103420076|mdm:103451518|mdm:103437756|mdm:103454562|mdm:103409318|mdm:103433995|mdm:103404780|mdm:103403179|mdm:103405000|mdm:103450391|mdm:103439337|mdm:103433682|mdm:103426588|mdm:103441471|mdm:103430245|mdm:103440669|mdm:103439397|mdm:103445146|mdm:103405830|mdm:103…	103415509|103428272|103403972|103434164|103436302|103412623|103445228|103439342|103420867|103420076|103451518|103437756|103454562|103409318|103433995|103404780|103403179|103405000|103450391|103439337|103433682|103426588|103441471|103430245|103440669|103439397|103445146|103405830|103444199|103450807|103401867|103422162|	http://www.genome.jp/kegg-bin/show_pathway?mdm04075/mdm:103433995%09red/mdm:103451518%09red/mdm:103420867%09red/mdm:103445146%09red/mdm:103450807%09red/mdm:103439342%09red/mdm:103444199%09red/mdm:103430245%09red/mdm:103415509%09red/mdm:103405000%09red/mdm:103440669%09red/mdm:103433682%09red/mdm:103420076%09red/mdm:103437756%09red/mdm:103445228%09red/mdm:103439397%09red/mdm:103422162%09red/mdm:103…
Taurine and hypotaurine metabolism	mdm00430	5	23	0.00276019	0.0660804	MD12G1009100|MD14G1006600|MD09G1048100|MD17G1048300|MD15G1373300	mdm:103449336|mdm:103453905|mdm:103411190|mdm:103404418|mdm:103436355|	103449336|103453905|103411190|103404418|103436355|	http://www.genome.jp/kegg-bin/show_pathway?mdm00430/mdm:103436355%09red/mdm:103449336%09red/mdm:103404418%09red/mdm:103411190%09red/mdm:103453905%09red
Sesquiterpenoid and triterpenoid biosynthesis	mdm00909	6	36	0.00344169	0.0660804	MD11G1236200|MD10G1064900|MD11G1236600|MD07G1041500|MD07G1041600|MD11G1232100	mdm:103430135|mdm:103445128|mdm:103430135|mdm:103438574|mdm:103420510|mdm:103448570|	103430135|103445128|103430135|103438574|103420510|103448570|	http://www.genome.jp/kegg-bin/show_pathway?mdm00909/mdm:103420510%09red/mdm:103438574%09red/mdm:103430135%09red/mdm:103445128%09red/mdm:103448570%09red
Porphyrin and chlorophyll metabolism	mdm00860	9	90	0.00855897	0.136943	MD06G1131500|MD15G1426900|MD12G1197300|MD03G1259100|MD15G1347600|MD06G1193900|MD03G1259000|MD14G1072000|MD12G1073700	mdm:103437475|mdm:103402518|mdm:103427663|mdm:103419096|mdm:103431681|mdm:103437824|mdm:103408105|mdm:103431022|mdm:103456287|	103437475|103402518|103427663|103419096|103431681|103437824|103408105|103431022|103456287|	http://www.genome.jp/kegg-bin/show_pathway?mdm00860/mdm:103419096%09red/mdm:103437824%09red/mdm:103437475%09red/mdm:103408105%09red/mdm:103431681%09red/mdm:103402518%09red/mdm:103456287%09red/mdm:103427663%09red/mdm:103431022%09red
Starch and sucrose metabolism	mdm00500	24	392	0.0138277	0.189637	MD15G1365900|MD01G1218000|MD10G1063800|MD02G1000500|MD08G1006000|MD06G1112400|MD11G1082200|MD04G1030100|MD10G1189300|MD17G1122900|MD06G1043900|MD07G1138200|MD07G1053200|MD05G1081100|MD12G1028200|MD03G1212400|MD14G1017700|MD05G1341800|MD15G1023900|MD17G1154500|MD17G1276100|MD11G1227600|MD15G1414200|MD15G1414100	mdm:103438567|mdm:103443655|mdm:103453816|mdm:103400295|mdm:103440221|mdm:103400673|mdm:103447449|mdm:103448633|mdm:103401914|mdm:103432152|mdm:103437033|mdm:103401914|mdm:103420523|mdm:103436491|mdm:103449473|mdm:103429334|mdm:103424236|mdm:103434528|mdm:103450465|mdm:103403339|mdm:103401914|mdm:103448537|mdm:103402251|mdm:103402251|	103438567|103443655|103453816|103400295|103440221|103400673|103447449|103448633|103401914|103432152|103437033|103401914|103420523|103436491|103449473|103429334|103424236|103434528|103450465|103403339|103401914|103448537|103402251|103402251|	http://www.genome.jp/kegg-bin/show_pathway?mdm00500/mdm:103443655%09red/mdm:103440221%09red/mdm:103432152%09red/mdm:103448537%09red/mdm:103436491%09red/mdm:103429334%09red/mdm:103400295%09red/mdm:103438567%09red/mdm:103402251%09red/mdm:103400673%09red/mdm:103403339%09red/mdm:103449473%09red/mdm:103447449%09red/mdm:103424236%09red/mdm:103434528%09red/mdm:103420523%09red/mdm:103401914%09red/mdm:103…
Pentose and glucuronate interconversions	mdm00040	13	184	0.0237394	0.275509	MD00G1006200|MD14G1167100|MD04G1030100|MD05G1341800|MD01G1110100|MD17G1154500|MD07G1053200|MD17G1022500|MD16G1011800|MD01G1194600|MD13G1106200|MD00G1006100|MD01G1195200	mdm:103439704|mdm:103415187|mdm:103448633|mdm:103434528|mdm:103432365|mdm:103403339|mdm:103420523|mdm:103404258|mdm:103403467|mdm:103440002|mdm:103414329|mdm:103440075|mdm:103440064|	103439704|103415187|103448633|103434528|103432365|103403339|103420523|103404258|103403467|103440002|103414329|103440075|103440064|	http://www.genome.jp/kegg-bin/show_pathway?mdm00040/mdm:103448633%09red/mdm:103432365%09red/mdm:103415187%09red/mdm:103440075%09red/mdm:103440064%09red/mdm:103403467%09red/mdm:103403339%09red/mdm:103439704%09red/mdm:103404258%09red/mdm:103434528%09red/mdm:103414329%09red/mdm:103420523%09red/mdm:103440002%09red
alpha-Linolenic acid metabolism	mdm00592	9	110	0.025829	0.275509	MD09G1211500|MD05G1013400|MD15G1023600|MD05G1339200|MD09G1084600|MD13G1045900|MD05G1013200|MD16G1047500|MD11G1023100	mdm:103409569|mdm:103409569|mdm:103450454|mdm:103446404|mdm:103411240|mdm:103414251|mdm:103409572|mdm:103402724|mdm:103422578|	103409569|103409569|103450454|103446404|103411240|103414251|103409572|103402724|103422578|	http://www.genome.jp/kegg-bin/show_pathway?mdm00592/mdm:103411240%09red/mdm:103409572%09red/mdm:103402724%09red/mdm:103414251%09red/mdm:103446404%09red/mdm:103409569%09red/mdm:103422578%09red/mdm:103450454%09red
Plant-pathogen interaction	mdm04626	18	299	0.0344167	0.328421	MD07G1279100|MD06G1143500|MD12G1181000|MD14G1043300|MD06G1024000|MD05G1108800|MD06G1023900|MD13G1184700|MD15G1419300|MD07G1279200|MD09G1000500|MD03G1144700|MD05G1109100|MD01G1217200|MD04G1167700|MD06G1177300|MD14G1235700|MD01G1208700	mdm:103439807|mdm:103437550|mdm:103413903|mdm:103449586|mdm:103436838|mdm:103436302|mdm:103436838|mdm:103455622|mdm:103416359|mdm:103439807|mdm:103442065|mdm:103421284|mdm:103409318|mdm:103417875|mdm:103433719|mdm:103437734|mdm:103415366|mdm:103443172|	103439807|103437550|103413903|103449586|103436838|103436302|103436838|103455622|103416359|103439807|103442065|103421284|103409318|103417875|103433719|103437734|103415366|103443172|	http://www.genome.jp/kegg-bin/show_pathway?mdm04626/mdm:103443172%09red/mdm:103442065%09red/mdm:103436838%09red/mdm:103439807%09red/mdm:103415366%09red/mdm:103437550%09red/mdm:103413903%09red/mdm:103449586%09red/mdm:103421284%09red/mdm:103416359%09red/mdm:103436302%09red/mdm:103437734%09red/mdm:103409318%09red/mdm:103417875%09red/mdm:103433719%09red/mdm:103455622%09red
Tyrosine metabolism	mdm00350	6	64	0.0376316	0.328421	MD09G1211500|MD06G1121600|MD05G1013400|MD08G1117200|MD13G1191800|MD05G1013200	mdm:103409569|mdm:103437442|mdm:103409569|mdm:103441177|mdm:103428571|mdm:103409572|	103409569|103437442|103409569|103441177|103428571|103409572|	http://www.genome.jp/kegg-bin/show_pathway?mdm00350/mdm:103441177%09red/mdm:103409572%09red/mdm:103409569%09red/mdm:103428571%09red/mdm:103437442%09red
Glycosaminoglycan degradation	mdm00531	3	21	0.0517136	0.413708	MD15G1206800|MD15G1162800|MD15G1128700	mdm:103450376|mdm:103400053|mdm:103456224|	103450376|103400053|103456224|	http://www.genome.jp/kegg-bin/show_pathway?mdm00531/mdm:103450376%09red/mdm:103400053%09red/mdm:103456224%09red
Linoleic acid metabolism	mdm00591	4	38	0.0607402	0.421251	MD04G1204500|MD13G1191200|MD05G1339200|MD11G1023100	mdm:103433949|mdm:103453113|mdm:103446404|mdm:103422578|	103433949|103453113|103446404|103422578|	http://www.genome.jp/kegg-bin/show_pathway?mdm00591/mdm:103453113%09red/mdm:103433949%09red/mdm:103422578%09red/mdm:103446404%09red
Sulfur metabolism	mdm00920	6	73	0.0614324	0.421251	MD05G1348200|MD10G1301100|MD15G1395600|MD15G1233400|MD00G1037200|MD08G1213100	mdm:103408766|mdm:103446461|mdm:103410980|mdm:103401004|mdm:103419663|mdm:103410980|	103408766|103446461|103410980|103401004|103419663|103410980|	http://www.genome.jp/kegg-bin/show_pathway?mdm00920/mdm:103419663%09red/mdm:103410980%09red/mdm:103446461%09red/mdm:103401004%09red/mdm:103408766%09red
Metabolic pathways	mdm01100	145	3521	0.0780515	0.49953	MD15G1365900|MD13G1052600|MD12G1201100|MD02G1000500|MD03G1259000|MD05G1354000|MD07G1041500|MD04G1160100|MD01G1042500|MD04G1170900|MD15G1233500|MD06G1112400|MD09G1090500|MD08G1117200|MD15G1128700|MD04G1030100|MD14G1072000|MD16G1047500|MD12G1073700|MD09G1156300|MD15G1249600|MD02G1083500|MD05G1188500|MD03G1242000|MD11G1023100|MD10G1321200|MD09G1194700|MD14G1017700|MD16G1011800|MD13G1045900|MD01G1110…	mdm:103438567|mdm:103423769|mdm:103450820|mdm:103400295|mdm:103408105|mdm:103434461|mdm:103438574|mdm:103425929|mdm:103417562|mdm:103433738|mdm:103415906|mdm:103400673|mdm:103442529|mdm:103441177|mdm:103456224|mdm:103448633|mdm:103431022|mdm:103402724|mdm:103456287|mdm:103443219|mdm:103436113|mdm:103450601|mdm:103419903|mdm:103431561|mdm:103422578|mdm:103422468|mdm:103453554|mdm:103424236|mdm:103…	103438567|103423769|103450820|103400295|103408105|103434461|103438574|103425929|103417562|103433738|103415906|103400673|103442529|103441177|103456224|103448633|103431022|103402724|103456287|103443219|103436113|103450601|103419903|103431561|103422578|103422468|103453554|103424236|103403467|103414251|103432365|103411190|103414051|103435153|103404258|103453905|103420510|103400800|103402518|103400694…	http://www.genome.jp/kegg-bin/show_pathway?mdm01100/mdm:103443188%09red/mdm:103413822%09red/mdm:103419903%09red/mdm:103440221%09red/mdm:103432238%09red/mdm:103412147%09red/mdm:103436355%09red/mdm:103431561%09red/mdm:103450820%09red/mdm:103446461%09red/mdm:103436113%09red/mdm:103446931%09red/mdm:103420523%09red/mdm:103422468%09red/mdm:103455419%09red/mdm:103437868%09red/mdm:103440064%09red/mdm:103…
Fructose and mannose metabolism	mdm00051	8	121	0.0884756	0.530854	MD12G1018700|MD00G1006200|MD16G1011800|MD01G1110100|MD08G1109700|MD01G1194600|MD00G1006100|MD01G1195200	mdm:103449400|mdm:103439704|mdm:103403467|mdm:103432365|mdm:103406791|mdm:103440002|mdm:103440075|mdm:103440064|	103449400|103439704|103403467|103432365|103406791|103440002|103440075|103440064|	http://www.genome.jp/kegg-bin/show_pathway?mdm00051/mdm:103432365%09red/mdm:103449400%09red/mdm:103440064%09red/mdm:103403467%09red/mdm:103440075%09red/mdm:103439704%09red/mdm:103406791%09red/mdm:103440002%09red
Tropane, piperidine and pyridine alkaloid biosynthesis	mdm00960	4	46	0.100679	0.568538	MD12G1148500|MD13G1191800|MD08G1117200|MD04G1134900	mdm:103413784|mdm:103428571|mdm:103441177|mdm:103433451|	103413784|103428571|103441177|103433451|	http://www.genome.jp/kegg-bin/show_pathway?mdm00960/mdm:103433451%09red/mdm:103413784%09red/mdm:103428571%09red/mdm:103441177%09red
Mismatch repair	mdm03430	6	93	0.139761	0.745393	MD06G1211200|MD09G1132800|MD09G1016000|MD15G1258100|MD17G1262000|MD17G1261900	mdm:103437966|mdm:103411304|mdm:103411304|mdm:103401188|mdm:103435368|mdm:103411304|	103437966|103411304|103411304|103401188|103435368|103411304|	http://www.genome.jp/kegg-bin/show_pathway?mdm03430/mdm:103411304%09red/mdm:103435368%09red/mdm:103437966%09red/mdm:103401188%09red
Biosynthesis of secondary metabolites	mdm01110	80	1944	0.163992	0.804465	MD12G1148500|MD15G1023900|MD11G1236600|MD12G1172500|MD17G1133400|MD02G1000500|MD05G1282700|MD12G1197300|MD13G1175400|MD16G1086300|MD05G1354000|MD07G1041500|MD04G1160100|MD01G1042500|MD01G1152100|MD07G1041600|MD04G1170900|MD15G1037300|MD15G1233500|MD12G1173200|MD03G1013200|MD01G1034500|MD06G1121600|MD11G1082200|MD15G1426900|MD01G1149800|MD05G1147200|MD08G1109700|MD16G1177200|MD13G1191800|MD02G1136…	mdm:103413784|mdm:103450465|mdm:103430135|mdm:103414051|mdm:103443160|mdm:103400295|mdm:103435153|mdm:103427663|mdm:103453010|mdm:103425490|mdm:103434461|mdm:103438574|mdm:103425929|mdm:103417562|mdm:103437230|mdm:103420510|mdm:103433738|mdm:103441854|mdm:103415906|mdm:103453677|mdm:103415572|mdm:103411973|mdm:103437442|mdm:103447449|mdm:103402518|mdm:103455126|mdm:103400694|mdm:103406791|mdm:103…	103413784|103450465|103430135|103414051|103443160|103400295|103435153|103427663|103453010|103425490|103434461|103438574|103425929|103417562|103437230|103420510|103433738|103441854|103415906|103453677|103415572|103411973|103437442|103447449|103402518|103455126|103400694|103406791|103403800|103428571|103400991|103448906|103402429|103436454|103431022|103441488|103433797|103450820|103437348|103456287…	http://www.genome.jp/kegg-bin/show_pathway?mdm01110/mdm:103448906%09red/mdm:103437442%09red/mdm:103403002%09red/mdm:103429742%09red/mdm:103448570%09red/mdm:103403800%09red/mdm:103433738%09red/mdm:103441854%09red/mdm:103400694%09red/mdm:103431681%09red/mdm:103427663%09red/mdm:103441177%09red/mdm:103439201%09red/mdm:103455852%09red/mdm:103427372%09red/mdm:103437230%09red/mdm:103403867%09red/mdm:103…
Galactose metabolism	mdm00052	6	100	0.174688	0.804465	MD15G1206800|MD16G1095000|MD16G1011800|MD17G1280400|MD08G1109700|MD12G1028200	mdm:103450376|mdm:103403023|mdm:103403467|mdm:103417463|mdm:103406791|mdm:103449473|	103450376|103403023|103403467|103417463|103406791|103449473|	http://www.genome.jp/kegg-bin/show_pathway?mdm00052/mdm:103450376%09red/mdm:103417463%09red/mdm:103403467%09red/mdm:103449473%09red/mdm:103403023%09red/mdm:103406791%09red
Glycosphingolipid biosynthesis - ganglio series	mdm00604	1	5	0.194818	0.804465	MD15G1206800	mdm:103450376|	103450376|	http://www.genome.jp/kegg-bin/show_pathway?mdm00604/mdm:103450376%09red
Vitamin B6 metabolism	mdm00750	2	21	0.195562	0.804465	MD09G1211600|MD17G1171300	mdm:103418387|mdm:103401762|	103418387|103401762|	http://www.genome.jp/kegg-bin/show_pathway?mdm00750/mdm:103418387%09red/mdm:103401762%09red
Terpenoid backbone biosynthesis	mdm00900	6	104	0.196098	0.804465	MD10G1340100|MD13G1175400|MD16G1177200|MD03G1252200|MD11G1273800|MD06G1193900	mdm:103429742|mdm:103453010|mdm:103403800|mdm:103427372|mdm:103448906|mdm:103437824|	103429742|103453010|103403800|103427372|103448906|103437824|	http://www.genome.jp/kegg-bin/show_pathway?mdm00900/mdm:103448906%09red/mdm:103427372%09red/mdm:103429742%09red/mdm:103403800%09red/mdm:103437824%09red/mdm:103453010%09red
Glycerolipid metabolism	mdm00561	6	107	0.212765	0.804465	MD09G1151400|MD16G1011800|MD15G1210700|MD06G1200300|MD15G1043100|MD08G1174800	mdm:103443188|mdm:103403467|mdm:103400825|mdm:103437868|mdm:103442345|mdm:103441610|	103443188|103403467|103400825|103437868|103442345|103441610|	http://www.genome.jp/kegg-bin/show_pathway?mdm00561/mdm:103437868%09red/mdm:103443188%09red/mdm:103400825%09red/mdm:103403467%09red/mdm:103441610%09red/mdm:103442345%09red
ABC transporters	mdm02010	3	43	0.222891	0.804465	MD09G1049400|MD17G1049600|MD04G1092800	mdm:103442343|mdm:103404434|mdm:103433112|	103442343|103404434|103433112|	http://www.genome.jp/kegg-bin/show_pathway?mdm02010/mdm:103433112%09red/mdm:103404434%09red/mdm:103442343%09red
Phenylalanine metabolism	mdm00360	10	205	0.234258	0.804465	MD10G1321200|MD01G1034500|MD08G1230700|MD04G1096200|MD13G1191800|MD00G1112500|MD03G1013200|MD08G1117200|MD04G1170900|MD16G1085600	mdm:103422468|mdm:103411973|mdm:103441899|mdm:103433222|mdm:103428571|mdm:103403867|mdm:103415572|mdm:103441177|mdm:103433738|mdm:103416537|	103422468|103411973|103441899|103433222|103428571|103403867|103415572|103441177|103433738|103416537|	http://www.genome.jp/kegg-bin/show_pathway?mdm00360/mdm:103403867%09red/mdm:103416537%09red/mdm:103441899%09red/mdm:103428571%09red/mdm:103433738%09red/mdm:103411973%09red/mdm:103441177%09red/mdm:103433222%09red/mdm:103422468%09red/mdm:103415572%09red
Base excision repair	mdm03410	4	66	0.236473	0.804465	MD10G1225100|MD16G1054800|MD10G1218500|MD13G1055700	mdm:103445971|mdm:103402771|mdm:103445940|mdm:103414261|	103445971|103402771|103445940|103414261|	http://www.genome.jp/kegg-bin/show_pathway?mdm03410/mdm:103414261%09red/mdm:103445971%09red/mdm:103402771%09red/mdm:103445940%09red
Glycerophospholipid metabolism	mdm00564	8	160	0.247068	0.804465	MD09G1194700|MD09G1151400|MD06G1200300|MD15G1175300|MD06G1140600|MD16G1057500|MD07G1043500|MD08G1174800	mdm:103453554|mdm:103443188|mdm:103437868|mdm:103400438|mdm:103409648|mdm:103402793|mdm:103455419|mdm:103441610|	103453554|103443188|103437868|103400438|103409648|103402793|103455419|103441610|	http://www.genome.jp/kegg-bin/show_pathway?mdm00564/mdm:103437868%09red/mdm:103443188%09red/mdm:103453554%09red/mdm:103409648%09red/mdm:103402793%09red/mdm:103441610%09red/mdm:103400438%09red/mdm:103455419%09red
Glucosinolate biosynthesis	mdm00966	1	7	0.250936	0.804465	MD16G1086300	mdm:103425490|	103425490|	http://www.genome.jp/kegg-bin/show_pathway?mdm00966/mdm:103425490%09red
Ether lipid metabolism	mdm00565	3	46	0.251395	0.804465	MD06G1140600|MD16G1057500|MD09G1194700	mdm:103409648|mdm:103402793|mdm:103453554|	103409648|103402793|103453554|	http://www.genome.jp/kegg-bin/show_pathway?mdm00565/mdm:103409648%09red/mdm:103402793%09red/mdm:103453554%09red
Zeatin biosynthesis	mdm00908	2	26	0.261584	0.810068	MD08G1071200|MD14G1078600	mdm:103440905|mdm:103454534|	103440905|103454534|	http://www.genome.jp/kegg-bin/show_pathway?mdm00908/mdm:103454534%09red/mdm:103440905%09red
Thiamine metabolism	mdm00730	2	27	0.274878	0.813626	MD13G1175400|MD16G1177200	mdm:103453010|mdm:103403800|	103453010|103403800|	http://www.genome.jp/kegg-bin/show_pathway?mdm00730/mdm:103403800%09red/mdm:103453010%09red
Glycolysis / Gluconeogenesis	mdm00010	11	241	0.283505	0.813626	MD12G1018700|MD12G1173200|MD09G1211500|MD12G1172500|MD04G1180100|MD05G1013400|MD12G1172400|MD08G1109700|MD04G1160100|MD05G1013200|MD06G1121600	mdm:103449400|mdm:103453677|mdm:103409569|mdm:103414051|mdm:103433797|mdm:103409569|mdm:103425929|mdm:103406791|mdm:103425929|mdm:103409572|mdm:103437442|	103449400|103453677|103409569|103414051|103433797|103409569|103425929|103406791|103425929|103409572|103437442|	http://www.genome.jp/kegg-bin/show_pathway?mdm00010/mdm:103453677%09red/mdm:103425929%09red/mdm:103433797%09red/mdm:103437442%09red/mdm:103449400%09red/mdm:103414051%09red/mdm:103409572%09red/mdm:103406791%09red/mdm:103409569%09red
Isoquinoline alkaloid biosynthesis	mdm00950	2	28	0.288159	0.813626	MD13G1191800|MD08G1117200	mdm:103428571|mdm:103441177|	103428571|103441177|	http://www.genome.jp/kegg-bin/show_pathway?mdm00950/mdm:103441177%09red/mdm:103428571%09red
Diterpenoid biosynthesis	mdm00904	3	51	0.299881	0.82253	MD10G1262000|MD05G1283800|MD10G1157900	mdm:103446186|mdm:103408895|mdm:103445372|	103446186|103408895|103445372|	http://www.genome.jp/kegg-bin/show_pathway?mdm00904/mdm:103446186%09red/mdm:103445372%09red/mdm:103408895%09red
Other glycan degradation	mdm00511	2	31	0.327772	0.87406	MD15G1206800|MD08G1232700	mdm:103450376|mdm:103439607|	103450376|103439607|	http://www.genome.jp/kegg-bin/show_pathway?mdm00511/mdm:103439607%09red/mdm:103450376%09red
Brassinosteroid biosynthesis	mdm00905	2	32	0.340855	0.884381	MD15G1263900|MD01G1152100	mdm:103401164|mdm:103437230|	103401164|103437230|	http://www.genome.jp/kegg-bin/show_pathway?mdm00905/mdm:103437230%09red/mdm:103401164%09red
Fatty acid degradation	mdm00071	4	82	0.36417	0.908315	MD05G1013400|MD09G1211500|MD05G1013200|MD06G1121600	mdm:103409569|mdm:103409569|mdm:103409572|mdm:103437442|	103409569|103409569|103409572|103437442|	http://www.genome.jp/kegg-bin/show_pathway?mdm00071/mdm:103409572%09red/mdm:103409569%09red/mdm:103437442%09red
Photosynthesis	mdm00195	4	88	0.412598	0.908315	MD05G1188500|MD01G1004300|MD09G1090500|MD13G1193300	mdm:103419903|mdm:103432238|mdm:103442529|mdm:103414652|	103419903|103432238|103442529|103414652|	http://www.genome.jp/kegg-bin/show_pathway?mdm00195/mdm:103419903%09red/mdm:103414652%09red/mdm:103442529%09red/mdm:103432238%09red
Steroid biosynthesis	mdm00100	3	63	0.416481	0.908315	MD10G1064900|MD07G1041600|MD07G1041500	mdm:103445128|mdm:103420510|mdm:103438574|	103445128|103420510|103438574|	http://www.genome.jp/kegg-bin/show_pathway?mdm00100/mdm:103438574%09red/mdm:103445128%09red/mdm:103420510%09red
Alanine, aspartate and glutamate metabolism	mdm00250	4	90	0.428586	0.908315	MD03G1111500|MD03G1111400|MD08G1117200|MD05G1237100	mdm:103418843|mdm:103422012|mdm:103441177|mdm:103420826|	103418843|103422012|103441177|103420826|	http://www.genome.jp/kegg-bin/show_pathway?mdm00250/mdm:103441177%09red/mdm:103420826%09red/mdm:103422012%09red/mdm:103418843%09red
Nitrogen metabolism	mdm00910	3	65	0.435436	0.908315	MD12G1108100|MD13G1096700|MD05G1237100	mdm:103450022|mdm:103452006|mdm:103420826|	103450022|103452006|103420826|	http://www.genome.jp/kegg-bin/show_pathway?mdm00910/mdm:103452006%09red/mdm:103420826%09red/mdm:103450022%09red
Endocytosis	mdm04144	10	249	0.437596	0.908315	MD02G1005800|MD09G1194700|MD17G1226100|MD17G1225700|MD17G1225800|MD10G1286600|MD17G1226000|MD01G1126500|MD14G1024800|MD07G1050500	mdm:103446880|mdm:103453554|mdm:103405590|mdm:103405593|mdm:103405590|mdm:103446355|mdm:103405590|mdm:103434172|mdm:103423212|mdm:103438623|	103446880|103453554|103405590|103405593|103405590|103446355|103405590|103434172|103423212|103438623|	http://www.genome.jp/kegg-bin/show_pathway?mdm04144/mdm:103405590%09red/mdm:103453554%09red/mdm:103423212%09red/mdm:103405593%09red/mdm:103434172%09red/mdm:103438623%09red/mdm:103446880%09red/mdm:103446355%09red
Degradation of aromatic compounds	mdm01220	1	15	0.438968	0.908315	MD06G1121600	mdm:103437442|	103437442|	http://www.genome.jp/kegg-bin/show_pathway?mdm01220/mdm:103437442%09red
Pentose phosphate pathway	mdm00030	4	92	0.444458	0.908315	MD08G1109700|MD01G1233600|MD12G1018700|MD06G1028600	mdm:103406791|mdm:103436454|mdm:103449400|mdm:103428170|	103406791|103436454|103449400|103428170|	http://www.genome.jp/kegg-bin/show_pathway?mdm00030/mdm:103406791%09red/mdm:103428170%09red/mdm:103449400%09red/mdm:103436454%09red
Amino sugar and nucleotide sugar metabolism	mdm00520	9	224	0.445025	0.908315	MD03G1212400|MD15G1037300|MD15G1023900|MD02G1000500|MD17G1022500|MD15G1414100|MD11G1227600|MD15G1414200|MD17G1122900	mdm:103429334|mdm:103441854|mdm:103450465|mdm:103400295|mdm:103404258|mdm:103402251|mdm:103448537|mdm:103402251|mdm:103432152|	103429334|103441854|103450465|103400295|103404258|103402251|103448537|103402251|103432152|	http://www.genome.jp/kegg-bin/show_pathway?mdm00520/mdm:103432152%09red/mdm:103429334%09red/mdm:103448537%09red/mdm:103400295%09red/mdm:103402251%09red/mdm:103404258%09red/mdm:103441854%09red/mdm:103450465%09red
Homologous recombination	mdm03440	4	93	0.452344	0.908315	MD09G1016000|MD09G1132800|MD17G1262000|MD17G1261900	mdm:103411304|mdm:103411304|mdm:103435368|mdm:103411304|	103411304|103411304|103435368|103411304|	http://www.genome.jp/kegg-bin/show_pathway?mdm03440/mdm:103411304%09red/mdm:103435368%09red
Pantothenate and CoA biosynthesis	mdm00770	3	67	0.454157	0.908315	MD15G1063100|MD13G1093600|MD05G1064700	mdm:103455852|mdm:103451979|mdm:103401366|	103455852|103451979|103401366|	http://www.genome.jp/kegg-bin/show_pathway?mdm00770/mdm:103451979%09red/mdm:103401366%09red/mdm:103455852%09red
DNA replication	mdm03030	5	124	0.484367	0.937156	MD09G1016000|MD15G1258100|MD09G1132800|MD17G1262000|MD17G1261900	mdm:103411304|mdm:103401188|mdm:103411304|mdm:103435368|mdm:103411304|	103411304|103401188|103411304|103435368|103411304|	http://www.genome.jp/kegg-bin/show_pathway?mdm03030/mdm:103411304%09red/mdm:103435368%09red/mdm:103401188%09red
Photosynthesis - antenna proteins	mdm00196	2	44	0.489019	0.937156	MD10G1265300|MD09G1122500	mdm:103427879|mdm:103442984|	103427879|103442984|	http://www.genome.jp/kegg-bin/show_pathway?mdm00196/mdm:103427879%09red/mdm:103442984%09red
SNARE interactions in vesicular transport	mdm04130	3	72	0.49975	0.937156	MD12G1006500|MD12G1000200|MD17G1104300	mdm:103413446|mdm:103432115|mdm:103450874|	103413446|103432115|103450874|	http://www.genome.jp/kegg-bin/show_pathway?mdm04130/mdm:103432115%09red/mdm:103450874%09red/mdm:103413446%09red
Glutathione metabolism	mdm00480	7	182	0.507626	0.937156	MD05G1210700|MD05G1211000|MD13G1082100|MD05G1210000|MD05G1210100|MD04G1139600|MD05G1210200	mdm:103454097|mdm:103452956|mdm:103452346|mdm:103435649|mdm:103424011|mdm:103433530|mdm:103414617|	103454097|103452956|103452346|103435649|103424011|103433530|103414617|	http://www.genome.jp/kegg-bin/show_pathway?mdm00480/mdm:103435649%09red/mdm:103414617%09red/mdm:103424011%09red/mdm:103452956%09red/mdm:103452346%09red/mdm:103454097%09red/mdm:103433530%09red
Nucleotide excision repair	mdm03420	5	130	0.524596	0.950212	MD09G1016000|MD15G1258100|MD09G1132800|MD17G1262000|MD17G1261900	mdm:103411304|mdm:103401188|mdm:103411304|mdm:103435368|mdm:103411304|	103411304|103401188|103411304|103435368|103411304|	http://www.genome.jp/kegg-bin/show_pathway?mdm03420/mdm:103411304%09red/mdm:103435368%09red/mdm:103401188%09red
Circadian rhythm - plant	mdm04712	3	77	0.543329	0.964374	MD07G1299100|MD12G1199000|MD01G1199700	mdm:103439942|mdm:103450807|mdm:103440494|	103439942|103450807|103440494|	http://www.genome.jp/kegg-bin/show_pathway?mdm04712/mdm:103450807%09red/mdm:103440494%09red/mdm:103439942%09red
Phenylpropanoid biosynthesis	mdm00940	13	359	0.561493	0.964374	MD10G1321200|MD01G1034500|MD08G1230700|MD04G1096200|MD01G1042800|MD03G1013200|MD15G1249600|MD00G1112500|MD02G1136000|MD15G1436600|MD01G1042500|MD04G1170900|MD16G1085600	mdm:103422468|mdm:103411973|mdm:103441899|mdm:103433222|mdm:103417562|mdm:103415572|mdm:103436113|mdm:103403867|mdm:103400991|mdm:103402429|mdm:103417562|mdm:103433738|mdm:103416537|	103422468|103411973|103441899|103433222|103417562|103415572|103436113|103403867|103400991|103402429|103417562|103433738|103416537|	http://www.genome.jp/kegg-bin/show_pathway?mdm00940/mdm:103403867%09red/mdm:103436113%09red/mdm:103416537%09red/mdm:103402429%09red/mdm:103417562%09red/mdm:103441899%09red/mdm:103433738%09red/mdm:103411973%09red/mdm:103400991%09red/mdm:103433222%09red/mdm:103422468%09red/mdm:103415572%09red
RNA degradation	mdm03018	8	220	0.562551	0.964374	MD12G1034100|MD14G1080800|MD06G1174300|MD13G1033300|MD08G1109700|MD03G1149600|MD10G1170700|MD11G1172400	mdm:103449510|mdm:103454545|mdm:103428292|mdm:103451613|mdm:103406791|mdm:103424932|mdm:103409164|mdm:103405103|	103449510|103454545|103428292|103451613|103406791|103424932|103409164|103405103|	http://www.genome.jp/kegg-bin/show_pathway?mdm03018/mdm:103454545%09red/mdm:103449510%09red/mdm:103451613%09red/mdm:103405103%09red/mdm:103428292%09red/mdm:103424932%09red/mdm:103406791%09red/mdm:103409164%09red
Tryptophan metabolism	mdm00380	2	54	0.595431	0.972238	MD06G1008700|MD16G1086300	mdm:103412104|mdm:103425490|	103412104|103425490|	http://www.genome.jp/kegg-bin/show_pathway?mdm00380/mdm:103425490%09red/mdm:103412104%09red
Sphingolipid metabolism	mdm00600	2	55	0.605111	0.972238	MD15G1206800|MD12G1158800	mdm:103450376|mdm:103450527|	103450376|103450527|	http://www.genome.jp/kegg-bin/show_pathway?mdm00600/mdm:103450527%09red/mdm:103450376%09red
2-Oxocarboxylic acid metabolism	mdm01210	4	114	0.606423	0.972238	MD15G1233500|MD08G1117200|MD16G1086300|MD15G1063100	mdm:103415906|mdm:103441177|mdm:103425490|mdm:103455852|	103415906|103441177|103425490|103455852|	http://www.genome.jp/kegg-bin/show_pathway?mdm01210/mdm:103441177%09red/mdm:103425490%09red/mdm:103415906%09red/mdm:103455852%09red
Cysteine and methionine metabolism	mdm00270	6	172	0.607649	0.972238	MD13G1052600|MD12G1201100|MD05G1354000|MD08G1117200|MD15G1233400|MD06G1090600	mdm:103423769|mdm:103450820|mdm:103434461|mdm:103441177|mdm:103401004|mdm:103439201|	103423769|103450820|103434461|103441177|103401004|103439201|	http://www.genome.jp/kegg-bin/show_pathway?mdm00270/mdm:103401004%09red/mdm:103434461%09red/mdm:103441177%09red/mdm:103439201%09red/mdm:103423769%09red/mdm:103450820%09red
Biosynthesis of unsaturated fatty acids	mdm01040	3	87	0.623461	0.973676	MD17G1105900|MD09G1114200|MD10G1014800	mdm:103404955|mdm:103429093|mdm:103408191|	103404955|103429093|103408191|	http://www.genome.jp/kegg-bin/show_pathway?mdm01040/mdm:103429093%09red/mdm:103404955%09red/mdm:103408191%09red
Monoterpenoid biosynthesis	mdm00902	1	27	0.636423	0.973676	MD06G1077500	mdm:103437348|	103437348|	http://www.genome.jp/kegg-bin/show_pathway?mdm00902/mdm:103437348%09red
Spliceosome	mdm03040	14	408	0.638975	0.973676	MD02G1005800|MD13G1004000|MD16G1006600|MD17G1226100|MD17G1225700|MD17G1225800|MD03G1134200|MD11G1156400|MD17G1226000|MD11G1071700|MD01G1126500|MD14G1024800|MD04G1199500|MD14G1050500	mdm:103446880|mdm:103423701|mdm:103403424|mdm:103405590|mdm:103405593|mdm:103405590|mdm:103418888|mdm:103448000|mdm:103405590|mdm:103422672|mdm:103434172|mdm:103423212|mdm:103433907|mdm:103422571|	103446880|103423701|103403424|103405590|103405593|103405590|103418888|103448000|103405590|103422672|103434172|103423212|103433907|103422571|	http://www.genome.jp/kegg-bin/show_pathway?mdm03040/mdm:103405590%09red/mdm:103448000%09red/mdm:103405593%09red/mdm:103418888%09red/mdm:103423212%09red/mdm:103434172%09red/mdm:103446880%09red/mdm:103422672%09red/mdm:103423701%09red/mdm:103403424%09red/mdm:103422571%09red/mdm:103433907%09red
Arginine and proline metabolism	mdm00330	5	154	0.66913	1	MD15G1007000|MD17G1287500|MD13G1052600|MD08G1117200|MD05G1237100	mdm:103413822|mdm:103405900|mdm:103423769|mdm:103441177|mdm:103420826|	103413822|103405900|103423769|103441177|103420826|	http://www.genome.jp/kegg-bin/show_pathway?mdm00330/mdm:103441177%09red/mdm:103423769%09red/mdm:103420826%09red/mdm:103413822%09red/mdm:103405900%09red
Carbon fixation in photosynthetic organisms	mdm00710	4	136	0.736058	1	MD12G1018700|MD08G1117200|MD03G1242000|MD08G1111500	mdm:103449400|mdm:103441177|mdm:103431561|mdm:103424699|	103449400|103441177|103431561|103424699|	http://www.genome.jp/kegg-bin/show_pathway?mdm00710/mdm:103431561%09red/mdm:103441177%09red/mdm:103449400%09red/mdm:103424699%09red
Flavonoid biosynthesis	mdm00941	2	75	0.763001	1	MD01G1117800|MD15G1436600	mdm:103433655|mdm:103402429|	103433655|103402429|	http://www.genome.jp/kegg-bin/show_pathway?mdm00941/mdm:103433655%09red/mdm:103402429%09red
beta-Alanine metabolism	mdm00410	2	78	0.781271	1	MD17G1287500|MD13G1191800	mdm:103405900|mdm:103428571|	103405900|103428571|	http://www.genome.jp/kegg-bin/show_pathway?mdm00410/mdm:103428571%09red/mdm:103405900%09red
Valine, leucine and isoleucine biosynthesis	mdm00290	1	42	0.788676	1	MD15G1063100	mdm:103455852|	103455852|	http://www.genome.jp/kegg-bin/show_pathway?mdm00290/mdm:103455852%09red
Stilbenoid, diarylheptanoid and gingerol biosynthesis	mdm00945	1	46	0.817156	1	MD15G1436600	mdm:103402429|	103402429|	http://www.genome.jp/kegg-bin/show_pathway?mdm00945/mdm:103402429%09red
Phagosome	mdm04145	4	155	0.819693	1	MD01G1201800|MD14G1103900|MD06G1082200|MD06G1178300	mdm:103440575|mdm:103415092|mdm:103415092|mdm:103455244|	103440575|103415092|103415092|103455244|	http://www.genome.jp/kegg-bin/show_pathway?mdm04145/mdm:103440575%09red/mdm:103455244%09red/mdm:103415092%09red
Phenylalanine, tyrosine and tryptophan biosynthesis	mdm00400	2	88	0.833521	1	MD01G1149800|MD08G1117200	mdm:103455126|mdm:103441177|	103455126|103441177|	http://www.genome.jp/kegg-bin/show_pathway?mdm00400/mdm:103441177%09red/mdm:103455126%09red
Cutin, suberine and wax biosynthesis	mdm00073	1	49	0.835971	1	MD10G1190400	mdm:103445692|	103445692|	http://www.genome.jp/kegg-bin/show_pathway?mdm00073/mdm:103445692%09red
Fatty acid elongation	mdm00062	1	54	0.863131	1	MD00G1025800	mdm:103448443|	103448443|	http://www.genome.jp/kegg-bin/show_pathway?mdm00062/mdm:103448443%09red
Glycine, serine and threonine metabolism	mdm00260	3	138	0.880782	1	MD04G1180100|MD13G1191800|MD17G1171300	mdm:103433797|mdm:103428571|mdm:103401762|	103433797|103428571|103401762|	http://www.genome.jp/kegg-bin/show_pathway?mdm00260/mdm:103433797%09red/mdm:103401762%09red/mdm:103428571%09red
Ubiquinone and other terpenoid-quinone biosynthesis	mdm00130	1	60	0.889861	1	MD09G1156300	mdm:103443219|	103443219|	http://www.genome.jp/kegg-bin/show_pathway?mdm00130/mdm:103443219%09red
Phosphatidylinositol signaling system	mdm04070	2	103	0.890956	1	MD06G1200300|MD07G1050500	mdm:103437868|mdm:103438623|	103437868|103438623|	http://www.genome.jp/kegg-bin/show_pathway?mdm04070/mdm:103437868%09red/mdm:103438623%09red
Pyrimidine metabolism	mdm00240	5	219	0.902537	1	MD03G1111500|MD03G1111400|MD10G1153100|MD15G1205500|MD04G1062600	mdm:103418843|mdm:103422012|mdm:103412147|mdm:103400800|mdm:103419259|	103418843|103422012|103412147|103400800|103419259|	http://www.genome.jp/kegg-bin/show_pathway?mdm00240/mdm:103412147%09red/mdm:103400800%09red/mdm:103419259%09red/mdm:103422012%09red/mdm:103418843%09red
Inositol phosphate metabolism	mdm00562	2	107	0.902822	1	MD06G1140600|MD07G1050500	mdm:103409648|mdm:103438623|	103409648|103438623|	http://www.genome.jp/kegg-bin/show_pathway?mdm00562/mdm:103409648%09red/mdm:103438623%09red
RNA transport	mdm03013	8	338	0.927052	1	MD05G1292800|MD05G1023000|MD00G1125800|MD14G1074900|MD11G1217400|MD12G1232900|MD17G1113600|MD02G1043500	mdm:103434948|mdm:103444634|mdm:103402157|mdm:103412748|mdm:103422977|mdm:103451368|mdm:103405006|mdm:103418014|	103434948|103444634|103402157|103412748|103422977|103451368|103405006|103418014|	http://www.genome.jp/kegg-bin/show_pathway?mdm03013/mdm:103418014%09red/mdm:103405006%09red/mdm:103434948%09red/mdm:103451368%09red/mdm:103444634%09red/mdm:103402157%09red/mdm:103412748%09red/mdm:103422977%09red
Fatty acid biosynthesis	mdm00061	1	74	0.93368	1	MD10G1014800	mdm:103408191|	103408191|	http://www.genome.jp/kegg-bin/show_pathway?mdm00061/mdm:103408191%09red
Ascorbate and aldarate metabolism	mdm00053	1	77	0.940514	1	MD17G1022500	mdm:103404258|	103404258|	http://www.genome.jp/kegg-bin/show_pathway?mdm00053/mdm:103404258%09red
Fatty acid metabolism	mdm01212	3	167	0.943162	1	MD17G1105900|MD09G1114200|MD10G1014800	mdm:103404955|mdm:103429093|mdm:103408191|	103404955|103429093|103408191|	http://www.genome.jp/kegg-bin/show_pathway?mdm01212/mdm:103429093%09red/mdm:103404955%09red/mdm:103408191%09red
Basal transcription factors	mdm03022	1	79	0.944674	1	MD14G1221500	mdm:103437964|	103437964|	http://www.genome.jp/kegg-bin/show_pathway?mdm03022/mdm:103437964%09red
Pyruvate metabolism	mdm00620	3	178	0.957588	1	MD03G1242000|MD03G1199000|MD08G1111500	mdm:103431561|mdm:103428562|mdm:103424699|	103431561|103428562|103424699|	http://www.genome.jp/kegg-bin/show_pathway?mdm00620/mdm:103431561%09red/mdm:103428562%09red/mdm:103424699%09red
Valine, leucine and isoleucine degradation	mdm00280	1	88	0.96008	1	MD15G1063100	mdm:103455852|	103455852|	http://www.genome.jp/kegg-bin/show_pathway?mdm00280/mdm:103455852%09red
Biosynthesis of amino acids	mdm01230	11	481	0.964448	1	MD15G1233500|MD12G1018700|MD06G1028600|MD12G1201100|MD08G1117200|MD17G1171300|MD08G1109700|MD01G1149800|MD04G1180100|MD15G1233400|MD15G1063100	mdm:103415906|mdm:103449400|mdm:103428170|mdm:103450820|mdm:103441177|mdm:103401762|mdm:103406791|mdm:103455126|mdm:103433797|mdm:103401004|mdm:103455852|	103415906|103449400|103428170|103450820|103441177|103401762|103406791|103455126|103433797|103401004|103455852|	http://www.genome.jp/kegg-bin/show_pathway?mdm01230/mdm:103428170%09red/mdm:103401004%09red/mdm:103433797%09red/mdm:103455126%09red/mdm:103401762%09red/mdm:103415906%09red/mdm:103450820%09red/mdm:103441177%09red/mdm:103406791%09red/mdm:103449400%09red/mdm:103455852%09red
Aminoacyl-tRNA biosynthesis	mdm00970	2	143	0.96673	1	MD04G1206300|MD12G1197300	mdm:103433959|mdm:103427663|	103433959|103427663|	http://www.genome.jp/kegg-bin/show_pathway?mdm00970/mdm:103433959%09red/mdm:103427663%09red
Ubiquitin mediated proteolysis	mdm04120	5	273	0.970884	1	MD07G1195500|MD06G1109400|MD01G1199700|MD01G1214300|MD08G1135100	mdm:103436058|mdm:103404576|mdm:103440494|mdm:103439841|mdm:103456136|	103436058|103404576|103440494|103439841|103456136|	http://www.genome.jp/kegg-bin/show_pathway?mdm04120/mdm:103456136%09red/mdm:103404576%09red/mdm:103439841%09red/mdm:103440494%09red/mdm:103436058%09red
Protein export	mdm03060	1	99	0.973216	1	MD12G1258500	mdm:103451415|	103451415|	http://www.genome.jp/kegg-bin/show_pathway?mdm03060/mdm:103451415%09red
Carbon metabolism	mdm01200	10	471	0.97771	1	MD15G1233500|MD12G1018700|MD06G1028600|MD08G1109700|MD08G1117200|MD08G1111500|MD01G1233600|MD15G1233400|MD04G1180100|MD03G1242000	mdm:103415906|mdm:103449400|mdm:103428170|mdm:103406791|mdm:103441177|mdm:103424699|mdm:103436454|mdm:103401004|mdm:103433797|mdm:103431561|	103415906|103449400|103428170|103406791|103441177|103424699|103436454|103401004|103433797|103431561|	http://www.genome.jp/kegg-bin/show_pathway?mdm01200/mdm:103431561%09red/mdm:103401004%09red/mdm:103433797%09red/mdm:103449400%09red/mdm:103436454%09red/mdm:103428170%09red/mdm:103415906%09red/mdm:103441177%09red/mdm:103406791%09red/mdm:103424699%09red
Glyoxylate and dicarboxylate metabolism	mdm00630	1	112	0.983292	1	MD06G1008700	mdm:103412104|	103412104|	http://www.genome.jp/kegg-bin/show_pathway?mdm00630/mdm:103412104%09red
Citrate cycle (TCA cycle)	mdm00020	1	121	0.987951	1	MD15G1233500	mdm:103415906|	103415906|	http://www.genome.jp/kegg-bin/show_pathway?mdm00020/mdm:103415906%09red
Oxidative phosphorylation	mdm00190	3	244	0.993383	1	MD15G1426900|MD02G1020700|MD16G1254200	mdm:103402518|mdm:103406713|mdm:103435662|	103402518|103406713|103435662|	http://www.genome.jp/kegg-bin/show_pathway?mdm00190/mdm:103406713%09red/mdm:103402518%09red/mdm:103435662%09red
Peroxisome	mdm04146	1	170	0.997973	1	MD06G1008700	mdm:103412104|	103412104|	http://www.genome.jp/kegg-bin/show_pathway?mdm04146/mdm:103412104%09red
Purine metabolism	mdm00230	3	315	0.999218	1	MD06G1028600|MD01G1106200|MD07G1182200	mdm:103428170|mdm:103429705|mdm:103446931|	103428170|103429705|103446931|	http://www.genome.jp/kegg-bin/show_pathway?mdm00230/mdm:103446931%09red/mdm:103428170%09red/mdm:103429705%09red
Ribosome	mdm03010	1	618	1	1	MD13G1117500	mdm:103452128|	103452128|	http://www.genome.jp/kegg-bin/show_pathway?mdm03010/mdm:103452128%09red
