# Supplementary material for: Transcriptomic analysis reveals the regulatory module of apple (Malus × domestica) floral transition in response to 6-BA
Source: BMC Plant Biol. 2019 Mar 6;19:93. doi: 10.1186/s12870-019-1695-0 (PMC6402183; doi:10.1186/s12870-019-1695-0)
Supplement: Supplementary file 7 — Table S5. The cytoscapeinput of SOC1 and SPL9 gene with other genes in modules ‘turquoise’ and ‘blue’. (XLSX 371 kb) [file 12870_2019_1695_MOESM7_ESM.xlsx]

## Sheet: Sheet2
Table S5A The cytoscapeinput of SOC1gene with other genes in modules ‘turquoise’					Table S5B The cytoscape input of SPL9 gene with other genes in modules ‘blue’
fromNode	weight	toNode			frome node	weight	to node
MD02G1197400 (SOC1)	0.468322	MD13G1077300	sp|P35130|UBC2_MEDSA Ubiquitin-conjugating enzyme E2 2 OS=Medicago sativa GN=UBC2 PE=2 SV=1//1.09655e-105		MD12G1059800(SPL9)	0.606496	MD04G1016600	sp|Q9SDN0|DNJ20_ARATH Chaperone protein dnaJ 20, chloroplastic OS=Arabidopsis thaliana GN=ATJ20 PE=1 SV=2//4.58345e-49
MD02G1197400 (SOC1)	0.460209	MD01G1105800	sp|Q9ZV06|NATAL_ARATH Probable acetyltransferase NATA1-like OS=Arabidopsis thaliana GN=At2g39020 PE=2 SV=1//3.13465e-97		MD12G1059800(SPL9)	0.603241	MD02G1068600	sp|Q9ZQP1|DSP8_ARATH Putative dual specificity protein phosphatase DSP8 OS=Arabidopsis thaliana GN=DSP8 PE=2 SV=2//7.95585e-92
MD02G1197400 (SOC1)	0.449374	MD13G1193100	sp|Q9LUV4|FRL4A_ARATH FRIGIDA-like protein 4a OS=Arabidopsis thaliana GN=FRL4A PE=2 SV=1//0		MD12G1059800(SPL9)	0.598715	MD02G1264400	sp|Q6Z8L2|LAC9_ORYSJ Putative laccase-9 OS=Oryza sativa subsp. japonica GN=LAC9 PE=3 SV=1//0
MD02G1197400 (SOC1)	0.449241	MD14G1244800	sp|Q8TC12|RDH11_HUMAN Retinol dehydrogenase 11 OS=Homo sapiens GN=RDH11 PE=1 SV=2//2.96366e-35		MD12G1059800(SPL9)	0.598495	MD05G1210200	sp|Q03666|GSTX4_TOBAC Probable glutathione S-transferase OS=Nicotiana tabacum PE=2 SV=1//1.82906e-112
MD02G1197400 (SOC1)	0.44455	MD15G1039300	sp|Q9LEU7|CIPK5_ARATH CBL-interacting serine/threonine-protein kinase 5 OS=Arabidopsis thaliana GN=CIPK5 PE=2 SV=1//0		MD12G1059800(SPL9)	0.598296	MD15G1217500	-//-
MD02G1197400 (SOC1)	0.443352	MD15G1099400	-//-		MD12G1059800(SPL9)	0.598203	MD05G1210000	sp|Q03666|GSTX4_TOBAC Probable glutathione S-transferase OS=Nicotiana tabacum PE=2 SV=1//2.00733e-120
MD02G1197400 (SOC1)	0.442609	MD11G1199600	sp|Q9SH30|HMA5_ARATH Probable copper-transporting ATPase HMA5 OS=Arabidopsis thaliana GN=HMA5 PE=1 SV=2//2.74577e-10		MD12G1059800(SPL9)	0.596664	MD17G1267700	sp|Q9CXS4|CENPV_MOUSE Centromere protein V OS=Mus musculus GN=Cenpv PE=2 SV=2//3.18102e-32
MD02G1197400 (SOC1)	0.442352	MD17G1129400	sp|Q9ZV56|CCT1_ARATH Choline-phosphate cytidylyltransferase 1 OS=Arabidopsis thaliana GN=CCT1 PE=1 SV=1//2.86301e-146		MD12G1059800(SPL9)	0.595123	MD05G1211000	sp|Q03666|GSTX4_TOBAC Probable glutathione S-transferase OS=Nicotiana tabacum PE=2 SV=1//2.53475e-110
MD02G1197400 (SOC1)	0.439567	MD11G1258400	-//-		MD12G1059800(SPL9)	0.593225	MD06G1228000	sp|Q6DR24|Y3795_ARATH Uncharacterized protein At3g17950 OS=Arabidopsis thaliana GN=Y-3 PE=1 SV=1//3.88833e-25
MD02G1197400 (SOC1)	0.439511	MD01G1085900	sp|Q9P6Q3|BCS1_SCHPO Probable mitochondrial chaperone bcs1 OS=Schizosaccharomyces pombe (strain 972 / ATCC 24843) GN=SPAC644.07 PE=2 SV=1//7.4417e-28		MD12G1059800(SPL9)	0.592317	MD12G1197900	sp|Q9SFF6|PAE12_ARATH Pectin acetylesterase 12 OS=Arabidopsis thaliana GN=PAE12 PE=2 SV=1//0
MD02G1197400 (SOC1)	0.438364	MD03G1227900	sp|F4I114|Y1960_ARATH Probable serine/threonine-protein kinase At1g09600 OS=Arabidopsis thaliana GN=At1g09600 PE=3 SV=1//0		MD12G1059800(SPL9)	0.589275	MD17G1080100	sp|Q2KIY1|PXMP2_BOVIN Peroxisomal membrane protein 2 OS=Bos taurus GN=PXMP2 PE=2 SV=3//5.86058e-16
MD02G1197400 (SOC1)	0.438351	MD06G1146700	sp|H2DH17|C7A22_PANGI Cytochrome P450 CYP749A22 OS=Panax ginseng PE=2 SV=1//0		MD12G1059800(SPL9)	0.587644	MD05G1326200	sp|Q8VYN2|VAP42_ARATH Vesicle-associated protein 4-2 OS=Arabidopsis thaliana GN=PVA42 PE=1 SV=1//6.08813e-115
MD02G1197400 (SOC1)	0.437364	MD10G1300600	sp|Q06BH3|SRF1_ARATH Protein STRUBBELIG-RECEPTOR FAMILY 1 OS=Arabidopsis thaliana GN=SRF1 PE=2 SV=2//0		MD12G1059800(SPL9)	0.587446	MD05G1013400	sp|P00333|ADH1_MAIZE Alcohol dehydrogenase 1 OS=Zea mays GN=ADH1 PE=2 SV=1//0
MD02G1197400 (SOC1)	0.436254	MD00G1078100	sp|Q9XID0|FAB1D_ARATH Putative 1-phosphatidylinositol-3-phosphate 5-kinase FAB1D OS=Arabidopsis thaliana GN=FAB1D PE=3 SV=1//0		MD12G1059800(SPL9)	0.58736	MD15G1410300	sp|Q6VN20|RBP10_HUMAN Ran-binding protein 10 OS=Homo sapiens GN=RANBP10 PE=1 SV=1//1.23419e-39
MD02G1197400 (SOC1)	0.435412	MD11G1157800	sp|Q3E7D0|NAT12_ARATH Nucleobase-ascorbate transporter 12 OS=Arabidopsis thaliana GN=NAT12 PE=1 SV=3//0		MD12G1059800(SPL9)	0.5871	MD13G1119600	-//-
MD02G1197400 (SOC1)	0.434759	MD16G1255800	-//-		MD12G1059800(SPL9)	0.587055	MD07G1062200	sp|P04670|URIC1_SOYBN Uricase-2 isozyme 1 OS=Glycine max PE=1 SV=2//5.33902e-173
MD02G1197400 (SOC1)	0.434159	MD16G1279400	sp|Q39639|PLSB_CUCSA Glycerol-3-phosphate acyltransferase, chloroplastic OS=Cucumis sativus PE=2 SV=1//0		MD12G1059800(SPL9)	0.586983	MD04G1175600	sp|Q8GWF1|WRK38_ARATH Probable WRKY transcription factor 38 OS=Arabidopsis thaliana GN=WRKY38 PE=1 SV=1//4.6669e-22
MD02G1197400 (SOC1)	0.433816	MD15G1312400	sp|Q8W486|Y1491_ARATH Uncharacterized protein At1g04910 OS=Arabidopsis thaliana GN=At1g04910 PE=2 SV=1//5.68993e-79		MD12G1059800(SPL9)	0.586901	MD10G1123400	sp|Q9ZNT3|ADF5_ARATH Actin-depolymerizing factor 5 OS=Arabidopsis thaliana GN=ADF5 PE=1 SV=1//4.65983e-72
MD02G1197400 (SOC1)	0.431195	MD05G1019200	sp|Q9FHX2|MFL1_ARATH Protein MITOFERRINLIKE 1, chloroplastic OS=Arabidopsis thaliana GN=MFL1 PE=2 SV=1//4.23327e-175		MD12G1059800(SPL9)	0.585633	MD00G1012300	sp|Q06548|APK1A_ARATH Protein kinase APK1A, chloroplastic OS=Arabidopsis thaliana GN=APK1A PE=2 SV=1//0
MD02G1197400 (SOC1)	0.429781	MD05G1100200	sp|C0LGG8|Y5343_ARATH Probable LRR receptor-like serine/threonine-protein kinase At1g53430 OS=Arabidopsis thaliana GN=At1g53430 PE=1 SV=1//2.34163e-142		MD12G1059800(SPL9)	0.584699	MD15G1156100	sp|Q13231|CHIT1_HUMAN Chitotriosidase-1 OS=Homo sapiens GN=CHIT1 PE=1 SV=1//9.65907e-46
MD02G1197400 (SOC1)	0.429365	MD00G1144400	-//-		MD12G1059800(SPL9)	0.584258	MD13G1237100	sp|Q9C9W0|AB17I_ARATH ABC transporter I family member 17 OS=Arabidopsis thaliana GN=ABCI17 PE=2 SV=1//1.06999e-118
MD02G1197400 (SOC1)	0.42921	MD03G1170700	sp|Q56XE8|HXK4_ARATH Hexokinase-4 OS=Arabidopsis thaliana GN=At3g20040 PE=2 SV=2//0		MD12G1059800(SPL9)	0.583339	MD06G1039000	sp|Q9FUR2|IP5P2_ARATH Type I inositol polyphosphate 5-phosphatase 2 OS=Arabidopsis thaliana GN=IP5P2 PE=1 SV=2//2.13877e-111
MD02G1197400 (SOC1)	0.429194	MD05G1094300	sp|O74503|UAF30_SCHPO Upstream activation factor subunit spp27 OS=Schizosaccharomyces pombe (strain 972 / ATCC 24843) GN=spp27 PE=1 SV=1//5.35312e-11		MD12G1059800(SPL9)	0.582171	MD10G1050100	sp|P42732|RR13_ARATH 30S ribosomal protein S13, chloroplastic OS=Arabidopsis thaliana GN=RPS13 PE=2 SV=1//2.42575e-74
MD02G1197400 (SOC1)	0.428093	MD01G1050500	sp|F4JPR7|PUX8_ARATH Plant UBX domain-containing protein 8 OS=Arabidopsis thaliana GN=PUX8 PE=1 SV=1//4.55339e-69		MD12G1059800(SPL9)	0.580434	MD01G1027200	sp|Q8H1E4|RAP24_ARATH Ethylene-responsive transcription factor RAP2-4 OS=Arabidopsis thaliana GN=RAP2-4 PE=1 SV=1//4.78557e-50
MD02G1197400 (SOC1)	0.427465	MD14G1143200	sp|Q9C884|PMTI_ARATH Probable methyltransferase PMT18 OS=Arabidopsis thaliana GN=At1g33170 PE=2 SV=1//0		MD12G1059800(SPL9)	0.579756	MD02G1056800	sp|Q8S3D1|BH068_ARATH Transcription factor bHLH68 OS=Arabidopsis thaliana GN=BHLH68 PE=2 SV=2//3.8027e-82
MD02G1197400 (SOC1)	0.427399	MD02G1034700	-//-		MD12G1059800(SPL9)	0.579266	MD15G1007000	sp|Q9LN20|P4H3_ARATH Probable prolyl 4-hydroxylase 3 OS=Arabidopsis thaliana GN=P4H3 PE=2 SV=1//7.65668e-145
MD02G1197400 (SOC1)	0.426993	MD15G1078100	sp|Q8W3M4|Y4744_ARATH Uncharacterized protein At4g06744 OS=Arabidopsis thaliana GN=At4g06744 PE=2 SV=1//3.43917e-147		MD12G1059800(SPL9)	0.579262	MD09G1240700	sp|Q9SLC3|ATL41_ARATH E3 ubiquitin-protein ligase ATL41 OS=Arabidopsis thaliana GN=ATL41 PE=1 SV=1//1.06973e-42
MD02G1197400 (SOC1)	0.426556	MD03G1238600	sp|Q945S5|CAX4_ARATH Vacuolar cation/proton exchanger 4 OS=Arabidopsis thaliana GN=CAX4 PE=1 SV=2//6.58093e-06		MD12G1059800(SPL9)	0.578739	MD16G1011800	sp|O49133|GALUR_FRAAN D-galacturonate reductase OS=Fragaria ananassa GN=GALUR PE=1 SV=1//7.15425e-175
MD02G1197400 (SOC1)	0.426125	MD01G1098300	sp|Q9FMK9|PPA29_ARATH Probable inactive purple acid phosphatase 29 OS=Arabidopsis thaliana GN=PAP29 PE=2 SV=1//1.17789e-172		MD12G1059800(SPL9)	0.578502	MD01G1220400	sp|Q9FHH8|COL5_ARATH Zinc finger protein CONSTANS-LIKE 5 OS=Arabidopsis thaliana GN=COL5 PE=2 SV=2//8.91086e-09
MD02G1197400 (SOC1)	0.424458	MD12G1002300	sp|Q6NKW9|E138_ARATH Glucan endo-1,3-beta-glucosidase 8 OS=Arabidopsis thaliana GN=At1g64760 PE=1 SV=2//0		MD12G1059800(SPL9)	0.578486	MD07G1248400	sp|Q40479|ERF2_TOBAC Ethylene-responsive transcription factor 2 OS=Nicotiana tabacum GN=ERF2 PE=2 SV=1//5.18629e-52
MD02G1197400 (SOC1)	0.424395	MD01G1144600	-//-		MD12G1059800(SPL9)	0.577911	MD05G1208700	sp|Q945B6|AOP1L_ARATH Probable 2-oxoglutarate-dependent dioxygenase AOP1.2 OS=Arabidopsis thaliana GN=AOP1.2 PE=2 SV=1//1.72068e-63
MD02G1197400 (SOC1)	0.423968	MD12G1253100	sp|Q9M8Y0|SEC_ARATH Probable UDP-N-acetylglucosamine--peptide N-acetylglucosaminyltransferase SEC OS=Arabidopsis thaliana GN=SEC PE=2 SV=1//0		MD12G1059800(SPL9)	0.574926	MD13G1093600	sp|O80765|PANK1_ARATH Pantothenate kinase 1 OS=Arabidopsis thaliana GN=PANK1 PE=2 SV=2//5.49891e-149
MD02G1197400 (SOC1)	0.42339	MD14G1116300	sp|Q9SZ67|WRK19_ARATH Probable WRKY transcription factor 19 OS=Arabidopsis thaliana GN=WRKY19 PE=2 SV=1//1.24902e-46		MD12G1059800(SPL9)	0.574805	MD14G1150300	sp|Q5BIM2|F214B_BOVIN Protein FAM214B OS=Bos taurus GN=FAM214B PE=2 SV=1//1.49223e-13
MD02G1197400 (SOC1)	0.422695	MD06G1202000	sp|Q9FZ86|PDCB3_ARATH PLASMODESMATA CALLOSE-BINDING PROTEIN 3 OS=Arabidopsis thaliana GN=PDCB3 PE=1 SV=1//2.60397e-35		MD12G1059800(SPL9)	0.571688	MD07G1144100	-//-
MD02G1197400 (SOC1)	0.422213	MD07G1203200	-//-		MD12G1059800(SPL9)	0.571372	MD15G1316800	sp|Q8LGA5|ATL31_ARATH E3 ubiquitin-protein ligase ATL31 OS=Arabidopsis thaliana GN=ATL31 PE=1 SV=2//2.14441e-57
MD02G1197400 (SOC1)	0.421464	MD08G1057500	-//-		MD12G1059800(SPL9)	0.570733	MD06G1039100	sp|Q9FUR2|IP5P2_ARATH Type I inositol polyphosphate 5-phosphatase 2 OS=Arabidopsis thaliana GN=IP5P2 PE=1 SV=2//1.70116e-33
MD02G1197400 (SOC1)	0.42136	MD16G1238400	-//-		MD12G1059800(SPL9)	0.569789	MD12G1062300	sp|Q8C1A9|CD029_MOUSE Uncharacterized protein C4orf29 homolog OS=Mus musculus PE=2 SV=1//6.79534e-29
MD02G1197400 (SOC1)	0.421319	MD07G1081000	-//-		MD12G1059800(SPL9)	0.569199	MD05G1110800	sp|Q9ZQR4|Y2452_ARATH DUF21 domain-containing protein At2g14520 OS=Arabidopsis thaliana GN=CBSDUF3 PE=2 SV=2//0
MD02G1197400 (SOC1)	0.421176	MD13G1205600	sp|P93829|PRA1D_ARATH PRA1 family protein D OS=Arabidopsis thaliana GN=PRA1D PE=1 SV=1//2.59635e-23		MD12G1059800(SPL9)	0.568435	MD13G1068700	sp|P18160|SPLA_DICDI Dual specificity protein kinase splA OS=Dictyostelium discoideum GN=splA PE=1 SV=3//6.71069e-31
MD02G1197400 (SOC1)	0.420114	MD07G1008900	sp|O22342|ADT1_GOSHI ADP,ATP carrier protein 1, mitochondrial OS=Gossypium hirsutum GN=ANT1 PE=2 SV=1//0		MD12G1059800(SPL9)	0.567104	MD02G1028000	sp|Q8LGE3|ARP6_ARATH Actin-related protein 6 OS=Arabidopsis thaliana GN=ARP6 PE=1 SV=1//0
MD02G1197400 (SOC1)	0.420056	MD14G1184700	sp|Q6Z808|RAC3_ORYSJ Rac-like GTP-binding protein 3 OS=Oryza sativa subsp. japonica GN=RAC3 PE=2 SV=1//3.0178e-125		MD12G1059800(SPL9)	0.567007	MD11G1285000	sp|Q75HV0|CCP31_ORYSJ Cyclin-P3-1 OS=Oryza sativa subsp. japonica GN=CYCP3-1 PE=3 SV=1//2.24886e-73
MD02G1197400 (SOC1)	0.419271	MD16G1040800	sp|Q9LK95|MYB21_ARATH Transcription factor MYB21 OS=Arabidopsis thaliana GN=MYB21 PE=1 SV=1//5.39564e-60		MD12G1059800(SPL9)	0.566894	MD08G1088800	-//-
MD02G1197400 (SOC1)	0.418502	MD15G1116100	sp|Q84MB2|TIF8_ARATH Protein TIFY 8 OS=Arabidopsis thaliana GN=TIFY8 PE=1 SV=1//7.92362e-43		MD12G1059800(SPL9)	0.566798	MD02G1140100	sp|P42759|ERD10_ARATH Dehydrin ERD10 OS=Arabidopsis thaliana GN=ERD10 PE=1 SV=1//1.03149e-06
MD02G1197400 (SOC1)	0.417768	MD15G1395200	-//-		MD12G1059800(SPL9)	0.566483	MD09G1193000	sp|Q9SJ52|YLS9_ARATH Protein YLS9 OS=Arabidopsis thaliana GN=YLS9 PE=2 SV=1//5.00989e-07
MD02G1197400 (SOC1)	0.417469	MD15G1048900	sp|Q84RK2|FAP2_ARATH Fatty-acid-binding protein 2 OS=Arabidopsis thaliana GN=FAP2 PE=2 SV=2//1.09835e-126		MD12G1059800(SPL9)	0.566388	MD13G1241000	sp|Q9SZR1|ACA10_ARATH Calcium-transporting ATPase 10, plasma membrane-type OS=Arabidopsis thaliana GN=ACA10 PE=1 SV=2//0
MD02G1197400 (SOC1)	0.417398	MD02G1113800	sp|P38355|YB8B_YEAST Uncharacterized transporter YBR287W OS=Saccharomyces cerevisiae (strain ATCC 204508 / S288c) GN=YBR287W PE=1 SV=1//1.98786e-13		MD12G1059800(SPL9)	0.566047	MD16G1078900	sp|O64511|TLOV1_ARATH Protein TWIN LOV 1 OS=Arabidopsis thaliana GN=TLP1 PE=1 SV=2//4.35915e-154
MD02G1197400 (SOC1)	0.416974	MD05G1206800	sp|Q9FPS9|UBP15_ARATH Ubiquitin carboxyl-terminal hydrolase 15 OS=Arabidopsis thaliana GN=UBP15 PE=2 SV=2//0		MD12G1059800(SPL9)	0.565742	MD10G1111000	sp|O22822|U74F2_ARATH UDP-glycosyltransferase 74F2 OS=Arabidopsis thaliana GN=UGT74F2 PE=1 SV=1//2.74632e-150
MD02G1197400 (SOC1)	0.416649	MD17G1226500	-//-		MD12G1059800(SPL9)	0.564418	MD11G1095900	sp|Q9LTH4|PCLL_ARATH Transcription factor BOA OS=Arabidopsis thaliana GN=BOA PE=2 SV=1//1.10565e-71
MD02G1197400 (SOC1)	0.416151	MD11G1023100	sp|O24370|LOX21_SOLTU Linoleate 13S-lipoxygenase 2-1, chloroplastic OS=Solanum tuberosum GN=LOX2.1 PE=1 SV=1//0		MD12G1059800(SPL9)	0.564407	MD10G1091900	sp|Q9SMM9|CXE13_ARATH Probable carboxylesterase 13 OS=Arabidopsis thaliana GN=CXE13 PE=1 SV=1//9.1669e-98
MD02G1197400 (SOC1)	0.415538	MD04G1154500	sp|Q8W4I7|CDPKD_ARATH Calcium-dependent protein kinase 13 OS=Arabidopsis thaliana GN=CPK13 PE=1 SV=2//0		MD12G1059800(SPL9)	0.563576	MD15G1373500	sp|Q9M9F0|VQ9_ARATH VQ motif-containing protein 9 OS=Arabidopsis thaliana GN=VQ9 PE=1 SV=1//9.46235e-36
MD02G1197400 (SOC1)	0.415529	MD01G1214300	sp|P35133|UBC10_ARATH Ubiquitin-conjugating enzyme E2 10 OS=Arabidopsis thaliana GN=UBC10 PE=1 SV=1//3.29791e-101		MD12G1059800(SPL9)	0.562746	MD13G1071600	sp|P80022|RNLE_SOLLC Extracellular ribonuclease LE OS=Solanum lycopersicum PE=1 SV=2//1.06196e-109
MD02G1197400 (SOC1)	0.415367	MD15G1334400	sp|P73627|Y1770_SYNY3 Uncharacterized protein sll1770 OS=Synechocystis sp. (strain PCC 6803 / Kazusa) GN=sll1770 PE=3 SV=1//3.62695e-162		MD12G1059800(SPL9)	0.56273	MD03G1219800	-//-
MD02G1197400 (SOC1)	0.41527	MD15G1049300	sp|Q42371|ERECT_ARATH LRR receptor-like serine/threonine-protein kinase ERECTA OS=Arabidopsis thaliana GN=ERECTA PE=1 SV=1//0		MD12G1059800(SPL9)	0.561895	MD12G1144800	-//-
MD02G1197400 (SOC1)	0.41523	MD11G1213700	sp|O22040|ANP1_ARATH Mitogen-activated protein kinase kinase kinase ANP1 OS=Arabidopsis thaliana GN=ANP1 PE=1 SV=2//1.38988e-51		MD12G1059800(SPL9)	0.560783	MD15G1420600	-//-
MD02G1197400 (SOC1)	0.415136	MD12G1066700	sp|Q8LG50|LPAT2_ARATH 1-acyl-sn-glycerol-3-phosphate acyltransferase 2 OS=Arabidopsis thaliana GN=LPAT2 PE=1 SV=2//0		MD12G1059800(SPL9)	0.559947	MD02G1212800	sp|F4HVW5|VAD1_ARATH Protein VASCULAR ASSOCIATED DEATH 1, chloroplastic OS=Arabidopsis thaliana GN=VAD1 PE=1 SV=1//1.58816e-160
MD02G1197400 (SOC1)	0.414435	MD11G1275800	sp|Q93XX4|C2D61_ARATH C2 domain-containing protein At1g53590 OS=Arabidopsis thaliana GN=NTMC2T6.1 PE=1 SV=2//0		MD12G1059800(SPL9)	0.559642	MD05G1204800	sp|B8AJT9|MRS2I_ORYSI Magnesium transporter MRS2-I OS=Oryza sativa subsp. indica GN=MRS2-I PE=3 SV=1//6.52657e-163
MD02G1197400 (SOC1)	0.41373	MD16G1173300	sp|Q8VY89|APC7_ARATH Anaphase-promoting complex subunit 7 OS=Arabidopsis thaliana GN=APC7 PE=2 SV=1//0		MD12G1059800(SPL9)	0.559596	MD07G1299900	sp|Q06942|FL3H_MALDO Naringenin,2-oxoglutarate 3-dioxygenase OS=Malus domestica PE=2 SV=1//1.45341e-67
MD02G1197400 (SOC1)	0.413404	MD10G1321600	sp|Q43846|SSY3_SOLTU Soluble starch synthase 3, chloroplastic/amyloplastic OS=Solanum tuberosum GN=SS3 PE=1 SV=1//1.10629e-06		MD12G1059800(SPL9)	0.558889	MD02G1273300	sp|Q6DJ13|ZN830_XENTR Zinc finger protein 830 OS=Xenopus tropicalis GN=znf830 PE=2 SV=1//1.03921e-06
MD02G1197400 (SOC1)	0.413068	MD11G1011100	sp|O64864|YLS3_ARATH Protein YLS3 OS=Arabidopsis thaliana GN=YLS3 PE=2 SV=1//2.48467e-35		MD12G1059800(SPL9)	0.558657	MD15G1295100	sp|O64815|HLS1L_ARATH Probable N-acetyltransferase HLS1-like OS=Arabidopsis thaliana GN=At2g23060 PE=2 SV=1//0
MD02G1197400 (SOC1)	0.412574	MD15G1238500	sp|Q9LX20|ASPL1_ARATH Aspartic proteinase-like protein 1 OS=Arabidopsis thaliana GN=At5g10080 PE=1 SV=1//1.18209e-82		MD12G1059800(SPL9)	0.558033	MD11G1172700	sp|Q9FV71|E2FB_ARATH Transcription factor E2FB OS=Arabidopsis thaliana GN=E2FB PE=1 SV=1//8.36362e-146
MD02G1197400 (SOC1)	0.412448	MD16G1090600	-//-		MD12G1059800(SPL9)	0.557919	MD08G1240600	sp|C6TBN2|AKR1_SOYBN Probable aldo-keto reductase 1 OS=Glycine max GN=AKR1 PE=2 SV=1//3.10661e-171
MD02G1197400 (SOC1)	0.411953	MD05G1316300	sp|C0LGH3|Y5614_ARATH Probable LRR receptor-like serine/threonine-protein kinase At1g56140 OS=Arabidopsis thaliana GN=At1g56140 PE=2 SV=2//1.3593e-98		MD12G1059800(SPL9)	0.557773	MD11G1133100	sp|Q944L3|IDD9_ARATH Protein indeterminate-domain 9 OS=Arabidopsis thaliana GN=IDD9 PE=2 SV=1//1.31076e-96
MD02G1197400 (SOC1)	0.411883	MD16G1140100	sp|Q91YT7|YTHD2_MOUSE YTH domain-containing family protein 2 OS=Mus musculus GN=Ythdf2 PE=2 SV=1//6.53891e-56		MD12G1059800(SPL9)	0.557055	MD06G1122600	sp|Q9SN27|ATL59_ARATH E3 ubiquitin-protein ligase ATL59 OS=Arabidopsis thaliana GN=ATL59 PE=1 SV=1//3.08812e-10
MD02G1197400 (SOC1)	0.411579	MD13G1132800	sp|Q52K88|NUD13_ARATH Nudix hydrolase 13, mitochondrial OS=Arabidopsis thaliana GN=NUDT13 PE=1 SV=1//8.70949e-67		MD12G1059800(SPL9)	0.556636	MD04G1154400	sp|Q39224|SRG1_ARATH Protein SRG1 OS=Arabidopsis thaliana GN=SRG1 PE=2 SV=1//1.67386e-72
MD02G1197400 (SOC1)	0.410995	MD13G1104700	sp|P54583|GUN1_ACIC1 Endoglucanase E1 OS=Acidothermus cellulolyticus (strain ATCC 43068 / 11B) GN=Acel_0614 PE=1 SV=1//1.38853e-09		MD12G1059800(SPL9)	0.55648	MD15G1170000	sp|P29602|CPC_CUCSA Cucumber peeling cupredoxin OS=Cucumis sativus PE=1 SV=3//3.46182e-22
MD02G1197400 (SOC1)	0.409912	MD05G1298800	sp|Q9SN43|CIPKC_ARATH CBL-interacting serine/threonine-protein kinase 12 OS=Arabidopsis thaliana GN=CIPK12 PE=1 SV=1//0		MD12G1059800(SPL9)	0.555219	MD13G1082000	sp|Q9FUS8|GSTUH_ARATH Glutathione S-transferase U17 OS=Arabidopsis thaliana GN=GSTU17 PE=2 SV=1//4.73707e-102
MD02G1197400 (SOC1)	0.409276	MD12G1168300	sp|Q9SDW0|TGT3A_ARATH Trihelix transcription factor GT-3a OS=Arabidopsis thaliana GN=GT-3A PE=1 SV=1//4.16655e-50		MD12G1059800(SPL9)	0.554933	MD06G1147500	sp|Q84P23|4CLL9_ARATH 4-coumarate--CoA ligase-like 9 OS=Arabidopsis thaliana GN=4CLL9 PE=1 SV=2//0
MD02G1197400 (SOC1)	0.409155	MD00G1189000	-//-		MD12G1059800(SPL9)	0.554661	MD11G1081100	sp|Q9LFB8|PTR5_ARATH Protein NRT1/ PTR FAMILY 8.2 OS=Arabidopsis thaliana GN=NPF8.2 PE=2 SV=1//0
MD02G1197400 (SOC1)	0.408367	MD15G1150600	sp|Q93ZT6|IF4G1_ARATH Eukaryotic translation initiation factor isoform 4G-1 OS=Arabidopsis thaliana GN=EIF(ISO)4G1 PE=1 SV=1//0		MD12G1059800(SPL9)	0.553428	MD02G1140600	sp|P24068|OCS1_MAIZE Ocs element-binding factor 1 OS=Zea mays GN=OBF1 PE=2 SV=2//4.78613e-19
MD02G1197400 (SOC1)	0.408144	MD16G1014800	sp|Q39263|ZFP4_ARATH Zinc finger protein 4 OS=Arabidopsis thaliana GN=ZFP4 PE=2 SV=2//7.37145e-40		MD12G1059800(SPL9)	0.55295	MD02G1179600	-//-
MD02G1197400 (SOC1)	0.408136	MD10G1208000	sp|Q9LW83|CE101_ARATH G-type lectin S-receptor-like serine/threonine-protein kinase CES101 OS=Arabidopsis thaliana GN=CES101 PE=2 SV=2//1.01989e-161		MD12G1059800(SPL9)	0.552785	MD07G1183100	sp|Q9LHJ9|P2C38_ARATH Probable protein phosphatase 2C 38 OS=Arabidopsis thaliana GN=At3g12620 PE=2 SV=1//0
MD02G1197400 (SOC1)	0.407998	MD04G1244000	-//-		MD12G1059800(SPL9)	0.552329	MD06G1054100	sp|Q2V9B0|MY1R1_SOLTU Transcription factor MYB1R1 OS=Solanum tuberosum PE=2 SV=1//5.35647e-32
MD02G1197400 (SOC1)	0.407858	MD02G1319800	-//-		MD12G1059800(SPL9)	0.552143	MD13G1063300	sp|Q9FZ86|PDCB3_ARATH PLASMODESMATA CALLOSE-BINDING PROTEIN 3 OS=Arabidopsis thaliana GN=PDCB3 PE=1 SV=1//2.42512e-30
MD02G1197400 (SOC1)	0.407829	MD17G1183700	sp|F4IB81|LYK3_ARATH LysM domain receptor-like kinase 3 OS=Arabidopsis thaliana GN=LYK3 PE=2 SV=1//0		MD12G1059800(SPL9)	0.552066	MD00G1040600	sp|Q9GZT6|CC90B_HUMAN Coiled-coil domain-containing protein 90B, mitochondrial OS=Homo sapiens GN=CCDC90B PE=1 SV=2//2.78975e-20
MD02G1197400 (SOC1)	0.407412	MD03G1242000	sp|Q02909|CAPP1_SOYBN Phosphoenolpyruvate carboxylase, housekeeping isozyme OS=Glycine max GN=PPC16 PE=2 SV=1//0		MD12G1059800(SPL9)	0.55205	MD04G1160100	sp|Q9M040|PDC4_ARATH Pyruvate decarboxylase 4 OS=Arabidopsis thaliana GN=PDC4 PE=2 SV=1//0
MD02G1197400 (SOC1)	0.407256	MD14G1022200	sp|Q9ZW88|FBL34_ARATH F-box/LRR-repeat protein At1g67190 OS=Arabidopsis thaliana GN=At1g67190 PE=2 SV=1//0		MD12G1059800(SPL9)	0.551577	MD02G1315300	-//-
MD02G1197400 (SOC1)	0.407248	MD17G1062200	sp|Q9SCZ4|FERON_ARATH Receptor-like protein kinase FERONIA OS=Arabidopsis thaliana GN=FER PE=1 SV=1//0		MD12G1059800(SPL9)	0.551349	MD04G1170900	sp|P22195|PER1_ARAHY Cationic peroxidase 1 OS=Arachis hypogaea GN=PNC1 PE=1 SV=2//3.64941e-164
MD02G1197400 (SOC1)	0.406966	MD17G1037600	-//-		MD12G1059800(SPL9)	0.551147	MD15G1384100	sp|Q9LTA2|AHL17_ARATH AT-hook motif nuclear-localized protein 17 OS=Arabidopsis thaliana GN=AHL17 PE=2 SV=1//6.05512e-84
MD02G1197400 (SOC1)	0.406893	MD09G1045300	-//-		MD12G1059800(SPL9)	0.550758	MD00G1030500	sp|P38222|RKM3_YEAST Ribosomal lysine N-methyltransferase 3 OS=Saccharomyces cerevisiae (strain ATCC 204508 / S288c) GN=RKM3 PE=1 SV=1//3.32204e-06
MD02G1197400 (SOC1)	0.406709	MD13G1075000	sp|P52551|MYBB_XENLA Myb-related protein B OS=Xenopus laevis GN=mybl2 PE=2 SV=2//2.80593e-24		MD12G1059800(SPL9)	0.549426	MD05G1024400	sp|Q39117|TGT2_ARATH Trihelix transcription factor GT-2 OS=Arabidopsis thaliana GN=GT-2 PE=2 SV=1//1.08411e-14
MD02G1197400 (SOC1)	0.406225	MD04G1202100	-//-		MD12G1059800(SPL9)	0.548948	MD15G1325300	-//-
MD02G1197400 (SOC1)	0.405773	MD06G1117300	sp|Q6N075|MFSD5_HUMAN Molybdate-anion transporter OS=Homo sapiens GN=MFSD5 PE=1 SV=2//1.18915e-64		MD12G1059800(SPL9)	0.54893	MD10G1032000	sp|Q9FGF8|ABR1_ARATH Ethylene-responsive transcription factor ABR1 OS=Arabidopsis thaliana GN=ABR1 PE=2 SV=1//2.56424e-14
MD02G1197400 (SOC1)	0.405181	MD09G1034900	sp|Q2MHE4|HT1_ARATH Serine/threonine-protein kinase HT1 OS=Arabidopsis thaliana GN=HT1 PE=1 SV=1//1.25521e-62		MD12G1059800(SPL9)	0.548176	MD12G1018800	sp|P17784|ALF_ORYSJ Fructose-bisphosphate aldolase cytoplasmic isozyme OS=Oryza sativa subsp. japonica GN=FBA PE=1 SV=2//0
MD02G1197400 (SOC1)	0.404831	MD02G1182500	sp|Q66GP0|Y5738_ARATH BTB/POZ domain-containing protein At5g67385 OS=Arabidopsis thaliana GN=At5g67385 PE=1 SV=2//0		MD12G1059800(SPL9)	0.547873	MD09G1175900	-//-
MD02G1197400 (SOC1)	0.40425	MD00G1104000	sp|Q9C8F1|IF5Y_ARATH Probable eukaryotic translation initiation factor 5-1 OS=Arabidopsis thaliana GN=At1g36730 PE=2 SV=1//0		MD12G1059800(SPL9)	0.547359	MD02G1008400	sp|O65554|CIPK6_ARATH CBL-interacting serine/threonine-protein kinase 6 OS=Arabidopsis thaliana GN=CIPK6 PE=1 SV=1//1.4935e-27
MD02G1197400 (SOC1)	0.404215	MD17G1223300	sp|Q9S9N6|PNSB1_ARATH Photosynthetic NDH subunit of subcomplex B 1, chloroplastic OS=Arabidopsis thaliana GN=PNSB1 PE=2 SV=1//0		MD12G1059800(SPL9)	0.546255	MD01G1225700	sp|Q9P6Q3|BCS1_SCHPO Probable mitochondrial chaperone bcs1 OS=Schizosaccharomyces pombe (strain 972 / ATCC 24843) GN=SPAC644.07 PE=2 SV=1//1.33324e-26
MD02G1197400 (SOC1)	0.403157	MD14G1092700	sp|P62201|CALM_LILLO Calmodulin OS=Lilium longiflorum PE=2 SV=2//4.38193e-102		MD12G1059800(SPL9)	0.545983	MD02G1047000	sp|Q940B8|KIN13_ARATH Kinesin-13A OS=Arabidopsis thaliana GN=KINESIN-13A PE=1 SV=1//0
MD02G1197400 (SOC1)	0.403031	MD14G1027500	sp|Q9FMR1|RGAP1_ARATH Rho GTPase-activating protein 1 OS=Arabidopsis thaliana GN=ROPGAP1 PE=2 SV=1//1.6072e-152		MD12G1059800(SPL9)	0.544588	MD02G1067400	-//-
MD02G1197400 (SOC1)	0.402747	MD15G1243500	sp|Q9SXL4|AHK1_ARATH Histidine kinase 1 OS=Arabidopsis thaliana GN=AHK1 PE=1 SV=2//0		MD12G1059800(SPL9)	0.544362	MD12G1197300	sp|O82462|SYEC_ARATH Glutamate--tRNA ligase, cytoplasmic OS=Arabidopsis thaliana GN=At5g26707 PE=1 SV=1//0
MD02G1197400 (SOC1)	0.402654	MD13G1242900	sp|O64481|SBT25_ARATH Subtilisin-like protease SBT2.5 OS=Arabidopsis thaliana GN=SBT2.5 PE=2 SV=1//0		MD12G1059800(SPL9)	0.544266	MD02G1161300	sp|Q8RWH9|NUP58_ARATH Nuclear pore complex protein NUP58 OS=Arabidopsis thaliana GN=NUP58 PE=1 SV=1//5.51156e-151
MD02G1197400 (SOC1)	0.401836	MD09G1036000	-//-		MD12G1059800(SPL9)	0.542713	MD07G1143900	sp|Q40784|AAPC_CENCI Putative glucose-6-phosphate 1-epimerase OS=Cenchrus ciliaris PE=2 SV=1//6.061e-104
MD02G1197400 (SOC1)	0.401044	MD10G1323700	sp|P54260|GCST_SOLTU Aminomethyltransferase, mitochondrial OS=Solanum tuberosum GN=GDCST PE=2 SV=1//0		MD12G1059800(SPL9)	0.541852	MD14G1226200	-//-
MD02G1197400 (SOC1)	0.400951	MD05G1026700	-//-		MD12G1059800(SPL9)	0.541522	MD02G1074400	-//-
MD02G1197400 (SOC1)	0.400609	MD10G1134700	-//-		MD12G1059800(SPL9)	0.541232	MD15G1373300	sp|Q9LXG9|PCO1_ARATH Plant cysteine oxidase 1 OS=Arabidopsis thaliana GN=PCO1 PE=1 SV=1//6.09318e-51
MD02G1197400 (SOC1)	0.400415	MD10G1064900	sp|P53800|FDFT_NICBE Squalene synthase OS=Nicotiana benthamiana PE=2 SV=1//0		MD12G1059800(SPL9)	0.539205	MD15G1129400	sp|B1H2N3|MICU1_XENTR Calcium uptake protein 1, mitochondrial OS=Xenopus tropicalis GN=micu1 PE=2 SV=2//8.14077e-46
MD02G1197400 (SOC1)	0.400185	MD15G1294800	sp|Q50228|FMDA_METME Formamidase OS=Methylophilus methylotrophus GN=fmdA PE=1 SV=1//2.86374e-136		MD12G1059800(SPL9)	0.538465	MD01G1076500	sp|Q6I581|GH35_ORYSJ Probable indole-3-acetic acid-amido synthetase GH3.5 OS=Oryza sativa subsp. japonica GN=GH3.5 PE=2 SV=1//0
MD02G1197400 (SOC1)	0.399946	MD09G1123600	sp|Q9SJ41|C3H18_ARATH Zinc finger CCCH domain-containing protein 18 OS=Arabidopsis thaliana GN=At2g05160 PE=2 SV=1//2.93253e-171		MD12G1059800(SPL9)	0.538306	MD03G1277700	sp|Q96PM5|ZN363_HUMAN RING finger and CHY zinc finger domain-containing protein 1 OS=Homo sapiens GN=RCHY1 PE=1 SV=1//2.44848e-66
MD02G1197400 (SOC1)	0.399801	MD10G1170600	sp|Q8GZM7|PIF1_ARATH Transcription factor PIF1 OS=Arabidopsis thaliana GN=PIF1 PE=1 SV=1//1.13335e-62		MD12G1059800(SPL9)	0.538028	MD11G1227200	sp|Q6NRZ1|UH1BL_XENLA UHRF1-binding protein 1-like OS=Xenopus laevis GN=uhrf1bp1l PE=2 SV=1//7.8081e-07
MD02G1197400 (SOC1)	0.399543	MD02G1017800	sp|F4I9E1|NFD4_ARATH Protein NUCLEAR FUSION DEFECTIVE 4 OS=Arabidopsis thaliana GN=NFD4 PE=3 SV=1//1.99939e-11		MD12G1059800(SPL9)	0.536634	MD09G1113100	sp|O48766|GUN11_ARATH Endoglucanase 11 OS=Arabidopsis thaliana GN=At2g32990 PE=2 SV=1//0
MD02G1197400 (SOC1)	0.399316	MD09G1054200	sp|P55217|CGS1_ARATH Cystathionine gamma-synthase 1, chloroplastic OS=Arabidopsis thaliana GN=CGS1 PE=1 SV=3//2.29043e-15		MD12G1059800(SPL9)	0.536099	MD15G1082400	sp|Q6PBN4|CQ10X_DANRE Coenzyme Q-binding protein COQ10 homolog, mitochondrial OS=Danio rerio GN=zgc:73324 PE=2 SV=2//1.15501e-25
MD02G1197400 (SOC1)	0.399237	MD04G1176100	sp|Q39030|KPK2_ARATH Serine/threonine-protein kinase AtPK2/AtPK19 OS=Arabidopsis thaliana GN=ATPK2 PE=1 SV=2//0		MD12G1059800(SPL9)	0.53529	MD10G1340100	sp|P49351|FPPS1_LUPAL Farnesyl pyrophosphate synthase 1 OS=Lupinus albus GN=FPS1 PE=2 SV=1//0
MD02G1197400 (SOC1)	0.399108	MD10G1230400	sp|O64769|POT11_ARATH Potassium transporter 11 OS=Arabidopsis thaliana GN=POT11 PE=2 SV=1//0		MD12G1059800(SPL9)	0.533859	MD00G1105000	sp|P17407|21KD_DAUCA 21 kDa protein OS=Daucus carota PE=2 SV=1//9.46355e-73
MD02G1197400 (SOC1)	0.398095	MD16G1177200	sp|O78328|DXS_CAPAN Probable 1-deoxy-D-xylulose-5-phosphate synthase, chloroplastic OS=Capsicum annuum GN=TKT2 PE=2 SV=1//0		MD12G1059800(SPL9)	0.533704	MD06G1134000	sp|Q5BIM2|F214B_BOVIN Protein FAM214B OS=Bos taurus GN=FAM214B PE=2 SV=1//1.59806e-13
MD02G1197400 (SOC1)	0.398042	MD01G1177000	sp|Q40479|ERF2_TOBAC Ethylene-responsive transcription factor 2 OS=Nicotiana tabacum GN=ERF2 PE=2 SV=1//3.62802e-51		MD12G1059800(SPL9)	0.533073	MD02G1124400	sp|Q9LX20|ASPL1_ARATH Aspartic proteinase-like protein 1 OS=Arabidopsis thaliana GN=At5g10080 PE=1 SV=1//8.41126e-78
MD02G1197400 (SOC1)	0.397673	MD05G1314700	sp|Q6IV56|RN141_DANRE RING finger protein 141 OS=Danio rerio GN=rnf141 PE=2 SV=2//1.79254e-07		MD12G1059800(SPL9)	0.532601	MD17G1002600	sp|Q9SGA0|ACR6_ARATH ACT domain-containing protein ACR6 OS=Arabidopsis thaliana GN=ACR6 PE=2 SV=1//0
MD02G1197400 (SOC1)	0.397543	MD10G1193900	sp|Q9FPS9|UBP15_ARATH Ubiquitin carboxyl-terminal hydrolase 15 OS=Arabidopsis thaliana GN=UBP15 PE=2 SV=2//1.08282e-16		MD12G1059800(SPL9)	0.532349	MD12G1173200	sp|O82647|PDC1_ARATH Pyruvate decarboxylase 1 OS=Arabidopsis thaliana GN=PDC1 PE=2 SV=1//0
MD02G1197400 (SOC1)	0.397107	MD04G1227500	sp|F4HXQ7|MYOB1_ARATH Myosin-binding protein 1 OS=Arabidopsis thaliana GN=MYOB1 PE=1 SV=1//1.89548e-42		MD12G1059800(SPL9)	0.532287	MD05G1002800	sp|Q8CFE4|SCYL2_MOUSE SCY1-like protein 2 OS=Mus musculus GN=Scyl2 PE=1 SV=1//6.28305e-86
MD02G1197400 (SOC1)	0.397096	MD15G1042700	sp|Q9LEW0|UBP22_ARATH Ubiquitin carboxyl-terminal hydrolase 22 OS=Arabidopsis thaliana GN=UBP22 PE=2 SV=1//0		MD12G1059800(SPL9)	0.532024	MD01G1016100	sp|Q70II3|EF110_ARATH Ethylene-responsive transcription factor ERF110 OS=Arabidopsis thaliana GN=ERF110 PE=2 SV=2//4.8501e-27
MD02G1197400 (SOC1)	0.39691	MD03G1189900	sp|Q6NKU9|TI223_ARATH Mitochondrial import inner membrane translocase subunit TIM22-3 OS=Arabidopsis thaliana GN=TIM22-3 PE=2 SV=1//8.22684e-69		MD12G1059800(SPL9)	0.531564	MD11G1062500	sp|O64732|U87A1_ARATH UDP-glycosyltransferase 87A1 OS=Arabidopsis thaliana GN=UGT87A1 PE=2 SV=1//5.92289e-45
MD02G1197400 (SOC1)	0.396873	MD05G1358600	sp|Q8LG88|TDT_ARATH Tonoplast dicarboxylate transporter OS=Arabidopsis thaliana GN=TDT PE=2 SV=2//0		MD12G1059800(SPL9)	0.531497	MD17G1096000	sp|P87027|SPG1_SCHPO Septum-promoting GTP-binding protein 1 OS=Schizosaccharomyces pombe (strain 972 / ATCC 24843) GN=spg1 PE=1 SV=1//2.391e-52
MD02G1197400 (SOC1)	0.396153	MD04G1154600	sp|Q9SDW0|TGT3A_ARATH Trihelix transcription factor GT-3a OS=Arabidopsis thaliana GN=GT-3A PE=1 SV=1//3.63929e-49		MD12G1059800(SPL9)	0.531223	MD07G1087100	sp|Q6K7H2|KCY4_ORYSJ Probable UMP/CMP kinase 4 OS=Oryza sativa subsp. japonica GN=Os02g0778400 PE=2 SV=1//5.22269e-102
MD02G1197400 (SOC1)	0.396058	MD09G1049400	sp|Q9LJX0|AB19B_ARATH ABC transporter B family member 19 OS=Arabidopsis thaliana GN=ABCB19 PE=1 SV=1//0		MD12G1059800(SPL9)	0.52993	MD07G1164800	sp|Q9FMK9|PPA29_ARATH Probable inactive purple acid phosphatase 29 OS=Arabidopsis thaliana GN=PAP29 PE=2 SV=1//2.12885e-176
MD02G1197400 (SOC1)	0.395434	MD06G1228900	sp|Q9LVI4|TIF6B_ARATH Protein TIFY 6B OS=Arabidopsis thaliana GN=TIFY6B PE=1 SV=1//5.71851e-54		MD12G1059800(SPL9)	0.529081	MD17G1139800	-//-
MD02G1197400 (SOC1)	0.395347	MD15G1284500	sp|O81360|ABA2_PRUAR Zeaxanthin epoxidase, chloroplastic OS=Prunus armeniaca PE=2 SV=1//0		MD12G1059800(SPL9)	0.528429	MD11G1076200	sp|O82383|U71D1_ARATH UDP-glycosyltransferase 71D1 OS=Arabidopsis thaliana GN=UGT71D1 PE=2 SV=1//2.39521e-155
MD02G1197400 (SOC1)	0.395043	MD01G1173400	-//-		MD12G1059800(SPL9)	0.528413	MD00G1007600	sp|Q9URW6|YIE2_SCHPO SH3 domain-containing protein PJ696.02 OS=Schizosaccharomyces pombe (strain 972 / ATCC 24843) GN=SPAPJ696.02 PE=1 SV=1//1.50387e-29
MD02G1197400 (SOC1)	0.395031	MD10G1025900	-//-		MD12G1059800(SPL9)	0.526785	MD14G1221200	-//-
MD02G1197400 (SOC1)	0.394891	MD10G1321200	sp|Q9SB81|PER42_ARATH Peroxidase 42 OS=Arabidopsis thaliana GN=PER42 PE=1 SV=2//0		MD12G1059800(SPL9)	0.526747	MD08G1164600	sp|Q8RY99|RECAM_ARATH DNA repair protein recA homolog 2, mitochondrial OS=Arabidopsis thaliana GN=At3g10140 PE=2 SV=1//8.92917e-129
MD02G1197400 (SOC1)	0.394354	MD12G1142500	sp|O80931|AS1_ARATH Transcription factor AS1 OS=Arabidopsis thaliana GN=AS1 PE=1 SV=1//2.43709e-121		MD12G1059800(SPL9)	0.526719	MD10G1325700	sp|Q9SSE9|JMJ25_ARATH Lysine-specific demethylase JMJ25 OS=Arabidopsis thaliana GN=JMJ25 PE=1 SV=1//1.61846e-28
MD02G1197400 (SOC1)	0.393714	MD12G1027300	sp|Q9FMR1|RGAP1_ARATH Rho GTPase-activating protein 1 OS=Arabidopsis thaliana GN=ROPGAP1 PE=2 SV=1//1.72922e-154		MD12G1059800(SPL9)	0.525926	MD11G1222400	-//-
MD02G1197400 (SOC1)	0.393254	MD05G1234000	sp|Q42961|PGKH_TOBAC Phosphoglycerate kinase, chloroplastic OS=Nicotiana tabacum PE=2 SV=1//0		MD12G1059800(SPL9)	0.525882	MD03G1001700	sp|Q42954|KPYC_TOBAC Pyruvate kinase, cytosolic isozyme OS=Nicotiana tabacum PE=2 SV=1//0
MD02G1197400 (SOC1)	0.392906	MD05G1076000	sp|Q0WW84|RB47B_ARATH Polyadenylate-binding protein RBP47B OS=Arabidopsis thaliana GN=RBP47B PE=2 SV=1//2.37773e-151		MD12G1059800(SPL9)	0.524928	MD10G1014500	sp|P25141|ADH1_PETHY Alcohol dehydrogenase 1 OS=Petunia hybrida GN=ADH1 PE=3 SV=1//0
MD02G1197400 (SOC1)	0.39231	MD11G1277500	sp|P23525|IN37_SPIOL 2-methyl-6-phytyl-1,4-hydroquinone methyltransferase, chloroplastic OS=Spinacia oleracea PE=1 SV=1//1.76588e-179		MD12G1059800(SPL9)	0.523762	MD04G1010000	sp|Q9ZPE4|FBW2_ARATH F-box protein FBW2 OS=Arabidopsis thaliana GN=FBW2 PE=1 SV=1//1.01835e-14
MD02G1197400 (SOC1)	0.39135	MD06G1012900	sp|Q6DBP4|PAE8_ARATH Pectin acetylesterase 8 OS=Arabidopsis thaliana GN=PAE8 PE=2 SV=1//0		MD12G1059800(SPL9)	0.522428	MD08G1183800	sp|Q6EVK6|BRM_ARATH ATP-dependent helicase BRM OS=Arabidopsis thaliana GN=BRM PE=1 SV=1//2.82534e-09
MD02G1197400 (SOC1)	0.391213	MD13G1215700	-//-		MD12G1059800(SPL9)	0.522422	MD04G1167900	sp|Q8RWU5|FBL3_ARATH F-box/LRR-repeat protein 3 OS=Arabidopsis thaliana GN=FBL3 PE=2 SV=1//0
MD02G1197400 (SOC1)	0.391212	MD17G1143700	sp|O80397|M2K4_ARATH Mitogen-activated protein kinase kinase 4 OS=Arabidopsis thaliana GN=MKK4 PE=1 SV=1//3.21905e-108		MD12G1059800(SPL9)	0.522385	MD10G1132600	sp|Q08632|SDR1_PICAB Short-chain type dehydrogenase/reductase OS=Picea abies PE=2 SV=1//6.19392e-80
MD02G1197400 (SOC1)	0.391151	MD08G1039700	sp|Q8LGM7|MOCOS_SOLLC Molybdenum cofactor sulfurase OS=Solanum lycopersicum GN=FLACCA PE=2 SV=1//2.74031e-16		MD12G1059800(SPL9)	0.521764	MD05G1305700	sp|Q8LGN0|GLR27_ARATH Glutamate receptor 2.7 OS=Arabidopsis thaliana GN=GLR2.7 PE=2 SV=3//1.59527e-107
MD02G1197400 (SOC1)	0.391042	MD08G1174400	-//-		MD12G1059800(SPL9)	0.521483	MD01G1172000	-//-
MD02G1197400 (SOC1)	0.390506	MD01G1184400	sp|Q9FFZ1|PPH_ARATH Pheophytinase, chloroplastic OS=Arabidopsis thaliana GN=PPH PE=1 SV=1//4.54168e-15		MD12G1059800(SPL9)	0.521374	MD04G1165100	sp|Q8RXQ1|TBL35_ARATH Protein trichome birefringence-like 35 OS=Arabidopsis thaliana GN=TBL35 PE=2 SV=1//0
MD02G1197400 (SOC1)	0.390483	MD16G1048900	sp|Q766C3|NEP1_NEPGR Aspartic proteinase nepenthesin-1 OS=Nepenthes gracilis GN=nep1 PE=1 SV=1//1.79694e-51		MD12G1059800(SPL9)	0.52092	MD17G1077800	-//-
MD02G1197400 (SOC1)	0.390114	MD09G1248700	sp|Q6R567|RMA1_CAPAN E3 ubiquitin-protein ligase RMA1H1 OS=Capsicum annuum GN=RMA1H1 PE=1 SV=1//9.53597e-60		MD12G1059800(SPL9)	0.520397	MD15G1335400	sp|Q9SJK9|PP189_ARATH Pentatricopeptide repeat-containing protein At2g36980, mitochondrial OS=Arabidopsis thaliana GN=PCMP-E73 PE=2 SV=1//0
MD02G1197400 (SOC1)	0.389687	MD05G1185400	sp|Q8RWW0|ALE2_ARATH Receptor-like serine/threonine-protein kinase ALE2 OS=Arabidopsis thaliana GN=ALE2 PE=1 SV=1//0		MD12G1059800(SPL9)	0.520145	MD01G1145200	sp|P92961|PROT1_ARATH Proline transporter 1 OS=Arabidopsis thaliana GN=PROT1 PE=1 SV=1//0
MD02G1197400 (SOC1)	0.389263	MD14G1196500	sp|Q8L4D8|IQD31_ARATH Protein IQ-DOMAIN 31 OS=Arabidopsis thaliana GN=IQD31 PE=1 SV=1//8.02797e-135		MD12G1059800(SPL9)	0.519926	MD15G1230400	-//-
MD02G1197400 (SOC1)	0.389181	MD13G1089500	-//-		MD12G1059800(SPL9)	0.519798	MD12G1236200	sp|Q9FQ04|XRN4_ARATH 5&apos;-3&apos; exoribonuclease 4 OS=Arabidopsis thaliana GN=XRN4 PE=2 SV=1//0
MD02G1197400 (SOC1)	0.389147	MD15G1420900	sp|Q9X248|FABG_THEMA 3-oxoacyl-[acyl-carrier-protein] reductase FabG OS=Thermotoga maritima (strain ATCC 43589 / MSB8 / DSM 3109 / JCM 10099) GN=fabG PE=3 SV=1//1.60318e-32		MD12G1059800(SPL9)	0.519309	MD09G1054900	sp|Q9LVQ0|PME31_ARATH Pectinesterase 31 OS=Arabidopsis thaliana GN=PME31 PE=1 SV=1//0
MD02G1197400 (SOC1)	0.388908	MD07G1278400	sp|Q93VG8|PPDEX_ARATH DeSI-like protein At4g17486 OS=Arabidopsis thaliana GN=At4g17486 PE=2 SV=1//8.80471e-17		MD12G1059800(SPL9)	0.519083	MD16G1073400	-//-
MD02G1197400 (SOC1)	0.388801	MD04G1171400	sp|F4ISY0|Y2837_ARATH WEB family protein At2g38370 OS=Arabidopsis thaliana GN=At2g38370 PE=2 SV=1//1.12156e-90		MD12G1059800(SPL9)	0.518391	MD01G1083700	-//-
MD02G1197400 (SOC1)	0.388345	MD02G1096100	sp|Q9LMA8|TI10A_ARATH Protein TIFY 10A OS=Arabidopsis thaliana GN=TIFY10A PE=1 SV=1//9.77209e-48		MD12G1059800(SPL9)	0.516696	MD11G1075300	sp|Q6IV56|RN141_DANRE RING finger protein 141 OS=Danio rerio GN=rnf141 PE=2 SV=2//1.30056e-07
MD02G1197400 (SOC1)	0.388072	MD03G1193200	sp|Q9FLP0|MA651_ARATH 65-kDa microtubule-associated protein 1 OS=Arabidopsis thaliana GN=MAP65-1 PE=1 SV=1//0		MD12G1059800(SPL9)	0.515698	MD11G1286800	sp|Q8W4M7|ERCC2_ARATH DNA repair helicase UVH6 OS=Arabidopsis thaliana GN=UVH6 PE=1 SV=1//0
MD02G1197400 (SOC1)	0.387573	MD16G1173400	sp|Q9MA55|ACBP4_ARATH Acyl-CoA-binding domain-containing protein 4 OS=Arabidopsis thaliana GN=ACBP4 PE=1 SV=1//9.02873e-72		MD12G1059800(SPL9)	0.515645	MD15G1137800	-//-
MD02G1197400 (SOC1)	0.387474	MD15G1295500	sp|O65399|E131_ARATH Glucan endo-1,3-beta-glucosidase 1 OS=Arabidopsis thaliana GN=At1g11820 PE=1 SV=3//6.50315e-21		MD12G1059800(SPL9)	0.51491	MD07G1253200	sp|B6SGC5|CNR6_MAIZE Cell number regulator 6 OS=Zea mays GN=CNR6 PE=2 SV=1//4.86624e-117
MD02G1197400 (SOC1)	0.387343	MD10G1173600	sp|Q8RWW0|ALE2_ARATH Receptor-like serine/threonine-protein kinase ALE2 OS=Arabidopsis thaliana GN=ALE2 PE=1 SV=1//0		MD12G1059800(SPL9)	0.514738	MD15G1115700	sp|Q93Z92|RING4_ARATH E3 ubiquitin-protein ligase At4g11680 OS=Arabidopsis thaliana GN=At4g11680 PE=2 SV=1//2.22304e-36
MD02G1197400 (SOC1)	0.386257	MD06G1030500	sp|Q944A7|Y4523_ARATH Probable serine/threonine-protein kinase At4g35230 OS=Arabidopsis thaliana GN=At4g35230 PE=1 SV=1//0		MD12G1059800(SPL9)	0.514712	MD06G1031700	sp|Q9FFI5|NAC86_ARATH NAC domain-containing protein 86 OS=Arabidopsis thaliana GN=NAC086 PE=2 SV=1//2.22421e-65
MD02G1197400 (SOC1)	0.386207	MD06G1037500	sp|O23617|TPS5_ARATH Alpha,alpha-trehalose-phosphate synthase [UDP-forming] 5 OS=Arabidopsis thaliana GN=TPS5 PE=1 SV=2//0		MD12G1059800(SPL9)	0.514556	MD16G1008900	sp|P82659|DFSD2_HELAN Defensin SD2 OS=Helianthus annuus GN=SD2 PE=2 SV=1//1.46516e-10
MD02G1197400 (SOC1)	0.385405	MD07G1215600	-//-		MD12G1059800(SPL9)	0.513585	MD09G1141200	sp|Q66PF3|UFOG3_FRAAN Putative UDP-glucose flavonoid 3-O-glucosyltransferase 3 OS=Fragaria ananassa GN=GT3 PE=2 SV=1//2.54086e-173
MD02G1197400 (SOC1)	0.384802	MD13G1137200	-//-		MD12G1059800(SPL9)	0.512963	MD01G1049600	sp|Q58FX0|BAP2_ARATH BON1-associated protein 2 OS=Arabidopsis thaliana GN=BAP2 PE=1 SV=1//1.05822e-33
MD02G1197400 (SOC1)	0.384485	MD12G1086800	sp|O48965|IDI2_CAMAC Isopentenyl-diphosphate Delta-isomerase II OS=Camptotheca acuminata GN=IPI2 PE=2 SV=1//3.65347e-161		MD12G1059800(SPL9)	0.512265	MD05G1203100	sp|O81117|C94A1_VICSA Cytochrome P450 94A1 OS=Vicia sativa GN=CYP94A1 PE=2 SV=2//0
MD02G1197400 (SOC1)	0.384159	MD02G1141600	sp|Q9P6Q3|BCS1_SCHPO Probable mitochondrial chaperone bcs1 OS=Schizosaccharomyces pombe (strain 972 / ATCC 24843) GN=SPAC644.07 PE=2 SV=1//9.05587e-30		MD12G1059800(SPL9)	0.512027	MD04G1194600	sp|Q8LGG8|USPAL_ARATH Universal stress protein A-like protein OS=Arabidopsis thaliana GN=At3g01520 PE=1 SV=2//3.89398e-15
MD02G1197400 (SOC1)	0.384111	MD02G1012000	sp|Q9FII5|TDR_ARATH Leucine-rich repeat receptor-like protein kinase TDR OS=Arabidopsis thaliana GN=TDR PE=1 SV=1//0		MD12G1059800(SPL9)	0.51198	MD15G1275400	sp|Q8RWH9|NUP58_ARATH Nuclear pore complex protein NUP58 OS=Arabidopsis thaliana GN=NUP58 PE=1 SV=1//9.50014e-150
MD02G1197400 (SOC1)	0.384032	MD05G1130300	sp|Q9SVE5|EXLA2_ARATH Expansin-like A2 OS=Arabidopsis thaliana GN=EXLA2 PE=2 SV=1//2.59631e-104		MD12G1059800(SPL9)	0.511787	MD10G1235500	sp|Q9FHE4|BRG1_ARATH BOI-related E3 ubiquitin-protein ligase 1 OS=Arabidopsis thaliana GN=BRG1 PE=1 SV=1//3.5348e-60
MD02G1197400 (SOC1)	0.383976	MD15G1182400	-//-		MD12G1059800(SPL9)	0.51151	MD03G1144700	sp|Q9ZQH1|CML48_ARATH Probable calcium-binding protein CML48 OS=Arabidopsis thaliana GN=CML48 PE=2 SV=2//1.89194e-71
MD02G1197400 (SOC1)	0.382894	MD13G1263800	sp|Q9FHH8|COL5_ARATH Zinc finger protein CONSTANS-LIKE 5 OS=Arabidopsis thaliana GN=COL5 PE=2 SV=2//1.53239e-93		MD12G1059800(SPL9)	0.511067	MD10G1279700	-//-
MD02G1197400 (SOC1)	0.382702	MD00G1002000	-//-		MD12G1059800(SPL9)	0.510918	MD12G1062200	sp|Q4V7A8|CD029_RAT Uncharacterized protein C4orf29 homolog OS=Rattus norvegicus PE=2 SV=2//3.82465e-13
MD02G1197400 (SOC1)	0.382521	MD01G1032200	sp|C0LGT1|Y5129_ARATH Probable LRR receptor-like serine/threonine-protein kinase At5g10290 OS=Arabidopsis thaliana GN=At5g10290 PE=2 SV=1//0		MD12G1059800(SPL9)	0.510594	MD10G1226900	sp|Q7T012|HDHD3_DANRE Haloacid dehalogenase-like hydrolase domain-containing protein 3 OS=Danio rerio GN=hdhd3 PE=2 SV=1//2.98063e-28
MD02G1197400 (SOC1)	0.382431	MD09G1037000	sp|Q9FL12|DEGP9_ARATH Protease Do-like 9 OS=Arabidopsis thaliana GN=DEGP9 PE=1 SV=1//0		MD12G1059800(SPL9)	0.510534	MD07G1230200	-//-
MD02G1197400 (SOC1)	0.382405	MD05G1087300	sp|P42753|CCD31_ARATH Cyclin-D3-1 OS=Arabidopsis thaliana GN=CYCD3-1 PE=1 SV=3//8.9732e-104		MD12G1059800(SPL9)	0.510095	MD03G1020800	sp|O23116|EIL3_ARATH ETHYLENE INSENSITIVE 3-like 3 protein OS=Arabidopsis thaliana GN=EIL3 PE=1 SV=1//1.22413e-177
MD02G1197400 (SOC1)	0.382389	MD15G1014200	sp|P33081|AX15A_SOYBN Auxin-induced protein 15A OS=Glycine max PE=2 SV=1//2.9079e-23		MD12G1059800(SPL9)	0.5085	MD07G1171800	sp|Q0IH40|DNLZ_XENLA DNL-type zinc finger protein OS=Xenopus laevis GN=dnlz PE=2 SV=1//5.57631e-17
MD02G1197400 (SOC1)	0.382187	MD06G1204000	sp|Q94JW8|SPL6_ARATH Squamosa promoter-binding-like protein 6 OS=Arabidopsis thaliana GN=SPL6 PE=2 SV=2//1.11118e-41		MD12G1059800(SPL9)	0.508318	MD05G1115300	-//-
MD02G1197400 (SOC1)	0.38168	MD01G1175600	-//-		MD12G1059800(SPL9)	0.507816	MD14G1223700	sp|Q9LS40|ASPG1_ARATH Protein ASPARTIC PROTEASE IN GUARD CELL 1 OS=Arabidopsis thaliana GN=ASPG1 PE=1 SV=1//0
MD02G1197400 (SOC1)	0.381426	MD02G1178200	sp|Q9FGQ7|CCD32_ARATH Cyclin-D3-2 OS=Arabidopsis thaliana GN=CYCD3-2 PE=2 SV=1//2.95777e-112		MD12G1059800(SPL9)	0.50682	MD17G1224600	sp|Q9SAG8|DNAJ8_ARATH Chaperone protein dnaJ 8, chloroplastic OS=Arabidopsis thaliana GN=ATJ8 PE=2 SV=1//5.07381e-37
MD02G1197400 (SOC1)	0.3814	MD05G1005900	sp|Q84WF5|VAMPL_ARATH Probable VAMP-like protein At1g33475 OS=Arabidopsis thaliana GN=At1g33475 PE=2 SV=1//8.54635e-65		MD12G1059800(SPL9)	0.504783	MD12G1172400	sp|O82647|PDC1_ARATH Pyruvate decarboxylase 1 OS=Arabidopsis thaliana GN=PDC1 PE=2 SV=1//2.66984e-141
MD02G1197400 (SOC1)	0.381392	MD15G1365300	sp|Q9Y7K5|YGI3_SCHPO Uncharacterized WD repeat-containing protein C2A9.03 OS=Schizosaccharomyces pombe (strain 972 / ATCC 24843) GN=SPBC2A9.03 PE=3 SV=2//1.47986e-30		MD12G1059800(SPL9)	0.503909	MD02G1318400	-//-
MD02G1197400 (SOC1)	0.381221	MD17G1174400	-//-		MD12G1059800(SPL9)	0.503636	MD06G1022100	sp|F4I9E1|NFD4_ARATH Protein NUCLEAR FUSION DEFECTIVE 4 OS=Arabidopsis thaliana GN=NFD4 PE=3 SV=1//1.62511e-172
MD02G1197400 (SOC1)	0.381077	MD12G1016200	sp|Q9LZR3|CSLA9_ARATH Glucomannan 4-beta-mannosyltransferase 9 OS=Arabidopsis thaliana GN=CSLA9 PE=2 SV=1//0		MD12G1059800(SPL9)	0.503008	MD00G1025800	sp|O48780|KCS11_ARATH 3-ketoacyl-CoA synthase 11 OS=Arabidopsis thaliana GN=KCS11 PE=2 SV=1//0
MD02G1197400 (SOC1)	0.380747	MD14G1069900	sp|P72749|TYPA_SYNY3 GTP-binding protein TypA/BipA homolog OS=Synechocystis sp. (strain PCC 6803 / Kazusa) GN=typA PE=3 SV=1//0		MD12G1059800(SPL9)	0.502896	MD11G1231700	sp|B6D1N4|HPXO_KLEPN FAD-dependent urate hydroxylase OS=Klebsiella pneumoniae GN=hpxO PE=3 SV=1//2.73574e-31
MD02G1197400 (SOC1)	0.380692	MD05G1115400	-//-		MD12G1059800(SPL9)	0.502582	MD05G1222300	sp|Q93W28|Y4554_ARATH Uncharacterized protein At4g15545 OS=Arabidopsis thaliana GN=At4g15545 PE=1 SV=1//3.88641e-72
MD02G1197400 (SOC1)	0.380492	MD17G1002500	sp|Q9LSD5|TCP20_ARATH Transcription factor TCP20 OS=Arabidopsis thaliana GN=TCP20 PE=1 SV=1//3.48827e-57		MD12G1059800(SPL9)	0.502547	MD15G1254200	sp|Q9P6Q3|BCS1_SCHPO Probable mitochondrial chaperone bcs1 OS=Schizosaccharomyces pombe (strain 972 / ATCC 24843) GN=SPAC644.07 PE=2 SV=1//8.82357e-30
MD02G1197400 (SOC1)	0.380477	MD12G1099800	sp|Q18169|U483_CAEEL UPF0483 protein C25G4.2 OS=Caenorhabditis elegans GN=C25G4.2 PE=3 SV=1//2.43408e-18		MD12G1059800(SPL9)	0.502513	MD06G1113800	sp|Q3U2U7|MET17_MOUSE Methyltransferase-like protein 17, mitochondrial OS=Mus musculus GN=Mettl17 PE=2 SV=2//2.02648e-30
MD02G1197400 (SOC1)	0.380367	MD12G1125800	sp|P34909|NOT4_YEAST General negative regulator of transcription subunit 4 OS=Saccharomyces cerevisiae (strain ATCC 204508 / S288c) GN=MOT2 PE=1 SV=1//4.10739e-51		MD12G1059800(SPL9)	0.501395	MD04G1019400	sp|F8WKW0|UGT1_GARJA Crocetin glucosyltransferase, chloroplastic OS=Gardenia jasminoides GN=UGT75L6 PE=1 SV=1//0
MD02G1197400 (SOC1)	0.380112	MD15G1073600	sp|Q9STX2|VEP1_ARATH 3-oxo-Delta(4,5)-steroid 5-beta-reductase OS=Arabidopsis thaliana GN=VEP1 PE=1 SV=1//5.73025e-170		MD12G1059800(SPL9)	0.501119	MD05G1013300	-//-
MD02G1197400 (SOC1)	0.379962	MD09G1045200	-//-		MD12G1059800(SPL9)	0.501017	MD16G1137300	sp|Q41328|PTI1_SOLLC Pto-interacting protein 1 OS=Solanum lycopersicum GN=PTI1 PE=1 SV=2//0
MD02G1197400 (SOC1)	0.379359	MD13G1183000	-//-		MD12G1059800(SPL9)	0.500955	MD15G1306300	-//-
MD02G1197400 (SOC1)	0.379046	MD17G1020800	sp|Q7ZVZ7|AB17C_DANRE Alpha/beta hydrolase domain-containing protein 17C OS=Danio rerio GN=abhd17c PE=2 SV=1//2.12826e-71		MD12G1059800(SPL9)	0.500856	MD12G1199200	sp|Q9ZNS6|RCI2B_ARATH Hydrophobic protein RCI2B OS=Arabidopsis thaliana GN=RCI2B PE=2 SV=1//1.47503e-21
MD02G1197400 (SOC1)	0.378975	MD16G1042400	-//-		MD12G1059800(SPL9)	0.500398	MD01G1228800	sp|Q40062|IDS3_HORVU 2&apos;-deoxymugineic-acid 2&apos;-dioxygenase OS=Hordeum vulgare GN=IDS3 PE=1 SV=3//2.94982e-59
MD02G1197400 (SOC1)	0.378784	MD03G1125800	sp|Q9ZUU9|AB3G_ARATH ABC transporter G family member 3 OS=Arabidopsis thaliana GN=ABCG3 PE=1 SV=2//0		MD12G1059800(SPL9)	0.499623	MD00G1082400	sp|Q9SHI3|RLP2_ARATH Receptor-like protein 2 OS=Arabidopsis thaliana GN=RLP2 PE=2 SV=1//1.08988e-138
MD02G1197400 (SOC1)	0.378695	MD15G1205500	sp|O65896|CDA1_ARATH Cytidine deaminase 1 OS=Arabidopsis thaliana GN=CDA1 PE=1 SV=1//4.29002e-123		MD12G1059800(SPL9)	0.498917	MD17G1015900	sp|Q9LK31|Y3272_ARATH Kelch repeat-containing protein At3g27220 OS=Arabidopsis thaliana GN=At3g27220 PE=2 SV=1//7.47945e-177
MD02G1197400 (SOC1)	0.3785	MD10G1053800	sp|Q9FMF5|RPT3_ARATH Root phototropism protein 3 OS=Arabidopsis thaliana GN=RPT3 PE=1 SV=2//0		MD12G1059800(SPL9)	0.498794	MD08G1185700	sp|F8WKW1|UGT2_GARJA 7-deoxyloganetin glucosyltransferase OS=Gardenia jasminoides GN=UGT85A24 PE=1 SV=1//0
MD02G1197400 (SOC1)	0.37773	MD08G1027900	sp|P55233|GLGL1_BETVU Glucose-1-phosphate adenylyltransferase large subunit, chloroplastic/amyloplastic OS=Beta vulgaris GN=AGPS1 PE=2 SV=1//0		MD12G1059800(SPL9)	0.498602	MD15G1034500	sp|Q9FGD6|DOF58_ARATH Dof zinc finger protein DOF5.8 OS=Arabidopsis thaliana GN=DOF5.8 PE=2 SV=1//6.69117e-30
MD02G1197400 (SOC1)	0.377408	MD05G1291300	sp|Q94AL8|CRIM1_ARATH Cold-regulated 413 inner membrane protein 1, chloroplastic OS=Arabidopsis thaliana GN=COR413IM1 PE=1 SV=1//1.02118e-46		MD12G1059800(SPL9)	0.498102	MD03G1118400	sp|Q9SKN2|DRB2_ARATH Double-stranded RNA-binding protein 2 OS=Arabidopsis thaliana GN=DRB2 PE=1 SV=1//4.32884e-135
MD02G1197400 (SOC1)	0.377394	MD09G1001200	sp|P93654|SYP22_ARATH Syntaxin-22 OS=Arabidopsis thaliana GN=SYP22 PE=1 SV=1//1.16411e-75		MD12G1059800(SPL9)	0.49787	MD01G1038000	sp|Q9SJY5|PUMP5_ARATH Mitochondrial uncoupling protein 5 OS=Arabidopsis thaliana GN=PUMP5 PE=2 SV=1//4.42551e-138
MD02G1197400 (SOC1)	0.37724	MD05G1360300	sp|Q9M0M5|SCL13_ARATH Scarecrow-like protein 13 OS=Arabidopsis thaliana GN=SCL13 PE=2 SV=2//0		MD12G1059800(SPL9)	0.497393	MD05G1307600	-//-
MD02G1197400 (SOC1)	0.377139	MD05G1188500	sp|Q0JG75|PSB28_ORYSJ Photosystem II reaction center PSB28 protein, chloroplastic OS=Oryza sativa subsp. japonica GN=PSB28 PE=2 SV=2//4.40661e-73		MD12G1059800(SPL9)	0.496114	MD05G1101800	-//-
MD02G1197400 (SOC1)	0.376988	MD12G1209800	sp|Q8LB54|PRP38_ARATH Pre-mRNA-splicing factor 38 OS=Arabidopsis thaliana GN=PRP38 PE=1 SV=1//7.09145e-112		MD12G1059800(SPL9)	0.496011	MD12G1191100	-//-
MD02G1197400 (SOC1)	0.376337	MD15G1293800	sp|Q66GP0|Y5738_ARATH BTB/POZ domain-containing protein At5g67385 OS=Arabidopsis thaliana GN=At5g67385 PE=1 SV=2//0		MD12G1059800(SPL9)	0.495954	MD01G1220700	sp|Q9M3B0|PME34_ARATH Probable pectinesterase/pectinesterase inhibitor 34 OS=Arabidopsis thaliana GN=PME34 PE=2 SV=1//0
MD02G1197400 (SOC1)	0.375663	MD12G1171800	sp|O80452|AMPD_ARATH AMP deaminase OS=Arabidopsis thaliana GN=AMPD PE=1 SV=2//0		MD12G1059800(SPL9)	0.495905	MD07G1172200	sp|F4IB81|LYK3_ARATH LysM domain receptor-like kinase 3 OS=Arabidopsis thaliana GN=LYK3 PE=2 SV=1//2.32937e-31
MD02G1197400 (SOC1)	0.375654	MD15G1095700	-//-		MD12G1059800(SPL9)	0.493718	MD09G1118500	-//-
MD02G1197400 (SOC1)	0.375117	MD07G1053200	sp|Q9FF77|PME47_ARATH Probable pectinesterase/pectinesterase inhibitor 47 OS=Arabidopsis thaliana GN=PME47 PE=2 SV=1//0		MD12G1059800(SPL9)	0.493473	MD00G1190700	sp|Q6Z8L2|LAC9_ORYSJ Putative laccase-9 OS=Oryza sativa subsp. japonica GN=LAC9 PE=3 SV=1//0
MD02G1197400 (SOC1)	0.375045	MD15G1420800	sp|Q9X248|FABG_THEMA 3-oxoacyl-[acyl-carrier-protein] reductase FabG OS=Thermotoga maritima (strain ATCC 43589 / MSB8 / DSM 3109 / JCM 10099) GN=fabG PE=3 SV=1//6.30229e-33		MD12G1059800(SPL9)	0.492865	MD13G1106200	sp|Q9FXD8|PLY5_ARATH Probable pectate lyase 5 OS=Arabidopsis thaliana GN=At1g67750 PE=2 SV=2//0
MD02G1197400 (SOC1)	0.374941	MD16G1038700	sp|D7SFH9|GPDL2_ARATH Glycerophosphodiester phosphodiesterase protein kinase domain-containing GDPDL2 OS=Arabidopsis thaliana GN=GDPDL2 PE=1 SV=1//1.01474e-110		MD12G1059800(SPL9)	0.491904	MD14G1195600	sp|P0CB49|YLPM1_RAT YLP motif-containing protein 1 OS=Rattus norvegicus GN=Ylpm1 PE=1 SV=1//5.0797e-48
MD02G1197400 (SOC1)	0.37466	MD12G1193200	sp|Q40392|TMVRN_NICGU TMV resistance protein N OS=Nicotiana glutinosa GN=N PE=1 SV=1//2.22009e-139		MD12G1059800(SPL9)	0.491864	MD15G1092100	sp|O82318|Y2579_ARATH Probably inactive leucine-rich repeat receptor-like protein kinase At2g25790 OS=Arabidopsis thaliana GN=At2g25790 PE=2 SV=1//0
MD02G1197400 (SOC1)	0.37457	MD05G1322600	-//-		MD12G1059800(SPL9)	0.491774	MD09G1265700	sp|Q9SZ83|Y4967_ARATH Uncharacterized oxidoreductase At4g09670 OS=Arabidopsis thaliana GN=At4g09670 PE=1 SV=1//1.27502e-138
MD02G1197400 (SOC1)	0.374057	MD14G1185000	sp|Q27GI3|NAT6_ARATH Nucleobase-ascorbate transporter 6 OS=Arabidopsis thaliana GN=NAT6 PE=2 SV=2//0		MD12G1059800(SPL9)	0.491642	MD04G1078900	sp|Q9SB00|PHR_ARATH Deoxyribodipyrimidine photo-lyase OS=Arabidopsis thaliana GN=PHR1 PE=2 SV=1//0
MD02G1197400 (SOC1)	0.373255	MD17G1190300	sp|Q8H151|AAE13_ARATH Malonate--CoA ligase OS=Arabidopsis thaliana GN=AAE13 PE=1 SV=1//0		MD12G1059800(SPL9)	0.490941	MD14G1006600	sp|Q8LGJ5|PCO2_ARATH Plant cysteine oxidase 2 OS=Arabidopsis thaliana GN=PCO2 PE=1 SV=1//4.90952e-69
MD02G1197400 (SOC1)	0.373073	MD16G1148600	sp|Q8L6H7|SFR2_ORYSJ Beta-glucosidase-like SFR2, chloroplastic OS=Oryza sativa subsp. japonica GN=SFR2 PE=2 SV=1//0		MD12G1059800(SPL9)	0.490258	MD13G1082100	sp|Q9FUS8|GSTUH_ARATH Glutathione S-transferase U17 OS=Arabidopsis thaliana GN=GSTU17 PE=2 SV=1//5.12995e-30
MD02G1197400 (SOC1)	0.372642	MD03G1027000	sp|P94464|RSMB_BACSU Ribosomal RNA small subunit methyltransferase B OS=Bacillus subtilis (strain 168) GN=rsmB PE=3 SV=2//2.21178e-56		MD12G1059800(SPL9)	0.489849	MD09G1141500	sp|Q66PF3|UFOG3_FRAAN Putative UDP-glucose flavonoid 3-O-glucosyltransferase 3 OS=Fragaria ananassa GN=GT3 PE=2 SV=1//0
MD02G1197400 (SOC1)	0.372519	MD06G1166000	-//-		MD12G1059800(SPL9)	0.489228	MD10G1194100	sp|Q9SQ80|G2OX1_PEA Gibberellin 2-beta-dioxygenase 1 OS=Pisum sativum GN=GA2OX1 PE=1 SV=1//4.40276e-166
MD02G1197400 (SOC1)	0.372352	MD09G1130100	-//-		MD12G1059800(SPL9)	0.489031	MD03G1204600	sp|P26205|BGLT_TRIRP Cyanogenic beta-glucosidase (Fragment) OS=Trifolium repens GN=LI PE=1 SV=1//1.66072e-09
MD02G1197400 (SOC1)	0.372286	MD10G1309000	sp|O81902|PUB8_ARATH U-box domain-containing protein 8 OS=Arabidopsis thaliana GN=PUB8 PE=2 SV=1//2.32911e-139		MD12G1059800(SPL9)	0.487254	MD12G1194200	sp|Q9SVG9|CML42_ARATH Calcium-binding protein CML42 OS=Arabidopsis thaliana GN=CML42 PE=1 SV=1//3.44804e-63
MD02G1197400 (SOC1)	0.372256	MD03G1152100	sp|Q9LXM2|CAF1I_ARATH Probable CCR4-associated factor 1 homolog 9 OS=Arabidopsis thaliana GN=CAF1-9 PE=2 SV=1//6.32377e-145		MD12G1059800(SPL9)	0.487174	MD03G1249400	-//-
MD02G1197400 (SOC1)	0.371771	MD13G1102800	sp|Q9S7E9|GGT2_ARATH Glutamate--glyoxylate aminotransferase 2 OS=Arabidopsis thaliana GN=GGAT2 PE=1 SV=1//0		MD12G1059800(SPL9)	0.487035	MD05G1113300	sp|P33083|AX6B_SOYBN Auxin-induced protein 6B OS=Glycine max PE=2 SV=1//3.55357e-35
MD02G1197400 (SOC1)	0.371614	MD14G1234700	sp|Q9SUC9|UGPI7_ARATH Uncharacterized GPI-anchored protein At4g28100 OS=Arabidopsis thaliana GN=At4g28100 PE=1 SV=1//8.64054e-50		MD12G1059800(SPL9)	0.486922	MD03G1084700	sp|Q40193|RB11C_LOTJA Ras-related protein Rab11C OS=Lotus japonicus GN=RAB11C PE=2 SV=1//5.81838e-141
MD02G1197400 (SOC1)	0.371459	MD09G1263800	-//-		MD12G1059800(SPL9)	0.485989	MD01G1180000	sp|Q07423|HEX6_RICCO Hexose carrier protein HEX6 OS=Ricinus communis GN=HEX6 PE=2 SV=1//0
MD02G1197400 (SOC1)	0.371424	MD03G1166900	sp|Q94CK9|LRP1_ARATH Protein LATERAL ROOT PRIMORDIUM 1 OS=Arabidopsis thaliana GN=LRP1 PE=1 SV=1//2.46149e-64		MD12G1059800(SPL9)	0.485155	MD06G1077700	sp|A4UHT7|SALR_PAPBR Salutaridine reductase OS=Papaver bracteatum GN=SALR PE=1 SV=1//8.59197e-101
MD02G1197400 (SOC1)	0.371398	MD11G1002900	sp|Q9SRY4|LPA1_ARATH Protein LOW PSII ACCUMULATION 1, chloroplastic OS=Arabidopsis thaliana GN=LPA1 PE=1 SV=1//1.12178e-06		MD12G1059800(SPL9)	0.484948	MD01G1115100	sp|Q9LHJ9|P2C38_ARATH Probable protein phosphatase 2C 38 OS=Arabidopsis thaliana GN=At3g12620 PE=2 SV=1//0
MD02G1197400 (SOC1)	0.371336	MD16G1274200	sp|Q39204|MYC2_ARATH Transcription factor MYC2 OS=Arabidopsis thaliana GN=MYC2 PE=1 SV=2//0		MD12G1059800(SPL9)	0.484579	MD13G1225400	sp|P54144|AMT11_ARATH Ammonium transporter 1 member 1 OS=Arabidopsis thaliana GN=AMT1-1 PE=1 SV=1//0
MD02G1197400 (SOC1)	0.371202	MD02G1270800	sp|Q9LHG8|ELC_ARATH Protein ELC OS=Arabidopsis thaliana GN=ELC PE=1 SV=1//4.25536e-69		MD12G1059800(SPL9)	0.483886	MD15G1137400	sp|P99177|CSD_STAAN Probable cysteine desulfurase OS=Staphylococcus aureus (strain N315) GN=csd PE=1 SV=1//2.2134e-20
MD02G1197400 (SOC1)	0.371099	MD17G1152800	sp|O49607|SBT16_ARATH Subtilisin-like protease SBT1.6 OS=Arabidopsis thaliana GN=SBT1.6 PE=2 SV=1//0		MD12G1059800(SPL9)	0.481367	MD13G1120900	sp|Q9C5U1|AHK3_ARATH Histidine kinase 3 OS=Arabidopsis thaliana GN=AHK3 PE=1 SV=1//0
MD02G1197400 (SOC1)	0.370928	MD13G1045900	sp|Q93ZC5|AOC4_ARATH Allene oxide cyclase 4, chloroplastic OS=Arabidopsis thaliana GN=AOC4 PE=2 SV=1//2.50503e-86		MD12G1059800(SPL9)	0.480939	MD02G1017600	-//-
MD02G1197400 (SOC1)	0.370425	MD10G1140900	sp|O23530|SNC1_ARATH Protein SUPPRESSOR OF npr1-1, CONSTITUTIVE 1 OS=Arabidopsis thaliana GN=SNC1 PE=1 SV=3//2.9532e-06		MD12G1059800(SPL9)	0.480637	MD07G1231600	sp|Q9SRK7|AZG1_ARATH Adenine/guanine permease AZG1 OS=Arabidopsis thaliana GN=AZG1 PE=2 SV=1//0
MD02G1197400 (SOC1)	0.370092	MD10G1119800	sp|Q8GWX2|NIPA6_ARATH Probable magnesium transporter NIPA6 OS=Arabidopsis thaliana GN=At2g21120 PE=2 SV=1//3.23194e-148		MD12G1059800(SPL9)	0.480344	MD07G1282000	sp|Q5ZK92|SPAST_CHICK Spastin OS=Gallus gallus GN=SPAST PE=2 SV=1//2.67346e-67
MD02G1197400 (SOC1)	0.37008	MD02G1066000	sp|Q9SZE1|3HID1_ARATH Probable 3-hydroxyisobutyrate dehydrogenase-like 1, mitochondrial OS=Arabidopsis thaliana GN=At4g29120 PE=2 SV=1//1.41537e-155		MD12G1059800(SPL9)	0.479295	MD06G1223300	sp|Q9LS10|MT810_ARATH Probable S-adenosylmethionine-dependent methyltransferase At5g38100 OS=Arabidopsis thaliana GN=At5g38100 PE=2 SV=1//6.3597e-88
MD02G1197400 (SOC1)	0.370046	MD06G1175200	sp|Q2MHE4|HT1_ARATH Serine/threonine-protein kinase HT1 OS=Arabidopsis thaliana GN=HT1 PE=1 SV=1//1.11857e-128		MD12G1059800(SPL9)	0.479141	MD09G1027300	-//-
MD02G1197400 (SOC1)	0.369644	MD01G1229900	sp|F4JN35|NTL9_ARATH Protein NTM1-like 9 OS=Arabidopsis thaliana GN=NTL9 PE=1 SV=1//3.9326e-93		MD12G1059800(SPL9)	0.478601	MD17G1074500	sp|Q96GN5|CDA7L_HUMAN Cell division cycle-associated 7-like protein OS=Homo sapiens GN=CDCA7L PE=1 SV=2//1.07835e-11
MD02G1197400 (SOC1)	0.369644	MD11G1186100	sp|Q94CK9|LRP1_ARATH Protein LATERAL ROOT PRIMORDIUM 1 OS=Arabidopsis thaliana GN=LRP1 PE=1 SV=1//2.76863e-67		MD12G1059800(SPL9)	0.478536	MD01G1075800	sp|Q944H5|MTM1_ARATH Mitochondrial carrier protein MTM1 OS=Arabidopsis thaliana GN=MTM1 PE=2 SV=1//5.40206e-142
MD02G1197400 (SOC1)	0.369612	MD16G1175800	sp|Q56XP4|NHX2_ARATH Sodium/hydrogen exchanger 2 OS=Arabidopsis thaliana GN=NHX2 PE=2 SV=2//0		MD12G1059800(SPL9)	0.477858	MD06G1064500	-//-
MD02G1197400 (SOC1)	0.369469	MD06G1002100	sp|Q9C7S0|BZP60_ARATH bZIP transcription factor 60 OS=Arabidopsis thaliana GN=BZIP60 PE=1 SV=1//1.87289e-13		MD12G1059800(SPL9)	0.477607	MD06G1129700	sp|Q5XGJ0|TIM16_XENTR Mitochondrial import inner membrane translocase subunit tim16 OS=Xenopus tropicalis GN=pam16 PE=2 SV=1//6.83325e-12
MD02G1197400 (SOC1)	0.369387	MD17G1088900	sp|Q9LSQ6|PBP1_ARATH Calcium-binding protein PBP1 OS=Arabidopsis thaliana GN=PBP1 PE=1 SV=1//4.23556e-42		MD12G1059800(SPL9)	0.477595	MD09G1082400	-//-
MD02G1197400 (SOC1)	0.369209	MD05G1080900	sp|Q9SZ06|EF109_ARATH Ethylene-responsive transcription factor ERF109 OS=Arabidopsis thaliana GN=ERF109 PE=1 SV=1//4.21277e-33		MD12G1059800(SPL9)	0.477465	MD13G1073900	-//-
MD02G1197400 (SOC1)	0.368847	MD00G1089600	sp|Q9FI00|MLO11_ARATH MLO-like protein 11 OS=Arabidopsis thaliana GN=MLO11 PE=2 SV=1//0		MD12G1059800(SPL9)	0.477072	MD04G1244500	sp|Q9ZVN4|Y1500_ARATH Probable tyrosine-protein phosphatase At1g05000 OS=Arabidopsis thaliana GN=At1g05000 PE=1 SV=1//1.78891e-68
MD02G1197400 (SOC1)	0.368629	MD14G1208900	sp|B0JZ85|ZN346_XENTR Zinc finger protein 346 OS=Xenopus tropicalis GN=znf346 PE=2 SV=2//2.5681e-09		MD12G1059800(SPL9)	0.476274	MD15G1007400	sp|Q8L9W3|ATL23_ARATH E3 ubiquitin-protein ligase ATL23 OS=Arabidopsis thaliana GN=ATL23 PE=1 SV=2//1.16393e-44
MD02G1197400 (SOC1)	0.368395	MD10G1020100	sp|Q40392|TMVRN_NICGU TMV resistance protein N OS=Nicotiana glutinosa GN=N PE=1 SV=1//3.43797e-104		MD12G1059800(SPL9)	0.475086	MD17G1078600	sp|Q9M886|LBD41_ARATH LOB domain-containing protein 41 OS=Arabidopsis thaliana GN=LBD41 PE=2 SV=1//1.20864e-94
MD02G1197400 (SOC1)	0.368048	MD01G1083400	sp|Q9C5W9|ARFR_ARATH Auxin response factor 18 OS=Arabidopsis thaliana GN=ARF18 PE=2 SV=1//0		MD12G1059800(SPL9)	0.474737	MD08G1134300	sp|Q9LTW9|FLA14_ARATH Fasciclin-like arabinogalactan protein 14 OS=Arabidopsis thaliana GN=FLA14 PE=2 SV=1//4.73698e-43
MD02G1197400 (SOC1)	0.367916	MD01G1196800	sp|Q8K0H1|S47A1_MOUSE Multidrug and toxin extrusion protein 1 OS=Mus musculus GN=Slc47a1 PE=1 SV=2//1.04737e-54		MD12G1059800(SPL9)	0.473925	MD04G1019300	sp|F8WKW0|UGT1_GARJA Crocetin glucosyltransferase, chloroplastic OS=Gardenia jasminoides GN=UGT75L6 PE=1 SV=1//0
MD02G1197400 (SOC1)	0.367859	MD13G1000400	sp|Q9FT97|AGAL1_ARATH Alpha-galactosidase 1 OS=Arabidopsis thaliana GN=AGAL1 PE=2 SV=1//0		MD12G1059800(SPL9)	0.473921	MD06G1195500	sp|Q6Z4N3|TRL11_ORYSJ Thioredoxin-like 1-1, chloroplastic OS=Oryza sativa subsp. japonica GN=Os07g0684100 PE=2 SV=1//7.23912e-80
MD02G1197400 (SOC1)	0.367819	MD00G1068500	sp|P26302|KPPR_WHEAT Phosphoribulokinase, chloroplastic OS=Triticum aestivum PE=2 SV=1//0		MD12G1059800(SPL9)	0.473647	MD03G1191400	sp|Q9FJ76|WAXS5_ARATH Probable long-chain-alcohol O-fatty-acyltransferase 5 OS=Arabidopsis thaliana GN=AT5 PE=2 SV=1//4.80672e-78
MD02G1197400 (SOC1)	0.367805	MD07G1140300	sp|Q9M2D8|Y3126_ARATH Uncharacterized protein At3g61260 OS=Arabidopsis thaliana GN=At3g61260 PE=1 SV=1//1.70883e-48		MD12G1059800(SPL9)	0.473569	MD11G1062700	sp|O64732|U87A1_ARATH UDP-glycosyltransferase 87A1 OS=Arabidopsis thaliana GN=UGT87A1 PE=2 SV=1//1.676e-162
MD02G1197400 (SOC1)	0.36773	MD08G1006000	sp|Q8LFG1|AMY2_ARATH Probable alpha-amylase 2 OS=Arabidopsis thaliana GN=AMY2 PE=2 SV=1//0		MD12G1059800(SPL9)	0.473494	MD05G1168400	sp|Q8H0M1|QORH_SPIOL Quinone-oxidoreductase homolog, chloroplastic OS=Spinacia oleracea GN=QOR PE=1 SV=1//1.57753e-162
MD02G1197400 (SOC1)	0.367668	MD09G1133900	sp|P52417|GLGS2_VICFA Glucose-1-phosphate adenylyltransferase small subunit 2, chloroplastic OS=Vicia faba GN=AGPP PE=2 SV=1//0		MD12G1059800(SPL9)	0.473347	MD15G1164400	sp|Q8L706|SYT5_ARATH Synaptotagmin-5 OS=Arabidopsis thaliana GN=SYT5 PE=2 SV=1//0
MD02G1197400 (SOC1)	0.367093	MD08G1213100	sp|P00052|CYC_VIGRR Cytochrome c OS=Vigna radiata var. radiata PE=1 SV=1//7.33036e-70		MD12G1059800(SPL9)	0.470896	MD10G1205200	-//-
MD02G1197400 (SOC1)	0.366819	MD14G1211200	sp|Q9FZ86|PDCB3_ARATH PLASMODESMATA CALLOSE-BINDING PROTEIN 3 OS=Arabidopsis thaliana GN=PDCB3 PE=1 SV=1//2.464e-32		MD12G1059800(SPL9)	0.470653	MD09G1144200	sp|Q9VR91|HERC2_DROME Probable E3 ubiquitin-protein ligase HERC2 OS=Drosophila melanogaster GN=HERC2 PE=1 SV=3//5.89697e-07
MD02G1197400 (SOC1)	0.366669	MD09G1155600	-//-		MD12G1059800(SPL9)	0.470371	MD02G1294300	sp|Q9SKU6|PP166_ARATH Pentatricopeptide repeat-containing protein At2g20710, mitochondrial OS=Arabidopsis thaliana GN=At2g20710 PE=2 SV=1//2.45907e-102
MD02G1197400 (SOC1)	0.366516	MD02G1058400	sp|Q8W593|LGUC_ARATH Probable lactoylglutathione lyase, chloroplast OS=Arabidopsis thaliana GN=At1g67280 PE=1 SV=1//0		MD12G1059800(SPL9)	0.469509	MD11G1313700	-//-
MD02G1197400 (SOC1)	0.365368	MD15G1383200	sp|Q9SJY5|PUMP5_ARATH Mitochondrial uncoupling protein 5 OS=Arabidopsis thaliana GN=PUMP5 PE=2 SV=1//1.62744e-130		MD12G1059800(SPL9)	0.468449	MD17G1080600	sp|P10978|POLX_TOBAC Retrovirus-related Pol polyprotein from transposon TNT 1-94 OS=Nicotiana tabacum PE=2 SV=1//2.7124e-06
MD02G1197400 (SOC1)	0.365176	MD15G1053400	sp|Q9ZU96|Y2168_ARATH Ankyrin repeat-containing protein At2g01680 OS=Arabidopsis thaliana GN=At2g01680 PE=2 SV=1//1.96368e-23		MD12G1059800(SPL9)	0.46831	MD08G1134400	sp|Q9M084|SYDC2_ARATH Aspartate--tRNA ligase 2, cytoplasmic OS=Arabidopsis thaliana GN=IBI1 PE=1 SV=1//0
MD02G1197400 (SOC1)	0.365003	MD03G1185700	sp|Q9LSQ6|PBP1_ARATH Calcium-binding protein PBP1 OS=Arabidopsis thaliana GN=PBP1 PE=1 SV=1//8.39653e-35		MD12G1059800(SPL9)	0.467929	MD16G1125800	sp|Q9FY93|NAC83_ARATH NAC domain-containing protein 83 OS=Arabidopsis thaliana GN=NAC083 PE=1 SV=1//1.42683e-81
MD02G1197400 (SOC1)	0.364963	MD14G1019200	-//-		MD12G1059800(SPL9)	0.467373	MD03G1276700	sp|Q570C0|TIR1_ARATH Protein TRANSPORT INHIBITOR RESPONSE 1 OS=Arabidopsis thaliana GN=TIR1 PE=1 SV=2//0
MD02G1197400 (SOC1)	0.36462	MD08G1195400	sp|Q9SJY5|PUMP5_ARATH Mitochondrial uncoupling protein 5 OS=Arabidopsis thaliana GN=PUMP5 PE=2 SV=1//3.40374e-133		MD12G1059800(SPL9)	0.46702	MD09G1043000	sp|Q8L970|P4H7_ARATH Probable prolyl 4-hydroxylase 7 OS=Arabidopsis thaliana GN=P4H7 PE=2 SV=1//4.50012e-159
MD02G1197400 (SOC1)	0.364597	MD12G1237300	sp|Q9SMJ3|ZDS_CAPAN Zeta-carotene desaturase, chloroplastic/chromoplastic OS=Capsicum annuum GN=ZDS PE=1 SV=1//0		MD12G1059800(SPL9)	0.466958	MD02G1195300	sp|Q9SJL6|MEM11_ARATH Membrin-11 OS=Arabidopsis thaliana GN=MEMB11 PE=1 SV=1//1.63406e-103
MD02G1197400 (SOC1)	0.364546	MD03G1053800	-//-		MD12G1059800(SPL9)	0.466796	MD04G1180100	sp|Q42908|PMGI_MESCR 2,3-bisphosphoglycerate-independent phosphoglycerate mutase OS=Mesembryanthemum crystallinum GN=PGM1 PE=2 SV=1//0
MD02G1197400 (SOC1)	0.364428	MD13G1194400	sp|Q9S736|OBE1_ARATH Protein OBERON 1 OS=Arabidopsis thaliana GN=OBE1 PE=1 SV=1//5.27428e-09		MD12G1059800(SPL9)	0.466745	MD09G1045700	sp|Q5REW0|VIP2_PONAB Inositol hexakisphosphate and diphosphoinositol-pentakisphosphate kinase 2 OS=Pongo abelii GN=PPIP5K2 PE=2 SV=1//4.92243e-16
MD02G1197400 (SOC1)	0.364217	MD05G1047100	sp|Q9FMF5|RPT3_ARATH Root phototropism protein 3 OS=Arabidopsis thaliana GN=RPT3 PE=1 SV=2//0		MD12G1059800(SPL9)	0.466374	MD04G1134100	sp|Q7X9A0|RCA1_LARTR Ribulose bisphosphate carboxylase/oxygenase activase 1, chloroplastic OS=Larrea tridentata GN=RCA1 PE=1 SV=1//0
MD02G1197400 (SOC1)	0.363593	MD14G1097800	sp|Q6TBX7|LUT1_ARATH Carotene epsilon-monooxygenase, chloroplastic OS=Arabidopsis thaliana GN=CYP97C1 PE=1 SV=1//0		MD12G1059800(SPL9)	0.466021	MD07G1226800	sp|Q9FLB0|RH18_ARATH DEAD-box ATP-dependent RNA helicase 18 OS=Arabidopsis thaliana GN=RH18 PE=2 SV=1//0
MD02G1197400 (SOC1)	0.363028	MD10G1248100	-//-		MD12G1059800(SPL9)	0.46585	MD04G1170800	sp|Q38890|GUN25_ARATH Endoglucanase 25 OS=Arabidopsis thaliana GN=KOR PE=1 SV=1//0
MD02G1197400 (SOC1)	0.362988	MD16G1085000	sp|O04529|2MMP_ARATH Metalloendoproteinase 2-MMP OS=Arabidopsis thaliana GN=2MMP PE=1 SV=1//3.38435e-141		MD12G1059800(SPL9)	0.465341	MD03G1071600	sp|Q9FVN0|AMT13_SOLLC Ammonium transporter 1 member 3 OS=Solanum lycopersicum GN=AMT1-3 PE=2 SV=1//0
MD02G1197400 (SOC1)	0.36269	MD15G1275300	sp|Q39088|DOF34_ARATH Dof zinc finger protein DOF3.4 OS=Arabidopsis thaliana GN=DOF3.4 PE=1 SV=2//4.62545e-35		MD12G1059800(SPL9)	0.465145	MD02G1130400	sp|P28493|PR5_ARATH Pathogenesis-related protein 5 OS=Arabidopsis thaliana GN=At1g75040 PE=1 SV=1//1.1566e-61
MD02G1197400 (SOC1)	0.361799	MD01G1044100	sp|P50433|GLYM_SOLTU Serine hydroxymethyltransferase, mitochondrial OS=Solanum tuberosum PE=2 SV=1//0		MD12G1059800(SPL9)	0.464973	MD13G1034700	sp|Q9XI60|LPP2_ARATH Lipid phosphate phosphatase 2 OS=Arabidopsis thaliana GN=LPP2 PE=2 SV=1//5.15028e-148
MD02G1197400 (SOC1)	0.361797	MD17G1048700	sp|Q9UT45|ENG1_SCHPO Endo-1,3(4)-beta-glucanase 1 OS=Schizosaccharomyces pombe (strain 972 / ATCC 24843) GN=eng1 PE=3 SV=1//4.08215e-28		MD12G1059800(SPL9)	0.46467	MD03G1219300	-//-
MD02G1197400 (SOC1)	0.36173	MD15G1221100	sp|Q84QC2|ERF17_ARATH Ethylene-responsive transcription factor ERF017 OS=Arabidopsis thaliana GN=ERF017 PE=2 SV=1//1.0323e-54		MD12G1059800(SPL9)	0.463974	MD11G1249800	sp|Q5M750|VQ4_ARATH VQ motif-containing protein 4 OS=Arabidopsis thaliana GN=VQ4 PE=1 SV=1//1.40914e-50
MD02G1197400 (SOC1)	0.361581	MD09G1052400	sp|P0C8Q9|Y5902_ARATH Uncharacterized protein At5g19025 OS=Arabidopsis thaliana GN=At5g19025 PE=2 SV=3//1.05682e-22		MD12G1059800(SPL9)	0.4637	MD16G1067400	-//-
MD02G1197400 (SOC1)	0.361513	MD02G1178100	sp|Q9FE83|SKIP2_ARATH F-box protein SKIP2 OS=Arabidopsis thaliana GN=SKIP2 PE=1 SV=1//0		MD12G1059800(SPL9)	0.463605	MD06G1210100	sp|Q63186|EI2BD_RAT Translation initiation factor eIF-2B subunit delta OS=Rattus norvegicus GN=Eif2b4 PE=2 SV=1//2.61731e-112
MD02G1197400 (SOC1)	0.361323	MD11G1072100	sp|Q9SFX2|PUB43_ARATH U-box domain-containing protein 43 OS=Arabidopsis thaliana GN=PUB43 PE=2 SV=1//8.67472e-85		MD12G1059800(SPL9)	0.462776	MD16G1042500	-//-
MD02G1197400 (SOC1)	0.361146	MD04G1052000	sp|Q8W4H1|GAT26_ARATH GATA transcription factor 26 OS=Arabidopsis thaliana GN=GATA26 PE=2 SV=1//4.4133e-148		MD12G1059800(SPL9)	0.461481	MD09G1229400	-//-
MD02G1197400 (SOC1)	0.360699	MD16G1116600	sp|O48700|PUB6_ARATH U-box domain-containing protein 6 OS=Arabidopsis thaliana GN=PUB6 PE=2 SV=2//0		MD12G1059800(SPL9)	0.461078	MD05G1069700	sp|Q8VZ80|PLT5_ARATH Polyol transporter 5 OS=Arabidopsis thaliana GN=PLT5 PE=1 SV=2//0
MD02G1197400 (SOC1)	0.360672	MD10G1151800	sp|O50064|FIMB2_ARATH Fimbrin-2 OS=Arabidopsis thaliana GN=FIM2 PE=2 SV=1//0		MD12G1059800(SPL9)	0.461061	MD07G1255800	sp|P17407|21KD_DAUCA 21 kDa protein OS=Daucus carota PE=2 SV=1//5.5378e-71
MD02G1197400 (SOC1)	0.360568	MD07G1142700	sp|Q66GQ2|Y5162_ARATH Uncharacterized protein At5g41620 OS=Arabidopsis thaliana GN=At5g41620 PE=2 SV=2//3.14156e-81		MD12G1059800(SPL9)	0.460067	MD04G1245400	sp|Q9STY4|RIBR_ARATH Riboflavin biosynthesis protein PYRR, chloroplastic OS=Arabidopsis thaliana GN=PYRR PE=1 SV=1//0
MD02G1197400 (SOC1)	0.360389	MD07G1160700	sp|O81037|BH070_ARATH Transcription factor bHLH70 OS=Arabidopsis thaliana GN=BHLH70 PE=2 SV=1//1.24318e-64		MD12G1059800(SPL9)	0.459552	MD09G1097000	-//-
MD02G1197400 (SOC1)	0.360342	MD13G1115700	sp|Q8VWZ7|C76B6_CATRO Geraniol 8-hydroxylase OS=Catharanthus roseus GN=CYP76B6 PE=1 SV=1//0		MD12G1059800(SPL9)	0.457267	MD10G1045900	sp|Q39231|SUC2_ARATH Sucrose transport protein SUC2 OS=Arabidopsis thaliana GN=SUC2 PE=1 SV=2//0
MD02G1197400 (SOC1)	0.360313	MD06G1093400	-//-		MD12G1059800(SPL9)	0.457157	MD14G1094200	sp|Q42806|KPYC_SOYBN Pyruvate kinase, cytosolic isozyme OS=Glycine max PE=2 SV=1//8.48553e-126
MD02G1197400 (SOC1)	0.36004	MD06G1240300	-//-		MD12G1059800(SPL9)	0.456256	MD06G1044700	sp|Q8RY89|PI5K8_ARATH Phosphatidylinositol 4-phosphate 5-kinase 8 OS=Arabidopsis thaliana GN=PIP5K8 PE=1 SV=1//3.39556e-08
MD02G1197400 (SOC1)	0.359982	MD01G1035100	sp|Q9FJN7|GCL1_ARATH LanC-like protein GCL1 OS=Arabidopsis thaliana GN=GCL1 PE=2 SV=1//0		MD12G1059800(SPL9)	0.455988	MD14G1152700	sp|Q5XUX6|RMI1_ARATH RecQ-mediated genome instability protein 1 OS=Arabidopsis thaliana GN=RMI1 PE=1 SV=1//1.35005e-38
MD02G1197400 (SOC1)	0.35991	MD11G1188100	sp|Q56XE8|HXK4_ARATH Hexokinase-4 OS=Arabidopsis thaliana GN=At3g20040 PE=2 SV=2//0		MD12G1059800(SPL9)	0.45553	MD15G1133500	sp|Q9LV48|PERK1_ARATH Proline-rich receptor-like protein kinase PERK1 OS=Arabidopsis thaliana GN=PERK1 PE=2 SV=1//1.43669e-75
MD02G1197400 (SOC1)	0.359906	MD12G1207600	-//-		MD12G1059800(SPL9)	0.454626	MD17G1203000	-//-
MD02G1197400 (SOC1)	0.359894	MD14G1016900	sp|Q9LZS0|PTL_ARATH Trihelix transcription factor PTL OS=Arabidopsis thaliana GN=PTL PE=2 SV=1//3.17549e-06		MD12G1059800(SPL9)	0.453701	MD15G1071300	sp|P31166|APT1_ARATH Adenine phosphoribosyltransferase 1, chloroplastic OS=Arabidopsis thaliana GN=APT1 PE=1 SV=2//1.81085e-104
MD02G1197400 (SOC1)	0.359493	MD08G1057100	sp|Q8H1D3|NPY1_ARATH BTB/POZ domain-containing protein NPY1 OS=Arabidopsis thaliana GN=NPY1 PE=2 SV=1//0		MD12G1059800(SPL9)	0.453113	MD11G1124400	sp|Q9M1E7|TET3_ARATH Tetraspanin-3 OS=Arabidopsis thaliana GN=TET3 PE=2 SV=1//2.7658e-149
MD02G1197400 (SOC1)	0.359333	MD16G1021500	sp|Q9CAC1|GUN8_ARATH Endoglucanase 8 OS=Arabidopsis thaliana GN=CEL1 PE=2 SV=1//0		MD12G1059800(SPL9)	0.452808	MD14G1153400	sp|Q07764|HVA22_HORVU Protein HVA22 OS=Hordeum vulgare GN=HVA22 PE=2 SV=1//4.69131e-48
MD02G1197400 (SOC1)	0.359296	MD10G1083700	-//-		MD12G1059800(SPL9)	0.452571	MD07G1021600	sp|Q500U8|TKPR1_ARATH Tetraketide alpha-pyrone reductase 1 OS=Arabidopsis thaliana GN=TKPR1 PE=1 SV=1//1.18141e-80
MD02G1197400 (SOC1)	0.359202	MD08G1071200	sp|Q9FUJ1|CKX7_ARATH Cytokinin dehydrogenase 7 OS=Arabidopsis thaliana GN=CKX7 PE=1 SV=1//0		MD12G1059800(SPL9)	0.452411	MD07G1278700	sp|Q9MBA2|MIND1_ARATH Putative septum site-determining protein minD homolog, chloroplastic OS=Arabidopsis thaliana GN=MIND1 PE=1 SV=1//7.02058e-152
MD02G1197400 (SOC1)	0.359082	MD05G1303500	sp|Q9LI74|CHUP1_ARATH Protein CHUP1, chloroplastic OS=Arabidopsis thaliana GN=CHUP1 PE=1 SV=1//2.91238e-93		MD12G1059800(SPL9)	0.452133	MD14G1051900	sp|Q84LH3|WEX_ARATH Werner Syndrome-like exonuclease OS=Arabidopsis thaliana GN=WEX PE=1 SV=1//7.64676e-22
MD02G1197400 (SOC1)	0.35893	MD02G1169100	sp|Q92545|TM131_HUMAN Transmembrane protein 131 OS=Homo sapiens GN=TMEM131 PE=1 SV=3//1.02661e-11		MD12G1059800(SPL9)	0.451296	MD15G1304400	-//-
MD02G1197400 (SOC1)	0.358908	MD09G1031100	sp|Q9M3G7|ATM_ARATH Serine/threonine-protein kinase ATM OS=Arabidopsis thaliana GN=ATM PE=2 SV=1//6.14321e-10		MD12G1059800(SPL9)	0.451271	MD17G1154800	sp|P0C035|ATL60_ARATH RING-H2 finger protein ATL60 OS=Arabidopsis thaliana GN=ATL60 PE=2 SV=1//1.89869e-39
MD02G1197400 (SOC1)	0.358504	MD15G1381800	-//-		MD12G1059800(SPL9)	0.451177	MD02G1187800	sp|Q9SZG0|HHP4_ARATH Heptahelical transmembrane protein 4 OS=Arabidopsis thaliana GN=HHP4 PE=2 SV=1//0
MD02G1197400 (SOC1)	0.358221	MD04G1138100	sp|Q9LZM8|BLH9_ARATH BEL1-like homeodomain protein 9 OS=Arabidopsis thaliana GN=BLH9 PE=1 SV=1//2.19265e-49		MD12G1059800(SPL9)	0.450521	MD07G1269700	sp|Q9HFF2|YL92_SCHPO Uncharacterized protein C683.02c OS=Schizosaccharomyces pombe (strain 972 / ATCC 24843) GN=SPAC683.02c PE=3 SV=1//3.79882e-24
MD02G1197400 (SOC1)	0.358122	MD11G1173500	sp|Q84TG3|PUB23_ARATH E3 ubiquitin-protein ligase PUB23 OS=Arabidopsis thaliana GN=PUB23 PE=1 SV=1//2.52634e-101		MD12G1059800(SPL9)	0.450052	MD12G1008300	-//-
MD02G1197400 (SOC1)	0.358119	MD12G1005100	-//-		MD12G1059800(SPL9)	0.449811	MD11G1037700	sp|Q5QMN3|RH20_ORYSJ DEAD-box ATP-dependent RNA helicase 20 OS=Oryza sativa subsp. japonica GN=Os01g0197200 PE=3 SV=2//1.90769e-131
MD02G1197400 (SOC1)	0.357996	MD10G1277800	sp|Q94C70|NAT2_ARATH Nucleobase-ascorbate transporter 2 OS=Arabidopsis thaliana GN=NAT2 PE=2 SV=2//0		MD12G1059800(SPL9)	0.449786	MD08G1112700	sp|O82318|Y2579_ARATH Probably inactive leucine-rich repeat receptor-like protein kinase At2g25790 OS=Arabidopsis thaliana GN=At2g25790 PE=2 SV=1//0
MD02G1197400 (SOC1)	0.357447	MD17G1006800	sp|Q8GZB6|SUVH4_ARATH Histone-lysine N-methyltransferase, H3 lysine-9 specific SUVH4 OS=Arabidopsis thaliana GN=SUVH4 PE=1 SV=2//0		MD12G1059800(SPL9)	0.44941	MD09G1117400	sp|Q9MAU5|Y1049_ARATH Putative BPI/LBP family protein At1g04970 OS=Arabidopsis thaliana GN=At1g04970 PE=2 SV=1//0
MD02G1197400 (SOC1)	0.357158	MD13G1262000	sp|Q38885|SCY1_ARATH Preprotein translocase subunit SCY1, chloroplastic OS=Arabidopsis thaliana GN=SCY1 PE=1 SV=2//0		MD12G1059800(SPL9)	0.448385	MD10G1036300	sp|Q8H0Z6|IP5P3_ARATH Type IV inositol polyphosphate 5-phosphatase 3 OS=Arabidopsis thaliana GN=IP5P3 PE=1 SV=1//0
MD02G1197400 (SOC1)	0.35708	MD16G1153700	sp|Q9FPR3|EDR1_ARATH Serine/threonine-protein kinase EDR1 OS=Arabidopsis thaliana GN=EDR1 PE=1 SV=1//8.5694e-102		MD12G1059800(SPL9)	0.448337	MD04G1239000	sp|Q9S9M2|WAKLD_ARATH Wall-associated receptor kinase-like 4 OS=Arabidopsis thaliana GN=WAKL4 PE=2 SV=2//1.5526e-128
MD02G1197400 (SOC1)	0.35707	MD06G1128400	sp|P42762|CLPD_ARATH Chaperone protein ClpD, chloroplastic OS=Arabidopsis thaliana GN=CLPD PE=1 SV=1//0		MD12G1059800(SPL9)	0.447184	MD01G1050200	sp|Q0WV12|ANL2_ARATH Homeobox-leucine zipper protein ANTHOCYANINLESS 2 OS=Arabidopsis thaliana GN=ANL2 PE=2 SV=1//0
MD02G1197400 (SOC1)	0.356914	MD11G1265700	-//-		MD12G1059800(SPL9)	0.44665	MD07G1233800	sp|Q6DBN5|PUB62_ARATH U-box domain-containing protein 62 OS=Arabidopsis thaliana GN=PUB62 PE=2 SV=1//3.29279e-85
MD02G1197400 (SOC1)	0.356605	MD15G1361900	-//-		MD12G1059800(SPL9)	0.446493	MD13G1124900	sp|Q9FY93|NAC83_ARATH NAC domain-containing protein 83 OS=Arabidopsis thaliana GN=NAC083 PE=1 SV=1//9.57284e-28
MD02G1197400 (SOC1)	0.356447	MD08G1070200	sp|Q9S7X6|ACL5_ARATH Thermospermine synthase ACAULIS5 OS=Arabidopsis thaliana GN=ACL5 PE=1 SV=1//2.77795e-179		MD12G1059800(SPL9)	0.446443	MD06G1077500	sp|A4UHT7|SALR_PAPBR Salutaridine reductase OS=Papaver bracteatum GN=SALR PE=1 SV=1//1.57917e-100
MD02G1197400 (SOC1)	0.356246	MD10G1299300	sp|P43309|PPO_MALDO Polyphenol oxidase, chloroplastic OS=Malus domestica PE=2 SV=1//0		MD12G1059800(SPL9)	0.446159	MD17G1256900	sp|O22193|PUB4_ARATH U-box domain-containing protein 4 OS=Arabidopsis thaliana GN=PUB4 PE=1 SV=3//1.61877e-35
MD02G1197400 (SOC1)	0.356	MD06G1112400	sp|O23553|BAM3_ARATH Beta-amylase 3, chloroplastic OS=Arabidopsis thaliana GN=BAM3 PE=1 SV=3//5.25147e-141		MD12G1059800(SPL9)	0.445942	MD13G1008600	-//-
MD02G1197400 (SOC1)	0.355801	MD15G1152700	sp|P48627|FAD6C_BRANA Omega-6 fatty acid desaturase, chloroplastic OS=Brassica napus PE=2 SV=1//0		MD12G1059800(SPL9)	0.444928	MD11G1202100	sp|Q39218|SAT3_ARATH Serine acetyltransferase 3, mitochondrial OS=Arabidopsis thaliana GN=SAT3 PE=1 SV=3//5.40633e-139
MD02G1197400 (SOC1)	0.355749	MD11G1165600	sp|Q9C7A2|Y3236_ARATH Ankyrin repeat-containing protein At3g12360 OS=Arabidopsis thaliana GN=At3g12360 PE=2 SV=1//3.79111e-12		MD12G1059800(SPL9)	0.444121	MD16G1111100	sp|P25861|G3PC_ANTMA Glyceraldehyde-3-phosphate dehydrogenase, cytosolic OS=Antirrhinum majus GN=GAPC PE=2 SV=1//0
MD02G1197400 (SOC1)	0.355659	MD07G1215900	sp|Q9FEL8|LAX1_MEDTR Auxin transporter-like protein 1 OS=Medicago truncatula GN=LAX1 PE=2 SV=1//0		MD12G1059800(SPL9)	0.443312	MD04G1126800	sp|Q94B55|XB31_ARATH Putative E3 ubiquitin-protein ligase XBAT31 OS=Arabidopsis thaliana GN=XBAT31 PE=2 SV=1//0
MD02G1197400 (SOC1)	0.355621	MD12G1040200	sp|P43298|TMK1_ARATH Receptor protein kinase TMK1 OS=Arabidopsis thaliana GN=TMK1 PE=1 SV=1//0		MD12G1059800(SPL9)	0.443057	MD15G1276700	sp|Q00624|ASOL_BRANA L-ascorbate oxidase homolog OS=Brassica napus GN=Bp10 PE=2 SV=1//0
MD02G1197400 (SOC1)	0.355592	MD01G1198500	sp|Q9LYN8|EMS1_ARATH Leucine-rich repeat receptor protein kinase EMS1 OS=Arabidopsis thaliana GN=EMS1 PE=1 SV=1//0		MD12G1059800(SPL9)	0.443034	MD14G1094300	-//-
MD02G1197400 (SOC1)	0.355541	MD08G1189200	-//-		MD12G1059800(SPL9)	0.441972	MD16G1075100	-//-
MD02G1197400 (SOC1)	0.355523	MD11G1022800	sp|Q04869|YM94_YEAST Uncharacterized protein YMR315W OS=Saccharomyces cerevisiae (strain ATCC 204508 / S288c) GN=YMR315W PE=1 SV=1//1.08297e-15		MD12G1059800(SPL9)	0.441461	MD10G1153400	sp|Q9LV60|CRR55_ARATH Cysteine-rich repeat secretory protein 55 OS=Arabidopsis thaliana GN=CRRSP55 PE=2 SV=1//1.17839e-97
MD02G1197400 (SOC1)	0.355474	MD12G1022800	sp|Q9LZS7|GDL71_ARATH GDSL esterase/lipase At5g03610 OS=Arabidopsis thaliana GN=At5g03610 PE=2 SV=1//1.19238e-136		MD12G1059800(SPL9)	0.441401	MD02G1205100	sp|Q8VYP5|ZDH14_ARATH Probable protein S-acyltransferase 14 OS=Arabidopsis thaliana GN=PAT14 PE=2 SV=1//8.61503e-140
MD02G1197400 (SOC1)	0.355347	MD14G1150700	sp|Q9ZVM9|Y1461_ARATH Probable serine/threonine-protein kinase At1g54610 OS=Arabidopsis thaliana GN=At1g54610 PE=1 SV=1//0		MD12G1059800(SPL9)	0.440551	MD13G1204700	sp|O24542|AX22D_VIGRR Auxin-induced protein 22D OS=Vigna radiata var. radiata GN=AUX22D PE=2 SV=1//9.45789e-79
MD02G1197400 (SOC1)	0.355346	MD11G1284600	sp|P82231|RRFC_SPIOL Ribosome-recycling factor, chloroplastic OS=Spinacia oleracea GN=RRF PE=1 SV=1//1.94916e-101		MD12G1059800(SPL9)	0.440129	MD02G1122100	sp|B3H6C3|FB311_ARATH F-box protein At4g35733 OS=Arabidopsis thaliana GN=At4g35733 PE=2 SV=1//1.48877e-17
MD02G1197400 (SOC1)	0.355293	MD03G1171800	sp|Q0D3J9|C3H53_ORYSJ Zinc finger CCCH domain-containing protein 53 OS=Oryza sativa subsp. japonica GN=Os07g0682400 PE=2 SV=1//1.47146e-23		MD12G1059800(SPL9)	0.439793	MD05G1361900	sp|Q9FIK8|CAR11_ARATH Protein C2-DOMAIN ABA-RELATED 11 OS=Arabidopsis thaliana GN=CAR11 PE=2 SV=1//2.23654e-83
MD02G1197400 (SOC1)	0.355167	MD16G1085700	sp|Q84XG9|ILL1_ORYSI IAA-amino acid hydrolase ILR1-like 1 OS=Oryza sativa subsp. indica GN=ILL1 PE=2 SV=1//2.26146e-161		MD12G1059800(SPL9)	0.439674	MD04G1067600	sp|Q8RWF5|MATE9_ARATH MATE efflux family protein 9 OS=Arabidopsis thaliana GN=DTXL5 PE=2 SV=1//2.91272e-62
MD02G1197400 (SOC1)	0.355128	MD17G1173100	sp|O80397|M2K4_ARATH Mitogen-activated protein kinase kinase 4 OS=Arabidopsis thaliana GN=MKK4 PE=1 SV=1//6.97716e-154		MD12G1059800(SPL9)	0.438691	MD10G1254000	sp|Q9M0V4|YAO_ARATH U3 snoRNP-associated protein-like YAO OS=Arabidopsis thaliana GN=YAO PE=2 SV=1//3.38849e-177
MD02G1197400 (SOC1)	0.354786	MD10G1091000	sp|Q9ZQ91|CXE7_ARATH Probable carboxylesterase 7 OS=Arabidopsis thaliana GN=CXE7 PE=2 SV=1//5.6525e-87		MD12G1059800(SPL9)	0.438282	MD11G1123600	sp|Q9M1E7|TET3_ARATH Tetraspanin-3 OS=Arabidopsis thaliana GN=TET3 PE=2 SV=1//2.92036e-109
MD02G1197400 (SOC1)	0.354754	MD01G1120400	-//-		MD12G1059800(SPL9)	0.437176	MD15G1123700	sp|Q9ZP41|EGC_CITJA EG45-like domain containing protein OS=Citrus jambhiri GN=CjBAp12 PE=1 SV=1//2.24201e-20
MD02G1197400 (SOC1)	0.354519	MD02G1003800	sp|Q8S0F0|FH1_ORYSJ Formin-like protein 1 OS=Oryza sativa subsp. japonica GN=FH1 PE=2 SV=1//0		MD12G1059800(SPL9)	0.436868	MD12G1244100	-//-
MD02G1197400 (SOC1)	0.35431	MD05G1063400	sp|Q00081|GLGL1_SOLTU Glucose-1-phosphate adenylyltransferase large subunit 1 (Fragment) OS=Solanum tuberosum GN=AGPS1 PE=2 SV=1//0		MD12G1059800(SPL9)	0.434365	MD17G1219700	-//-
MD02G1197400 (SOC1)	0.354003	MD09G1187600	sp|Q93V85|WTR16_ARATH WAT1-related protein At3g02690, chloroplastic OS=Arabidopsis thaliana GN=At3g02690 PE=2 SV=1//6.97031e-140		MD12G1059800(SPL9)	0.434225	MD15G1316600	sp|Q8L936|CAP16_ARATH Putative clathrin assembly protein At4g40080 OS=Arabidopsis thaliana GN=At4g40080 PE=2 SV=2//5.84475e-90
MD02G1197400 (SOC1)	0.353991	MD12G1194300	sp|P85192|UP1_HELAN Unknown protein 1 OS=Helianthus annuus PE=1 SV=1//2.53791e-11		MD12G1059800(SPL9)	0.434197	MD09G1247300	sp|Q94KI8|TPC1_ARATH Two pore calcium channel protein 1 OS=Arabidopsis thaliana GN=TPC1 PE=1 SV=1//0
MD02G1197400 (SOC1)	0.353891	MD01G1209200	-//-		MD12G1059800(SPL9)	0.433814	MD14G1051400	sp|Q84W89|RH37_ARATH DEAD-box ATP-dependent RNA helicase 37 OS=Arabidopsis thaliana GN=RH37 PE=2 SV=2//0
MD02G1197400 (SOC1)	0.35388	MD02G1176500	sp|Q8GS71|FRA1_ARATH Kinesin-like protein FRA1 OS=Arabidopsis thaliana GN=FRA1 PE=1 SV=1//0		MD12G1059800(SPL9)	0.43374	MD08G1203600	sp|Q40392|TMVRN_NICGU TMV resistance protein N OS=Nicotiana glutinosa GN=N PE=1 SV=1//6.46259e-151
MD02G1197400 (SOC1)	0.353732	MD06G1232000	sp|Q9ZU95|NUD17_ARATH Nudix hydrolase 17, mitochondrial OS=Arabidopsis thaliana GN=NUDT17 PE=2 SV=1//3.89808e-70		MD12G1059800(SPL9)	0.433426	MD01G1035600	sp|Q54Q92|LMD2A_DICDI LMBR1 domain-containing protein 2 homolog A OS=Dictyostelium discoideum GN=DDB_G0284019 PE=3 SV=1//7.16095e-39
MD02G1197400 (SOC1)	0.35372	MD17G1011000	-//-		MD12G1059800(SPL9)	0.433221	MD03G1017300	sp|Q9C7S5|PSYR1_ARATH Tyrosine-sulfated glycopeptide receptor 1 OS=Arabidopsis thaliana GN=PSYR1 PE=2 SV=1//1.41092e-163
MD02G1197400 (SOC1)	0.353571	MD03G1073300	-//-		MD12G1059800(SPL9)	0.43095	MD10G1097200	sp|P31655|CADH2_EUCGU Probable cinnamyl alcohol dehydrogenase 2 OS=Eucalyptus gunnii GN=CAD2 PE=2 SV=1//1.34394e-179
MD02G1197400 (SOC1)	0.353476	MD04G1010300	sp|Q9FLP6|SUMO2_ARATH Small ubiquitin-related modifier 2 OS=Arabidopsis thaliana GN=SUMO2 PE=1 SV=1//3.88872e-14		MD12G1059800(SPL9)	0.430425	MD06G1196700	sp|Q498R3|DJC10_RAT DnaJ homolog subfamily C member 10 OS=Rattus norvegicus GN=Dnajc10 PE=2 SV=2//1.11335e-08
MD02G1197400 (SOC1)	0.353447	MD10G1072800	sp|Q84V03|FB348_ARATH F-box protein At2g16365 OS=Arabidopsis thaliana GN=At2g16365 PE=2 SV=2//3.80696e-29		MD12G1059800(SPL9)	0.429132	MD09G1218700	-//-
MD02G1197400 (SOC1)	0.353341	MD05G1095000	sp|O81760|P2C63_ARATH Probable protein phosphatase 2C 63 OS=Arabidopsis thaliana GN=At4g33920 PE=2 SV=1//0		MD12G1059800(SPL9)	0.428609	MD16G1202100	sp|Q9LIK5|CML11_ARATH Calmodulin-like protein 11 OS=Arabidopsis thaliana GN=CML11 PE=2 SV=1//2.55483e-87
MD02G1197400 (SOC1)	0.353292	MD12G1233500	sp|Q9ZVN2|Y1457_ARATH Acyltransferase-like protein At1g54570, chloroplastic OS=Arabidopsis thaliana GN=At1g54570 PE=2 SV=1//0		MD12G1059800(SPL9)	0.427824	MD02G1017500	-//-
MD02G1197400 (SOC1)	0.353141	MD15G1106200	sp|Q7Y232|U73B4_ARATH UDP-glycosyltransferase 73B4 OS=Arabidopsis thaliana GN=UGT73B4 PE=2 SV=1//7.82993e-99		MD12G1059800(SPL9)	0.426726	MD05G1204700	sp|Q94AY3|DRIP2_ARATH E3 ubiquitin protein ligase DRIP2 OS=Arabidopsis thaliana GN=DRIP2 PE=1 SV=1//5.4794e-153
MD02G1197400 (SOC1)	0.353027	MD15G1094500	sp|Q8W593|LGUC_ARATH Probable lactoylglutathione lyase, chloroplast OS=Arabidopsis thaliana GN=At1g67280 PE=1 SV=1//8.16339e-177		MD12G1059800(SPL9)	0.426142	MD05G1123700	sp|Q88FY2|6HN3M_PSEPK 6-hydroxynicotinate 3-monooxygenase OS=Pseudomonas putida (strain KT2440) GN=nicC PE=1 SV=1//7.86596e-17
MD02G1197400 (SOC1)	0.352933	MD04G1077000	sp|Q9FZ06|ARK3_ARATH Armadillo repeat-containing kinesin-like protein 3 OS=Arabidopsis thaliana GN=ARK3 PE=1 SV=1//0		MD12G1059800(SPL9)	0.4253	MD01G1196100	sp|Q9SYS6|DRE1C_ARATH Dehydration-responsive element-binding protein 1C OS=Arabidopsis thaliana GN=DREB1C PE=2 SV=2//1.13859e-70
MD02G1197400 (SOC1)	0.352882	MD12G1156600	sp|Q9FHD7|Y5126_ARATH Probable serine/threonine-protein kinase At5g41260 OS=Arabidopsis thaliana GN=At5g41260 PE=1 SV=1//0		MD12G1059800(SPL9)	0.424945	MD17G1109300	-//-
MD02G1197400 (SOC1)	0.352791	MD03G1087100	sp|P0CH30|RING1_GOSHI E3 ubiquitin-protein ligase RING1 OS=Gossypium hirsutum GN=RING1 PE=1 SV=1//1.27217e-36		MD12G1059800(SPL9)	0.424524	MD15G1130200	sp|P0CB22|ATX2_ARATH Histone-lysine N-methyltransferase ATX2 OS=Arabidopsis thaliana GN=ATX2 PE=2 SV=1//9.1084e-38
MD02G1197400 (SOC1)	0.352741	MD10G1258000	-//-		MD12G1059800(SPL9)	0.424149	MD16G1263200	sp|Q9ZV51|ATL56_ARATH RING-H2 finger protein ATL56 OS=Arabidopsis thaliana GN=ATL56 PE=2 SV=1//3.73249e-24
MD02G1197400 (SOC1)	0.3527	MD06G1104100	sp|Q8H0Y8|WRK41_ARATH Probable WRKY transcription factor 41 OS=Arabidopsis thaliana GN=WRKY41 PE=2 SV=2//1.42174e-54		MD12G1059800(SPL9)	0.423783	MD01G1218000	sp|Q9FNF2|SSY1_ARATH Starch synthase 1, chloroplastic/amyloplastic OS=Arabidopsis thaliana GN=SS1 PE=2 SV=1//0
MD02G1197400 (SOC1)	0.352649	MD10G1091200	sp|Q9SMM9|CXE13_ARATH Probable carboxylesterase 13 OS=Arabidopsis thaliana GN=CXE13 PE=1 SV=1//6.49262e-100		MD12G1059800(SPL9)	0.423251	MD10G1293300	-//-
MD02G1197400 (SOC1)	0.352563	MD12G1113400	sp|Q9SGU2|SAU71_ARATH Auxin-responsive protein SAUR71 OS=Arabidopsis thaliana GN=SAUR71 PE=2 SV=1//4.72077e-13		MD12G1059800(SPL9)	0.423007	MD17G1048300	sp|Q8LGJ5|PCO2_ARATH Plant cysteine oxidase 2 OS=Arabidopsis thaliana GN=PCO2 PE=1 SV=1//6.05491e-110
MD02G1197400 (SOC1)	0.352475	MD14G1080900	sp|Q5XV99|GLYT7_ARATH Glycosyltransferase-like At3g57200 OS=Arabidopsis thaliana GN=At3g57200 PE=2 SV=1//0		MD12G1059800(SPL9)	0.422485	MD16G1138000	sp|Q5W274|PDR3_TOBAC Pleiotropic drug resistance protein 3 OS=Nicotiana tabacum GN=PDR3 PE=2 SV=1//0
MD02G1197400 (SOC1)	0.352178	MD10G1142000	sp|Q8L7R2|KHSE_ARATH Homoserine kinase OS=Arabidopsis thaliana GN=HSK PE=1 SV=1//4.55623e-149		MD12G1059800(SPL9)	0.422138	MD05G1069100	sp|Q8VZ80|PLT5_ARATH Polyol transporter 5 OS=Arabidopsis thaliana GN=PLT5 PE=1 SV=2//0
MD02G1197400 (SOC1)	0.35198	MD08G1186100	sp|Q9ZPE7|EXO_ARATH Protein EXORDIUM OS=Arabidopsis thaliana GN=EXO PE=2 SV=1//2.1965e-141		MD12G1059800(SPL9)	0.421642	MD04G1199400	-//-
MD02G1197400 (SOC1)	0.351944	MD02G1267400	sp|Q9FPT1|UBP12_ARATH Ubiquitin carboxyl-terminal hydrolase 12 OS=Arabidopsis thaliana GN=UBP12 PE=1 SV=2//8.02616e-34		MD12G1059800(SPL9)	0.421442	MD10G1198500	-//-
MD02G1197400 (SOC1)	0.351918	MD17G1274000	sp|Q8RWW0|ALE2_ARATH Receptor-like serine/threonine-protein kinase ALE2 OS=Arabidopsis thaliana GN=ALE2 PE=1 SV=1//4.53714e-106		MD12G1059800(SPL9)	0.421339	MD10G1100800	-//-
MD02G1197400 (SOC1)	0.351513	MD05G1195700	sp|O82268|LSH3_ARATH Protein LIGHT-DEPENDENT SHORT HYPOCOTYLS 3 OS=Arabidopsis thaliana GN=LSH3 PE=1 SV=1//1.48384e-77		MD12G1059800(SPL9)	0.42113	MD15G1123200	sp|O48946|CESA1_ARATH Cellulose synthase A catalytic subunit 1 [UDP-forming] OS=Arabidopsis thaliana GN=CESA1 PE=1 SV=1//0
MD02G1197400 (SOC1)	0.351479	MD15G1278100	sp|Q9FKZ1|DRL42_ARATH Probable disease resistance protein At5g66900 OS=Arabidopsis thaliana GN=At5g66900 PE=3 SV=1//3.8094e-156		MD12G1059800(SPL9)	0.420463	MD01G1056600	sp|Q9FHD7|Y5126_ARATH Probable serine/threonine-protein kinase At5g41260 OS=Arabidopsis thaliana GN=At5g41260 PE=1 SV=1//0
MD02G1197400 (SOC1)	0.351374	MD07G1311500	sp|O24629|SIGA_ARATH RNA polymerase sigma factor sigA OS=Arabidopsis thaliana GN=SIGA PE=1 SV=1//0		MD12G1059800(SPL9)	0.419842	MD08G1177400	sp|Q9FEP7|SUT13_ARATH Sulfate transporter 1.3 OS=Arabidopsis thaliana GN=SULTR1;3 PE=2 SV=1//0
MD02G1197400 (SOC1)	0.351236	MD11G1085000	sp|Q9FHD7|Y5126_ARATH Probable serine/threonine-protein kinase At5g41260 OS=Arabidopsis thaliana GN=At5g41260 PE=1 SV=1//0		MD12G1059800(SPL9)	0.419774	MD07G1303000	-//-
MD02G1197400 (SOC1)	0.351138	MD17G1004300	sp|P93654|SYP22_ARATH Syntaxin-22 OS=Arabidopsis thaliana GN=SYP22 PE=1 SV=1//6.88183e-31		MD12G1059800(SPL9)	0.419693	MD00G1061600	sp|Q8VYP0|SCO11_ARATH Protein SCO1 homolog 1, mitochondrial OS=Arabidopsis thaliana GN=HCC1 PE=2 SV=1//2.14244e-127
MD02G1197400 (SOC1)	0.351055	MD15G1372400	sp|Q9ZPE7|EXO_ARATH Protein EXORDIUM OS=Arabidopsis thaliana GN=EXO PE=2 SV=1//8.8777e-144		MD12G1059800(SPL9)	0.419036	MD08G1065200	-//-
MD02G1197400 (SOC1)	0.350994	MD12G1164600	sp|P31797|CDGT_GEOSE Cyclomaltodextrin glucanotransferase OS=Geobacillus stearothermophilus GN=cgt PE=1 SV=1//5.63116e-06		MD12G1059800(SPL9)	0.418947	MD06G1188400	sp|B8XCH5|QKY_ARATH Protein QUIRKY OS=Arabidopsis thaliana GN=QKY PE=2 SV=1//2.30815e-59
MD02G1197400 (SOC1)	0.350944	MD03G1118500	sp|Q9SE43|REV_ARATH Homeobox-leucine zipper protein REVOLUTA OS=Arabidopsis thaliana GN=REV PE=1 SV=2//0		MD12G1059800(SPL9)	0.418205	MD15G1079000	sp|Q6X7J9|WOX4_ARATH WUSCHEL-related homeobox 4 OS=Arabidopsis thaliana GN=WOX4 PE=2 SV=1//9.89769e-67
MD02G1197400 (SOC1)	0.350916	MD14G1037300	sp|Q9SJ52|YLS9_ARATH Protein YLS9 OS=Arabidopsis thaliana GN=YLS9 PE=2 SV=1//2.01412e-60		MD12G1059800(SPL9)	0.41647	MD01G1108900	sp|P57720|AROC_ARATH Chorismate synthase, chloroplastic OS=Arabidopsis thaliana GN=EMB1144 PE=2 SV=2//0
MD02G1197400 (SOC1)	0.350653	MD09G1069300	sp|Q9SCZ4|FERON_ARATH Receptor-like protein kinase FERONIA OS=Arabidopsis thaliana GN=FER PE=1 SV=1//0		MD12G1059800(SPL9)	0.416148	MD07G1226700	sp|F4JZC2|ENAS1_ARATH Cytosolic endo-beta-N-acetylglucosaminidase 1 OS=Arabidopsis thaliana GN=ENGASE1 PE=1 SV=1//0
MD02G1197400 (SOC1)	0.350601	MD17G1148900	sp|Q9LJH5|GLO4_ARATH Peroxisomal (S)-2-hydroxy-acid oxidase GLO4 OS=Arabidopsis thaliana GN=GLO4 PE=2 SV=1//0		MD12G1059800(SPL9)	0.415078	MD08G1131000	sp|Q969S3|ZN622_HUMAN Zinc finger protein 622 OS=Homo sapiens GN=ZNF622 PE=1 SV=1//7.21643e-13
MD02G1197400 (SOC1)	0.35039	MD07G1239000	-//-		MD12G1059800(SPL9)	0.414133	MD05G1115800	sp|Q9LT23|BH121_ARATH Transcription factor bHLH121 OS=Arabidopsis thaliana GN=BHLH121 PE=2 SV=1//7.1094e-76
MD02G1197400 (SOC1)	0.350278	MD17G1066000	-//-		MD12G1059800(SPL9)	0.413955	MD09G1038100	sp|Q9LFR3|GASAE_ARATH Gibberellin-regulated protein 14 OS=Arabidopsis thaliana GN=GASA14 PE=1 SV=1//4.28461e-12
MD02G1197400 (SOC1)	0.350216	MD00G1056500	sp|Q94KL7|SILD_FORIN Secoisolariciresinol dehydrogenase (Fragment) OS=Forsythia intermedia PE=1 SV=1//4.22928e-83		MD12G1059800(SPL9)	0.413628	MD05G1113400	sp|Q9FJG0|SAU20_ARATH Auxin-responsive protein SAUR20 OS=Arabidopsis thaliana GN=SAUR20 PE=2 SV=1//4.79275e-26
MD02G1197400 (SOC1)	0.350198	MD05G1290600	-//-		MD12G1059800(SPL9)	0.413527	MD02G1183500	sp|O80970|NPY2_ARATH BTB/POZ domain-containing protein NPY2 OS=Arabidopsis thaliana GN=NPY2 PE=2 SV=1//0
MD02G1197400 (SOC1)	0.349848	MD01G1152300	-//-		MD12G1059800(SPL9)	0.413024	MD06G1041000	sp|Q850K7|EXLB1_ORYSJ Expansin-like B1 OS=Oryza sativa subsp. japonica GN=EXLB1 PE=2 SV=2//4.71188e-99
MD02G1197400 (SOC1)	0.349696	MD13G1223200	sp|Q84LK0|MSH1_ARATH DNA mismatch repair protein MSH1, mitochondrial OS=Arabidopsis thaliana GN=MSH1 PE=1 SV=1//0		MD12G1059800(SPL9)	0.412848	MD05G1255400	sp|Q9FHE4|BRG1_ARATH BOI-related E3 ubiquitin-protein ligase 1 OS=Arabidopsis thaliana GN=BRG1 PE=1 SV=1//6.27276e-66
MD02G1197400 (SOC1)	0.349632	MD07G1261200	sp|Q39189|RH7_ARATH DEAD-box ATP-dependent RNA helicase 7 OS=Arabidopsis thaliana GN=RH7 PE=1 SV=2//5.60156e-119		MD12G1059800(SPL9)	0.412674	MD15G1446000	sp|Q55909|Y305_SYNY3 TVP38/TMEM64 family membrane protein slr0305 OS=Synechocystis sp. (strain PCC 6803 / Kazusa) GN=slr0305 PE=3 SV=1//6.89198e-09
MD02G1197400 (SOC1)	0.349564	MD04G1216900	sp|Q9ZVN2|Y1457_ARATH Acyltransferase-like protein At1g54570, chloroplastic OS=Arabidopsis thaliana GN=At1g54570 PE=2 SV=1//0		MD12G1059800(SPL9)	0.412478	MD03G1258300	sp|Q6VBB2|HFA2B_ORYSJ Heat stress transcription factor A-2b OS=Oryza sativa subsp. japonica GN=HSFA2B PE=2 SV=1//5.49958e-112
MD02G1197400 (SOC1)	0.349561	MD13G1176300	sp|Q9ZNV9|AHP1_ARATH Histidine-containing phosphotransfer protein 1 OS=Arabidopsis thaliana GN=AHP1 PE=1 SV=1//2.27259e-59		MD12G1059800(SPL9)	0.411551	MD10G1190400	sp|O81117|C94A1_VICSA Cytochrome P450 94A1 OS=Vicia sativa GN=CYP94A1 PE=2 SV=2//0
MD02G1197400 (SOC1)	0.349285	MD05G1164300	sp|Q94BT2|AIR12_ARATH Auxin-induced in root cultures protein 12 OS=Arabidopsis thaliana GN=AIR12 PE=1 SV=3//1.7637e-50		MD12G1059800(SPL9)	0.411527	MD15G1274800	sp|Q59536|PTRB_MORLA Protease 2 OS=Moraxella lacunata GN=ptrB PE=3 SV=1//7.60603e-57
MD02G1197400 (SOC1)	0.348462	MD08G1095100	sp|Q93Y06|Y5720_ARATH Probable inactive receptor kinase At5g67200 OS=Arabidopsis thaliana GN=At5g67200 PE=1 SV=1//2.88836e-114		MD12G1059800(SPL9)	0.410709	MD12G1079400	sp|Q84M24|AB1A_ARATH ABC transporter A family member 1 OS=Arabidopsis thaliana GN=ABCA1 PE=2 SV=2//0
MD02G1197400 (SOC1)	0.348461	MD12G1232900	sp|Q0WP44|HASTY_ARATH Protein HASTY 1 OS=Arabidopsis thaliana GN=HST1 PE=1 SV=1//0		MD12G1059800(SPL9)	0.410516	MD00G1010900	-//-
MD02G1197400 (SOC1)	0.348396	MD02G1180800	sp|O22193|PUB4_ARATH U-box domain-containing protein 4 OS=Arabidopsis thaliana GN=PUB4 PE=1 SV=3//3.64865e-95		MD12G1059800(SPL9)	0.410466	MD02G1316300	sp|Q9SPL3|AMP23_MACIN Vicilin-like antimicrobial peptides 2-3 (Fragment) OS=Macadamia integrifolia GN=AMP2-3 PE=1 SV=1//4.73628e-08
MD02G1197400 (SOC1)	0.348279	MD15G1096600	-//-		MD12G1059800(SPL9)	0.409382	MD12G1223100	sp|Q9CWH5|TRM11_MOUSE tRNA (guanine(10)-N2)-methyltransferase homolog OS=Mus musculus GN=Trmt11 PE=2 SV=1//6.82875e-100
MD02G1197400 (SOC1)	0.34805	MD14G1053100	sp|Q6S001|KIF11_DICDI Kinesin-related protein 11 OS=Dictyostelium discoideum GN=kif11 PE=3 SV=1//2.99951e-102		MD12G1059800(SPL9)	0.408859	MD13G1125000	sp|Q9FY93|NAC83_ARATH NAC domain-containing protein 83 OS=Arabidopsis thaliana GN=NAC083 PE=1 SV=1//4.10414e-53
MD02G1197400 (SOC1)	0.34784	MD11G1270500	sp|Q9SYM5|RHM1_ARATH Trifunctional UDP-glucose 4,6-dehydratase/UDP-4-keto-6-deoxy-D-glucose 3,5-epimerase/UDP-4-keto-L-rhamnose-reductase RHM1 OS=Arabidopsis thaliana GN=RHM1 PE=1 SV=1//0		MD12G1059800(SPL9)	0.408388	MD06G1237600	sp|P0C042|Y4597_ARATH Uncharacterized protein At4g15970 OS=Arabidopsis thaliana GN=At4g15970 PE=2 SV=1//3.00183e-103
MD02G1197400 (SOC1)	0.347829	MD06G1171200	-//-		MD12G1059800(SPL9)	0.408161	MD04G1225000	sp|Q38822|IAA3_ARATH Auxin-responsive protein IAA3 OS=Arabidopsis thaliana GN=IAA3 PE=1 SV=1//1.4413e-72
MD02G1197400 (SOC1)	0.347817	MD11G1041800	sp|Q9FF99|AAP7_ARATH Probable amino acid permease 7 OS=Arabidopsis thaliana GN=AAP7 PE=2 SV=1//0		MD12G1059800(SPL9)	0.407484	MD16G1041600	sp|Q9CA36|VQ8_ARATH VQ motif-containing protein 8, chloroplastic OS=Arabidopsis thaliana GN=VQ8 PE=2 SV=1//8.57259e-13
MD02G1197400 (SOC1)	0.347617	MD07G1138600	-//-		MD12G1059800(SPL9)	0.406863	MD10G1004000	sp|Q8VZF6|EDR2L_ARATH Protein ENHANCED DISEASE RESISTANCE 2-like OS=Arabidopsis thaliana GN=EDR2L PE=2 SV=1//4.60845e-50
MD02G1197400 (SOC1)	0.347337	MD04G1237100	sp|Q3E6P4|FB95_ARATH F-box protein At2g02240 OS=Arabidopsis thaliana GN=At2g02240 PE=2 SV=1//6.50151e-51		MD12G1059800(SPL9)	0.406556	MD05G1151200	sp|Q40392|TMVRN_NICGU TMV resistance protein N OS=Nicotiana glutinosa GN=N PE=1 SV=1//6.24392e-10
MD02G1197400 (SOC1)	0.34728	MD16G1031400	-//-		MD12G1059800(SPL9)	0.406297	MD16G1064200	-//-
MD02G1197400 (SOC1)	0.347244	MD12G1126100	sp|Q8RWU3|RVE8_ARATH Protein REVEILLE 8 OS=Arabidopsis thaliana GN=RVE8 PE=2 SV=1//3.37182e-101		MD12G1059800(SPL9)	0.405196	MD15G1037300	sp|Q9BZP6|CHIA_HUMAN Acidic mammalian chitinase OS=Homo sapiens GN=CHIA PE=1 SV=1//3.54805e-50
MD02G1197400 (SOC1)	0.347182	MD09G1123900	sp|Q9LUB6|SNE_ARATH F-box protein SNE OS=Arabidopsis thaliana GN=SNE PE=1 SV=1//5.83248e-39		MD12G1059800(SPL9)	0.404278	MD01G1211300	sp|Q9P7J5|YJNA_SCHPO Uncharacterized AAA domain-containing protein C24B10.10c OS=Schizosaccharomyces pombe (strain 972 / ATCC 24843) GN=SPCC24B10.10c PE=3 SV=1//5.90194e-68
MD02G1197400 (SOC1)	0.346689	MD10G1188400	sp|F4HWY6|MYO11_ARATH Myosin-11 OS=Arabidopsis thaliana GN=XI-E PE=3 SV=1//0		MD12G1059800(SPL9)	0.403604	MD12G1096800	-//-
MD02G1197400 (SOC1)	0.346644	MD11G1021400	sp|Q39202|RLK1_ARATH G-type lectin S-receptor-like serine/threonine-protein kinase RLK1 OS=Arabidopsis thaliana GN=RLK1 PE=2 SV=2//0		MD12G1059800(SPL9)	0.40358	MD08G1191700	sp|P36591|DYR_SCHPO Dihydrofolate reductase OS=Schizosaccharomyces pombe (strain 972 / ATCC 24843) GN=dfr1 PE=2 SV=2//9.33898e-20
MD02G1197400 (SOC1)	0.346495	MD14G1240500	sp|Q93WJ9|KAN1_ARATH Transcription repressor KAN1 OS=Arabidopsis thaliana GN=KAN1 PE=1 SV=1//1.69641e-31		MD12G1059800(SPL9)	0.403288	MD02G1150100	sp|Q9FLS0|FB253_ARATH F-box protein At5g07610 OS=Arabidopsis thaliana GN=At5g07610 PE=2 SV=1//2.31512e-17
MD02G1197400 (SOC1)	0.346387	MD02G1048900	sp|Q9LUV4|FRL4A_ARATH FRIGIDA-like protein 4a OS=Arabidopsis thaliana GN=FRL4A PE=2 SV=1//5.61e-66		MD12G1059800(SPL9)	0.402898	MD14G1173000	sp|Q9FML2|HDA6_ARATH Histone deacetylase 6 OS=Arabidopsis thaliana GN=HDA6 PE=1 SV=1//0
MD02G1197400 (SOC1)	0.346249	MD13G1226700	-//-		MD12G1059800(SPL9)	0.402619	MD14G1045900	-//-
MD02G1197400 (SOC1)	0.345989	MD11G1172800	sp|Q9NX01|TXN4B_HUMAN Thioredoxin-like protein 4B OS=Homo sapiens GN=TXNL4B PE=1 SV=1//2.36295e-60		MD12G1059800(SPL9)	0.402391	MD15G1067000	-//-
MD02G1197400 (SOC1)	0.345953	MD09G1169000	sp|Q8GUN5|PHL1_ARATH Protein PHR1-LIKE 1 OS=Arabidopsis thaliana GN=PHL1 PE=1 SV=1//4.44151e-44		MD12G1059800(SPL9)	0.40218	MD12G1012100	sp|Q5QQ56|XYLT1_CANFA Xylosyltransferase 1 OS=Canis familiaris GN=XYLT1 PE=2 SV=1//2.19403e-22
MD02G1197400 (SOC1)	0.345918	MD08G1059500	-//-		MD12G1059800(SPL9)	0.402068	MD04G1224700	sp|O22768|UNE12_ARATH Transcription factor UNE12 OS=Arabidopsis thaliana GN=UNE12 PE=2 SV=2//4.24787e-61
MD02G1197400 (SOC1)	0.345752	MD07G1057800	sp|Q8LFN2|Y3037_ARATH Probable inactive leucine-rich repeat receptor-like protein kinase At3g03770 OS=Arabidopsis thaliana GN=At3g03770 PE=2 SV=1//0		MD12G1059800(SPL9)	0.401648	MD04G1062600	sp|Q6K7H2|KCY4_ORYSJ Probable UMP/CMP kinase 4 OS=Oryza sativa subsp. japonica GN=Os02g0778400 PE=2 SV=1//1.69508e-112
MD02G1197400 (SOC1)	0.345667	MD04G1089800	sp|Q9SCP2|PLY12_ARATH Probable pectate lyase 12 OS=Arabidopsis thaliana GN=At3g53190 PE=2 SV=2//0		MD12G1059800(SPL9)	0.401404	MD14G1189300	sp|Q2V9B0|MY1R1_SOLTU Transcription factor MYB1R1 OS=Solanum tuberosum PE=2 SV=1//1.68239e-60
MD02G1197400 (SOC1)	0.345526	MD10G1204900	sp|P46283|S17P_ARATH Sedoheptulose-1,7-bisphosphatase, chloroplastic OS=Arabidopsis thaliana GN=At3g55800 PE=2 SV=1//1.47855e-92		MD12G1059800(SPL9)	0.399954	MD15G1082300	-//-
MD02G1197400 (SOC1)	0.345464	MD14G1162400	sp|F4JF21|PTA10_ARATH Protein PLASTID TRANSCRIPTIONALLY ACTIVE 10 OS=Arabidopsis thaliana GN=PTAC10 PE=1 SV=1//0		MD12G1059800(SPL9)	0.399755	MD02G1208300	sp|Q9LXU9|IRKI_ARATH IRK-interacting protein OS=Arabidopsis thaliana GN=IRKI PE=1 SV=1//1.07091e-07
MD02G1197400 (SOC1)	0.345206	MD16G1090000	sp|Q8W4I4|POT6_ARATH Potassium transporter 6 OS=Arabidopsis thaliana GN=POT6 PE=2 SV=1//0		MD12G1059800(SPL9)	0.39972	MD04G1095100	sp|Q9LFP7|Y5158_ARATH Probable receptor-like protein kinase At5g15080 OS=Arabidopsis thaliana GN=At5g15080 PE=2 SV=1//2.68102e-108
MD02G1197400 (SOC1)	0.345141	MD15G1133100	sp|Q0GZS3|USP_CUCME UDP-sugar pyrophosphorylase OS=Cucumis melo GN=USP PE=1 SV=1//0		MD12G1059800(SPL9)	0.39964	MD12G1006100	sp|P80884|ANAN_ANACO Ananain OS=Ananas comosus GN=AN1 PE=1 SV=2//1.72838e-79
MD02G1197400 (SOC1)	0.345104	MD00G1075400	sp|Q9ZQG9|E1314_ARATH Glucan endo-1,3-beta-glucosidase 14 OS=Arabidopsis thaliana GN=At2g27500 PE=1 SV=2//2.40056e-171		MD12G1059800(SPL9)	0.399203	MD15G1196700	sp|Q9LN27|TI171_ARATH Mitochondrial import inner membrane translocase subunit TIM17-1 OS=Arabidopsis thaliana GN=TIM17-1 PE=2 SV=1//9.81943e-76
MD02G1197400 (SOC1)	0.345051	MD12G1060200	sp|Q7EXZ2|SPL14_ORYSJ Squamosa promoter-binding-like protein 14 OS=Oryza sativa subsp. japonica GN=SPL14 PE=2 SV=1//1.61783e-28		MD12G1059800(SPL9)	0.3982	MD06G1184500	sp|Q86A88|DYL_DICDI Dynein light chain, cytoplasmic OS=Dictyostelium discoideum GN=dlcB PE=3 SV=1//1.87914e-19
MD02G1197400 (SOC1)	0.344639	MD01G1024100	sp|Q9LX20|ASPL1_ARATH Aspartic proteinase-like protein 1 OS=Arabidopsis thaliana GN=At5g10080 PE=1 SV=1//0		MD12G1059800(SPL9)	0.398109	MD11G1084300	-//-
MD02G1197400 (SOC1)	0.344368	MD05G1223400	sp|Q9LTV3|SAU72_ARATH Auxin-responsive protein SAUR72 OS=Arabidopsis thaliana GN=SAUR72 PE=2 SV=1//3.11384e-40		MD12G1059800(SPL9)	0.397687	MD03G1007100	-//-
MD02G1197400 (SOC1)	0.344363	MD16G1050700	sp|Q8VYP9|ICML1_ARATH Probable isoprenylcysteine alpha-carbonyl methylesterase ICMEL1 OS=Arabidopsis thaliana GN=ICMEL1 PE=2 SV=1//0		MD12G1059800(SPL9)	0.396565	MD06G1122900	sp|Q9ZU51|RHA2B_ARATH Probable E3 ubiquitin-protein ligase RHA2B OS=Arabidopsis thaliana GN=RHA2B PE=1 SV=2//1.51079e-10
MD02G1197400 (SOC1)	0.344113	MD05G1364100	-//-		MD12G1059800(SPL9)	0.396476	MD02G1030900	sp|Q9XI33|WIN1_ARATH Ethylene-responsive transcription factor WIN1 OS=Arabidopsis thaliana GN=WIN1 PE=2 SV=1//1.75046e-67
MD02G1197400 (SOC1)	0.343917	MD05G1321500	sp|Q8RX86|AGAL2_ARATH Alpha-galactosidase 2 OS=Arabidopsis thaliana GN=AGAL2 PE=1 SV=1//0		MD12G1059800(SPL9)	0.396386	MD15G1353600	sp|P0DM58|DI3L2_ARATH DIS3-like exonuclease 2 OS=Arabidopsis thaliana GN=SOV PE=1 SV=1//0
MD02G1197400 (SOC1)	0.343797	MD12G1153600	sp|Q9LZM8|BLH9_ARATH BEL1-like homeodomain protein 9 OS=Arabidopsis thaliana GN=BLH9 PE=1 SV=1//4.73734e-91		MD12G1059800(SPL9)	0.396084	MD00G1105300	sp|P17407|21KD_DAUCA 21 kDa protein OS=Daucus carota PE=2 SV=1//4.25143e-48
MD02G1197400 (SOC1)	0.343323	MD11G1069200	sp|O22397|POT1_ARATH Potassium transporter 1 OS=Arabidopsis thaliana GN=POT1 PE=1 SV=2//0		MD12G1059800(SPL9)	0.395811	MD07G1305700	sp|Q5T6J7|GNTK_HUMAN Probable gluconokinase OS=Homo sapiens GN=IDNK PE=1 SV=1//7.5088e-28
MD02G1197400 (SOC1)	0.343264	MD06G1224500	sp|Q0WWT7|STR11_ARATH Rhodanese-like domain-containing protein 11, chloroplastic OS=Arabidopsis thaliana GN=STR11 PE=2 SV=1//6.51603e-133		MD12G1059800(SPL9)	0.395728	MD14G1183900	-//-
MD02G1197400 (SOC1)	0.343229	MD16G1029800	sp|Q94BT9|ATOX1_ARATH Copper transport protein ATX1 OS=Arabidopsis thaliana GN=ATX1 PE=1 SV=1//2.12111e-07		MD12G1059800(SPL9)	0.395525	MD10G1102100	sp|Q9C1X4|YKW3_SCHPO Uncharacterized RING finger protein P32A8.03c OS=Schizosaccharomyces pombe (strain 972 / ATCC 24843) GN=SPAP32A8.03c PE=3 SV=1//1.56536e-10
MD02G1197400 (SOC1)	0.343127	MD14G1012300	sp|Q9LYT3|TT12_ARATH Protein TRANSPARENT TESTA 12 OS=Arabidopsis thaliana GN=TT12 PE=2 SV=1//7.20509e-104		MD12G1059800(SPL9)	0.395404	MD03G1061600	sp|Q9LMK2|LSH6_ARATH Protein LIGHT-DEPENDENT SHORT HYPOCOTYLS 6 OS=Arabidopsis thaliana GN=LSH6 PE=1 SV=1//4.58057e-88
MD02G1197400 (SOC1)	0.342978	MD16G1144100	sp|Q0WQK2|ZDHC9_ARATH Probable protein S-acyltransferase 7 OS=Arabidopsis thaliana GN=PAT07 PE=1 SV=1//9.22866e-127		MD12G1059800(SPL9)	0.394467	MD03G1013200	sp|Q42578|PER53_ARATH Peroxidase 53 OS=Arabidopsis thaliana GN=PER53 PE=1 SV=1//3.38396e-137
MD02G1197400 (SOC1)	0.342859	MD14G1123000	sp|Q8H0Y8|WRK41_ARATH Probable WRKY transcription factor 41 OS=Arabidopsis thaliana GN=WRKY41 PE=2 SV=2//4.90806e-52		MD12G1059800(SPL9)	0.394452	MD00G1053700	sp|Q9FKZ1|DRL42_ARATH Probable disease resistance protein At5g66900 OS=Arabidopsis thaliana GN=At5g66900 PE=3 SV=1//5.81718e-171
MD02G1197400 (SOC1)	0.342807	MD15G1153100	sp|Q56X72|RTNLS_ARATH Reticulon-like protein B21 OS=Arabidopsis thaliana GN=RTNLB21 PE=2 SV=2//6.94501e-98		MD12G1059800(SPL9)	0.394179	MD04G1159900	sp|Q9M040|PDC4_ARATH Pyruvate decarboxylase 4 OS=Arabidopsis thaliana GN=PDC4 PE=2 SV=1//0
MD02G1197400 (SOC1)	0.342658	MD01G1219800	sp|Q9LV04|PAP14_ARATH Probable plastid-lipid-associated protein 14, chloroplastic OS=Arabidopsis thaliana GN=PAP14 PE=1 SV=1//0		MD12G1059800(SPL9)	0.393909	MD02G1165900	sp|Q9FKZ1|DRL42_ARATH Probable disease resistance protein At5g66900 OS=Arabidopsis thaliana GN=At5g66900 PE=3 SV=1//4.20174e-31
MD02G1197400 (SOC1)	0.342424	MD17G1114400	sp|Q9SJ41|C3H18_ARATH Zinc finger CCCH domain-containing protein 18 OS=Arabidopsis thaliana GN=At2g05160 PE=2 SV=1//5.03743e-167		MD12G1059800(SPL9)	0.39232	MD05G1340900	sp|Q8GVP6|PDRP1_ORYSJ Probable pyruvate, phosphate dikinase regulatory protein, chloroplastic OS=Oryza sativa subsp. japonica GN=PDRP1 PE=2 SV=2//8.85145e-167
MD02G1197400 (SOC1)	0.342237	MD07G1154700	sp|Q42883|ECAP_SOLLC Calcium-transporting ATPase, endoplasmic reticulum-type OS=Solanum lycopersicum GN=LCA1 PE=2 SV=1//0		MD12G1059800(SPL9)	0.392319	MD08G1032200	sp|Q9FZF1|PX11A_ARATH Peroxisomal membrane protein 11A OS=Arabidopsis thaliana GN=PEX11A PE=1 SV=1//2.01281e-105
MD02G1197400 (SOC1)	0.34175	MD13G1056800	sp|Q8LJW3|ACR4_ARATH ACT domain-containing protein ACR4 OS=Arabidopsis thaliana GN=ACR4 PE=2 SV=1//0		MD12G1059800(SPL9)	0.392025	MD15G1244700	sp|Q9FYB5|DNJ11_ARATH Chaperone protein dnaJ 11, chloroplastic OS=Arabidopsis thaliana GN=ATJ11 PE=1 SV=2//7.74405e-40
MD02G1197400 (SOC1)	0.341715	MD13G1041700	-//-		MD12G1059800(SPL9)	0.391661	MD02G1023000	-//-
MD02G1197400 (SOC1)	0.341336	MD13G1047800	sp|Q9LI74|CHUP1_ARATH Protein CHUP1, chloroplastic OS=Arabidopsis thaliana GN=CHUP1 PE=1 SV=1//1.30193e-137		MD12G1059800(SPL9)	0.390521	MD09G1088700	sp|Q9M886|LBD41_ARATH LOB domain-containing protein 41 OS=Arabidopsis thaliana GN=LBD41 PE=2 SV=1//3.10277e-92
MD02G1197400 (SOC1)	0.341322	MD12G1224500	sp|O23732|GSHB_BRAJU Glutathione synthetase, chloroplastic OS=Brassica juncea GN=GSH2 PE=2 SV=1//0		MD12G1059800(SPL9)	0.390501	MD16G1093300	sp|P27141|CAHC_TOBAC Carbonic anhydrase, chloroplastic OS=Nicotiana tabacum PE=2 SV=1//5.94601e-129
MD02G1197400 (SOC1)	0.341161	MD05G1296900	sp|C0LGS2|Y4361_ARATH Probable LRR receptor-like serine/threonine-protein kinase At4g36180 OS=Arabidopsis thaliana GN=At4g36180 PE=2 SV=1//3.04256e-09		MD12G1059800(SPL9)	0.390484	MD09G1103300	-//-
MD02G1197400 (SOC1)	0.340953	MD16G1076300	sp|O49840|APK2B_ARATH Protein kinase 2B, chloroplastic OS=Arabidopsis thaliana GN=APK2B PE=2 SV=1//0		MD12G1059800(SPL9)	0.389446	MD02G1076000	-//-
MD02G1197400 (SOC1)	0.340935	MD07G1261300	sp|Q41382|RH7_SPIOL DEAD-box ATP-dependent RNA helicase 7 OS=Spinacia oleracea GN=RH7 PE=2 SV=1//5.76049e-35		MD12G1059800(SPL9)	0.389127	MD08G1218200	sp|Q9M0R2|PATL5_ARATH Patellin-5 OS=Arabidopsis thaliana GN=PATL5 PE=1 SV=2//4.2397e-149
MD02G1197400 (SOC1)	0.340861	MD09G1122500	sp|P27518|CB21_GOSHI Chlorophyll a-b binding protein 151, chloroplastic OS=Gossypium hirsutum GN=CAB-151 PE=2 SV=2//6.2601e-167		MD12G1059800(SPL9)	0.388937	MD01G1142300	-//-
MD02G1197400 (SOC1)	0.340798	MD09G1084800	-//-		MD12G1059800(SPL9)	0.388002	MD12G1247500	sp|Q40392|TMVRN_NICGU TMV resistance protein N OS=Nicotiana glutinosa GN=N PE=1 SV=1//8.74959e-48
MD02G1197400 (SOC1)	0.34068	MD12G1264000	sp|Q9S9K4|ASPL2_ARATH Aspartic proteinase-like protein 2 OS=Arabidopsis thaliana GN=At1g65240 PE=1 SV=2//5.36686e-155		MD12G1059800(SPL9)	0.387469	MD17G1085300	-//-
MD02G1197400 (SOC1)	0.340604	MD09G1070000	sp|Q9SDQ4|GLR37_ARATH Glutamate receptor 3.7 OS=Arabidopsis thaliana GN=GLR3.7 PE=2 SV=2//0		MD12G1059800(SPL9)	0.387411	MD09G1137100	sp|Q9SA77|ARAE1_ARATH UDP-arabinose 4-epimerase 1 OS=Arabidopsis thaliana GN=MUR4 PE=1 SV=1//0
MD02G1197400 (SOC1)	0.340532	MD07G1149700	-//-		MD12G1059800(SPL9)	0.387289	MD13G1214200	-//-
MD02G1197400 (SOC1)	0.340354	MD06G1005100	sp|Q8LPQ8|MSSP2_ARATH Monosaccharide-sensing protein 2 OS=Arabidopsis thaliana GN=MSSP2 PE=1 SV=2//0		MD12G1059800(SPL9)	0.387216	MD17G1112400	sp|Q6ICW6|WNK11_ARATH Probable serine/threonine-protein kinase WNK11 OS=Arabidopsis thaliana GN=WNK11 PE=2 SV=1//1.35253e-161
MD02G1197400 (SOC1)	0.340306	MD02G1199800	sp|Q50EK3|C04C1_PINTA Cytochrome P450 704C1 OS=Pinus taeda GN=CYP704C1 PE=2 SV=1//1.27684e-176		MD12G1059800(SPL9)	0.386742	MD15G1160900	-//-
MD02G1197400 (SOC1)	0.340284	MD11G1159600	sp|Q9FK88|INVE_ARATH Alkaline/neutral invertase E, chloroplastic OS=Arabidopsis thaliana GN=INVE PE=1 SV=1//0		MD12G1059800(SPL9)	0.386271	MD17G1137900	-//-
MD02G1197400 (SOC1)	0.339825	MD10G1177700	sp|O13737|YDR2_SCHPO Uncharacterized endoplasmic reticulum membrane protein C16E8.02 OS=Schizosaccharomyces pombe (strain 972 / ATCC 24843) GN=SPAC16E8.02 PE=4 SV=2//2.32095e-09		MD12G1059800(SPL9)	0.385564	MD07G1209200	sp|U3UA11|UGT7_CATRO UDP-glucose iridoid glucosyltransferase OS=Catharanthus roseus GN=UGT76A2 PE=1 SV=1//2.1811e-14
MD02G1197400 (SOC1)	0.339813	MD04G1055500	sp|Q8GXV5|UGHY_ARATH (S)-ureidoglycine aminohydrolase OS=Arabidopsis thaliana GN=UGLYAH PE=1 SV=1//5.79217e-168		MD12G1059800(SPL9)	0.385277	MD10G1294400	sp|Q8L9A0|RM21_ARATH 50S ribosomal protein L21, mitochondrial OS=Arabidopsis thaliana GN=RPL21M PE=2 SV=1//5.35476e-58
MD02G1197400 (SOC1)	0.33966	MD08G1181400	-//-		MD12G1059800(SPL9)	0.385242	MD11G1003200	-//-
MD02G1197400 (SOC1)	0.339643	MD16G1165100	sp|P34913|HYES_HUMAN Bifunctional epoxide hydrolase 2 OS=Homo sapiens GN=EPHX2 PE=1 SV=2//9.56095e-52		MD12G1059800(SPL9)	0.384474	MD10G1011000	sp|Q9SDQ3|SCL1_ARATH Scarecrow-like protein 1 OS=Arabidopsis thaliana GN=SCL1 PE=2 SV=1//0
MD02G1197400 (SOC1)	0.339575	MD13G1183900	sp|Q94BT9|ATOX1_ARATH Copper transport protein ATX1 OS=Arabidopsis thaliana GN=ATX1 PE=1 SV=1//4.38723e-10		MD12G1059800(SPL9)	0.383117	MD05G1217700	sp|Q9C9H7|RLP12_ARATH Receptor-like protein 12 OS=Arabidopsis thaliana GN=RLP12 PE=2 SV=2//2.89109e-16
MD02G1197400 (SOC1)	0.33957	MD06G1134300	sp|Q9ZVM9|Y1461_ARATH Probable serine/threonine-protein kinase At1g54610 OS=Arabidopsis thaliana GN=At1g54610 PE=1 SV=1//0		MD12G1059800(SPL9)	0.383047	MD13G1062200	sp|Q66GI4|PRRP1_ARATH Proteinaceous RNase P 1, chloroplastic/mitochondrial OS=Arabidopsis thaliana GN=PRORP1 PE=1 SV=1//4.36892e-87
MD02G1197400 (SOC1)	0.339413	MD15G1226700	sp|Q9ZSP5|AIR3_ARATH Subtilisin-like protease SBT5.3 OS=Arabidopsis thaliana GN=AIR3 PE=2 SV=1//0		MD12G1059800(SPL9)	0.380659	MD15G1092200	sp|Q39123|ATHB8_ARATH Homeobox-leucine zipper protein ATHB-8 OS=Arabidopsis thaliana GN=ATHB-8 PE=1 SV=1//0
MD02G1197400 (SOC1)	0.33939	MD10G1171900	sp|Q9SRY4|LPA1_ARATH Protein LOW PSII ACCUMULATION 1, chloroplastic OS=Arabidopsis thaliana GN=LPA1 PE=1 SV=1//3.50201e-27		MD12G1059800(SPL9)	0.380201	MD15G1404200	sp|Q9C9I6|PP116_ARATH Pentatricopeptide repeat-containing protein At1g71490 OS=Arabidopsis thaliana GN=PCMP-E67 PE=2 SV=1//0
MD02G1197400 (SOC1)	0.339166	MD08G1207300	sp|Q38827|IAA9_ARATH Auxin-responsive protein IAA9 OS=Arabidopsis thaliana GN=IAA9 PE=1 SV=1//9.63611e-111		MD12G1059800(SPL9)	0.379472	MD04G1227400	-//-
MD02G1197400 (SOC1)	0.339116	MD15G1254600	sp|Q9P6Q3|BCS1_SCHPO Probable mitochondrial chaperone bcs1 OS=Schizosaccharomyces pombe (strain 972 / ATCC 24843) GN=SPAC644.07 PE=2 SV=1//8.12e-32		MD12G1059800(SPL9)	0.37931	MD17G1221200	sp|Q8W487|YB95_ARATH Uncharacterized protein At2g39795, mitochondrial OS=Arabidopsis thaliana GN=At2g39795 PE=2 SV=1//1.03206e-18
MD02G1197400 (SOC1)	0.339101	MD13G1095500	sp|Q93ZS4|NIK3_ARATH Protein NSP-INTERACTING KINASE 3 OS=Arabidopsis thaliana GN=NIK3 PE=1 SV=1//0		MD12G1059800(SPL9)	0.379163	MD16G1040600	sp|Q9M884|MPI1_ARATH Mannose-6-phosphate isomerase 1 OS=Arabidopsis thaliana GN=PMI1 PE=1 SV=1//1.07998e-159
MD02G1197400 (SOC1)	0.33906	MD03G1096000	sp|A0ZZ93|TI214_GOSBA Protein TIC 214 OS=Gossypium barbadense GN=TIC214 PE=3 SV=1//1.71155e-15		MD12G1059800(SPL9)	0.379062	MD02G1010900	sp|Q5VST6|AB17B_HUMAN Alpha/beta hydrolase domain-containing protein 17B OS=Homo sapiens GN=ABHD17B PE=2 SV=1//1.48934e-68
MD02G1197400 (SOC1)	0.338997	MD03G1072900	-//-		MD12G1059800(SPL9)	0.379049	MD04G1005700	sp|Q8LBL5|PRT1_ARATH E3 ubiquitin-protein ligase PRT1 OS=Arabidopsis thaliana GN=PRT1 PE=2 SV=2//1.31325e-08
MD02G1197400 (SOC1)	0.338995	MD12G1038600	sp|Q9SJ52|YLS9_ARATH Protein YLS9 OS=Arabidopsis thaliana GN=YLS9 PE=2 SV=1//6.92882e-67		MD12G1059800(SPL9)	0.378955	MD08G1210000	sp|Q9LJM4|IKU2_ARATH Receptor-like protein kinase HAIKU2 OS=Arabidopsis thaliana GN=IKU2 PE=1 SV=1//0
MD02G1197400 (SOC1)	0.338949	MD03G1116000	sp|Q9ZTX9|ARFD_ARATH Auxin response factor 4 OS=Arabidopsis thaliana GN=ARF4 PE=1 SV=1//0		MD12G1059800(SPL9)	0.378548	MD04G1191900	sp|O80683|CAB25_ARATH Calmodulin-binding protein 25 OS=Arabidopsis thaliana GN=CAMBP25 PE=1 SV=1//3.5258e-16
MD02G1197400 (SOC1)	0.338932	MD17G1230900	sp|P08443|ATPZ_SYNP6 ATP synthase protein I OS=Synechococcus sp. (strain ATCC 27144 / PCC 6301 / SAUG 1402/1) GN=atpI PE=3 SV=1//1.11421e-11		MD12G1059800(SPL9)	0.376683	MD01G1085700	-//-
MD02G1197400 (SOC1)	0.33874	MD10G1044400	-//-		MD12G1059800(SPL9)	0.376599	MD03G1167500	-//-
MD02G1197400 (SOC1)	0.338682	MD07G1228700	-//-		MD12G1059800(SPL9)	0.37594	MD00G1082100	sp|Q9C7S5|PSYR1_ARATH Tyrosine-sulfated glycopeptide receptor 1 OS=Arabidopsis thaliana GN=PSYR1 PE=2 SV=1//1.42542e-159
MD02G1197400 (SOC1)	0.338552	MD17G1215500	sp|Q9M8L3|VQ11_ARATH VQ motif-containing protein 11 OS=Arabidopsis thaliana GN=VQ11 PE=1 SV=1//1.04227e-24		MD12G1059800(SPL9)	0.375929	MD16G1263500	-//-
MD02G1197400 (SOC1)	0.338458	MD04G1104700	sp|Q67XJ2|NFYBA_ARATH Nuclear transcription factor Y subunit B-10 OS=Arabidopsis thaliana GN=NFYB10 PE=2 SV=1//4.37824e-66		MD12G1059800(SPL9)	0.374982	MD14G1233900	sp|Q54NA6|MYBL_DICDI Myb-like protein L OS=Dictyostelium discoideum GN=mybL PE=3 SV=1//4.05148e-56
MD02G1197400 (SOC1)	0.338237	MD12G1045400	sp|Q5IH14|SPP1_TOBAC Sucrose-phosphatase 1 OS=Nicotiana tabacum GN=SPP1 PE=2 SV=1//0		MD12G1059800(SPL9)	0.374888	MD06G1214500	sp|H2DH18|C7A12_PANGI Cytochrome P450 CYP736A12 OS=Panax ginseng PE=2 SV=1//2.23937e-23
MD02G1197400 (SOC1)	0.33823	MD15G1312200	-//-		MD12G1059800(SPL9)	0.373848	MD17G1213300	-//-
MD02G1197400 (SOC1)	0.338144	MD15G1189200	sp|Q6STH5|HF101_ARATH Fe-S cluster assembly factor HCF101, chloroplastic OS=Arabidopsis thaliana GN=HCF101 PE=1 SV=1//0		MD12G1059800(SPL9)	0.373759	MD10G1254300	sp|Q84MA5|CAAT1_ARATH Cationic amino acid transporter 1 OS=Arabidopsis thaliana GN=CAT1 PE=1 SV=1//0
MD02G1197400 (SOC1)	0.338108	MD09G1020200	sp|Q7ZVZ7|AB17C_DANRE Alpha/beta hydrolase domain-containing protein 17C OS=Danio rerio GN=abhd17c PE=2 SV=1//1.90276e-70		MD12G1059800(SPL9)	0.37182	MD06G1148500	-//-
MD02G1197400 (SOC1)	0.338069	MD01G1234400	sp|Q5UL10|UFOG2_FRAAN Anthocyanidin 3-O-glucosyltransferase 2 OS=Fragaria ananassa GN=FGT PE=1 SV=1//5.20185e-175		MD12G1059800(SPL9)	0.371499	MD08G1109700	sp|Q94AA4|PFKA3_ARATH ATP-dependent 6-phosphofructokinase 3 OS=Arabidopsis thaliana GN=PFK3 PE=1 SV=1//0
MD02G1197400 (SOC1)	0.338067	MD04G1196300	sp|Q9P1Y6|PHRF1_HUMAN PHD and RING finger domain-containing protein 1 OS=Homo sapiens GN=PHRF1 PE=1 SV=3//2.53153e-10		MD12G1059800(SPL9)	0.371002	MD16G1189900	sp|Q94AZ2|STP13_ARATH Sugar transport protein 13 OS=Arabidopsis thaliana GN=STP13 PE=1 SV=2//0
MD02G1197400 (SOC1)	0.338062	MD12G1205600	sp|Q8BG67|EFR3A_MOUSE Protein EFR3 homolog A OS=Mus musculus GN=Efr3a PE=1 SV=1//1.63783e-12		MD12G1059800(SPL9)	0.370783	MD05G1071900	sp|Q94B35|ISPH_ARATH 4-hydroxy-3-methylbut-2-enyl diphosphate reductase, chloroplastic OS=Arabidopsis thaliana GN=ISPH PE=2 SV=1//0
MD02G1197400 (SOC1)	0.337689	MD15G1394000	sp|Q9FE59|SUC4_ARATH Sucrose transport protein SUC4 OS=Arabidopsis thaliana GN=SUC4 PE=1 SV=2//0		MD12G1059800(SPL9)	0.370741	MD05G1091300	sp|Q9LT67|BH113_ARATH Transcription factor bHLH113 OS=Arabidopsis thaliana GN=BHLH113 PE=2 SV=1//6.86616e-09
MD02G1197400 (SOC1)	0.337612	MD09G1111100	sp|O65390|APA1_ARATH Aspartic proteinase A1 OS=Arabidopsis thaliana GN=APA1 PE=1 SV=1//0		MD12G1059800(SPL9)	0.370415	MD08G1132800	-//-
MD02G1197400 (SOC1)	0.337515	MD01G1161700	sp|Q9LXA9|BH061_ARATH Transcription factor bHLH61 OS=Arabidopsis thaliana GN=BHLH61 PE=2 SV=1//4.01744e-08		MD12G1059800(SPL9)	0.369248	MD02G1164300	sp|Q9FKZ1|DRL42_ARATH Probable disease resistance protein At5g66900 OS=Arabidopsis thaliana GN=At5g66900 PE=3 SV=1//3.92435e-141
MD02G1197400 (SOC1)	0.337423	MD09G1180300	-//-		MD12G1059800(SPL9)	0.368352	MD10G1286300	sp|O04681|PTI5_SOLLC Pathogenesis-related genes transcriptional activator PTI5 OS=Solanum lycopersicum GN=PTI5 PE=2 SV=1//1.64439e-45
MD02G1197400 (SOC1)	0.337378	MD11G1055500	sp|Q1PEY6|EPFL6_ARATH EPIDERMAL PATTERNING FACTOR-like protein 6 OS=Arabidopsis thaliana GN=EPFL6 PE=1 SV=1//1.23424e-32		MD12G1059800(SPL9)	0.367837	MD07G1156200	sp|P46897|ATHB7_ARATH Homeobox-leucine zipper protein ATHB-7 OS=Arabidopsis thaliana GN=ATHB-7 PE=2 SV=2//3.35797e-60
MD02G1197400 (SOC1)	0.337354	MD15G1011900	-//-		MD12G1059800(SPL9)	0.367666	MD15G1294900	sp|Q54II8|U553_DICDI UPF0553 protein OS=Dictyostelium discoideum GN=DDB_G0288723 PE=3 SV=1//4.03887e-67
MD02G1197400 (SOC1)	0.337246	MD04G1031000	sp|Q0QLE4|DML_EUBBA 2,3-dimethylmalate lyase OS=Eubacterium barkeri GN=Dml PE=1 SV=1//2.91768e-68		MD12G1059800(SPL9)	0.366706	MD14G1237200	sp|Q6DR24|Y3795_ARATH Uncharacterized protein At3g17950 OS=Arabidopsis thaliana GN=Y-3 PE=1 SV=1//7.55817e-36
MD02G1197400 (SOC1)	0.337088	MD10G1336100	sp|Q9M0M5|SCL13_ARATH Scarecrow-like protein 13 OS=Arabidopsis thaliana GN=SCL13 PE=2 SV=2//0		MD12G1059800(SPL9)	0.366392	MD04G1235000	sp|Q9LVP0|Y5639_ARATH Probable leucine-rich repeat receptor-like protein kinase At5g63930 OS=Arabidopsis thaliana GN=At5g63930 PE=2 SV=1//0
MD02G1197400 (SOC1)	0.336989	MD05G1021300	sp|O49279|SKI15_ARATH SKP1-interacting partner 15 OS=Arabidopsis thaliana GN=SKIP15 PE=1 SV=1//5.9443e-173		MD12G1059800(SPL9)	0.366306	MD11G1235500	-//-
MD02G1197400 (SOC1)	0.336983	MD02G1155100	sp|Q9SYY4|ELO3L_ARATH Elongation of fatty acids protein 3-like OS=Arabidopsis thaliana GN=HOS3 PE=2 SV=1//2.18728e-115		MD12G1059800(SPL9)	0.364673	MD05G1006800	sp|Q40392|TMVRN_NICGU TMV resistance protein N OS=Nicotiana glutinosa GN=N PE=1 SV=1//3.99087e-52
MD02G1197400 (SOC1)	0.336776	MD07G1013000	-//-		MD12G1059800(SPL9)	0.364035	MD17G1170000	sp|Q5QMN3|RH20_ORYSJ DEAD-box ATP-dependent RNA helicase 20 OS=Oryza sativa subsp. japonica GN=Os01g0197200 PE=3 SV=2//6.85495e-115
MD02G1197400 (SOC1)	0.336766	MD08G1176000	sp|Q40392|TMVRN_NICGU TMV resistance protein N OS=Nicotiana glutinosa GN=N PE=1 SV=1//3.47672e-34		MD12G1059800(SPL9)	0.363788	MD11G1209400	sp|Q9FLP0|MA651_ARATH 65-kDa microtubule-associated protein 1 OS=Arabidopsis thaliana GN=MAP65-1 PE=1 SV=1//0
MD02G1197400 (SOC1)	0.336743	MD04G1116200	sp|O22864|NLP8_ARATH Protein NLP8 OS=Arabidopsis thaliana GN=NLP8 PE=2 SV=1//0		MD12G1059800(SPL9)	0.363783	MD11G1137200	sp|Q653H7|ARFR_ORYSJ Auxin response factor 18 OS=Oryza sativa subsp. japonica GN=ARF18 PE=2 SV=1//1.37665e-102
MD02G1197400 (SOC1)	0.336726	MD17G1040300	sp|Q67YE6|SAP12_ARATH Zinc finger AN1 domain-containing stress-associated protein 12 OS=Arabidopsis thaliana GN=SAP12 PE=2 SV=2//4.43146e-72		MD12G1059800(SPL9)	0.363014	MD07G1017900	-//-
MD02G1197400 (SOC1)	0.336656	MD15G1343200	sp|Q5M755|PAP7_ARATH Probable plastid-lipid-associated protein 7, chloroplastic OS=Arabidopsis thaliana GN=PAP7 PE=2 SV=1//3.7628e-84		MD12G1059800(SPL9)	0.362366	MD13G1214500	-//-
MD02G1197400 (SOC1)	0.336353	MD13G1121900	sp|Q84WJ2|PRI2_ARATH Probable DNA primase large subunit OS=Arabidopsis thaliana GN=At1g67320 PE=2 SV=2//0		MD12G1059800(SPL9)	0.362	MD05G1104700	-//-
MD02G1197400 (SOC1)	0.336142	MD02G1083300	sp|Q9LTA3|U91C1_ARATH UDP-glycosyltransferase 91C1 OS=Arabidopsis thaliana GN=UGT91C1 PE=2 SV=1//1.26766e-127		MD12G1059800(SPL9)	0.361991	MD11G1132400	sp|Q9ZTX9|ARFD_ARATH Auxin response factor 4 OS=Arabidopsis thaliana GN=ARF4 PE=1 SV=1//0
MD02G1197400 (SOC1)	0.33596	MD11G1107700	sp|Q84Y18|CXIP4_ARATH CAX-interacting protein 4 OS=Arabidopsis thaliana GN=CXIP4 PE=1 SV=2//2.58691e-34		MD12G1059800(SPL9)	0.361897	MD04G1123300	sp|Q94AA1|UN933_ARATH UNC93-like protein 3 OS=Arabidopsis thaliana GN=At3g09470 PE=2 SV=1//1.20124e-161
MD02G1197400 (SOC1)	0.335888	MD09G1082100	sp|Q500U8|TKPR1_ARATH Tetraketide alpha-pyrone reductase 1 OS=Arabidopsis thaliana GN=TKPR1 PE=1 SV=1//7.2636e-30		MD12G1059800(SPL9)	0.361836	MD11G1094300	sp|P0DKI3|TRNH1_ARATH Tropinone reductase homolog At1g07440 OS=Arabidopsis thaliana GN=At1g07440 PE=1 SV=1//1.7607e-129
MD02G1197400 (SOC1)	0.335788	MD03G1154900	sp|Q94EJ2|HDA8_ARATH Histone deacetylase 8 OS=Arabidopsis thaliana GN=HDA8 PE=2 SV=1//0		MD12G1059800(SPL9)	0.361016	MD11G1076600	sp|O82383|U71D1_ARATH UDP-glycosyltransferase 71D1 OS=Arabidopsis thaliana GN=UGT71D1 PE=2 SV=1//5.81756e-156
MD02G1197400 (SOC1)	0.335657	MD02G1122800	sp|Q6YZM6|BBD2_ORYSJ Bifunctional nuclease 2 OS=Oryza sativa subsp. japonica GN=BBD2 PE=2 SV=1//1.99016e-29		MD12G1059800(SPL9)	0.359755	MD14G1221000	sp|Q9UI10|EI2BD_HUMAN Translation initiation factor eIF-2B subunit delta OS=Homo sapiens GN=EIF2B4 PE=1 SV=2//2.04503e-110
MD02G1197400 (SOC1)	0.335578	MD15G1354100	sp|Q9M547|FLS_EUSER Flavonol synthase/flavanone 3-hydroxylase OS=Eustoma exaltatum subsp. russellianum GN=FLS PE=2 SV=1//2.68762e-178		MD12G1059800(SPL9)	0.359743	MD04G1024200	-//-
MD02G1197400 (SOC1)	0.335487	MD16G1176800	sp|F4JKK0|SUD1_ARATH Probable E3 ubiquitin ligase SUD1 OS=Arabidopsis thaliana GN=SUD1 PE=1 SV=1//1.92729e-06		MD12G1059800(SPL9)	0.359019	MD15G1162800	sp|Q9FZP1|HPSE3_ARATH Heparanase-like protein 3 OS=Arabidopsis thaliana GN=At5g34940 PE=2 SV=2//0
MD02G1197400 (SOC1)	0.335276	MD17G1261400	-//-		MD12G1059800(SPL9)	0.358959	MD05G1300700	sp|Q9LJG8|ASIL2_ARATH Trihelix transcription factor ASIL2 OS=Arabidopsis thaliana GN=ASIL2 PE=2 SV=1//1.11837e-11
MD02G1197400 (SOC1)	0.3352	MD16G1202200	sp|P23525|IN37_SPIOL 2-methyl-6-phytyl-1,4-hydroquinone methyltransferase, chloroplastic OS=Spinacia oleracea PE=1 SV=1//4.48524e-163		MD12G1059800(SPL9)	0.357757	MD02G1165500	sp|Q9FKZ1|DRL42_ARATH Probable disease resistance protein At5g66900 OS=Arabidopsis thaliana GN=At5g66900 PE=3 SV=1//0
MD02G1197400 (SOC1)	0.335158	MD16G1136900	sp|Q9SBJ1|PDK_ARATH [Pyruvate dehydrogenase (acetyl-transferring)] kinase, mitochondrial OS=Arabidopsis thaliana GN=PDK PE=1 SV=1//2.59392e-80		MD12G1059800(SPL9)	0.357703	MD15G1345400	sp|Q0IU52|ASP1_ORYSJ Aspartic proteinase Asp1 OS=Oryza sativa subsp. japonica GN=ASP1 PE=2 SV=1//1.02463e-27
MD02G1197400 (SOC1)	0.334754	MD05G1332600	sp|Q9ZT07|RKS1_ARATH G-type lectin S-receptor-like serine/threonine-protein kinase RKS1 OS=Arabidopsis thaliana GN=RKS1 PE=3 SV=3//0		MD12G1059800(SPL9)	0.356772	MD05G1230200	sp|O23254|GLYC4_ARATH Serine hydroxymethyltransferase 4 OS=Arabidopsis thaliana GN=SHM4 PE=1 SV=1//0
MD02G1197400 (SOC1)	0.33462	MD03G1086300	sp|Q7X9A0|RCA1_LARTR Ribulose bisphosphate carboxylase/oxygenase activase 1, chloroplastic OS=Larrea tridentata GN=RCA1 PE=1 SV=1//0		MD12G1059800(SPL9)	0.355573	MD09G1181400	sp|Q9CAH1|Y1725_ARATH Putative receptor-like protein kinase At1g72540 OS=Arabidopsis thaliana GN=At1g72540 PE=2 SV=1//8.549e-177
MD02G1197400 (SOC1)	0.334585	MD14G1238600	sp|Q9LE73|NUDT4_ARATH Nudix hydrolase 4 OS=Arabidopsis thaliana GN=NUDT4 PE=1 SV=1//6.72753e-68		MD12G1059800(SPL9)	0.355447	MD06G1022000	sp|P26470|WAAK_SALTY Lipopolysaccharide 1,2-N-acetylglucosaminetransferase OS=Salmonella typhimurium (strain LT2 / SGSC1412 / ATCC 700720) GN=waaK PE=3 SV=1//5.16081e-10
MD02G1197400 (SOC1)	0.334562	MD15G1426200	sp|Q9LIK7|ACA13_ARATH Putative calcium-transporting ATPase 13, plasma membrane-type OS=Arabidopsis thaliana GN=ACA13 PE=3 SV=1//0		MD12G1059800(SPL9)	0.355415	MD17G1211000	sp|P42849|UMEC_ARMRU Umecyanin OS=Armoracia rusticana PE=1 SV=1//3.21379e-24
MD02G1197400 (SOC1)	0.334476	MD06G1101600	-//-		MD12G1059800(SPL9)	0.354849	MD02G1118100	sp|Q9C523|DIR19_ARATH Dirigent protein 19 OS=Arabidopsis thaliana GN=DIR19 PE=2 SV=1//5.09746e-08
MD02G1197400 (SOC1)	0.334428	MD08G1063600	sp|Q8GYC1|IDD4_ARATH Protein indeterminate-domain 4, chloroplastic OS=Arabidopsis thaliana GN=IDD4 PE=1 SV=1//6.32712e-95		MD12G1059800(SPL9)	0.353119	MD09G1113900	sp|Q9ZU91|E133_ARATH Glucan endo-1,3-beta-glucosidase 3 OS=Arabidopsis thaliana GN=At2g01630 PE=1 SV=2//1.42214e-112
MD02G1197400 (SOC1)	0.33432	MD04G1078600	-//-		MD12G1059800(SPL9)	0.352842	MD10G1274100	sp|Q9URW6|YIE2_SCHPO SH3 domain-containing protein PJ696.02 OS=Schizosaccharomyces pombe (strain 972 / ATCC 24843) GN=SPAPJ696.02 PE=1 SV=1//1.74276e-29
MD02G1197400 (SOC1)	0.333997	MD03G1094800	sp|Q9LQN6|P2C04_ARATH Probable protein phosphatase 2C 4 OS=Arabidopsis thaliana GN=PLL5 PE=2 SV=1//0		MD12G1059800(SPL9)	0.352459	MD00G1120600	sp|Q9LRR4|R13L1_ARATH Putative disease resistance RPP13-like protein 1 OS=Arabidopsis thaliana GN=RPPL1 PE=3 SV=1//8.65391e-30
MD02G1197400 (SOC1)	0.33398	MD03G1134500	sp|Q0ZIV6|YCF2_VITVI Protein Ycf2 OS=Vitis vinifera GN=ycf2-A PE=3 SV=1//2.37192e-12		MD12G1059800(SPL9)	0.352005	MD17G1038400	sp|Q9FL12|DEGP9_ARATH Protease Do-like 9 OS=Arabidopsis thaliana GN=DEGP9 PE=1 SV=1//0
MD02G1197400 (SOC1)	0.333978	MD07G1111500	sp|Q8GXL3|SPL8_ARATH Squamosa promoter-binding-like protein 8 OS=Arabidopsis thaliana GN=SPL8 PE=1 SV=2//6.54839e-65		MD12G1059800(SPL9)	0.351881	MD11G1111600	-//-
MD02G1197400 (SOC1)	0.333503	MD16G1077800	sp|Q9M9S3|WHY1_ARATH Single-stranded DNA-binding protein WHY1, chloroplastic OS=Arabidopsis thaliana GN=WHY1 PE=1 SV=1//8.03084e-118		MD12G1059800(SPL9)	0.351435	MD06G1215300	-//-
MD02G1197400 (SOC1)	0.333461	MD10G1045400	-//-		MD12G1059800(SPL9)	0.351317	MD11G1295800	sp|O49343|PP177_ARATH Pentatricopeptide repeat-containing protein At2g30780 OS=Arabidopsis thaliana GN=At2g30780 PE=2 SV=1//2.19084e-78
MD02G1197400 (SOC1)	0.333388	MD11G1167900	sp|Q9FMR3|NAC90_ARATH NAC domain-containing protein 90 OS=Arabidopsis thaliana GN=NAC090 PE=2 SV=1//4.54963e-88		MD12G1059800(SPL9)	0.350315	MD10G1253100	sp|Q9FVJ3|AGD12_ARATH ADP-ribosylation factor GTPase-activating protein AGD12 OS=Arabidopsis thaliana GN=AGD12 PE=1 SV=1//0
MD02G1197400 (SOC1)	0.333294	MD10G1210500	sp|Q42961|PGKH_TOBAC Phosphoglycerate kinase, chloroplastic OS=Nicotiana tabacum PE=2 SV=1//0		MD12G1059800(SPL9)	0.348351	MD14G1179400	sp|Q9M1P7|BOR2_ARATH Probable boron transporter 2 OS=Arabidopsis thaliana GN=BOR2 PE=2 SV=1//0
MD02G1197400 (SOC1)	0.333211	MD11G1284700	sp|Q93ZQ3|PLP9_ARATH Probable inactive patatin-like protein 9 OS=Arabidopsis thaliana GN=PLP9 PE=2 SV=1//0		MD12G1059800(SPL9)	0.348305	MD08G1028000	sp|Q9LPC4|PPR1_ARATH Pentatricopeptide repeat-containing protein At1g01970 OS=Arabidopsis thaliana GN=At1g01970 PE=2 SV=1//2.8118e-162
MD02G1197400 (SOC1)	0.33317	MD12G1245000	sp|A1L4X7|AHL14_ARATH AT-hook motif nuclear-localized protein 14 OS=Arabidopsis thaliana GN=AHL14 PE=1 SV=1//1.18164e-81		MD12G1059800(SPL9)	0.348185	MD08G1092900	sp|P42753|CCD31_ARATH Cyclin-D3-1 OS=Arabidopsis thaliana GN=CYCD3-1 PE=1 SV=3//3.65063e-84
MD02G1197400 (SOC1)	0.332909	MD11G1025500	sp|Q39202|RLK1_ARATH G-type lectin S-receptor-like serine/threonine-protein kinase RLK1 OS=Arabidopsis thaliana GN=RLK1 PE=2 SV=2//0		MD12G1059800(SPL9)	0.34816	MD14G1236400	sp|Q9LVH4|CAR4_ARATH Protein C2-DOMAIN ABA-RELATED 4 OS=Arabidopsis thaliana GN=CAR4 PE=1 SV=1//1.71552e-90
MD02G1197400 (SOC1)	0.332824	MD06G1122000	sp|Q8L868|E1311_ARATH Glucan endo-1,3-beta-glucosidase 11 OS=Arabidopsis thaliana GN=At1g32860 PE=1 SV=1//4.66116e-164		MD12G1059800(SPL9)	0.347994	MD16G1057700	-//-
MD02G1197400 (SOC1)	0.332741	MD09G1000800	sp|P12858|G3PA_PEA Glyceraldehyde-3-phosphate dehydrogenase A, chloroplastic OS=Pisum sativum GN=GAPA PE=2 SV=2//0		MD12G1059800(SPL9)	0.347594	MD00G1160200	sp|Q84K47|AB2A_ARATH ABC transporter A family member 2 OS=Arabidopsis thaliana GN=ABCA2 PE=2 SV=1//0
MD02G1197400 (SOC1)	0.332737	MD10G1120200	sp|Q9URY4|YI01_SCHPO Putative amidase C869.01 OS=Schizosaccharomyces pombe (strain 972 / ATCC 24843) GN=SPAC869.01 PE=3 SV=1//1.46747e-83		MD12G1059800(SPL9)	0.347362	MD14G1129200	sp|O49203|NDK3_ARATH Nucleoside diphosphate kinase III, chloroplastic/mitochondrial OS=Arabidopsis thaliana GN=NDPK3 PE=1 SV=1//9.02153e-121
MD02G1197400 (SOC1)	0.332481	MD08G1046500	sp|Q67ZE1|HSDD2_ARATH 3beta-hydroxysteroid-dehydrogenase/decarboxylase isoform 2 OS=Arabidopsis thaliana GN=3BETAHSD/D2 PE=2 SV=2//0		MD12G1059800(SPL9)	0.346556	MD02G1064100	-//-
MD02G1197400 (SOC1)	0.332376	MD05G1249400	-//-		MD12G1059800(SPL9)	0.344705	MD10G1037200	-//-
MD02G1197400 (SOC1)	0.332308	MD09G1064700	sp|Q9SGA8|U83A1_ARATH UDP-glycosyltransferase 83A1 OS=Arabidopsis thaliana GN=UGT83A1 PE=2 SV=1//1.41222e-155		MD12G1059800(SPL9)	0.343612	MD09G1274400	sp|Q9T048|DRL27_ARATH Disease resistance protein At4g27190 OS=Arabidopsis thaliana GN=At4g27190 PE=2 SV=1//1.31586e-45
MD02G1197400 (SOC1)	0.332306	MD15G1219500	sp|Q08298|RD22_ARATH Dehydration-responsive protein RD22 OS=Arabidopsis thaliana GN=RD22 PE=2 SV=1//6.40353e-70		MD12G1059800(SPL9)	0.343151	MD10G1064300	sp|Q9FH57|GATA5_ARATH GATA transcription factor 5 OS=Arabidopsis thaliana GN=GATA5 PE=2 SV=1//1.23548e-48
MD02G1197400 (SOC1)	0.332149	MD13G1072100	sp|F4JKK0|SUD1_ARATH Probable E3 ubiquitin ligase SUD1 OS=Arabidopsis thaliana GN=SUD1 PE=1 SV=1//1.92919e-08		MD12G1059800(SPL9)	0.342558	MD07G1270200	sp|Q9LVG8|FB295_ARATH Putative F-box protein At5g60060 OS=Arabidopsis thaliana GN=At5g60060 PE=4 SV=1//7.67255e-08
MD02G1197400 (SOC1)	0.332119	MD12G1125900	sp|Q9SK03|RAP27_ARATH Ethylene-responsive transcription factor RAP2-7 OS=Arabidopsis thaliana GN=RAP2-7 PE=2 SV=2//4.63108e-76		MD12G1059800(SPL9)	0.342057	MD12G1252900	sp|Q5S2C3|PIR_ARATH Protein PIR OS=Arabidopsis thaliana GN=PIR PE=1 SV=2//0
MD02G1197400 (SOC1)	0.331994	MD12G1260600	sp|Q9FG77|WRKY2_ARATH Probable WRKY transcription factor 2 OS=Arabidopsis thaliana GN=WRKY2 PE=2 SV=1//3.36427e-101		MD12G1059800(SPL9)	0.340852	MD05G1174100	-//-
MD02G1197400 (SOC1)	0.331755	MD17G1025500	-//-		MD12G1059800(SPL9)	0.339841	MD02G1063200	sp|Q40392|TMVRN_NICGU TMV resistance protein N OS=Nicotiana glutinosa GN=N PE=1 SV=1//1.01063e-83
MD02G1197400 (SOC1)	0.331703	MD02G1083500	sp|Q38932|LCYE_ARATH Lycopene epsilon cyclase, chloroplastic OS=Arabidopsis thaliana GN=LUT2 PE=1 SV=2//0		MD12G1059800(SPL9)	0.339765	MD17G1141900	sp|Q05609|CTR1_ARATH Serine/threonine-protein kinase CTR1 OS=Arabidopsis thaliana GN=CTR1 PE=1 SV=1//1.64519e-20
MD02G1197400 (SOC1)	0.331641	MD02G1165300	sp|Q9FKZ1|DRL42_ARATH Probable disease resistance protein At5g66900 OS=Arabidopsis thaliana GN=At5g66900 PE=3 SV=1//3.84544e-166		MD12G1059800(SPL9)	0.33964	MD01G1064900	sp|O80823|C86A8_ARATH Cytochrome P450 86A8 OS=Arabidopsis thaliana GN=CYP86A8 PE=2 SV=1//0
MD02G1197400 (SOC1)	0.331616	MD13G1175400	sp|O78328|DXS_CAPAN Probable 1-deoxy-D-xylulose-5-phosphate synthase, chloroplastic OS=Capsicum annuum GN=TKT2 PE=2 SV=1//0		MD12G1059800(SPL9)	0.339399	MD13G1214600	sp|Q15751|HERC1_HUMAN Probable E3 ubiquitin-protein ligase HERC1 OS=Homo sapiens GN=HERC1 PE=1 SV=2//7.00942e-29
MD02G1197400 (SOC1)	0.331528	MD07G1286900	-//-		MD12G1059800(SPL9)	0.33936	MD11G1160000	sp|Q39183|D6KL2_ARATH Serine/threonine-protein kinase D6PKL2 OS=Arabidopsis thaliana GN=D6PKL2 PE=1 SV=1//2.50856e-131
MD02G1197400 (SOC1)	0.331253	MD17G1198400	sp|Q944I4|GLYK_ARATH D-glycerate 3-kinase, chloroplastic OS=Arabidopsis thaliana GN=GLYK PE=1 SV=2//0		MD12G1059800(SPL9)	0.338029	MD06G1140600	sp|Q8H965|NPC6_ARATH Non-specific phospholipase C6 OS=Arabidopsis thaliana GN=NPC6 PE=2 SV=1//0
MD02G1197400 (SOC1)	0.330894	MD17G1286700	-//-		MD12G1059800(SPL9)	0.336924	MD10G1304000	sp|Q41144|STC_RICCO Sugar carrier protein C OS=Ricinus communis GN=STC PE=2 SV=1//0
MD02G1197400 (SOC1)	0.330772	MD10G1195700	sp|P05414|GOX_SPIOL Peroxisomal (S)-2-hydroxy-acid oxidase OS=Spinacia oleracea PE=1 SV=1//0		MD12G1059800(SPL9)	0.334429	MD15G1125100	-//-
MD02G1197400 (SOC1)	0.330435	MD16G1241800	sp|F4K5K4|TBL5_ARATH Protein trichome birefringence-like 5 OS=Arabidopsis thaliana GN=TBL5 PE=2 SV=1//0		MD12G1059800(SPL9)	0.334418	MD02G1063300	sp|Q40392|TMVRN_NICGU TMV resistance protein N OS=Nicotiana glutinosa GN=N PE=1 SV=1//4.82795e-46
MD02G1197400 (SOC1)	0.330316	MD01G1053200	sp|Q9M2E2|SDR1_ARATH (+)-neomenthol dehydrogenase OS=Arabidopsis thaliana GN=SDR1 PE=1 SV=1//1.70111e-118		MD12G1059800(SPL9)	0.334211	MD14G1169900	-//-
MD02G1197400 (SOC1)	0.330166	MD08G1137500	sp|Q84MB2|TIF8_ARATH Protein TIFY 8 OS=Arabidopsis thaliana GN=TIFY8 PE=1 SV=1//2.35415e-47		MD12G1059800(SPL9)	0.332641	MD10G1264900	sp|Q9ASX9|BH144_ARATH Transcription factor bHLH144 OS=Arabidopsis thaliana GN=BHLH144 PE=1 SV=1//1.46427e-32
MD02G1197400 (SOC1)	0.330069	MD03G1083600	sp|Q40392|TMVRN_NICGU TMV resistance protein N OS=Nicotiana glutinosa GN=N PE=1 SV=1//1.52593e-17		MD12G1059800(SPL9)	0.332563	MD07G1108000	sp|P93804|PGMC1_MAIZE Phosphoglucomutase, cytoplasmic 1 OS=Zea mays PE=2 SV=2//5.76101e-08
MD02G1197400 (SOC1)	0.330008	MD07G1259100	sp|Q8GYY0|1A112_ARATH Probable aminotransferase ACS12 OS=Arabidopsis thaliana GN=ACS12 PE=2 SV=2//1.24562e-08		MD12G1059800(SPL9)	0.331995	MD11G1246200	sp|Q8BY89|CTL2_MOUSE Choline transporter-like protein 2 OS=Mus musculus GN=Slc44a2 PE=1 SV=2//2.79327e-60
MD02G1197400 (SOC1)	0.329991	MD15G1348200	sp|Q02060|PSBS_SPIOL Photosystem II 22 kDa protein, chloroplastic OS=Spinacia oleracea GN=PSBS PE=1 SV=1//1.10904e-100		MD12G1059800(SPL9)	0.331868	MD01G1078900	sp|Q84MC7|PYL9_ARATH Abscisic acid receptor PYL9 OS=Arabidopsis thaliana GN=PYL9 PE=1 SV=1//1.61506e-98
MD02G1197400 (SOC1)	0.329942	MD15G1437800	sp|Q39019|KSG10_ARATH Shaggy-related protein kinase kappa OS=Arabidopsis thaliana GN=ASK10 PE=2 SV=2//0		MD12G1059800(SPL9)	0.330978	MD02G1164400	sp|Q9FKZ1|DRL42_ARATH Probable disease resistance protein At5g66900 OS=Arabidopsis thaliana GN=At5g66900 PE=3 SV=1//1.06042e-88
MD02G1197400 (SOC1)	0.329929	MD11G1292400	sp|F4IN58|PIEZO_ARATH Piezo-type mechanosensitive ion channel homolog OS=Arabidopsis thaliana GN=At2g48040/At2g48050/At2g48060 PE=2 SV=1//0		MD12G1059800(SPL9)	0.330325	MD12G1144500	sp|Q93VV0|ZDHC6_ARATH Probable protein S-acyltransferase 16 OS=Arabidopsis thaliana GN=PAT16 PE=2 SV=1//3.00485e-134
MD02G1197400 (SOC1)	0.329746	MD11G1219900	sp|H2DH18|C7A12_PANGI Cytochrome P450 CYP736A12 OS=Panax ginseng PE=2 SV=1//2.0979e-157		MD12G1059800(SPL9)	0.329672	MD13G1068600	-//-
MD02G1197400 (SOC1)	0.329703	MD01G1124100	sp|O04469|ECI1_ARATH Enoyl-CoA delta isomerase 1, peroxisomal OS=Arabidopsis thaliana GN=ECI1 PE=1 SV=1//2.71011e-82		MD12G1059800(SPL9)	0.32941	MD09G1135400	sp|Q8GXC7|FBK50_ARATH F-box/kelch-repeat protein At3g06240 OS=Arabidopsis thaliana GN=At3g06240 PE=2 SV=1//6.53283e-23
MD02G1197400 (SOC1)	0.329502	MD01G1209100	-//-		MD12G1059800(SPL9)	0.328733	MD13G1192400	-//-
MD02G1197400 (SOC1)	0.329457	MD09G1202500	sp|F4IB81|LYK3_ARATH LysM domain receptor-like kinase 3 OS=Arabidopsis thaliana GN=LYK3 PE=2 SV=1//0		MD12G1059800(SPL9)	0.327897	MD02G1091300	-//-
MD02G1197400 (SOC1)	0.329422	MD17G1078100	-//-		MD12G1059800(SPL9)	0.327475	MD04G1122000	sp|Q9FZ84|RBG6_ARATH Glycine-rich RNA-binding protein 6, mitochondrial OS=Arabidopsis thaliana GN=RBG6 PE=2 SV=1//3.4141e-13
MD02G1197400 (SOC1)	0.329414	MD01G1078000	sp|Q9SUP6|WRK53_ARATH Probable WRKY transcription factor 53 OS=Arabidopsis thaliana GN=WRKY53 PE=1 SV=1//1.26176e-36		MD12G1059800(SPL9)	0.327447	MD07G1198000	sp|Q05214|ACT1_TOBAC Actin OS=Nicotiana tabacum PE=3 SV=1//0
MD02G1197400 (SOC1)	0.329322	MD11G1042600	sp|Q501H5|SFH13_ARATH Phosphatidylinositol/phosphatidylcholine transfer protein SFH13 OS=Arabidopsis thaliana GN=SFH13 PE=2 SV=1//0		MD12G1059800(SPL9)	0.327268	MD08G1096700	sp|Q52QH4|NAC68_ORYSJ NAC domain-containing protein 68 OS=Oryza sativa subsp. japonica GN=NAC68 PE=2 SV=1//3.91535e-15
MD02G1197400 (SOC1)	0.329146	MD05G1200100	sp|Q58G01|LHWL3_ARATH Transcription factor bHLH155 OS=Arabidopsis thaliana GN=BHLH155 PE=2 SV=1//2.98327e-167		MD12G1059800(SPL9)	0.327088	MD06G1198100	sp|Q9ZVM9|Y1461_ARATH Probable serine/threonine-protein kinase At1g54610 OS=Arabidopsis thaliana GN=At1g54610 PE=1 SV=1//0
MD02G1197400 (SOC1)	0.329086	MD10G1052600	sp|Q9FMF7|DIT21_ARATH Dicarboxylate transporter 2.1, chloroplastic OS=Arabidopsis thaliana GN=DIT2-1 PE=1 SV=1//0		MD12G1059800(SPL9)	0.327032	MD04G1142100	-//-
MD02G1197400 (SOC1)	0.329085	MD09G1115300	sp|Q6YSJ5|AGO16_ORYSJ Protein argonaute 16 OS=Oryza sativa subsp. japonica GN=AGO16 PE=2 SV=2//0		MD12G1059800(SPL9)	0.326493	MD02G1068900	sp|Q94AA4|PFKA3_ARATH ATP-dependent 6-phosphofructokinase 3 OS=Arabidopsis thaliana GN=PFK3 PE=1 SV=1//0
MD02G1197400 (SOC1)	0.329052	MD12G1217400	sp|Q944A6|SNF4_ARATH Sucrose nonfermenting 4-like protein OS=Arabidopsis thaliana GN=SNF4 PE=1 SV=1//0		MD12G1059800(SPL9)	0.326357	MD06G1146000	sp|H2DH17|C7A22_PANGI Cytochrome P450 CYP749A22 OS=Panax ginseng PE=2 SV=1//0
MD02G1197400 (SOC1)	0.328974	MD01G1184600	sp|Q9FHM9|EXOL3_ARATH Protein EXORDIUM-like 3 OS=Arabidopsis thaliana GN=EXL3 PE=2 SV=1//2.69925e-180		MD12G1059800(SPL9)	0.32633	MD06G1210500	-//-
MD02G1197400 (SOC1)	0.328816	MD12G1213700	sp|O82089|CCH_ARATH Copper transport protein CCH OS=Arabidopsis thaliana GN=CCH PE=1 SV=1//2.18857e-06		MD12G1059800(SPL9)	0.326178	MD05G1049600	sp|Q7N3Y5|ZNTB_PHOLL Zinc transport protein ZntB OS=Photorhabdus luminescens subsp. laumondii (strain TT01) GN=zntB PE=3 SV=1//1.64428e-06
MD02G1197400 (SOC1)	0.328738	MD11G1035000	sp|Q9SUA4|OPT5_ARATH Oligopeptide transporter 5 OS=Arabidopsis thaliana GN=OPT5 PE=2 SV=1//0		MD12G1059800(SPL9)	0.325775	MD10G1049900	sp|Q8RXN0|AB11G_ARATH ABC transporter G family member 11 OS=Arabidopsis thaliana GN=ABCG11 PE=1 SV=1//0
MD02G1197400 (SOC1)	0.328715	MD09G1023400	sp|Q02527|MGAT3_RAT Beta-1,4-mannosyl-glycoprotein 4-beta-N-acetylglucosaminyltransferase OS=Rattus norvegicus GN=Mgat3 PE=1 SV=2//1.43869e-16		MD12G1059800(SPL9)	0.325355	MD15G1028900	sp|Q9FZF1|PX11A_ARATH Peroxisomal membrane protein 11A OS=Arabidopsis thaliana GN=PEX11A PE=1 SV=1//7.86668e-112
MD02G1197400 (SOC1)	0.328573	MD07G1077800	sp|Q5W9E7|MUS81_ARATH Crossover junction endonuclease MUS81 OS=Arabidopsis thaliana GN=MUS81 PE=1 SV=1//6.37146e-42		MD12G1059800(SPL9)	0.324813	MD14G1004100	sp|Q9SRV7|SY131_ARATH Putative syntaxin-131 OS=Arabidopsis thaliana GN=SYP131 PE=3 SV=1//3.3842e-143
MD02G1197400 (SOC1)	0.328477	MD04G1033500	sp|Q9LXV0|U92A1_ARATH UDP-glycosyltransferase 92A1 OS=Arabidopsis thaliana GN=UGT92A1 PE=2 SV=1//1.30665e-133		MD12G1059800(SPL9)	0.324389	MD15G1376800	sp|Q9M0S5|ISOA3_ARATH Isoamylase 3, chloroplastic OS=Arabidopsis thaliana GN=ISA3 PE=2 SV=2//0
MD02G1197400 (SOC1)	0.328161	MD07G1063900	sp|Q940H3|TBL36_ARATH Protein trichome birefringence-like 36 OS=Arabidopsis thaliana GN=TBL36 PE=2 SV=1//1.41418e-171		MD12G1059800(SPL9)	0.32364	MD07G1093400	sp|O80765|PANK1_ARATH Pantothenate kinase 1 OS=Arabidopsis thaliana GN=PANK1 PE=2 SV=2//6.56838e-13
MD02G1197400 (SOC1)	0.328145	MD14G1015900	sp|Q8GYY1|HSFA3_ARATH Heat stress transcription factor A-3 OS=Arabidopsis thaliana GN=HSFA3 PE=2 SV=2//2.06606e-86		MD12G1059800(SPL9)	0.322178	MD15G1194600	-//-
MD02G1197400 (SOC1)	0.328138	MD00G1129400	sp|P90648|MHCKB_DICDI Myosin heavy chain kinase B OS=Dictyostelium discoideum GN=mhkB PE=2 SV=1//2.18057e-08		MD12G1059800(SPL9)	0.322018	MD05G1069200	-//-
MD02G1197400 (SOC1)	0.328105	MD06G1004000	sp|Q9M1S3|ARP1_ARATH Probable RNA-binding protein ARP1 OS=Arabidopsis thaliana GN=ARP1 PE=2 SV=1//1.34096e-30		MD12G1059800(SPL9)	0.321766	MD04G1063100	-//-
MD02G1197400 (SOC1)	0.327788	MD01G1155000	sp|Q9XEF0|BH051_ARATH Transcription factor bHLH51 OS=Arabidopsis thaliana GN=BHLH51 PE=2 SV=1//9.06157e-36		MD12G1059800(SPL9)	0.32176	MD09G1008100	sp|Q9SGA0|ACR6_ARATH ACT domain-containing protein ACR6 OS=Arabidopsis thaliana GN=ACR6 PE=2 SV=1//0
MD02G1197400 (SOC1)	0.327757	MD02G1307300	-//-		MD12G1059800(SPL9)	0.32095	MD14G1140400	sp|P24397|HY6H_HYONI Hyoscyamine 6-dioxygenase OS=Hyoscyamus niger GN=H6H PE=1 SV=1//1.96347e-60
MD02G1197400 (SOC1)	0.327555	MD16G1116500	sp|O48700|PUB6_ARATH U-box domain-containing protein 6 OS=Arabidopsis thaliana GN=PUB6 PE=2 SV=2//2.47918e-109		MD12G1059800(SPL9)	0.320839	MD15G1098300	sp|O81004|Y2287_ARATH GTP-binding protein At2g22870 OS=Arabidopsis thaliana GN=EMB2001 PE=2 SV=2//1.74345e-84
MD02G1197400 (SOC1)	0.327547	MD10G1286600	sp|Q9FJH0|RAA1F_ARATH Ras-related protein RABA1f OS=Arabidopsis thaliana GN=RABA1F PE=2 SV=1//6.28636e-147		MD12G1059800(SPL9)	0.319942	MD01G1072100	sp|Q6DST1|Y1465_ARATH Late embryogenesis abundant protein At1g64065 OS=Arabidopsis thaliana GN=At1g64065 PE=2 SV=1//4.82971e-18
MD02G1197400 (SOC1)	0.327528	MD16G1057500	sp|O82567|AAPT1_ARATH Choline/ethanolaminephosphotransferase 1 OS=Arabidopsis thaliana GN=AAPT1 PE=1 SV=1//0		MD12G1059800(SPL9)	0.319508	MD14G1204000	sp|Q9CA74|NEN3_ARATH Protein NEN3 OS=Arabidopsis thaliana GN=NEN3 PE=2 SV=1//5.41944e-22
MD02G1197400 (SOC1)	0.327407	MD02G1020100	sp|Q39224|SRG1_ARATH Protein SRG1 OS=Arabidopsis thaliana GN=SRG1 PE=2 SV=1//4.55445e-58		MD12G1059800(SPL9)	0.318738	MD05G1184600	sp|Q03662|GSTX1_TOBAC Probable glutathione S-transferase OS=Nicotiana tabacum PE=2 SV=1//5.36853e-43
MD02G1197400 (SOC1)	0.32739	MD02G1070400	sp|C0LGR6|Y4291_ARATH Probable LRR receptor-like serine/threonine-protein kinase At4g29180 OS=Arabidopsis thaliana GN=At4g29180 PE=2 SV=2//1.98097e-19		MD12G1059800(SPL9)	0.318738	MD13G1203200	sp|Q9SFX2|PUB43_ARATH U-box domain-containing protein 43 OS=Arabidopsis thaliana GN=PUB43 PE=2 SV=1//4.86858e-37
MD02G1197400 (SOC1)	0.327333	MD09G1042200	-//-		MD12G1059800(SPL9)	0.318261	MD09G1163600	-//-
MD02G1197400 (SOC1)	0.327277	MD02G1114900	sp|O81788|WOX13_ARATH WUSCHEL-related homeobox 13 OS=Arabidopsis thaliana GN=WOX13 PE=2 SV=1//8.75388e-85		MD12G1059800(SPL9)	0.317848	MD04G1017200	sp|P50246|SAHH_MEDSA Adenosylhomocysteinase OS=Medicago sativa GN=SAHH PE=2 SV=1//0
MD02G1197400 (SOC1)	0.327186	MD06G1230500	sp|Q9FPR3|EDR1_ARATH Serine/threonine-protein kinase EDR1 OS=Arabidopsis thaliana GN=EDR1 PE=1 SV=1//3.08815e-54		MD12G1059800(SPL9)	0.317448	MD12G1185000	sp|Q7X996|CIPK2_ORYSJ CBL-interacting protein kinase 2 OS=Oryza sativa subsp. japonica GN=CIPK2 PE=2 SV=1//0
MD02G1197400 (SOC1)	0.327099	MD15G1271000	sp|Q8W4F0|DAR1_ARATH Protein DA1-related 1 OS=Arabidopsis thaliana GN=DAR1 PE=1 SV=3//0		MD12G1059800(SPL9)	0.317283	MD12G1132900	sp|Q6AWW5|Y5262_ARATH Ankyrin repeat-containing protein At5g02620 OS=Arabidopsis thaliana GN=At5g02620 PE=1 SV=1//0
MD02G1197400 (SOC1)	0.326887	MD13G1036800	sp|Q9M9C5|Y1680_ARATH Probable leucine-rich repeat receptor-like protein kinase At1g68400 OS=Arabidopsis thaliana GN=At1g68400 PE=2 SV=1//0		MD12G1059800(SPL9)	0.316564	MD17G1071700	sp|O48650|SUI1_SALBA Protein translation factor SUI1 homolog OS=Salix bakko PE=3 SV=1//3.91871e-69
MD02G1197400 (SOC1)	0.326864	MD00G1180200	sp|O49558|PP331_ARATH Pentatricopeptide repeat-containing protein At4g21170 OS=Arabidopsis thaliana GN=At4g21170 PE=3 SV=2//5.25778e-158		MD12G1059800(SPL9)	0.316547	MD06G1072300	sp|Q9M0L0|DRE1A_ARATH Dehydration-responsive element-binding protein 1A OS=Arabidopsis thaliana GN=DREB1A PE=1 SV=2//3.88594e-61
MD02G1197400 (SOC1)	0.326836	MD06G1099000	sp|Q9LYS2|AB10C_ARATH ABC transporter C family member 10 OS=Arabidopsis thaliana GN=ABCC10 PE=2 SV=2//0		MD12G1059800(SPL9)	0.316429	MD17G1283400	sp|Q9AT56|METK1_ELAUM S-adenosylmethionine synthase 1 OS=Elaeagnus umbellata GN=SAMS1 PE=2 SV=1//0
MD02G1197400 (SOC1)	0.326749	MD14G1158900	sp|P54122|RNJ_CORGL Ribonuclease J OS=Corynebacterium glutamicum (strain ATCC 13032 / DSM 20300 / JCM 1318 / LMG 3730 / NCIMB 10025) GN=rnj PE=3 SV=2//1.39877e-87		MD12G1059800(SPL9)	0.31558	MD03G1262000	-//-
MD02G1197400 (SOC1)	0.326452	MD05G1218200	sp|Q9FI40|BAHD1_ARATH BAHD acyltransferase At5g47980 OS=Arabidopsis thaliana GN=BAHD1 PE=2 SV=1//5.14509e-84		MD12G1059800(SPL9)	0.315458	MD15G1076300	sp|P17801|KPRO_MAIZE Putative receptor protein kinase ZmPK1 OS=Zea mays GN=PK1 PE=2 SV=2//1.41693e-178
MD02G1197400 (SOC1)	0.326309	MD13G1251000	sp|Q9XID3|Y1343_ARATH G-type lectin S-receptor-like serine/threonine-protein kinase At1g34300 OS=Arabidopsis thaliana GN=At1g34300 PE=2 SV=1//8.53e-85		MD12G1059800(SPL9)	0.315224	MD15G1291700	-//-
MD02G1197400 (SOC1)	0.32623	MD10G1265000	-//-		MD12G1059800(SPL9)	0.315189	MD09G1018600	-//-
MD02G1197400 (SOC1)	0.32606	MD11G1136200	sp|Q6K215|PIP22_ORYSJ Probable aquaporin PIP2-2 OS=Oryza sativa subsp. japonica GN=PIP2-2 PE=2 SV=1//2.91535e-173		MD12G1059800(SPL9)	0.315001	MD13G1137800	sp|Q9FI76|DNAT2_ARATH 1,4-dihydroxy-2-naphthoyl-CoA thioesterase 2 OS=Arabidopsis thaliana GN=DHNAT2 PE=2 SV=1//1.18747e-17
MD02G1197400 (SOC1)	0.325974	MD16G1175900	sp|B9DHD7|VAP22_ARATH Vesicle-associated protein 2-2 OS=Arabidopsis thaliana GN=PVA22 PE=1 SV=1//1.01685e-70		MD12G1059800(SPL9)	0.314769	MD08G1196300	sp|Q9LTA2|AHL17_ARATH AT-hook motif nuclear-localized protein 17 OS=Arabidopsis thaliana GN=AHL17 PE=2 SV=1//1.32192e-84
MD02G1197400 (SOC1)	0.32596	MD09G1232300	sp|Q9FH82|PAE11_ARATH Pectin acetylesterase 11 OS=Arabidopsis thaliana GN=PAE11 PE=2 SV=1//9.90035e-93		MD12G1059800(SPL9)	0.313424	MD11G1157000	-//-
MD02G1197400 (SOC1)	0.325934	MD15G1421500	sp|Q9LU85|PAP4_ARATH Probable plastid-lipid-associated protein 4, chloroplastic OS=Arabidopsis thaliana GN=PAP4 PE=2 SV=1//8.64228e-88		MD12G1059800(SPL9)	0.313302	MD15G1154800	sp|P93338|GAPN_NICPL NADP-dependent glyceraldehyde-3-phosphate dehydrogenase OS=Nicotiana plumbaginifolia GN=GAPN PE=2 SV=1//0
MD02G1197400 (SOC1)	0.325903	MD05G1034200	sp|Q9M9H6|CK1_ARATH Probable choline kinase 1 OS=Arabidopsis thaliana GN=CK1 PE=2 SV=1//5.06592e-169		MD12G1059800(SPL9)	0.312965	MD14G1037500	sp|Q8VZ13|Y1816_ARATH Uncharacterized protein At1g08160 OS=Arabidopsis thaliana GN=At1g08160 PE=2 SV=1//1.89669e-10
MD02G1197400 (SOC1)	0.325785	MD05G1088600	sp|Q9SHU7|TIC21_ARATH Protein TIC 21, chloroplastic OS=Arabidopsis thaliana GN=TIC21 PE=1 SV=1//1.95185e-106		MD12G1059800(SPL9)	0.31242	MD12G1131100	sp|Q9ZUT3|ALS3_ARATH Protein ALUMINUM SENSITIVE 3 OS=Arabidopsis thaliana GN=ALS3 PE=1 SV=1//5.73664e-143
MD02G1197400 (SOC1)	0.325737	MD16G1027000	sp|Q9SXS2|SUT33_ARATH Probable sulfate transporter 3.3 OS=Arabidopsis thaliana GN=SULTR3;3 PE=2 SV=2//0		MD12G1059800(SPL9)	0.311846	MD13G1161800	-//-
MD02G1197400 (SOC1)	0.325669	MD06G1121600	sp|A1L4Y2|ADHL3_ARATH Alcohol dehydrogenase-like 3 OS=Arabidopsis thaliana GN=At1g32780 PE=2 SV=1//0		MD12G1059800(SPL9)	0.310678	MD10G1234000	-//-
MD02G1197400 (SOC1)	0.325535	MD05G1254700	sp|Q9SY60|EX84C_ARATH Exocyst complex component EXO84C OS=Arabidopsis thaliana GN=EXO84C PE=2 SV=1//0		MD12G1059800(SPL9)	0.309377	MD07G1092800	-//-
MD02G1197400 (SOC1)	0.325531	MD05G1132600	sp|O48573|LAZ5_ARATH Disease resistance protein LAZ5 OS=Arabidopsis thaliana GN=LAZ5 PE=1 SV=1//3.61046e-13		MD12G1059800(SPL9)	0.308988	MD10G1025100	sp|Q39117|TGT2_ARATH Trihelix transcription factor GT-2 OS=Arabidopsis thaliana GN=GT-2 PE=2 SV=1//4.89932e-15
MD02G1197400 (SOC1)	0.32538	MD16G1195800	-//-		MD12G1059800(SPL9)	0.307559	MD12G1103600	-//-
MD02G1197400 (SOC1)	0.325294	MD10G1121800	sp|Q9FSG7|TP1A_MALDO Thaumatin-like protein 1a OS=Malus domestica GN=TL1 PE=1 SV=1//4.38904e-71		MD12G1059800(SPL9)	0.30717	MD03G1109900	sp|Q9SSE7|AROD2_ARATH Arogenate dehydratase/prephenate dehydratase 2, chloroplastic OS=Arabidopsis thaliana GN=ADT2 PE=1 SV=1//0
MD02G1197400 (SOC1)	0.325244	MD12G1142900	sp|O48818|EXPA4_ARATH Expansin-A4 OS=Arabidopsis thaliana GN=EXPA4 PE=1 SV=1//2.98515e-155		MD12G1059800(SPL9)	0.306573	MD09G1284000	sp|Q9FZ24|PPR4_ARATH Pentatricopeptide repeat-containing protein At1g02370, mitochondrial OS=Arabidopsis thaliana GN=At1g02370 PE=2 SV=1//4.4158e-163
MD02G1197400 (SOC1)	0.325214	MD15G1395700	-//-		MD12G1059800(SPL9)	0.305445	MD05G1230000	sp|P50246|SAHH_MEDSA Adenosylhomocysteinase OS=Medicago sativa GN=SAHH PE=2 SV=1//6.00531e-160
MD02G1197400 (SOC1)	0.32501	MD12G1011400	sp|Q69LE7|PNP1_ORYSJ Probable polyribonucleotide nucleotidyltransferase 1, chloroplastic OS=Oryza sativa subsp. japonica GN=PNP1 PE=2 SV=1//0		MD12G1059800(SPL9)	0.305406	MD06G1101500	-//-
MD02G1197400 (SOC1)	0.324626	MD02G1100600	sp|P13708|SUSY_SOYBN Sucrose synthase OS=Glycine max GN=SS PE=1 SV=2//0		MD12G1059800(SPL9)	0.303621	MD05G1042900	sp|Q9FE06|EXOL2_ARATH Protein EXORDIUM-like 2 OS=Arabidopsis thaliana GN=EXL2 PE=2 SV=1//1.49835e-137
MD02G1197400 (SOC1)	0.324607	MD10G1195100	sp|Q9M9F9|ICR4_ARATH Interactor of constitutive active ROPs 4 OS=Arabidopsis thaliana GN=ICR4 PE=1 SV=2//1.31694e-45		MD12G1059800(SPL9)	0.302323	MD05G1148600	sp|Q40392|TMVRN_NICGU TMV resistance protein N OS=Nicotiana glutinosa GN=N PE=1 SV=1//2.57586e-106
MD02G1197400 (SOC1)	0.324598	MD17G1042500	sp|Q9LHD2|GATLA_ARATH Probable galacturonosyltransferase-like 10 OS=Arabidopsis thaliana GN=GATL10 PE=2 SV=1//2.58554e-167		MD12G1059800(SPL9)	0.302096	MD05G1205900	sp|O24542|AX22D_VIGRR Auxin-induced protein 22D OS=Vigna radiata var. radiata GN=AUX22D PE=2 SV=1//4.31385e-67
MD02G1197400 (SOC1)	0.324478	MD13G1201500	sp|Q9LIK9|APS1_ARATH ATP sulfurylase 1, chloroplastic OS=Arabidopsis thaliana GN=APS1 PE=1 SV=1//0		MD12G1059800(SPL9)	0.301202	MD05G1220800	sp|O23755|EF2_BETVU Elongation factor 2 OS=Beta vulgaris PE=2 SV=1//0
MD02G1197400 (SOC1)	0.324423	MD05G1269300	-//-		MD12G1059800(SPL9)	0.301085	MD16G1257600	sp|Q05001|NCPR_CATRO NADPH--cytochrome P450 reductase OS=Catharanthus roseus GN=CPR PE=2 SV=1//0
MD02G1197400 (SOC1)	0.324349	MD07G1257500	-//-		MD12G1059800(SPL9)	0.299551	MD15G1247100	sp|P93031|GMD2_ARATH GDP-mannose 4,6 dehydratase 2 OS=Arabidopsis thaliana GN=MUR1 PE=1 SV=3//0
MD02G1197400 (SOC1)	0.32434	MD07G1051300	sp|Q9FPT1|UBP12_ARATH Ubiquitin carboxyl-terminal hydrolase 12 OS=Arabidopsis thaliana GN=UBP12 PE=1 SV=2//1.72251e-47		MD12G1059800(SPL9)	0.297987	MD10G1263000	-//-
MD02G1197400 (SOC1)	0.324299	MD12G1099700	-//-		MD12G1059800(SPL9)	0.297798	MD15G1374500	sp|Q940J1|ATB16_ARATH Homeobox-leucine zipper protein ATHB-16 OS=Arabidopsis thaliana GN=ATHB-16 PE=2 SV=2//8.70793e-55
MD02G1197400 (SOC1)	0.324284	MD06G1032500	sp|Q0J7V9|LSD1_ORYSJ Protein LSD1 OS=Oryza sativa subsp. japonica GN=LSD1 PE=2 SV=1//6.19052e-59		MD12G1059800(SPL9)	0.297106	MD16G1109700	sp|Q9FX53|TGT1_ARATH Trihelix transcription factor GT-1 OS=Arabidopsis thaliana GN=GT-1 PE=1 SV=1//0
MD02G1197400 (SOC1)	0.324222	MD11G1214800	sp|Q9FIA1|GDL87_ARATH GDSL esterase/lipase At5g55050 OS=Arabidopsis thaliana GN=At5g55050 PE=2 SV=1//5.2836e-111		MD12G1059800(SPL9)	0.296781	MD08G1214000	-//-
MD02G1197400 (SOC1)	0.324218	MD14G1194200	-//-		MD12G1059800(SPL9)	0.296135	MD07G1209100	sp|Q94AB5|U7E12_ARATH UDP-glycosyltransferase 76E12 OS=Arabidopsis thaliana GN=UGT76E12 PE=2 SV=1//8.73262e-20
MD02G1197400 (SOC1)	0.324187	MD16G1179900	sp|Q7XJ53|P2C35_ARATH Probable protein phosphatase 2C 35 OS=Arabidopsis thaliana GN=At3g06270 PE=2 SV=1//0		MD12G1059800(SPL9)	0.295928	MD04G1140200	-//-
MD02G1197400 (SOC1)	0.324144	MD02G1173600	sp|O22042|M3K3_ARATH Mitogen-activated protein kinase kinase kinase 3 OS=Arabidopsis thaliana GN=ANP3 PE=1 SV=1//7.71009e-43		MD12G1059800(SPL9)	0.294541	MD01G1192300	sp|Q9SCY0|PGMP_ARATH Phosphoglucomutase, chloroplastic OS=Arabidopsis thaliana GN=PGMP PE=1 SV=2//0
MD02G1197400 (SOC1)	0.323943	MD10G1022100	sp|O49279|SKI15_ARATH SKP1-interacting partner 15 OS=Arabidopsis thaliana GN=SKIP15 PE=1 SV=1//6.77938e-162		MD12G1059800(SPL9)	0.294532	MD12G1051900	-//-
MD02G1197400 (SOC1)	0.323606	MD14G1060200	sp|Q7EXZ2|SPL14_ORYSJ Squamosa promoter-binding-like protein 14 OS=Oryza sativa subsp. japonica GN=SPL14 PE=2 SV=1//3.56621e-61		MD12G1059800(SPL9)	0.294143	MD01G1052800	sp|Q9M2E2|SDR1_ARATH (+)-neomenthol dehydrogenase OS=Arabidopsis thaliana GN=SDR1 PE=1 SV=1//6.12879e-110
MD02G1197400 (SOC1)	0.323555	MD11G1172400	sp|Q9LXM2|CAF1I_ARATH Probable CCR4-associated factor 1 homolog 9 OS=Arabidopsis thaliana GN=CAF1-9 PE=2 SV=1//3.69046e-131		MD12G1059800(SPL9)	0.292754	MD17G1085200	-//-
MD02G1197400 (SOC1)	0.323511	MD03G1225000	sp|H2DH21|C7A29_PANGI Cytochrome P450 CYP72A219 OS=Panax ginseng PE=2 SV=1//0		MD12G1059800(SPL9)	0.292474	MD05G1006700	-//-
MD02G1197400 (SOC1)	0.323249	MD15G1301200	sp|C0LGI5|Y1699_ARATH Probable LRR receptor-like serine/threonine-protein kinase At1g69990 OS=Arabidopsis thaliana GN=At1g69990 PE=2 SV=1//5.10496e-24		MD12G1059800(SPL9)	0.292064	MD15G1023400	-//-
MD02G1197400 (SOC1)	0.323246	MD16G1228500	sp|B9SQR9|GATB_RICCO Glutamyl-tRNA(Gln) amidotransferase subunit B, chloroplastic/mitochondrial OS=Ricinus communis GN=GATB PE=3 SV=1//0		MD12G1059800(SPL9)	0.291884	MD10G1302700	sp|Q8L7L1|SPHK1_ARATH Sphingosine kinase 1 OS=Arabidopsis thaliana GN=SPHK1 PE=1 SV=1//0
MD02G1197400 (SOC1)	0.323087	MD03G1251200	sp|Q93YR2|BASS1_ARATH Probable sodium/metabolite cotransporter BASS1, chloroplastic OS=Arabidopsis thaliana GN=BASS1 PE=2 SV=1//4.82255e-174		MD12G1059800(SPL9)	0.291592	MD05G1141500	-//-
MD02G1197400 (SOC1)	0.323087	MD01G1028200	-//-		MD12G1059800(SPL9)	0.291398	MD11G1300800	-//-
MD02G1197400 (SOC1)	0.323056	MD12G1190400	sp|Q39030|KPK2_ARATH Serine/threonine-protein kinase AtPK2/AtPK19 OS=Arabidopsis thaliana GN=ATPK2 PE=1 SV=2//0		MD12G1059800(SPL9)	0.291121	MD17G1125900	sp|F8WKW1|UGT2_GARJA 7-deoxyloganetin glucosyltransferase OS=Gardenia jasminoides GN=UGT85A24 PE=1 SV=1//0
MD02G1197400 (SOC1)	0.322767	MD07G1196200	-//-		MD12G1059800(SPL9)	0.29078	MD03G1137900	sp|Q39183|D6KL2_ARATH Serine/threonine-protein kinase D6PKL2 OS=Arabidopsis thaliana GN=D6PKL2 PE=1 SV=1//8.22529e-132
MD02G1197400 (SOC1)	0.32269	MD05G1006000	-//-		MD12G1059800(SPL9)	0.290777	MD17G1094200	-//-
MD02G1197400 (SOC1)	0.322423	MD17G1214300	sp|Q54NC0|HUS1_DICDI Checkpoint protein hus1 homolog OS=Dictyostelium discoideum GN=hus1 PE=3 SV=1//7.39336e-10		MD12G1059800(SPL9)	0.290762	MD04G1235600	sp|Q9SRT0|PUB9_ARATH U-box domain-containing protein 9 OS=Arabidopsis thaliana GN=PUB9 PE=1 SV=1//1.0478e-158
MD02G1197400 (SOC1)	0.322355	MD07G1049200	sp|O22193|PUB4_ARATH U-box domain-containing protein 4 OS=Arabidopsis thaliana GN=PUB4 PE=1 SV=3//9.02464e-22		MD12G1059800(SPL9)	0.290644	MD02G1165600	sp|Q9FKZ1|DRL42_ARATH Probable disease resistance protein At5g66900 OS=Arabidopsis thaliana GN=At5g66900 PE=3 SV=1//6.75044e-153
MD02G1197400 (SOC1)	0.322197	MD17G1037500	sp|Q9M7J9|POT8_ARATH Potassium transporter 8 OS=Arabidopsis thaliana GN=POT8 PE=2 SV=2//0		MD12G1059800(SPL9)	0.290428	MD10G1156700	-//-
MD02G1197400 (SOC1)	0.321955	MD02G1081700	sp|Q9ZUP2|RECA3_ARATH DNA repair protein recA homolog 3, mitochondrial OS=Arabidopsis thaliana GN=At2g19490 PE=2 SV=2//0		MD12G1059800(SPL9)	0.290345	MD10G1289500	-//-
MD02G1197400 (SOC1)	0.321446	MD02G1201100	sp|O22126|FLA8_ARATH Fasciclin-like arabinogalactan protein 8 OS=Arabidopsis thaliana GN=FLA8 PE=1 SV=1//5.72662e-171		MD12G1059800(SPL9)	0.289153	MD15G1364900	sp|O94387|YGSA_SCHPO Uncharacterized ATP-dependent helicase C29A10.10c OS=Schizosaccharomyces pombe (strain 972 / ATCC 24843) GN=SPBC29A10.10c PE=3 SV=1//3.0182e-85
MD02G1197400 (SOC1)	0.321192	MD02G1180400	sp|Q9SNV9|NRAM3_ARATH Metal transporter Nramp3 OS=Arabidopsis thaliana GN=NRAMP3 PE=2 SV=2//0		MD12G1059800(SPL9)	0.28628	MD05G1261500	sp|O80959|PLP6_ARATH Patatin-like protein 6 OS=Arabidopsis thaliana GN=PLP6 PE=2 SV=1//9.37169e-114
MD02G1197400 (SOC1)	0.321112	MD15G1199400	sp|Q9FJU9|E1313_ARATH Glucan endo-1,3-beta-glucosidase 13 OS=Arabidopsis thaliana GN=At5g56590 PE=1 SV=1//0		MD12G1059800(SPL9)	0.286078	MD01G1206800	sp|Q9FYR7|SCL8_ARATH Scarecrow-like protein 8 OS=Arabidopsis thaliana GN=SCL8 PE=2 SV=1//5.01202e-158
MD02G1197400 (SOC1)	0.32094	MD09G1241900	-//-		MD12G1059800(SPL9)	0.285458	MD10G1061400	sp|P32295|ARG7_VIGRR Indole-3-acetic acid-induced protein ARG7 OS=Vigna radiata var. radiata GN=ARG7 PE=2 SV=1//8.46443e-16
MD02G1197400 (SOC1)	0.320884	MD16G1129200	sp|Q93Y09|SCP45_ARATH Serine carboxypeptidase-like 45 OS=Arabidopsis thaliana GN=SCPL45 PE=2 SV=1//0		MD12G1059800(SPL9)	0.28491	MD00G1116000	-//-
MD02G1197400 (SOC1)	0.320831	MD09G1187200	sp|Q8VZH2|APM1_ARATH Aminopeptidase M1 OS=Arabidopsis thaliana GN=APM1 PE=1 SV=1//0		MD12G1059800(SPL9)	0.284377	MD08G1055100	sp|Q9SZ54|GPX7_ARATH Putative glutathione peroxidase 7, chloroplastic OS=Arabidopsis thaliana GN=GPX7 PE=3 SV=2//1.52621e-113
MD02G1197400 (SOC1)	0.320816	MD10G1257300	sp|A9LIW2|CSC1L_BRAJU CSC1-like protein ERD4 OS=Brassica juncea GN=ERD4 PE=3 SV=2//0		MD12G1059800(SPL9)	0.284303	MD11G1006000	sp|Q6NLS8|PTHM_ARATH Peptidyl-tRNA hydrolase, mitochondrial OS=Arabidopsis thaliana GN=At5g19830 PE=2 SV=1//6.23636e-18
MD02G1197400 (SOC1)	0.320754	MD10G1131700	sp|Q93ZY2|ROGF1_ARATH Rop guanine nucleotide exchange factor 1 OS=Arabidopsis thaliana GN=ROPGEF1 PE=1 SV=2//0		MD12G1059800(SPL9)	0.283647	MD14G1087400	-//-
MD02G1197400 (SOC1)	0.32064	MD12G1057900	-//-		MD12G1059800(SPL9)	0.283314	MD03G1046700	sp|Q2QYH7|C14C2_ORYSJ Cytochrome P450 714C2 OS=Oryza sativa subsp. japonica GN=CYP714C2 PE=2 SV=1//0
MD02G1197400 (SOC1)	0.320471	MD15G1218800	sp|O65351|SBT17_ARATH Subtilisin-like protease SBT1.7 OS=Arabidopsis thaliana GN=SBT1.7 PE=1 SV=1//0		MD12G1059800(SPL9)	0.282773	MD07G1042800	-//-
MD02G1197400 (SOC1)	0.320252	MD13G1013000	sp|Q9ZUL3|IDD5_ARATH Protein indeterminate-domain 5, chloroplastic OS=Arabidopsis thaliana GN=IDD5 PE=1 SV=1//7.95425e-105		MD12G1059800(SPL9)	0.282741	MD15G1029500	sp|O48786|C734A_ARATH Cytochrome P450 734A1 OS=Arabidopsis thaliana GN=CYP734A1 PE=2 SV=1//6.30711e-127
MD02G1197400 (SOC1)	0.320086	MD15G1394100	sp|Q9LJM4|IKU2_ARATH Receptor-like protein kinase HAIKU2 OS=Arabidopsis thaliana GN=IKU2 PE=1 SV=1//0		MD12G1059800(SPL9)	0.282629	MD06G1215500	sp|Q9CA27|EF118_ARATH Ethylene-responsive transcription factor ERF118 OS=Arabidopsis thaliana GN=ERF118 PE=2 SV=1//3.62597e-14
MD02G1197400 (SOC1)	0.319489	MD10G1237900	-//-		MD12G1059800(SPL9)	0.281702	MD17G1258200	-//-
MD02G1197400 (SOC1)	0.319359	MD05G1083200	sp|Q9LT79|PUB25_ARATH U-box domain-containing protein 25 OS=Arabidopsis thaliana GN=PUB25 PE=2 SV=1//3.19513e-158		MD12G1059800(SPL9)	0.281524	MD05G1047200	sp|Q9C587|RFC1_ARATH Replication factor C subunit 1 OS=Arabidopsis thaliana GN=RFC1 PE=2 SV=1//0
MD02G1197400 (SOC1)	0.319263	MD16G1051000	sp|Q9S7I0|TADA_ARATH tRNA(adenine(34)) deaminase, chloroplastic OS=Arabidopsis thaliana GN=TADA PE=1 SV=1//7.84938e-135		MD12G1059800(SPL9)	0.280701	MD17G1049800	-//-
MD02G1197400 (SOC1)	0.319094	MD03G1024200	sp|Q2RYF4|CCME_RHORT Cytochrome c-type biogenesis protein CcmE OS=Rhodospirillum rubrum (strain ATCC 11170 / ATH 1.1.1 / DSM 467 / LMG 4362 / NCIB 8255 / S1) GN=ccmE PE=3 SV=1//1.07311e-27		MD12G1059800(SPL9)	0.280224	MD09G1180900	sp|O24371|LOX31_SOLTU Linoleate 13S-lipoxygenase 3-1, chloroplastic OS=Solanum tuberosum GN=LOX3.1 PE=1 SV=1//0
MD02G1197400 (SOC1)	0.31896	MD07G1203700	sp|P49598|P2C37_ARATH Protein phosphatase 2C 37 OS=Arabidopsis thaliana GN=PP2CA PE=1 SV=1//1.03454e-134		MD12G1059800(SPL9)	0.280117	MD09G1037200	-//-
MD02G1197400 (SOC1)	0.318946	MD15G1113600	sp|P92960|KAT3_ARATH Potassium channel KAT3 OS=Arabidopsis thaliana GN=KAT3 PE=1 SV=1//0		MD12G1059800(SPL9)	0.279972	MD05G1023000	sp|Q8LDS5|THO7A_ARATH THO complex subunit 7A OS=Arabidopsis thaliana GN=THO7A PE=1 SV=1//2.01607e-52
MD02G1197400 (SOC1)	0.318896	MD06G1131500	sp|Q9SW18|CHLM_ARATH Magnesium protoporphyrin IX methyltransferase, chloroplastic OS=Arabidopsis thaliana GN=CHLM PE=1 SV=1//7.52429e-142		MD12G1059800(SPL9)	0.279696	MD08G1162700	sp|Q9STN5|Y4833_ARATH Uncharacterized protein At4g08330, chloroplastic OS=Arabidopsis thaliana GN=At4g08330 PE=1 SV=1//2.47644e-46
MD02G1197400 (SOC1)	0.318856	MD06G1191500	sp|Q9S7V4|HA22A_ARATH HVA22-like protein a OS=Arabidopsis thaliana GN=HVA22A PE=2 SV=1//2.13489e-79		MD12G1059800(SPL9)	0.279381	MD04G1213800	sp|Q9SQT8|DHQSD_ARATH Bifunctional 3-dehydroquinate dehydratase/shikimate dehydrogenase, chloroplastic OS=Arabidopsis thaliana GN=EMB3004 PE=1 SV=1//0
MD02G1197400 (SOC1)	0.318817	MD08G1148300	sp|Q3E6T0|PT525_ARATH Probable sugar phosphate/phosphate translocator At5g25400 OS=Arabidopsis thaliana GN=At5g25400 PE=2 SV=1//0		MD12G1059800(SPL9)	0.279273	MD17G1167100	sp|O24371|LOX31_SOLTU Linoleate 13S-lipoxygenase 3-1, chloroplastic OS=Solanum tuberosum GN=LOX3.1 PE=1 SV=1//0
MD02G1197400 (SOC1)	0.318801	MD09G1256800	sp|Q8LFD1|LPP3_ARATH Putative lipid phosphate phosphatase 3, chloroplastic OS=Arabidopsis thaliana GN=LPP3 PE=2 SV=1//5.05508e-151		MD12G1059800(SPL9)	0.279004	MD09G1019300	sp|Q9SK27|ENL1_ARATH Early nodulin-like protein 1 OS=Arabidopsis thaliana GN=At2g25060 PE=1 SV=2//5.63527e-25
MD02G1197400 (SOC1)	0.318704	MD14G1008000	sp|Q69LE7|PNP1_ORYSJ Probable polyribonucleotide nucleotidyltransferase 1, chloroplastic OS=Oryza sativa subsp. japonica GN=PNP1 PE=2 SV=1//0		MD12G1059800(SPL9)	0.278473	MD03G1031900	-//-
MD02G1197400 (SOC1)	0.318331	MD16G1116200	sp|Q8VWZ7|C76B6_CATRO Geraniol 8-hydroxylase OS=Catharanthus roseus GN=CYP76B6 PE=1 SV=1//0		MD12G1059800(SPL9)	0.277843	MD11G1227300	sp|Q9FH32|AT18F_ARATH Autophagy-related protein 18f OS=Arabidopsis thaliana GN=ATG18F PE=2 SV=1//1.94707e-158
MD02G1197400 (SOC1)	0.318096	MD13G1008300	sp|Q337C0|U496D_ORYSJ UPF0496 protein 4 OS=Oryza sativa subsp. japonica GN=Os10g0513300 PE=2 SV=1//2.57014e-26		MD12G1059800(SPL9)	0.277778	MD13G1255400	sp|Q54DY9|BCS1B_DICDI Probable mitochondrial chaperone BCS1-B OS=Dictyostelium discoideum GN=bcsl1b PE=3 SV=1//7.88833e-32
MD02G1197400 (SOC1)	0.318029	MD04G1234900	sp|Q9ASZ8|PPR37_ARATH Pentatricopeptide repeat-containing protein At1g12620 OS=Arabidopsis thaliana GN=At1g12620 PE=2 SV=1//2.13574e-06		MD12G1059800(SPL9)	0.277448	MD15G1376900	-//-
MD02G1197400 (SOC1)	0.317991	MD15G1137600	-//-		MD12G1059800(SPL9)	0.277231	MD16G1212900	sp|Q9M2J9|BET11_ARATH Bet1-like SNARE 1-1 OS=Arabidopsis thaliana GN=BET11 PE=1 SV=1//5.2224e-46
MD02G1197400 (SOC1)	0.317725	MD13G1049400	sp|Q7XA72|AB21G_ARATH ABC transporter G family member 21 OS=Arabidopsis thaliana GN=ABCG21 PE=2 SV=2//0		MD12G1059800(SPL9)	0.277207	MD14G1043000	sp|Q8K3A0|HSC20_MOUSE Iron-sulfur cluster co-chaperone protein HscB, mitochondrial OS=Mus musculus GN=Hscb PE=2 SV=2//2.69183e-27
MD02G1197400 (SOC1)	0.317605	MD05G1309400	sp|O23661|ARFC_ARATH Auxin response factor 3 OS=Arabidopsis thaliana GN=ARF3 PE=1 SV=2//0		MD12G1059800(SPL9)	0.276929	MD05G1297500	sp|Q39011|KSG7_ARATH Shaggy-related protein kinase eta OS=Arabidopsis thaliana GN=ASK7 PE=1 SV=2//0
MD02G1197400 (SOC1)	0.317585	MD03G1288600	sp|B8K1V7|MHX_ARAHH Magnesium/proton exchanger OS=Arabidopsis halleri subsp. halleri GN=MHX PE=1 SV=1//0		MD12G1059800(SPL9)	0.276435	MD02G1190100	sp|C0LGI5|Y1699_ARATH Probable LRR receptor-like serine/threonine-protein kinase At1g69990 OS=Arabidopsis thaliana GN=At1g69990 PE=2 SV=1//6.91307e-22
MD02G1197400 (SOC1)	0.31754	MD02G1247900	sp|O64762|ATL38_ARATH RING-H2 finger protein ATL38 OS=Arabidopsis thaliana GN=ATL38 PE=2 SV=1//1.16288e-15		MD12G1059800(SPL9)	0.276341	MD07G1106900	sp|Q9C9H7|RLP12_ARATH Receptor-like protein 12 OS=Arabidopsis thaliana GN=RLP12 PE=2 SV=2//3.43472e-117
MD02G1197400 (SOC1)	0.317496	MD12G1138100	sp|Q9SI96|H2B3_ARATH Histone H2B.3 OS=Arabidopsis thaliana GN=At2g28720 PE=1 SV=3//2.77044e-56		MD12G1059800(SPL9)	0.275958	MD15G1444500	sp|Q84N34|HHP2_ARATH Heptahelical transmembrane protein 2 OS=Arabidopsis thaliana GN=HHP2 PE=2 SV=1//2.16324e-108
MD02G1197400 (SOC1)	0.317456	MD12G1244500	sp|Q8L8A5|GIF1_ARATH GRF1-interacting factor 1 OS=Arabidopsis thaliana GN=GIF1 PE=1 SV=1//2.1553e-38		MD12G1059800(SPL9)	0.27582	MD13G1028700	-//-
MD02G1197400 (SOC1)	0.31734	MD06G1133700	sp|Q8GUG9|PUB11_ARATH U-box domain-containing protein 11 OS=Arabidopsis thaliana GN=PUB11 PE=2 SV=2//6.1899e-14		MD12G1059800(SPL9)	0.275447	MD10G1047000	sp|O22938|PXC3_ARATH Leucine-rich repeat receptor-like tyrosine-protein kinase PXC3 OS=Arabidopsis thaliana GN=PXC3 PE=2 SV=1//1.12544e-41
MD02G1197400 (SOC1)	0.317333	MD15G1250700	sp|Q9XGX0|SHI_ARATH Protein SHORT INTERNODES OS=Arabidopsis thaliana GN=SHI PE=1 SV=1//1.02222e-59		MD12G1059800(SPL9)	0.275099	MD03G1126900	-//-
MD02G1197400 (SOC1)	0.317258	MD10G1008800	sp|O49285|ACR3_ARATH ACT domain-containing protein ACR3 OS=Arabidopsis thaliana GN=ACR3 PE=2 SV=1//0		MD12G1059800(SPL9)	0.274128	MD07G1272600	sp|F4JVN6|TPPII_ARATH Tripeptidyl-peptidase 2 OS=Arabidopsis thaliana GN=TPP2 PE=1 SV=1//0
MD02G1197400 (SOC1)	0.317133	MD05G1362300	sp|F4JLE5|SFH1_ARATH Phosphatidylinositol/phosphatidylcholine transfer protein SFH1 OS=Arabidopsis thaliana GN=SFH1 PE=2 SV=1//9.67092e-20		MD12G1059800(SPL9)	0.273573	MD02G1273000	sp|Q9FI40|BAHD1_ARATH BAHD acyltransferase At5g47980 OS=Arabidopsis thaliana GN=BAHD1 PE=2 SV=1//1.11278e-80
MD02G1197400 (SOC1)	0.317053	MD03G1294100	sp|Q9ZSM8|EZA1_ARATH Histone-lysine N-methyltransferase EZA1 OS=Arabidopsis thaliana GN=EZA1 PE=1 SV=1//0		MD12G1059800(SPL9)	0.273499	MD02G1144600	sp|Q6DHN0|TMM53_DANRE Transmembrane protein 53 OS=Danio rerio GN=tmem53 PE=2 SV=1//7.30915e-17
MD02G1197400 (SOC1)	0.316814	MD14G1011900	sp|Q9FI40|BAHD1_ARATH BAHD acyltransferase At5g47980 OS=Arabidopsis thaliana GN=BAHD1 PE=2 SV=1//1.40142e-56		MD12G1059800(SPL9)	0.273473	MD17G1233900	sp|Q9M2K4|BZP61_ARATH Basic leucine zipper 61 OS=Arabidopsis thaliana GN=BZIP61 PE=1 SV=1//6.73259e-92
MD02G1197400 (SOC1)	0.31675	MD06G1202200	-//-		MD12G1059800(SPL9)	0.27273	MD03G1062400	sp|Q9LYN6|Y3565_ARATH Probable inactive receptor-like protein kinase At3g56050 OS=Arabidopsis thaliana GN=At3g56050 PE=2 SV=1//1.95746e-134
MD02G1197400 (SOC1)	0.316732	MD01G1138900	-//-		MD12G1059800(SPL9)	0.272462	MD10G1216200	sp|Q39548|KSB_CUCMA Ent-kaur-16-ene synthase, chloroplastic OS=Cucurbita maxima PE=1 SV=1//0
MD02G1197400 (SOC1)	0.316686	MD15G1404800	sp|Q9FIJ6|ACCR4_ARATH Serine/threonine-protein kinase-like protein CCR4 OS=Arabidopsis thaliana GN=CCR4 PE=1 SV=1//0		MD12G1059800(SPL9)	0.271856	MD09G1266200	sp|Q39263|ZFP4_ARATH Zinc finger protein 4 OS=Arabidopsis thaliana GN=ZFP4 PE=2 SV=2//4.19052e-39
MD02G1197400 (SOC1)	0.316608	MD08G1031400	sp|Q5RA22|5NTC_PONAB Cytosolic purine 5&apos;-nucleotidase OS=Pongo abelii GN=NT5C2 PE=2 SV=1//8.88671e-62		MD12G1059800(SPL9)	0.271609	MD06G1170000	sp|A2RVM0|TIC32_ARATH Short-chain dehydrogenase TIC 32, chloroplastic OS=Arabidopsis thaliana GN=TIC32 PE=2 SV=1//3.53684e-84
MD02G1197400 (SOC1)	0.316567	MD15G1160600	sp|Q69QZ0|P2C27_ORYSJ Probable protein phosphatase 2C 27 OS=Oryza sativa subsp. japonica GN=Os02g0799000 PE=2 SV=1//7.94297e-168		MD12G1059800(SPL9)	0.27101	MD13G1101800	sp|Q8RY46|AB26B_ARATH ABC transporter B family member 26, chloroplastic OS=Arabidopsis thaliana GN=ABCB26 PE=2 SV=1//0
MD02G1197400 (SOC1)	0.31634	MD13G1035500	-//-		MD12G1059800(SPL9)	0.270669	MD17G1153400	-//-
MD02G1197400 (SOC1)	0.316338	MD11G1241700	sp|Q41249|PORA_CUCSA Protochlorophyllide reductase, chloroplastic OS=Cucumis sativus GN=PORA PE=2 SV=1//0		MD12G1059800(SPL9)	0.269549	MD16G1039900	sp|O14099|YERG_SCHPO Uncharacterized RING finger protein C2F3.16 OS=Schizosaccharomyces pombe (strain 972 / ATCC 24843) GN=SPAC2F3.16 PE=3 SV=1//1.10343e-60
MD02G1197400 (SOC1)	0.316211	MD05G1324100	sp|Q9FL69|AGD5_ARATH Probable ADP-ribosylation factor GTPase-activating protein AGD5 OS=Arabidopsis thaliana GN=AGD5 PE=1 SV=1//7.55967e-100		MD12G1059800(SPL9)	0.268845	MD05G1296400	-//-
MD02G1197400 (SOC1)	0.31609	MD00G1142400	sp|Q8L8A6|GRF5_ARATH Growth-regulating factor 5 OS=Arabidopsis thaliana GN=GRF5 PE=1 SV=1//5.70674e-50		MD12G1059800(SPL9)	0.268337	MD06G1120200	sp|O23090|BH014_ARATH Transcription factor bHLH14 OS=Arabidopsis thaliana GN=BHLH14 PE=2 SV=1//1.26626e-57
MD02G1197400 (SOC1)	0.316051	MD05G1209300	sp|P05414|GOX_SPIOL Peroxisomal (S)-2-hydroxy-acid oxidase OS=Spinacia oleracea PE=1 SV=1//0		MD12G1059800(SPL9)	0.267954	MD10G1337100	-//-
MD02G1197400 (SOC1)	0.315895	MD03G1189600	-//-		MD12G1059800(SPL9)	0.267439	MD15G1415600	sp|Q84N64|ARC5_ARATH Dynamin-like protein ARC5 OS=Arabidopsis thaliana GN=ARC5 PE=1 SV=2//0
MD02G1197400 (SOC1)	0.315852	MD07G1113200	sp|Q8GZ38|UNE10_ARATH Transcription factor UNE10 OS=Arabidopsis thaliana GN=UNE10 PE=2 SV=1//9.88334e-92		MD12G1059800(SPL9)	0.267188	MD16G1127800	sp|Q9M2F1|RS272_ARATH 40S ribosomal protein S27-2 OS=Arabidopsis thaliana GN=RPS27B PE=2 SV=2//8.00049e-42
MD02G1197400 (SOC1)	0.315574	MD02G1195400	sp|Q93ZQ5|SPXM3_ARATH SPX domain-containing membrane protein At4g22990 OS=Arabidopsis thaliana GN=At4g22990 PE=2 SV=2//0		MD12G1059800(SPL9)	0.266656	MD10G1044500	sp|Q9C7N4|GDL15_ARATH GDSL esterase/lipase At1g29670 OS=Arabidopsis thaliana GN=At1g29670 PE=2 SV=1//1.72792e-77
MD02G1197400 (SOC1)	0.315541	MD15G1160000	sp|Q7ZW78|RN181_DANRE E3 ubiquitin-protein ligase RNF181 OS=Danio rerio GN=rnf181 PE=2 SV=2//7.32896e-09		MD12G1059800(SPL9)	0.266525	MD01G1190900	sp|Q40392|TMVRN_NICGU TMV resistance protein N OS=Nicotiana glutinosa GN=N PE=1 SV=1//4.51912e-28
MD02G1197400 (SOC1)	0.315363	MD11G1135900	sp|Q06548|APK1A_ARATH Protein kinase APK1A, chloroplastic OS=Arabidopsis thaliana GN=APK1A PE=2 SV=1//9.09844e-47		MD12G1059800(SPL9)	0.266482	MD11G1286700	sp|Q8W4M7|ERCC2_ARATH DNA repair helicase UVH6 OS=Arabidopsis thaliana GN=UVH6 PE=1 SV=1//1.36218e-22
MD02G1197400 (SOC1)	0.315322	MD10G1069900	sp|P24068|OCS1_MAIZE Ocs element-binding factor 1 OS=Zea mays GN=OBF1 PE=2 SV=2//2.00985e-20		MD12G1059800(SPL9)	0.266263	MD12G1037200	-//-
MD02G1197400 (SOC1)	0.31512	MD09G1253600	-//-		MD12G1059800(SPL9)	0.265757	MD11G1221500	-//-
MD02G1197400 (SOC1)	0.315069	MD16G1136100	sp|Q8RWC9|CIPK1_ARATH CBL-interacting serine/threonine-protein kinase 1 OS=Arabidopsis thaliana GN=CIPK1 PE=1 SV=2//0		MD12G1059800(SPL9)	0.26572	MD09G1062600	sp|P53536|PHSL_VICFA Alpha-1,4 glucan phosphorylase L isozyme, chloroplastic/amyloplastic OS=Vicia faba GN=PHO1 PE=2 SV=2//0
MD02G1197400 (SOC1)	0.314857	MD14G1109700	sp|Q9MAA2|AT74_ARATH Phosphoglycerate mutase-like protein AT74 OS=Arabidopsis thaliana GN=At3g05170 PE=2 SV=1//1.95171e-94		MD12G1059800(SPL9)	0.265531	MD17G1098300	sp|Q00624|ASOL_BRANA L-ascorbate oxidase homolog OS=Brassica napus GN=Bp10 PE=2 SV=1//0
MD02G1197400 (SOC1)	0.314738	MD17G1118300	sp|P94026|RBCMT_TOBAC Ribulose-1,5 bisphosphate carboxylase/oxygenase large subunit N-methyltransferase, chloroplastic OS=Nicotiana tabacum GN=RBCMT PE=2 SV=1//1.47554e-28		MD12G1059800(SPL9)	0.26538	MD11G1077000	-//-
MD02G1197400 (SOC1)	0.314704	MD10G1147700	sp|Q9ASS4|Y5838_ARATH Probably inactive leucine-rich repeat receptor-like protein kinase At5g48380 OS=Arabidopsis thaliana GN=At5g48380 PE=1 SV=1//0		MD12G1059800(SPL9)	0.265172	MD09G1141300	sp|Q66PF3|UFOG3_FRAAN Putative UDP-glucose flavonoid 3-O-glucosyltransferase 3 OS=Fragaria ananassa GN=GT3 PE=2 SV=1//0
MD02G1197400 (SOC1)	0.314549	MD17G1157700	-//-		MD12G1059800(SPL9)	0.264196	MD03G1211900	-//-
MD02G1197400 (SOC1)	0.314529	MD09G1007100	sp|Q9FGH9|E70B1_ARATH Exocyst complex component EXO70B1 OS=Arabidopsis thaliana GN=EXO70B1 PE=1 SV=1//2.53388e-109		MD12G1059800(SPL9)	0.263593	MD01G1153300	sp|Q54BC9|DYRK2_DICDI Probable serine/threonine-protein kinase dyrk2 OS=Dictyostelium discoideum GN=dyrk2 PE=3 SV=1//7.45184e-58
MD02G1197400 (SOC1)	0.314344	MD01G1139700	sp|Q9FN03|UVR8_ARATH Ultraviolet-B receptor UVR8 OS=Arabidopsis thaliana GN=UVR8 PE=1 SV=1//2.329e-26		MD12G1059800(SPL9)	0.263345	MD10G1279500	-//-
MD02G1197400 (SOC1)	0.314307	MD03G1110200	sp|Q9LSS5|ICR3_ARATH Interactor of constitutive active ROPs 3 OS=Arabidopsis thaliana GN=ICR3 PE=1 SV=1//1.05753e-106		MD12G1059800(SPL9)	0.263047	MD07G1281700	sp|Q9SH58|MAKR2_ARATH Probable membrane-associated kinase regulator 2 OS=Arabidopsis thaliana GN=MAKR2 PE=2 SV=1//1.87106e-11
MD02G1197400 (SOC1)	0.314205	MD00G1133200	sp|Q9LQU4|PCR2_ARATH Protein PLANT CADMIUM RESISTANCE 2 OS=Arabidopsis thaliana GN=PCR2 PE=1 SV=1//1.63936e-35		MD12G1059800(SPL9)	0.262847	MD01G1171700	-//-
MD02G1197400 (SOC1)	0.313808	MD15G1043100	sp|Q9FZL4|MGDG_SOYBN Probable monogalactosyldiacylglycerol synthase, chloroplastic OS=Glycine max GN=MGD A PE=2 SV=1//0		MD12G1059800(SPL9)	0.262789	MD03G1207000	sp|Q6Q3H3|TPSGD_VITVI (-)-germacrene D synthase OS=Vitis vinifera GN=VIT_19s0014g04930 PE=1 SV=1//1.69673e-83
MD02G1197400 (SOC1)	0.31376	MD14G1119800	sp|Q9SUQ3|Y4374_ARATH Probable inactive receptor kinase At4g23740 OS=Arabidopsis thaliana GN=At4g23740 PE=2 SV=1//0		MD12G1059800(SPL9)	0.262677	MD04G1139000	-//-
MD02G1197400 (SOC1)	0.313589	MD16G1102200	sp|Q38954|PHT21_ARATH Inorganic phosphate transporter 2-1, chloroplastic OS=Arabidopsis thaliana GN=PHT2-1 PE=1 SV=1//0		MD12G1059800(SPL9)	0.262566	MD16G1232500	sp|F4I460|MYO8_ARATH Myosin-8 OS=Arabidopsis thaliana GN=XI-B PE=3 SV=1//0
MD02G1197400 (SOC1)	0.313541	MD03G1045200	sp|Q9FH13|RRAA3_ARATH Putative 4-hydroxy-4-methyl-2-oxoglutarate aldolase 3 OS=Arabidopsis thaliana GN=At5g56260 PE=1 SV=1//1.09176e-29		MD12G1059800(SPL9)	0.261703	MD02G1198400	sp|O64640|CXE8_ARATH Probable carboxylesterase 8 OS=Arabidopsis thaliana GN=CXE8 PE=2 SV=1//2.00532e-98
MD02G1197400 (SOC1)	0.313509	MD08G1084400	sp|O22193|PUB4_ARATH U-box domain-containing protein 4 OS=Arabidopsis thaliana GN=PUB4 PE=1 SV=3//9.05443e-72		MD12G1059800(SPL9)	0.260088	MD05G1353400	sp|Q9SU40|SKU5_ARATH Monocopper oxidase-like protein SKU5 OS=Arabidopsis thaliana GN=SKU5 PE=1 SV=1//4.13814e-32
MD02G1197400 (SOC1)	0.313407	MD08G1071900	sp|Q42371|ERECT_ARATH LRR receptor-like serine/threonine-protein kinase ERECTA OS=Arabidopsis thaliana GN=ERECTA PE=1 SV=1//0		MD12G1059800(SPL9)	0.260025	MD13G1273200	sp|Q8H1Z0|CER3_ARATH Protein ECERIFERUM 3 OS=Arabidopsis thaliana GN=CER3 PE=1 SV=1//0
MD02G1197400 (SOC1)	0.313243	MD06G1178100	sp|Q9FL12|DEGP9_ARATH Protease Do-like 9 OS=Arabidopsis thaliana GN=DEGP9 PE=1 SV=1//0		MD12G1059800(SPL9)	0.259924	MD05G1260700	sp|C0LGH2|Y1561_ARATH Probable LRR receptor-like serine/threonine-protein kinase At1g56130 OS=Arabidopsis thaliana GN=At1g56130 PE=2 SV=2//0
MD02G1197400 (SOC1)	0.313197	MD03G1003100	sp|Q9SRY4|LPA1_ARATH Protein LOW PSII ACCUMULATION 1, chloroplastic OS=Arabidopsis thaliana GN=LPA1 PE=1 SV=1//3.73047e-07		MD12G1059800(SPL9)	0.259679	MD00G1096000	sp|Q6R567|RMA1_CAPAN E3 ubiquitin-protein ligase RMA1H1 OS=Capsicum annuum GN=RMA1H1 PE=1 SV=1//4.81003e-56
MD02G1197400 (SOC1)	0.31309	MD02G1063900	sp|Q54UF8|SERIC_DICDI Probable serine incorporator OS=Dictyostelium discoideum GN=serinc PE=3 SV=1//1.09008e-23		MD12G1059800(SPL9)	0.258811	MD17G1265700	sp|Q9SJI7|PLA20_ARATH Phospholipase A1-IIdelta OS=Arabidopsis thaliana GN=At2g42690 PE=1 SV=1//6.964e-179
MD02G1197400 (SOC1)	0.313015	MD16G1184300	sp|O82089|CCH_ARATH Copper transport protein CCH OS=Arabidopsis thaliana GN=CCH PE=1 SV=1//6.6436e-09		MD12G1059800(SPL9)	0.258314	MD05G1230100	sp|Q01781|SAHH_PETCR Adenosylhomocysteinase OS=Petroselinum crispum GN=SAHH PE=2 SV=2//1.87959e-69
MD02G1197400 (SOC1)	0.312964	MD10G1225100	sp|Q7VG78|GUAA_HELHP Probable GMP synthase [glutamine-hydrolyzing] OS=Helicobacter hepaticus (strain ATCC 51449 / 3B1) GN=guaA PE=3 SV=1//1.44875e-39		MD12G1059800(SPL9)	0.258196	MD02G1287500	sp|A5F5U6|BGAL_VIBC3 Beta-galactosidase OS=Vibrio cholerae serotype O1 (strain ATCC 39541 / Classical Ogawa 395 / O395) GN=lacZ PE=3 SV=2//0
MD02G1197400 (SOC1)	0.312737	MD12G1256200	sp|Q9SCZ4|FERON_ARATH Receptor-like protein kinase FERONIA OS=Arabidopsis thaliana GN=FER PE=1 SV=1//1.85426e-64		MD12G1059800(SPL9)	0.257988	MD17G1243800	sp|P34913|HYES_HUMAN Bifunctional epoxide hydrolase 2 OS=Homo sapiens GN=EPHX2 PE=1 SV=2//3.25678e-28
MD02G1197400 (SOC1)	0.312525	MD15G1372500	sp|Q9ZPE4|FBW2_ARATH F-box protein FBW2 OS=Arabidopsis thaliana GN=FBW2 PE=1 SV=1//1.41128e-121		MD12G1059800(SPL9)	0.257799	MD10G1020500	sp|Q40392|TMVRN_NICGU TMV resistance protein N OS=Nicotiana glutinosa GN=N PE=1 SV=1//2.91702e-40
MD02G1197400 (SOC1)	0.312394	MD17G1222300	sp|Q9HFF5|PDS5_SCHPO Sister chromatid cohesion protein pds5 OS=Schizosaccharomyces pombe (strain 972 / ATCC 24843) GN=pds5 PE=1 SV=1//1.36752e-14		MD12G1059800(SPL9)	0.25708	MD12G1218400	sp|Q5XF36|KMS1_ARATH Vacuole membrane protein KMS1 OS=Arabidopsis thaliana GN=KMS1 PE=1 SV=1//0
MD02G1197400 (SOC1)	0.312317	MD07G1060100	sp|Q8RWF4|NIPA8_ARATH Probable magnesium transporter NIPA8 OS=Arabidopsis thaliana GN=At3g26670 PE=2 SV=1//1.36175e-20		MD12G1059800(SPL9)	0.256789	MD06G1069800	sp|Q9LQ02|NRPD1_ARATH DNA-directed RNA polymerase IV subunit 1 OS=Arabidopsis thaliana GN=NRPD1 PE=1 SV=1//1.37155e-22
MD02G1197400 (SOC1)	0.312277	MD12G1184800	sp|F4ISY0|Y2837_ARATH WEB family protein At2g38370 OS=Arabidopsis thaliana GN=At2g38370 PE=2 SV=1//1.07438e-96		MD12G1059800(SPL9)	0.256713	MD14G1113700	sp|Q948U0|RBOHA_SOLTU Respiratory burst oxidase homolog protein A OS=Solanum tuberosum GN=RBOHA PE=1 SV=1//0
MD02G1197400 (SOC1)	0.312243	MD06G1086200	sp|Q9FN67|Y5133_ARATH BTB/POZ domain-containing protein At5g41330 OS=Arabidopsis thaliana GN=At5g41330 PE=2 SV=1//0		MD12G1059800(SPL9)	0.256632	MD10G1098900	sp|Q9LT67|BH113_ARATH Transcription factor bHLH113 OS=Arabidopsis thaliana GN=BHLH113 PE=2 SV=1//2.07816e-37
MD02G1197400 (SOC1)	0.312174	MD03G1212900	sp|P46875|ATK3_ARATH Kinesin-3 OS=Arabidopsis thaliana GN=ATK3 PE=2 SV=1//0		MD12G1059800(SPL9)	0.256123	MD05G1303400	sp|Q8VY22|TBL38_ARATH Protein trichome birefringence-like 38 OS=Arabidopsis thaliana GN=TBL38 PE=2 SV=1//0
MD02G1197400 (SOC1)	0.312135	MD05G1112800	-//-		MD12G1059800(SPL9)	0.256099	MD16G1250100	sp|Q9ZU11|ATB15_ARATH Homeobox-leucine zipper protein ATHB-15 OS=Arabidopsis thaliana GN=ATHB-15 PE=1 SV=1//5.0465e-15
MD02G1197400 (SOC1)	0.312007	MD00G1139000	sp|P49730|RIR2_TOBAC Ribonucleoside-diphosphate reductase small chain OS=Nicotiana tabacum PE=2 SV=1//0		MD12G1059800(SPL9)	0.256004	MD14G1111500	sp|P31531|1A1C_SOYBN 1-aminocyclopropane-1-carboxylate synthase OS=Glycine max GN=ACS1 PE=2 SV=1//0
MD02G1197400 (SOC1)	0.311952	MD13G1150000	sp|Q9SEE5|GALK1_ARATH Galactokinase OS=Arabidopsis thaliana GN=GAL1 PE=1 SV=2//0		MD12G1059800(SPL9)	0.255851	MD12G1228800	sp|Q9SQT8|DHQSD_ARATH Bifunctional 3-dehydroquinate dehydratase/shikimate dehydrogenase, chloroplastic OS=Arabidopsis thaliana GN=EMB3004 PE=1 SV=1//0
MD02G1197400 (SOC1)	0.31195	MD06G1110300	sp|Q9FLE8|Y5986_ARATH Uncharacterized protein At5g39865 OS=Arabidopsis thaliana GN=At5g39865 PE=2 SV=1//1.15289e-27		MD12G1059800(SPL9)	0.255847	MD13G1206200	sp|Q8RWE8|GGAP1_ARATH GDP-L-galactose phosphorylase 1 OS=Arabidopsis thaliana GN=VTC2 PE=1 SV=1//8.01581e-16
MD02G1197400 (SOC1)	0.311835	MD03G1045100	sp|Q8W1P0|CSN6B_ARATH COP9 signalosome complex subunit 6b OS=Arabidopsis thaliana GN=CSN6B PE=1 SV=2//2.06237e-08		MD12G1059800(SPL9)	0.255429	MD03G1091200	sp|P10978|POLX_TOBAC Retrovirus-related Pol polyprotein from transposon TNT 1-94 OS=Nicotiana tabacum PE=2 SV=1//4.22612e-21
MD02G1197400 (SOC1)	0.311766	MD01G1154900	-//-		MD12G1059800(SPL9)	0.254918	MD11G1066000	sp|Q9SIZ4|Y2027_ARATH Inactive receptor-like serine/threonine-protein kinase At2g40270 OS=Arabidopsis thaliana GN=At2g40270 PE=2 SV=2//3.20117e-137
MD02G1197400 (SOC1)	0.311756	MD02G1182300	sp|O64818|Y2309_ARATH Uncharacterized protein At2g23090 OS=Arabidopsis thaliana GN=At2g23090 PE=1 SV=1//8.20921e-39		MD12G1059800(SPL9)	0.254129	MD08G1213900	-//-
MD02G1197400 (SOC1)	0.311673	MD10G1089900	sp|P53681|CRK_DAUCA CDPK-related protein kinase OS=Daucus carota GN=CRK PE=2 SV=1//0		MD12G1059800(SPL9)	0.254011	MD13G1070300	sp|Q03378|GLOB_ANTMA Floral homeotic protein GLOBOSA OS=Antirrhinum majus GN=GLO PE=1 SV=1//3.14178e-10
MD02G1197400 (SOC1)	0.311644	MD17G1066700	sp|Q8W486|Y1491_ARATH Uncharacterized protein At1g04910 OS=Arabidopsis thaliana GN=At1g04910 PE=2 SV=1//7.08502e-07		MD12G1059800(SPL9)	0.254003	MD05G1257000	sp|C0LGH2|Y1561_ARATH Probable LRR receptor-like serine/threonine-protein kinase At1g56130 OS=Arabidopsis thaliana GN=At1g56130 PE=2 SV=2//9.55914e-38
MD02G1197400 (SOC1)	0.311198	MD03G1226000	sp|Q6R567|RMA1_CAPAN E3 ubiquitin-protein ligase RMA1H1 OS=Capsicum annuum GN=RMA1H1 PE=1 SV=1//3.46283e-55		MD12G1059800(SPL9)	0.2532	MD10G1158200	-//-
MD02G1197400 (SOC1)	0.31115	MD14G1006700	sp|Q8LFN2|Y3037_ARATH Probable inactive leucine-rich repeat receptor-like protein kinase At3g03770 OS=Arabidopsis thaliana GN=At3g03770 PE=2 SV=1//0		MD12G1059800(SPL9)	0.253111	MD10G1007200	sp|Q40392|TMVRN_NICGU TMV resistance protein N OS=Nicotiana glutinosa GN=N PE=1 SV=1//2.07562e-25
MD02G1197400 (SOC1)	0.311096	MD07G1269900	sp|Q5E9Q1|PGLT1_BOVIN Protein O-glucosyltransferase 1 OS=Bos taurus GN=POGLUT1 PE=2 SV=1//4.69614e-22		MD12G1059800(SPL9)	0.252939	MD17G1087700	sp|Q9ZR07|FRDA_ARATH Frataxin, mitochondrial OS=Arabidopsis thaliana GN=FH PE=1 SV=2//6.148e-53
MD02G1197400 (SOC1)	0.311053	MD15G1165500	sp|Q6DKG0|NAA35_RAT N-alpha-acetyltransferase 35, NatC auxiliary subunit OS=Rattus norvegicus GN=Naa35 PE=1 SV=1//2.40862e-55		MD12G1059800(SPL9)	0.252893	MD14G1235700	sp|Q9LE22|CML27_ARATH Probable calcium-binding protein CML27 OS=Arabidopsis thaliana GN=CML27 PE=1 SV=1//7.58932e-27
MD02G1197400 (SOC1)	0.311053	MD10G1241200	sp|P94077|LSD1_ARATH Protein LSD1 OS=Arabidopsis thaliana GN=LSD1 PE=1 SV=1//2.56957e-64		MD12G1059800(SPL9)	0.252853	MD09G1098900	sp|O64477|Y2913_ARATH G-type lectin S-receptor-like serine/threonine-protein kinase At2g19130 OS=Arabidopsis thaliana GN=At2g19130 PE=2 SV=1//0
MD02G1197400 (SOC1)	0.310918	MD00G1035000	sp|Q9MAP5|SBT33_ARATH Subtilisin-like protease SBT3.3 OS=Arabidopsis thaliana GN=SBT3.3 PE=2 SV=1//0		MD12G1059800(SPL9)	0.25279	MD11G1008900	sp|Q94CD8|E134_ARATH Glucan endo-1,3-beta-glucosidase 4 OS=Arabidopsis thaliana GN=At3g13560 PE=1 SV=1//0
MD02G1197400 (SOC1)	0.310837	MD04G1119600	sp|Q9SLD4|ZAT11_ARATH Zinc finger protein ZAT11 OS=Arabidopsis thaliana GN=ZAT11 PE=2 SV=1//9.05499e-42		MD12G1059800(SPL9)	0.252359	MD15G1047000	-//-
MD02G1197400 (SOC1)	0.310792	MD09G1028600	-//-		MD12G1059800(SPL9)	0.251821	MD07G1239700	-//-
MD02G1197400 (SOC1)	0.310648	MD15G1323600	-//-		MD12G1059800(SPL9)	0.251586	MD08G1163300	sp|D4N502|DIOX3_PAPSO Codeine O-demethylase OS=Papaver somniferum GN=CODM PE=1 SV=1//3.13291e-46
MD02G1197400 (SOC1)	0.310588	MD11G1247500	sp|Q9LJR3|SPA3_ARATH Protein SPA1-RELATED 3 OS=Arabidopsis thaliana GN=SPA3 PE=1 SV=1//0		MD12G1059800(SPL9)	0.251528	MD05G1148700	-//-
MD02G1197400 (SOC1)	0.310152	MD04G1209400	sp|Q9ZVL6|U603_ARATH UPF0603 protein At1g54780, chloroplastic OS=Arabidopsis thaliana GN=At1g54780 PE=1 SV=1//1.91062e-130		MD12G1059800(SPL9)	0.251359	MD15G1280300	sp|Q9SCS3|PGML4_ARATH Phosphoglycerate mutase-like protein 4 OS=Arabidopsis thaliana GN=At3g50520 PE=2 SV=1//4.05975e-94
MD02G1197400 (SOC1)	0.31004	MD15G1184000	sp|Q9LV48|PERK1_ARATH Proline-rich receptor-like protein kinase PERK1 OS=Arabidopsis thaliana GN=PERK1 PE=2 SV=1//0		MD12G1059800(SPL9)	0.251111	MD15G1063500	sp|F4IBD7|CSCLA_ARATH CSC1-like protein RXW8 OS=Arabidopsis thaliana GN=RXW8 PE=2 SV=1//2.63214e-30
MD02G1197400 (SOC1)	0.309963	MD02G1170900	-//-		MD12G1059800(SPL9)	0.250913	MD04G1154900	-//-
MD02G1197400 (SOC1)	0.309773	MD09G1261900	sp|O22193|PUB4_ARATH U-box domain-containing protein 4 OS=Arabidopsis thaliana GN=PUB4 PE=1 SV=3//2.32179e-35		MD12G1059800(SPL9)	0.250833	MD12G1173400	sp|Q9C9H7|RLP12_ARATH Receptor-like protein 12 OS=Arabidopsis thaliana GN=RLP12 PE=2 SV=2//1.35725e-43
MD02G1197400 (SOC1)	0.309681	MD07G1261100	sp|O23530|SNC1_ARATH Protein SUPPRESSOR OF npr1-1, CONSTITUTIVE 1 OS=Arabidopsis thaliana GN=SNC1 PE=1 SV=3//6.48298e-36		MD12G1059800(SPL9)	0.250714	MD11G1211800	sp|Q8RWE8|GGAP1_ARATH GDP-L-galactose phosphorylase 1 OS=Arabidopsis thaliana GN=VTC2 PE=1 SV=1//0
MD02G1197400 (SOC1)	0.309594	MD15G1425900	sp|Q9LIK7|ACA13_ARATH Putative calcium-transporting ATPase 13, plasma membrane-type OS=Arabidopsis thaliana GN=ACA13 PE=3 SV=1//0		MD12G1059800(SPL9)	0.2498	MD17G1055100	sp|O24461|RAB7_PRUAR Ras-related protein Rab7 OS=Prunus armeniaca PE=2 SV=1//6.75059e-13
MD02G1197400 (SOC1)	0.309584	MD06G1189500	sp|Q8L4D8|IQD31_ARATH Protein IQ-DOMAIN 31 OS=Arabidopsis thaliana GN=IQD31 PE=1 SV=1//6.60718e-126		MD12G1059800(SPL9)	0.249709	MD03G1072200	sp|Q9LRR4|R13L1_ARATH Putative disease resistance RPP13-like protein 1 OS=Arabidopsis thaliana GN=RPPL1 PE=3 SV=1//0
MD02G1197400 (SOC1)	0.309564	MD04G1061400	sp|Q9LVS3|PP422_ARATH Pentatricopeptide repeat-containing protein At5g47360 OS=Arabidopsis thaliana GN=At5g47360 PE=2 SV=1//2.3802e-140		MD12G1059800(SPL9)	0.249664	MD17G1085400	-//-
MD02G1197400 (SOC1)	0.309453	MD11G1096200	sp|P0CH30|RING1_GOSHI E3 ubiquitin-protein ligase RING1 OS=Gossypium hirsutum GN=RING1 PE=1 SV=1//2.69776e-34		MD12G1059800(SPL9)	0.24932	MD08G1134200	-//-
MD02G1197400 (SOC1)	0.309195	MD05G1055300	sp|Q43075|SPE1_PEA Arginine decarboxylase OS=Pisum sativum PE=2 SV=1//0		MD12G1059800(SPL9)	0.24917	MD15G1281500	sp|Q92545|TM131_HUMAN Transmembrane protein 131 OS=Homo sapiens GN=TMEM131 PE=1 SV=3//1.60766e-10
MD02G1197400 (SOC1)	0.309109	MD16G1108100	sp|C0LGI2|Y1677_ARATH Probable LRR receptor-like serine/threonine-protein kinase At1g67720 OS=Arabidopsis thaliana GN=At1g67720 PE=2 SV=1//0		MD12G1059800(SPL9)	0.248465	MD00G1148200	sp|Q39219|AOX1A_ARATH Ubiquinol oxidase 1a, mitochondrial OS=Arabidopsis thaliana GN=AOX1A PE=1 SV=2//2.1804e-168
MD02G1197400 (SOC1)	0.309075	MD08G1128200	-//-		MD12G1059800(SPL9)	0.248086	MD13G1041300	sp|Q9LQV2|RDR1_ARATH RNA-dependent RNA polymerase 1 OS=Arabidopsis thaliana GN=RDR1 PE=2 SV=1//0
MD02G1197400 (SOC1)	0.309042	MD15G1029200	sp|Q9C9Q4|JAC1_ARATH J domain-containing protein required for chloroplast accumulation response 1 OS=Arabidopsis thaliana GN=JAC1 PE=1 SV=1//3.09604e-19		MD12G1059800(SPL9)	0.247706	MD02G1250800	sp|Q3ECH2|Y1670_ARATH Probable receptor-like protein kinase At1g67000 OS=Arabidopsis thaliana GN=At1g67000 PE=2 SV=2//1.80801e-96
MD02G1197400 (SOC1)	0.308929	MD13G1062800	-//-		MD12G1059800(SPL9)	0.24765	MD15G1213900	sp|Q9SKI2|VPS2A_ARATH Vacuolar protein sorting-associated protein 2 homolog 1 OS=Arabidopsis thaliana GN=VPS2.1 PE=1 SV=2//2.20525e-94
MD02G1197400 (SOC1)	0.308847	MD11G1156000	sp|F4HW02|GAT1_ARATH GABA transporter 1 OS=Arabidopsis thaliana GN=GAT1 PE=1 SV=1//9.17718e-36		MD12G1059800(SPL9)	0.246261	MD07G1157600	sp|Q9MAM3|KCS1_ARATH 3-ketoacyl-CoA synthase 1 OS=Arabidopsis thaliana GN=KCS1 PE=2 SV=1//0
MD02G1197400 (SOC1)	0.308533	MD09G1153300	sp|Q8VZG8|Y4885_ARATH Probable LRR receptor-like serine/threonine-protein kinase At4g08850 OS=Arabidopsis thaliana GN=At4g08850 PE=2 SV=3//1.77129e-15		MD12G1059800(SPL9)	0.245416	MD07G1017800	sp|Q9LXD1|RLF_ARATH Cytochrome b5 domain-containing protein RLF OS=Arabidopsis thaliana GN=RLF PE=2 SV=1//1.02243e-78
MD02G1197400 (SOC1)	0.308463	MD02G1137000	sp|Q9SD40|SRS1_ARATH Protein SHI RELATED SEQUENCE 1 OS=Arabidopsis thaliana GN=SRS1 PE=1 SV=2//9.63327e-60		MD12G1059800(SPL9)	0.245208	MD02G1247300	sp|P0CH01|AT21A_ARATH Putative RING-H2 finger protein ATL21A OS=Arabidopsis thaliana GN=ATL21A PE=3 SV=1//7.11299e-10
MD02G1197400 (SOC1)	0.308228	MD04G1139600	sp|Q9SR36|GSTU8_ARATH Glutathione S-transferase U8 OS=Arabidopsis thaliana GN=GSTU8 PE=2 SV=1//1.99277e-73		MD12G1059800(SPL9)	0.24511	MD00G1045700	sp|Q9SLN8|DBR_TOBAC 2-alkenal reductase (NADP(+)-dependent) OS=Nicotiana tabacum GN=DBR PE=1 SV=1//1.88399e-156
MD02G1197400 (SOC1)	0.308193	MD08G1176400	sp|Q9LM55|FBK8_ARATH F-box/kelch-repeat protein At1g22040 OS=Arabidopsis thaliana GN=At1g22040 PE=2 SV=1//0		MD12G1059800(SPL9)	0.244793	MD04G1123100	sp|O65717|CNGC1_ARATH Cyclic nucleotide-gated ion channel 1 OS=Arabidopsis thaliana GN=CNGC1 PE=1 SV=1//7.69016e-27
MD02G1197400 (SOC1)	0.308062	MD14G1001600	sp|Q9SAK5|APL_ARATH Myb family transcription factor APL OS=Arabidopsis thaliana GN=APL PE=2 SV=2//1.02227e-51		MD12G1059800(SPL9)	0.24457	MD06G1125900	sp|Q9C884|PMTI_ARATH Probable methyltransferase PMT18 OS=Arabidopsis thaliana GN=At1g33170 PE=2 SV=1//0
MD02G1197400 (SOC1)	0.307916	MD09G1287100	sp|Q3EAF9|P2C49_ARATH Probable protein phosphatase 2C 49 OS=Arabidopsis thaliana GN=At3g62260 PE=2 SV=1//2.24879e-157		MD12G1059800(SPL9)	0.244405	MD10G1159600	sp|Q56XP9|ERFL1_ARATH Ethylene-responsive transcription factor-like protein At4g13040 OS=Arabidopsis thaliana GN=At4g13040 PE=2 SV=2//2.36462e-40
MD02G1197400 (SOC1)	0.307913	MD01G1087800	sp|O81032|GGLO6_ARATH Probable L-gulonolactone oxidase 6 OS=Arabidopsis thaliana GN=GULLO6 PE=3 SV=1//0		MD12G1059800(SPL9)	0.243722	MD16G1007500	sp|Q9ZVR7|PSKR1_ARATH Phytosulfokine receptor 1 OS=Arabidopsis thaliana GN=PSKR1 PE=2 SV=4//2.75894e-10
MD02G1197400 (SOC1)	0.307896	MD08G1162600	sp|Q02060|PSBS_SPIOL Photosystem II 22 kDa protein, chloroplastic OS=Spinacia oleracea GN=PSBS PE=1 SV=1//2.21095e-104		MD12G1059800(SPL9)	0.243545	MD16G1096600	sp|Q8GYA4|CRK10_ARATH Cysteine-rich receptor-like protein kinase 10 OS=Arabidopsis thaliana GN=CRK10 PE=1 SV=3//0
MD02G1197400 (SOC1)	0.307885	MD12G1144900	sp|P0CH30|RING1_GOSHI E3 ubiquitin-protein ligase RING1 OS=Gossypium hirsutum GN=RING1 PE=1 SV=1//3.56845e-41		MD12G1059800(SPL9)	0.243543	MD00G1181800	sp|O04200|PXN_ARATH Peroxisomal nicotinamide adenine dinucleotide carrier OS=Arabidopsis thaliana GN=PXN PE=1 SV=1//2.19649e-123
MD02G1197400 (SOC1)	0.307862	MD01G1080500	sp|F4JKH6|TSS_ARATH Protein TSS OS=Arabidopsis thaliana GN=TSS PE=1 SV=1//0		MD12G1059800(SPL9)	0.24319	MD07G1141400	sp|O65272|KEA2_ARATH K(+) efflux antiporter 2, chloroplastic OS=Arabidopsis thaliana GN=KEA2 PE=1 SV=2//0
MD02G1197400 (SOC1)	0.307851	MD08G1001300	sp|Q9C6W5|AB14G_ARATH ABC transporter G family member 14 OS=Arabidopsis thaliana GN=ABCG14 PE=2 SV=1//0		MD12G1059800(SPL9)	0.242936	MD05G1122900	sp|Q9ZVX2|AMS_ARATH Transcription factor ABORTED MICROSPORES OS=Arabidopsis thaliana GN=AMS PE=1 SV=2//4.59229e-120
MD02G1197400 (SOC1)	0.307825	MD08G1152900	-//-		MD12G1059800(SPL9)	0.242831	MD03G1296200	sp|Q8LGG8|USPAL_ARATH Universal stress protein A-like protein OS=Arabidopsis thaliana GN=At3g01520 PE=1 SV=2//1.03006e-12
MD02G1197400 (SOC1)	0.307752	MD11G1228300	sp|Q94B77|FH5_ARATH Formin-like protein 5 OS=Arabidopsis thaliana GN=FH5 PE=2 SV=2//1.2639e-06		MD12G1059800(SPL9)	0.242454	MD10G1286100	sp|Q9FJ41|GDL85_ARATH GDSL esterase/lipase At5g45950 OS=Arabidopsis thaliana GN=At5g45950 PE=2 SV=1//2.62185e-129
MD02G1197400 (SOC1)	0.307742	MD11G1070500	sp|O80871|P2C25_ARATH Probable protein phosphatase 2C 25 OS=Arabidopsis thaliana GN=At2g30020 PE=1 SV=1//2.62518e-132		MD12G1059800(SPL9)	0.241375	MD03G1083300	-//-
MD02G1197400 (SOC1)	0.307686	MD02G1114700	sp|F4JN26|MLH3_ARATH DNA mismatch repair protein MLH3 OS=Arabidopsis thaliana GN=MLH3 PE=2 SV=2//2.82852e-117		MD12G1059800(SPL9)	0.240883	MD11G1056400	sp|A7STV9|SLX1_NEMVE Structure-specific endonuclease subunit SLX1 homolog OS=Nematostella vectensis GN=v1g174298 PE=3 SV=1//1.12727e-32
MD02G1197400 (SOC1)	0.307646	MD14G1148600	sp|Q9LSE2|ICE1_ARATH Transcription factor ICE1 OS=Arabidopsis thaliana GN=SCRM PE=1 SV=1//1.3189e-122		MD12G1059800(SPL9)	0.240158	MD05G1038600	-//-
MD02G1197400 (SOC1)	0.307566	MD02G1018900	sp|O22187|Y2232_ARATH Probable receptor-like protein kinase At2g23200 OS=Arabidopsis thaliana GN=At2g23200 PE=3 SV=1//0		MD12G1059800(SPL9)	0.240072	MD05G1070100	-//-
MD02G1197400 (SOC1)	0.307545	MD13G1174400	sp|B9DHD7|VAP22_ARATH Vesicle-associated protein 2-2 OS=Arabidopsis thaliana GN=PVA22 PE=1 SV=1//5.51624e-62		MD12G1059800(SPL9)	0.240018	MD06G1147400	sp|Q7XUF4|CDKG2_ORYSJ Cyclin-dependent kinase G-2 OS=Oryza sativa subsp. japonica GN=CDKG-2 PE=2 SV=2//4.41991e-170
MD02G1197400 (SOC1)	0.307472	MD05G1033800	sp|Q93Z38|TAR4_ARATH Tryptophan aminotransferase-related protein 4 OS=Arabidopsis thaliana GN=TAR4 PE=2 SV=2//4.7998e-172		MD12G1059800(SPL9)	0.239771	MD02G1247400	sp|Q9FID6|Y5392_ARATH Probable receptor-like protein kinase At5g39020 OS=Arabidopsis thaliana GN=At5g39020 PE=2 SV=1//8.421e-95
MD02G1197400 (SOC1)	0.3074	MD09G1059900	sp|O81905|SD18_ARATH Receptor-like serine/threonine-protein kinase SD1-8 OS=Arabidopsis thaliana GN=SD18 PE=1 SV=1//4.84734e-31		MD12G1059800(SPL9)	0.238716	MD15G1149900	sp|Q9SUH5|QWRF8_ARATH QWRF motif-containing protein 8 OS=Arabidopsis thaliana GN=QWRF8 PE=2 SV=1//1.94674e-59
MD02G1197400 (SOC1)	0.307398	MD12G1181000	sp|Q8S8P5|WRK33_ARATH Probable WRKY transcription factor 33 OS=Arabidopsis thaliana GN=WRKY33 PE=1 SV=2//6.05085e-113		MD12G1059800(SPL9)	0.238686	MD10G1296300	sp|Q84WQ5|CBSX5_ARATH CBS domain-containing protein CBSX5 OS=Arabidopsis thaliana GN=CBSX5 PE=2 SV=2//1.71277e-90
MD02G1197400 (SOC1)	0.30734	MD07G1171200	sp|P47082|AVT1_YEAST Vacuolar amino acid transporter 1 OS=Saccharomyces cerevisiae (strain ATCC 204508 / S288c) GN=AVT1 PE=1 SV=1//7.29519e-36		MD12G1059800(SPL9)	0.238559	MD01G1137700	sp|Q9M2S4|LRKS4_ARATH L-type lectin-domain containing receptor kinase S.4 OS=Arabidopsis thaliana GN=LECRKS4 PE=2 SV=1//0
MD02G1197400 (SOC1)	0.307199	MD02G1137500	sp|Q9SCV9|BGAL3_ARATH Beta-galactosidase 3 OS=Arabidopsis thaliana GN=BGAL3 PE=1 SV=1//0		MD12G1059800(SPL9)	0.23847	MD02G1017200	-//-
MD02G1197400 (SOC1)	0.306912	MD11G1252800	sp|O80340|ERF78_ARATH Ethylene-responsive transcription factor 4 OS=Arabidopsis thaliana GN=ERF4 PE=1 SV=1//1.02508e-22		MD12G1059800(SPL9)	0.238244	MD01G1157100	sp|Q8C8R3|ANK2_MOUSE Ankyrin-2 OS=Mus musculus GN=Ank2 PE=1 SV=2//2.69957e-07
MD02G1197400 (SOC1)	0.306614	MD13G1216600	-//-		MD12G1059800(SPL9)	0.238213	MD01G1061400	sp|Q8GUH1|PUB33_ARATH U-box domain-containing protein 33 OS=Arabidopsis thaliana GN=PUB33 PE=2 SV=2//0
MD02G1197400 (SOC1)	0.306613	MD01G1152100	sp|Q42569|C90A1_ARATH Cytochrome P450 90A1 OS=Arabidopsis thaliana GN=CYP90A1 PE=2 SV=1//0		MD12G1059800(SPL9)	0.238089	MD02G1307700	-//-
MD02G1197400 (SOC1)	0.306536	MD11G1315500	sp|F4JKK0|SUD1_ARATH Probable E3 ubiquitin ligase SUD1 OS=Arabidopsis thaliana GN=SUD1 PE=1 SV=1//8.12088e-09		MD12G1059800(SPL9)	0.238085	MD03G1292400	sp|A7PZL3|PGLR_VITVI Probable polygalacturonase OS=Vitis vinifera GN=GSVIVT00026920001 PE=1 SV=1//1.60846e-141
MD02G1197400 (SOC1)	0.306507	MD03G1210100	sp|O23787|THI4_CITSI Thiamine thiazole synthase, chloroplastic OS=Citrus sinensis GN=THI1 PE=2 SV=1//0		MD12G1059800(SPL9)	0.237934	MD11G1256100	sp|Q9FN28|U79B9_ARATH UDP-glycosyltransferase 79B9 OS=Arabidopsis thaliana GN=UGT79B9 PE=2 SV=1//2.04933e-152
MD02G1197400 (SOC1)	0.306462	MD07G1099600	sp|Q9SSE9|JMJ25_ARATH Lysine-specific demethylase JMJ25 OS=Arabidopsis thaliana GN=JMJ25 PE=1 SV=1//1.01782e-68		MD12G1059800(SPL9)	0.237858	MD14G1161500	-//-
MD02G1197400 (SOC1)	0.306408	MD16G1101100	sp|Q02527|MGAT3_RAT Beta-1,4-mannosyl-glycoprotein 4-beta-N-acetylglucosaminyltransferase OS=Rattus norvegicus GN=Mgat3 PE=1 SV=2//6.44754e-16		MD12G1059800(SPL9)	0.23783	MD08G1094900	sp|Q9STX0|WRKY7_ARATH Probable WRKY transcription factor 7 OS=Arabidopsis thaliana GN=WRKY7 PE=2 SV=1//2.35862e-81
MD02G1197400 (SOC1)	0.306406	MD10G1158500	sp|Q94F39|AFP3_ARATH Ninja-family protein AFP3 OS=Arabidopsis thaliana GN=AFP3 PE=1 SV=1//6.21628e-24		MD12G1059800(SPL9)	0.237799	MD13G1026500	sp|Q949X9|LPR2_ARATH Multicopper oxidase LPR2 OS=Arabidopsis thaliana GN=LPR2 PE=2 SV=1//0
MD02G1197400 (SOC1)	0.306167	MD07G1139900	sp|B8XCH5|QKY_ARATH Protein QUIRKY OS=Arabidopsis thaliana GN=QKY PE=2 SV=1//7.01189e-26		MD12G1059800(SPL9)	0.237486	MD03G1160300	-//-
MD02G1197400 (SOC1)	0.306088	MD04G1142000	sp|Q9FHD7|Y5126_ARATH Probable serine/threonine-protein kinase At5g41260 OS=Arabidopsis thaliana GN=At5g41260 PE=1 SV=1//0		MD12G1059800(SPL9)	0.237419	MD01G1163400	sp|Q9X0Y1|P1254_THEMA Phosphorylated carbohydrates phosphatase TM_1254 OS=Thermotoga maritima (strain ATCC 43589 / MSB8 / DSM 3109 / JCM 10099) GN=TM_1254 PE=1 SV=1//1.768e-09
MD02G1197400 (SOC1)	0.306081	MD02G1148800	sp|Q9FL03|SCL4_ARATH Scarecrow-like protein 4 OS=Arabidopsis thaliana GN=SCL4 PE=2 SV=1//0		MD12G1059800(SPL9)	0.237405	MD03G1166400	-//-
MD02G1197400 (SOC1)	0.306017	MD11G1297800	sp|Q94KL7|SILD_FORIN Secoisolariciresinol dehydrogenase (Fragment) OS=Forsythia intermedia PE=1 SV=1//2.60237e-79		MD12G1059800(SPL9)	0.236371	MD00G1020400	sp|Q40392|TMVRN_NICGU TMV resistance protein N OS=Nicotiana glutinosa GN=N PE=1 SV=1//3.57679e-07
MD02G1197400 (SOC1)	0.306005	MD09G1009400	-//-		MD12G1059800(SPL9)	0.235987	MD15G1014300	sp|Q9SGU2|SAU71_ARATH Auxin-responsive protein SAUR71 OS=Arabidopsis thaliana GN=SAUR71 PE=2 SV=1//7.69355e-15
MD02G1197400 (SOC1)	0.305968	MD10G1082600	sp|Q9XIA4|CCS1_ARATH Cytochrome c biogenesis protein CCS1, chloroplastic OS=Arabidopsis thaliana GN=CCS1 PE=1 SV=1//0		MD12G1059800(SPL9)	0.235887	MD15G1264800	sp|Q9FGY4|FB341_ARATH F-box protein At5g49610 OS=Arabidopsis thaliana GN=At5g49610 PE=1 SV=1//4.71393e-14
MD02G1197400 (SOC1)	0.305933	MD10G1293100	sp|Q9FZA2|AGP31_ARATH Non-classical arabinogalactan protein 31 OS=Arabidopsis thaliana GN=AGP31 PE=1 SV=1//5.60014e-33		MD12G1059800(SPL9)	0.235551	MD12G1041800	sp|Q9ZSD4|SY121_ARATH Syntaxin-121 OS=Arabidopsis thaliana GN=SYP121 PE=1 SV=1//3.82168e-134
MD02G1197400 (SOC1)	0.305845	MD11G1120700	sp|Q40531|NTF6_TOBAC Mitogen-activated protein kinase homolog NTF6 OS=Nicotiana tabacum GN=NTF6 PE=2 SV=1//0		MD12G1059800(SPL9)	0.235138	MD05G1235700	-//-
MD02G1197400 (SOC1)	0.305775	MD03G1162200	sp|Q7G191|ALDO4_ARATH Benzaldehyde dehydrogenase (NAD(+)) OS=Arabidopsis thaliana GN=AAO4 PE=1 SV=2//0		MD12G1059800(SPL9)	0.234772	MD15G1144900	sp|O48788|Y2267_ARATH Probable inactive receptor kinase At2g26730 OS=Arabidopsis thaliana GN=At2g26730 PE=1 SV=1//0
MD02G1197400 (SOC1)	0.305739	MD15G1285800	sp|Q93XX5|Y5713_ARATH PI-PLC X domain-containing protein At5g67130 OS=Arabidopsis thaliana GN=At5g67130 PE=1 SV=1//0		MD12G1059800(SPL9)	0.234753	MD17G1040100	sp|Q9FL16|PER63_ARATH Peroxidase 63 OS=Arabidopsis thaliana GN=PER63 PE=2 SV=1//2.52594e-148
MD02G1197400 (SOC1)	0.305691	MD02G1315600	sp|Q66GR3|BH130_ARATH Transcription factor bHLH130 OS=Arabidopsis thaliana GN=BHLH130 PE=1 SV=1//7.5343e-41		MD12G1059800(SPL9)	0.234534	MD15G1343400	sp|O04086|Y1105_ARATH Probable receptor-like protein kinase At1g11050 OS=Arabidopsis thaliana GN=At1g11050 PE=2 SV=1//0
MD02G1197400 (SOC1)	0.305597	MD10G1060800	sp|P32295|ARG7_VIGRR Indole-3-acetic acid-induced protein ARG7 OS=Vigna radiata var. radiata GN=ARG7 PE=2 SV=1//3.27374e-39		MD12G1059800(SPL9)	0.233583	MD16G1094400	sp|O80763|NRX1_ARATH Probable nucleoredoxin 1 OS=Arabidopsis thaliana GN=At1g60420 PE=1 SV=1//0
MD02G1197400 (SOC1)	0.305283	MD10G1236700	sp|Q8L746|NPR3_ARATH Regulatory protein NPR3 OS=Arabidopsis thaliana GN=NPR3 PE=1 SV=1//0		MD12G1059800(SPL9)	0.233581	MD17G1140000	sp|P35694|XTH2_SOYBN Xyloglucan endotransglucosylase/hydrolase 2 OS=Glycine max PE=2 SV=1//5.189e-140
MD02G1197400 (SOC1)	0.305089	MD08G1095300	sp|Q93Y06|Y5720_ARATH Probable inactive receptor kinase At5g67200 OS=Arabidopsis thaliana GN=At5g67200 PE=1 SV=1//1.05473e-71		MD12G1059800(SPL9)	0.233148	MD10G1170700	sp|Q05046|CH62_CUCMA Chaperonin CPN60-2, mitochondrial OS=Cucurbita maxima GN=CPN60-2 PE=1 SV=1//0
MD02G1197400 (SOC1)	0.305035	MD17G1087000	-//-		MD12G1059800(SPL9)	0.233137	MD12G1089200	sp|Q9QYT7|PIGQ_MOUSE Phosphatidylinositol N-acetylglucosaminyltransferase subunit Q OS=Mus musculus GN=Pigq PE=2 SV=3//9.77709e-23
MD02G1197400 (SOC1)	0.304992	MD06G1017300	sp|F4KD71|DUR3_ARATH Urea-proton symporter DUR3 OS=Arabidopsis thaliana GN=DUR3 PE=1 SV=1//0		MD12G1059800(SPL9)	0.232702	MD07G1053600	-//-
MD02G1197400 (SOC1)	0.304952	MD15G1301100	sp|Q38914|ANT_ARATH AP2-like ethylene-responsive transcription factor ANT OS=Arabidopsis thaliana GN=ANT PE=1 SV=2//8.02976e-15		MD12G1059800(SPL9)	0.232213	MD08G1046400	sp|Q6ZQF0|TOPB1_MOUSE DNA topoisomerase 2-binding protein 1 OS=Mus musculus GN=Topbp1 PE=2 SV=2//2.51282e-07
MD02G1197400 (SOC1)	0.304951	MD15G1010800	sp|Q9SYQ8|CLV1_ARATH Receptor protein kinase CLAVATA1 OS=Arabidopsis thaliana GN=CLV1 PE=1 SV=3//0		MD12G1059800(SPL9)	0.231904	MD10G1337900	-//-
MD02G1197400 (SOC1)	0.304806	MD03G1159100	sp|Q04960|DNJH_CUCSA DnaJ protein homolog OS=Cucumis sativus GN=DNAJ1 PE=2 SV=1//0		MD12G1059800(SPL9)	0.23158	MD17G1198100	sp|P13088|AUX22_SOYBN Auxin-induced protein AUX22 OS=Glycine max GN=AUX22 PE=2 SV=1//2.23528e-80
MD02G1197400 (SOC1)	0.304631	MD06G1207500	sp|Q8GWW7|AGUA_ARATH Agmatine deiminase OS=Arabidopsis thaliana GN=AIH PE=1 SV=2//0		MD12G1059800(SPL9)	0.231164	MD06G1046300	sp|P0C5D6|SAPK3_ORYSJ Serine/threonine-protein kinase SAPK3 OS=Oryza sativa subsp. japonica GN=SAPK3 PE=1 SV=1//0
MD02G1197400 (SOC1)	0.304622	MD01G1126500	sp|P09189|HSP7C_PETHY Heat shock cognate 70 kDa protein OS=Petunia hybrida GN=HSP70 PE=2 SV=1//0		MD12G1059800(SPL9)	0.231103	MD00G1057000	sp|Q8LBL1|KCO1_ARATH Two-pore potassium channel 1 OS=Arabidopsis thaliana GN=TPK1 PE=1 SV=2//4.10551e-116
MD02G1197400 (SOC1)	0.304611	MD04G1130500	sp|O80934|Y2766_ARATH Uncharacterized protein At2g37660, chloroplastic OS=Arabidopsis thaliana GN=At2g37660 PE=2 SV=2//2.75917e-157		MD12G1059800(SPL9)	0.229987	MD04G1006800	sp|Q8VZG8|Y4885_ARATH Probable LRR receptor-like serine/threonine-protein kinase At4g08850 OS=Arabidopsis thaliana GN=At4g08850 PE=2 SV=3//6.18341e-06
MD02G1197400 (SOC1)	0.304567	MD11G1317200	-//-		MD12G1059800(SPL9)	0.228688	MD15G1193900	-//-
MD02G1197400 (SOC1)	0.304514	MD15G1343900	sp|Q39134|AAP3_ARATH Amino acid permease 3 OS=Arabidopsis thaliana GN=AAP3 PE=1 SV=2//0		MD12G1059800(SPL9)	0.228489	MD10G1302100	-//-
MD02G1197400 (SOC1)	0.304454	MD03G1273100	sp|Q40153|LE14B_LITER LEC14B protein OS=Lithospermum erythrorhizon PE=2 SV=1//0		MD12G1059800(SPL9)	0.228431	MD02G1140000	-//-
MD02G1197400 (SOC1)	0.30438	MD05G1208600	sp|Q9M9F9|ICR4_ARATH Interactor of constitutive active ROPs 4 OS=Arabidopsis thaliana GN=ICR4 PE=1 SV=2//1.80583e-63		MD12G1059800(SPL9)	0.22817	MD17G1259200	sp|P47926|RSI1_SOLLC Protein RSI-1 OS=Solanum lycopersicum GN=RSI-1 PE=2 SV=1//4.78447e-25
MD02G1197400 (SOC1)	0.304342	MD10G1020200	sp|Q40392|TMVRN_NICGU TMV resistance protein N OS=Nicotiana glutinosa GN=N PE=1 SV=1//1.68258e-09		MD12G1059800(SPL9)	0.228113	MD14G1128100	-//-
MD02G1197400 (SOC1)	0.304265	MD11G1025200	sp|Q39202|RLK1_ARATH G-type lectin S-receptor-like serine/threonine-protein kinase RLK1 OS=Arabidopsis thaliana GN=RLK1 PE=2 SV=2//0		MD12G1059800(SPL9)	0.228024	MD02G1056200	sp|Q9LHF5|VIL1_ARATH VIN3-like protein 1 OS=Arabidopsis thaliana GN=VIL1 PE=1 SV=1//2.0769e-167
MD02G1197400 (SOC1)	0.304063	MD13G1095600	sp|Q8VYR3|TBL2_ARATH Protein trichome birefringence-like 2 OS=Arabidopsis thaliana GN=TBL2 PE=2 SV=1//0		MD12G1059800(SPL9)	0.227712	MD02G1299800	sp|Q9SV07|ASAT1_ARATH Acyl-CoA--sterol O-acyltransferase 1 OS=Arabidopsis thaliana GN=ASAT1 PE=1 SV=1//1.09622e-90
MD02G1197400 (SOC1)	0.304	MD11G1183800	sp|Q41001|BCP_PEA Blue copper protein OS=Pisum sativum PE=2 SV=1//3.00842e-07		MD12G1059800(SPL9)	0.227352	MD11G1316100	-//-
MD02G1197400 (SOC1)	0.303806	MD16G1181300	sp|P15102|GLNA4_PHAVU Glutamine synthetase leaf isozyme, chloroplastic OS=Phaseolus vulgaris PE=2 SV=1//0		MD12G1059800(SPL9)	0.227271	MD10G1122300	sp|Q9LS40|ASPG1_ARATH Protein ASPARTIC PROTEASE IN GUARD CELL 1 OS=Arabidopsis thaliana GN=ASPG1 PE=1 SV=1//7.74503e-18
MD02G1197400 (SOC1)	0.303794	MD12G1250500	-//-		MD12G1059800(SPL9)	0.226817	MD03G1152000	sp|Q9LXM2|CAF1I_ARATH Probable CCR4-associated factor 1 homolog 9 OS=Arabidopsis thaliana GN=CAF1-9 PE=2 SV=1//7.60305e-140
MD02G1197400 (SOC1)	0.303756	MD06G1157600	sp|Q5N6V0|Y1054_ORYSJ B3 domain-containing protein Os01g0905400 OS=Oryza sativa subsp. japonica GN=Os01g0905400 PE=2 SV=1//1.34024e-08		MD12G1059800(SPL9)	0.226565	MD12G1039500	sp|Q9LZD3|E70A1_ARATH Exocyst complex component EXO70A1 OS=Arabidopsis thaliana GN=EXO70A1 PE=1 SV=1//0
MD02G1197400 (SOC1)	0.303705	MD08G1079800	sp|Q058P4|PUB30_ARATH U-box domain-containing protein 30 OS=Arabidopsis thaliana GN=PUB30 PE=2 SV=1//0		MD12G1059800(SPL9)	0.226559	MD06G1142700	sp|Q8LBB2|KING1_ARATH SNF1-related protein kinase regulatory subunit gamma-1 OS=Arabidopsis thaliana GN=KING1 PE=1 SV=2//0
MD02G1197400 (SOC1)	0.303703	MD12G1203600	sp|Q9SA52|CP41B_ARATH Chloroplast stem-loop binding protein of 41 kDa b, chloroplastic OS=Arabidopsis thaliana GN=CSP41B PE=1 SV=1//0		MD12G1059800(SPL9)	0.226557	MD02G1189200	sp|Q9SZG4|PSK4_ARATH Putative phytosulfokines 4 OS=Arabidopsis thaliana GN=PSK4 PE=3 SV=1//1.03964e-16
MD02G1197400 (SOC1)	0.303625	MD05G1019100	sp|Q40392|TMVRN_NICGU TMV resistance protein N OS=Nicotiana glutinosa GN=N PE=1 SV=1//7.68276e-54		MD12G1059800(SPL9)	0.226266	MD00G1024500	sp|C0LGH2|Y1561_ARATH Probable LRR receptor-like serine/threonine-protein kinase At1g56130 OS=Arabidopsis thaliana GN=At1g56130 PE=2 SV=2//6.91198e-18
MD02G1197400 (SOC1)	0.303503	MD10G1274700	sp|F4JRP0|STIL3_ARATH Protein STICHEL-like 3 OS=Arabidopsis thaliana GN=At4g18820 PE=3 SV=1//0		MD12G1059800(SPL9)	0.225703	MD05G1363600	sp|Q9FIK0|PFKA2_ARATH ATP-dependent 6-phosphofructokinase 2 OS=Arabidopsis thaliana GN=PFK2 PE=1 SV=1//0
MD02G1197400 (SOC1)	0.303492	MD02G1156900	sp|Q9SVM0|Y3078_ARATH BTB/POZ domain-containing protein At3g50780 OS=Arabidopsis thaliana GN=At3g50780 PE=2 SV=1//0		MD12G1059800(SPL9)	0.225671	MD11G1218000	-//-
MD02G1197400 (SOC1)	0.30341	MD11G1046300	-//-		MD12G1059800(SPL9)	0.225317	MD06G1177300	sp|Q9SU64|CNG16_ARATH Probable cyclic nucleotide-gated ion channel 16 OS=Arabidopsis thaliana GN=CNGC16 PE=2 SV=1//0
MD02G1197400 (SOC1)	0.303271	MD05G1224700	sp|Q9C9H7|RLP12_ARATH Receptor-like protein 12 OS=Arabidopsis thaliana GN=RLP12 PE=2 SV=2//1.8388e-54		MD12G1059800(SPL9)	0.22525	MD05G1146600	sp|Q40392|TMVRN_NICGU TMV resistance protein N OS=Nicotiana glutinosa GN=N PE=1 SV=1//3.44476e-64
MD02G1197400 (SOC1)	0.303214	MD07G1268800	sp|Q04980|LTI65_ARATH Low-temperature-induced 65 kDa protein OS=Arabidopsis thaliana GN=LTI65 PE=2 SV=2//9.53686e-23		MD12G1059800(SPL9)	0.224884	MD03G1090600	sp|C0LGP4|Y3475_ARATH Probable LRR receptor-like serine/threonine-protein kinase At3g47570 OS=Arabidopsis thaliana GN=At3g47570 PE=2 SV=1//0
MD02G1197400 (SOC1)	0.30285	MD12G1158000	sp|Q9LYX1|LRK82_ARATH L-type lectin-domain containing receptor kinase VIII.2 OS=Arabidopsis thaliana GN=LECRK82 PE=2 SV=1//3.55964e-08		MD12G1059800(SPL9)	0.224254	MD03G1235000	sp|Q8L493|DAAA_ARATH D-amino-acid transaminase, chloroplastic OS=Arabidopsis thaliana GN=DAAT PE=1 SV=1//8.31789e-19
MD02G1197400 (SOC1)	0.302761	MD03G1294400	sp|Q9LZQ1|TBL6_ARATH Protein trichome birefringence-like 6 OS=Arabidopsis thaliana GN=TBL6 PE=2 SV=1//0		MD12G1059800(SPL9)	0.22394	MD09G1032900	sp|Q7XT99|AKR2_ORYSJ Probable aldo-keto reductase 2 OS=Oryza sativa subsp. japonica GN=Os04g0338000 PE=2 SV=2//0
MD02G1197400 (SOC1)	0.301909	MD06G1077900	sp|Q4L6I1|RS1_STAHJ 30S ribosomal protein S1 OS=Staphylococcus haemolyticus (strain JCSC1435) GN=rpsA PE=3 SV=1//1.15054e-15		MD12G1059800(SPL9)	0.223736	MD17G1019100	-//-
MD02G1197400 (SOC1)	0.301894	MD16G1130000	sp|Q9LYU7|CRN_ARATH Inactive leucine-rich repeat receptor-like protein kinase CORYNE OS=Arabidopsis thaliana GN=CRN PE=1 SV=1//4.90159e-163		MD12G1059800(SPL9)	0.223614	MD06G1010200	-//-
MD02G1197400 (SOC1)	0.301841	MD05G1238300	sp|Q9SAK4|SSDH_ARATH Succinate-semialdehyde dehydrogenase, mitochondrial OS=Arabidopsis thaliana GN=ALDH5F1 PE=1 SV=2//0		MD12G1059800(SPL9)	0.222886	MD13G1090000	-//-
MD02G1197400 (SOC1)	0.301739	MD08G1084500	sp|J9U5U9|DAD2_PETHY Probable strigolactone esterase DAD2 OS=Petunia hybrida GN=DAD2 PE=1 SV=1//8.79066e-154		MD12G1059800(SPL9)	0.222415	MD02G1299700	sp|Q9SV07|ASAT1_ARATH Acyl-CoA--sterol O-acyltransferase 1 OS=Arabidopsis thaliana GN=ASAT1 PE=1 SV=1//1.31416e-80
MD02G1197400 (SOC1)	0.301737	MD05G1191100	sp|Q9SMM9|CXE13_ARATH Probable carboxylesterase 13 OS=Arabidopsis thaliana GN=CXE13 PE=1 SV=1//2.44824e-91		MD12G1059800(SPL9)	0.222024	MD10G1273700	sp|Q8LFP7|NIP12_ARATH Aquaporin NIP1-2 OS=Arabidopsis thaliana GN=NIP1-2 PE=2 SV=2//3.99949e-107
MD02G1197400 (SOC1)	0.301492	MD14G1197900	sp|Q9S7V4|HA22A_ARATH HVA22-like protein a OS=Arabidopsis thaliana GN=HVA22A PE=2 SV=1//2.02634e-83		MD12G1059800(SPL9)	0.221873	MD10G1271100	sp|Q2MHE4|HT1_ARATH Serine/threonine-protein kinase HT1 OS=Arabidopsis thaliana GN=HT1 PE=1 SV=1//7.20911e-41
MD02G1197400 (SOC1)	0.301412	MD02G1012500	sp|Q8VYL1|KAD5_ARATH Adenylate kinase 5, chloroplastic OS=Arabidopsis thaliana GN=At5g35170 PE=1 SV=1//0		MD12G1059800(SPL9)	0.221096	MD09G1286100	sp|O22898|LACS1_ARATH Long chain acyl-CoA synthetase 1 OS=Arabidopsis thaliana GN=LACS1 PE=2 SV=1//0
MD02G1197400 (SOC1)	0.301383	MD09G1146200	sp|Q9SS37|RTNLH_ARATH Reticulon-like protein B8 OS=Arabidopsis thaliana GN=RTNLB8 PE=2 SV=1//1.00886e-94		MD12G1059800(SPL9)	0.221008	MD01G1059700	sp|Q3ECH2|Y1670_ARATH Probable receptor-like protein kinase At1g67000 OS=Arabidopsis thaliana GN=At1g67000 PE=2 SV=2//2.3354e-95
MD02G1197400 (SOC1)	0.301317	MD15G1021700	sp|Q9FMM0|UBC18_ARATH Probable ubiquitin-conjugating enzyme E2 18 OS=Arabidopsis thaliana GN=UBC18 PE=2 SV=1//3.29531e-89		MD12G1059800(SPL9)	0.219643	MD02G1011100	sp|Q13231|CHIT1_HUMAN Chitotriosidase-1 OS=Homo sapiens GN=CHIT1 PE=1 SV=1//3.30347e-43
MD02G1197400 (SOC1)	0.301248	MD14G1179900	sp|Q9M3G7|ATM_ARATH Serine/threonine-protein kinase ATM OS=Arabidopsis thaliana GN=ATM PE=2 SV=1//2.17245e-07		MD12G1059800(SPL9)	0.219573	MD07G1202700	sp|Q9M2S3|AHL15_ARATH AT-hook motif nuclear-localized protein 15 OS=Arabidopsis thaliana GN=AHL15 PE=2 SV=1//1.08013e-59
MD02G1197400 (SOC1)	0.301235	MD08G1230000	sp|Q9SUI2|PI5K7_ARATH Phosphatidylinositol 4-phosphate 5-kinase 7 OS=Arabidopsis thaliana GN=PIP5K7 PE=1 SV=1//9.97931e-94		MD12G1059800(SPL9)	0.219376	MD17G1103800	-//-
MD02G1197400 (SOC1)	0.301201	MD05G1264400	sp|Q9SA32|CCB31_ARATH Putative cyclin-B3-1 OS=Arabidopsis thaliana GN=CYCB3-1 PE=3 SV=2//8.13352e-20		MD12G1059800(SPL9)	0.219017	MD05G1359900	sp|O23492|INT4_ARATH Inositol transporter 4 OS=Arabidopsis thaliana GN=INT4 PE=1 SV=1//0
MD02G1197400 (SOC1)	0.301189	MD04G1231000	-//-		MD12G1059800(SPL9)	0.218957	MD04G1224200	sp|A2Z7B3|GME1_ORYSI GDP-mannose 3,5-epimerase 1 OS=Oryza sativa subsp. indica GN=OsI_032456 PE=2 SV=1//0
MD02G1197400 (SOC1)	0.301113	MD05G1301900	-//-		MD12G1059800(SPL9)	0.218896	MD05G1288900	-//-
MD02G1197400 (SOC1)	0.300984	MD04G1179200	sp|P85192|UP1_HELAN Unknown protein 1 OS=Helianthus annuus PE=1 SV=1//8.05253e-10		MD12G1059800(SPL9)	0.218681	MD05G1313700	sp|Q9SCW4|HFB2A_ARATH Heat stress transcription factor B-2a OS=Arabidopsis thaliana GN=HSFB2A PE=2 SV=1//4.63391e-31
MD02G1197400 (SOC1)	0.300719	MD09G1002200	sp|Q6P4R8|NFRKB_HUMAN Nuclear factor related to kappa-B-binding protein OS=Homo sapiens GN=NFRKB PE=1 SV=2//3.6046e-06		MD12G1059800(SPL9)	0.218612	MD15G1021100	sp|Q9SCV9|BGAL3_ARATH Beta-galactosidase 3 OS=Arabidopsis thaliana GN=BGAL3 PE=1 SV=1//0
MD02G1197400 (SOC1)	0.300499	MD06G1091500	-//-		MD12G1059800(SPL9)	0.218514	MD01G1063400	sp|C0LGV1|RCH1_ARATH LRR receptor-like serine/threonine-protein kinase RCH1 OS=Arabidopsis thaliana GN=RCH1 PE=2 SV=1//1.11169e-07
MD02G1197400 (SOC1)	0.300449	MD10G1290300	sp|Q9SGN6|NSL1_ARATH MACPF domain-containing protein NSL1 OS=Arabidopsis thaliana GN=NSL1 PE=2 SV=1//0		MD12G1059800(SPL9)	0.217605	MD17G1101100	-//-
MD02G1197400 (SOC1)	0.300187	MD04G1143400	sp|O64422|F16P1_ORYSJ Fructose-1,6-bisphosphatase, chloroplastic OS=Oryza sativa subsp. japonica GN=Os03g0267300 PE=2 SV=1//1.50655e-163		MD12G1059800(SPL9)	0.217512	MD07G1053500	sp|O24606|EIN3_ARATH Protein ETHYLENE INSENSITIVE 3 OS=Arabidopsis thaliana GN=EIN3 PE=1 SV=1//1.92703e-171
MD02G1197400 (SOC1)	0.30016	MD11G1074300	sp|O04211|ELF4_ARATH Protein EARLY FLOWERING 4 OS=Arabidopsis thaliana GN=ELF4 PE=1 SV=1//5.40535e-26		MD12G1059800(SPL9)	0.217459	MD05G1015500	sp|Q9FH05|SCP42_ARATH Serine carboxypeptidase-like 42 OS=Arabidopsis thaliana GN=SCPL42 PE=2 SV=1//1.25153e-20
MD02G1197400 (SOC1)	0.300147	MD01G1064800	sp|Q8GX78|ANTR2_ARATH Ascorbate transporter, chloroplastic OS=Arabidopsis thaliana GN=PHT4;4 PE=1 SV=1//0		MD12G1059800(SPL9)	0.217207	MD00G1118800	sp|Q9LI65|WTR24_ARATH WAT1-related protein At3g30340 OS=Arabidopsis thaliana GN=At3g30340 PE=2 SV=1//7.66389e-122
MD02G1197400 (SOC1)	0.299715	MD15G1052500	sp|Q8RUF8|NILP3_ARATH Omega-amidase,chloroplastic OS=Arabidopsis thaliana GN=NLP3 PE=1 SV=1//7.22651e-173		MD12G1059800(SPL9)	0.217179	MD02G1266300	sp|O24606|EIN3_ARATH Protein ETHYLENE INSENSITIVE 3 OS=Arabidopsis thaliana GN=EIN3 PE=1 SV=1//3.22341e-157
MD02G1197400 (SOC1)	0.299703	MD11G1095300	sp|Q7X9A0|RCA1_LARTR Ribulose bisphosphate carboxylase/oxygenase activase 1, chloroplastic OS=Larrea tridentata GN=RCA1 PE=1 SV=1//0		MD12G1059800(SPL9)	0.217121	MD11G1101900	sp|C0LGP4|Y3475_ARATH Probable LRR receptor-like serine/threonine-protein kinase At3g47570 OS=Arabidopsis thaliana GN=At3g47570 PE=2 SV=1//0
MD02G1197400 (SOC1)	0.299527	MD13G1082500	sp|Q9LV16|B3GTJ_ARATH Probable beta-1,3-galactosyltransferase 19 OS=Arabidopsis thaliana GN=B3GALT19 PE=2 SV=2//0		MD12G1059800(SPL9)	0.216933	MD16G1014100	-//-
MD02G1197400 (SOC1)	0.299442	MD13G1109600	sp|Q9LK64|AB3C_ARATH ABC transporter C family member 3 OS=Arabidopsis thaliana GN=ABCC3 PE=1 SV=1//0		MD12G1059800(SPL9)	0.21629	MD05G1297400	sp|C0LGU5|Y5457_ARATH Probable LRR receptor-like serine/threonine-protein kinase At5g45780 OS=Arabidopsis thaliana GN=At5g45780 PE=2 SV=1//0
MD02G1197400 (SOC1)	0.299388	MD07G1021200	sp|Q500U8|TKPR1_ARATH Tetraketide alpha-pyrone reductase 1 OS=Arabidopsis thaliana GN=TKPR1 PE=1 SV=1//3.75508e-86		MD12G1059800(SPL9)	0.216273	MD11G1218200	-//-
MD02G1197400 (SOC1)	0.29933	MD01G1121900	sp|O82598|TIP13_ARATH Aquaporin TIP1-3 OS=Arabidopsis thaliana GN=TIP1-3 PE=1 SV=1//9.32908e-140		MD12G1059800(SPL9)	0.216222	MD01G1160400	-//-
MD02G1197400 (SOC1)	0.299317	MD16G1076100	sp|P52551|MYBB_XENLA Myb-related protein B OS=Xenopus laevis GN=mybl2 PE=2 SV=2//5.3733e-24		MD12G1059800(SPL9)	0.21561	MD02G1139900	-//-
MD02G1197400 (SOC1)	0.299062	MD01G1169800	sp|Q9FHK4|Y5519_ARATH Uncharacterized protein At5g05190 OS=Arabidopsis thaliana GN=Y-1 PE=1 SV=1//1.96853e-08		MD12G1059800(SPL9)	0.215512	MD05G1150100	sp|Q9FI14|TAO1_ARATH Disease resistance protein TAO1 OS=Arabidopsis thaliana GN=TAO1 PE=3 SV=1//2.01239e-70
MD02G1197400 (SOC1)	0.29904	MD07G1190000	sp|Q5NA18|MTP5_ORYSJ Metal tolerance protein 5 OS=Oryza sativa subsp. japonica GN=MTP5 PE=2 SV=1//0		MD12G1059800(SPL9)	0.215386	MD12G1039400	sp|Q8GT20|BEBT_TOBAC Benzyl alcohol O-benzoyltransferase OS=Nicotiana tabacum GN=HSR201 PE=1 SV=1//0
MD02G1197400 (SOC1)	0.298869	MD05G1345300	sp|Q66GQ2|Y5162_ARATH Uncharacterized protein At5g41620 OS=Arabidopsis thaliana GN=At5g41620 PE=2 SV=2//7.09806e-11		MD12G1059800(SPL9)	0.214781	MD16G1170100	sp|Q9FXC7|FB79_ARATH Putative F-box protein At1g67623 OS=Arabidopsis thaliana GN=At1g67623 PE=3 SV=1//3.50646e-23
MD02G1197400 (SOC1)	0.298858	MD04G1094700	-//-		MD12G1059800(SPL9)	0.214716	MD03G1148100	-//-
MD02G1197400 (SOC1)	0.298738	MD02G1152800	sp|A4RF35|AMPP1_MAGO7 Probable Xaa-Pro aminopeptidase P OS=Magnaporthe oryzae (strain 70-15 / ATCC MYA-4617 / FGSC 8958) GN=AMPP PE=3 SV=1//0		MD12G1059800(SPL9)	0.213692	MD03G1288300	sp|Q9C942|CSE_ARATH Caffeoylshikimate esterase OS=Arabidopsis thaliana GN=CSE PE=1 SV=1//1.48425e-61
MD02G1197400 (SOC1)	0.298714	MD02G1314600	sp|Q9LHJ8|SAP5_ARATH Zinc finger A20 and AN1 domain-containing stress-associated protein 5 OS=Arabidopsis thaliana GN=SAP5 PE=2 SV=1//1.8753e-50		MD12G1059800(SPL9)	0.212994	MD03G1082200	sp|U3UA11|UGT7_CATRO UDP-glucose iridoid glucosyltransferase OS=Catharanthus roseus GN=UGT76A2 PE=1 SV=1//3.02818e-143
MD02G1197400 (SOC1)	0.298685	MD17G1116900	-//-		MD12G1059800(SPL9)	0.212826	MD01G1198000	sp|Q9CAN1|RBL2_ARATH RHOMBOID-like protein 2 OS=Arabidopsis thaliana GN=RBL2 PE=1 SV=1//2.57022e-95
MD02G1197400 (SOC1)	0.29867	MD07G1071600	sp|Q8LK56|DME_ARATH Transcriptional activator DEMETER OS=Arabidopsis thaliana GN=DME PE=1 SV=2//2.19259e-10		MD12G1059800(SPL9)	0.212813	MD15G1343500	sp|Q39134|AAP3_ARATH Amino acid permease 3 OS=Arabidopsis thaliana GN=AAP3 PE=1 SV=2//0
MD02G1197400 (SOC1)	0.298516	MD05G1196000	sp|Q8GWV5|PUB3_ARATH U-box domain-containing protein 3 OS=Arabidopsis thaliana GN=PUB3 PE=2 SV=2//0		MD12G1059800(SPL9)	0.212456	MD04G1206300	-//-
MD02G1197400 (SOC1)	0.298433	MD07G1224500	sp|Q8S9G6|T5AT_TAXWC Taxadien-5-alpha-ol O-acetyltransferase OS=Taxus wallichiana var. chinensis PE=2 SV=1//5.55871e-49		MD12G1059800(SPL9)	0.212013	MD16G1085500	sp|Q8VXV4|DNJ16_ARATH Chaperone protein dnaJ 16 OS=Arabidopsis thaliana GN=ATJ16 PE=2 SV=1//0
MD02G1197400 (SOC1)	0.298379	MD14G1229500	sp|P82353|NLTP2_PRUAR Non-specific lipid-transfer protein 2 OS=Prunus armeniaca PE=1 SV=1//3.11443e-20		MD12G1059800(SPL9)	0.211979	MD02G1174600	sp|Q9FUA4|SPT_ARATH Transcription factor SPATULA OS=Arabidopsis thaliana GN=SPT PE=1 SV=1//3.65624e-50
MD02G1197400 (SOC1)	0.298322	MD10G1052500	sp|Q0WUA3|MENA_ARATH 1,4-dihydroxy-2-naphthoate polyprenyltransferase, chloroplastic OS=Arabidopsis thaliana GN=ABC4 PE=1 SV=2//2.04741e-102		MD12G1059800(SPL9)	0.2119	MD10G1171500	-//-
MD02G1197400 (SOC1)	0.298235	MD12G1225300	sp|Q3ECP7|ERDL5_ARATH Sugar transporter ERD6-like 5 OS=Arabidopsis thaliana GN=At1g54730 PE=2 SV=2//0		MD12G1059800(SPL9)	0.211645	MD04G1041400	sp|O22845|CML5_ARATH Calmodulin-like protein 5 OS=Arabidopsis thaliana GN=CML5 PE=2 SV=2//1.99193e-68
MD02G1197400 (SOC1)	0.298194	MD05G1291600	sp|P55004|PHYE_IPONI Phytochrome E OS=Ipomoea nil GN=PHYE PE=2 SV=1//0		MD12G1059800(SPL9)	0.211414	MD08G1045200	-//-
MD02G1197400 (SOC1)	0.297988	MD15G1171100	sp|Q8GW46|YAB5_ARATH Axial regulator YABBY 5 OS=Arabidopsis thaliana GN=YAB5 PE=1 SV=1//2.27475e-78		MD12G1059800(SPL9)	0.211267	MD05G1344500	sp|Q9LYT3|TT12_ARATH Protein TRANSPARENT TESTA 12 OS=Arabidopsis thaliana GN=TT12 PE=2 SV=1//2.12951e-130
MD02G1197400 (SOC1)	0.297986	MD07G1126500	sp|Q58FX0|BAP2_ARATH BON1-associated protein 2 OS=Arabidopsis thaliana GN=BAP2 PE=1 SV=1//8.33929e-33		MD12G1059800(SPL9)	0.211247	MD08G1242500	sp|Q55EX9|Y8948_DICDI Putative methyltransferase DDB_G0268948 OS=Dictyostelium discoideum GN=DDB_G0268948 PE=1 SV=2//8.34206e-22
MD02G1197400 (SOC1)	0.297962	MD09G1233700	sp|Q94J16|HFA4B_ORYSJ Heat stress transcription factor A-4b OS=Oryza sativa subsp. japonica GN=HSFA4B PE=2 SV=1//2.56277e-96		MD12G1059800(SPL9)	0.211046	MD05G1287300	-//-
MD02G1197400 (SOC1)	0.297896	MD02G1009300	sp|P93338|GAPN_NICPL NADP-dependent glyceraldehyde-3-phosphate dehydrogenase OS=Nicotiana plumbaginifolia GN=GAPN PE=2 SV=1//0		MD12G1059800(SPL9)	0.210969	MD03G1263500	sp|O04408|KSA_PEA Ent-copalyl diphosphate synthase, chloroplastic OS=Pisum sativum PE=2 SV=1//0
MD02G1197400 (SOC1)	0.297867	MD04G1212100	sp|Q9ZNV9|AHP1_ARATH Histidine-containing phosphotransfer protein 1 OS=Arabidopsis thaliana GN=AHP1 PE=1 SV=1//6.90939e-55		MD12G1059800(SPL9)	0.210188	MD01G1160900	sp|P20144|WUN1_SOLTU Wound-induced protein 1 OS=Solanum tuberosum GN=WUN1 PE=2 SV=1//9.96835e-33
MD02G1197400 (SOC1)	0.297831	MD12G1174700	sp|Q84KJ6|AMT31_ORYSJ Ammonium transporter 3 member 1 OS=Oryza sativa subsp. japonica GN=AMT3-1 PE=2 SV=1//0		MD12G1059800(SPL9)	0.209878	MD02G1301300	-//-
MD02G1197400 (SOC1)	0.297712	MD14G1176000	-//-		MD12G1059800(SPL9)	0.209808	MD11G1035700	-//-
MD02G1197400 (SOC1)	0.297689	MD05G1252600	-//-		MD12G1059800(SPL9)	0.209347	MD15G1296400	sp|O81108|ACA2_ARATH Calcium-transporting ATPase 2, plasma membrane-type OS=Arabidopsis thaliana GN=ACA2 PE=1 SV=1//0
MD02G1197400 (SOC1)	0.297644	MD04G1191000	sp|Q9SA52|CP41B_ARATH Chloroplast stem-loop binding protein of 41 kDa b, chloroplastic OS=Arabidopsis thaliana GN=CSP41B PE=1 SV=1//0		MD12G1059800(SPL9)	0.209312	MD02G1165800	-//-
MD02G1197400 (SOC1)	0.2976	MD15G1066400	sp|Q9SY57|P2A10_ARATH Protein PHLOEM PROTEIN 2-LIKE A10 OS=Arabidopsis thaliana GN=PP2A10 PE=2 SV=1//5.50035e-141		MD12G1059800(SPL9)	0.209128	MD15G1164900	sp|O22060|SPSA1_CITUN Probable sucrose-phosphate synthase 1 OS=Citrus unshiu GN=SPS1 PE=2 SV=1//0
MD02G1197400 (SOC1)	0.297531	MD12G1182400	sp|A6W7R2|DDL_KINRD D-alanine--D-alanine ligase OS=Kineococcus radiotolerans (strain ATCC BAA-149 / DSM 14245 / SRS30216) GN=ddl PE=3 SV=1//3.4303e-24		MD12G1059800(SPL9)	0.208721	MD14G1017900	sp|Q7PC87|AB34G_ARATH ABC transporter G family member 34 OS=Arabidopsis thaliana GN=ABCG34 PE=2 SV=1//0
MD02G1197400 (SOC1)	0.297498	MD03G1116800	-//-		MD12G1059800(SPL9)	0.208096	MD03G1185600	sp|O81832|Y4729_ARATH G-type lectin S-receptor-like serine/threonine-protein kinase At4g27290 OS=Arabidopsis thaliana GN=At4g27290 PE=3 SV=4//0
MD02G1197400 (SOC1)	0.297438	MD15G1351200	sp|Q93ZH0|LYM1_ARATH LysM domain-containing GPI-anchored protein 1 OS=Arabidopsis thaliana GN=LYM1 PE=1 SV=1//0		MD12G1059800(SPL9)	0.207318	MD00G1039000	-//-
MD02G1197400 (SOC1)	0.297309	MD10G1129100	sp|Q96MC6|HIAT1_HUMAN Hippocampus abundant transcript 1 protein OS=Homo sapiens GN=HIAT1 PE=2 SV=2//3.51806e-12		MD12G1059800(SPL9)	0.207203	MD16G1035000	sp|F4HXY7|PSS1_ARATH CDP-diacylglycerol--serine O-phosphatidyltransferase 1 OS=Arabidopsis thaliana GN=PSS1 PE=1 SV=1//0
MD02G1197400 (SOC1)	0.297143	MD09G1232400	sp|Q6DBP4|PAE8_ARATH Pectin acetylesterase 8 OS=Arabidopsis thaliana GN=PAE8 PE=2 SV=1//2.97535e-76		MD12G1059800(SPL9)	0.207079	MD04G1166400	sp|Q9SCT4|IMK2_ARATH Probably inactive leucine-rich repeat receptor-like protein kinase IMK2 OS=Arabidopsis thaliana GN=IMK2 PE=1 SV=1//1.95618e-07
MD02G1197400 (SOC1)	0.296967	MD06G1014600	sp|P42735|CDI8_ARATH Cadmium-induced protein AS8 OS=Arabidopsis thaliana GN=At4g19070 PE=2 SV=1//1.54316e-29		MD12G1059800(SPL9)	0.207028	MD05G1213900	sp|O81832|Y4729_ARATH G-type lectin S-receptor-like serine/threonine-protein kinase At4g27290 OS=Arabidopsis thaliana GN=At4g27290 PE=3 SV=4//0
MD02G1197400 (SOC1)	0.296892	MD07G1139600	sp|O80834|AHL9_ARATH AT-hook motif nuclear-localized protein 9 OS=Arabidopsis thaliana GN=AHL9 PE=2 SV=1//4.68464e-58		MD12G1059800(SPL9)	0.205799	MD07G1286100	sp|Q6ZGP8|TPP4_ORYSJ Probable trehalose-phosphate phosphatase 4 OS=Oryza sativa subsp. japonica GN=TPP4 PE=2 SV=1//1.28907e-113
MD02G1197400 (SOC1)	0.296846	MD02G1181000	-//-		MD12G1059800(SPL9)	0.205256	MD13G1166700	sp|Q39659|MFPA_CUCSA Glyoxysomal fatty acid beta-oxidation multifunctional protein MFP-a OS=Cucumis sativus PE=1 SV=1//0
MD02G1197400 (SOC1)	0.296513	MD01G1191400	sp|Q40392|TMVRN_NICGU TMV resistance protein N OS=Nicotiana glutinosa GN=N PE=1 SV=1//2.77305e-15		MD12G1059800(SPL9)	0.204439	MD14G1035800	sp|Q5F477|LDAH_CHICK Lipid droplet-associated hydrolase OS=Gallus gallus GN=LDAH PE=2 SV=2//1.03584e-24
MD02G1197400 (SOC1)	0.296464	MD00G1127200	sp|Q9LHE3|ASPG2_ARATH Protein ASPARTIC PROTEASE IN GUARD CELL 2 OS=Arabidopsis thaliana GN=ASPG2 PE=2 SV=1//4.7418e-169		MD12G1059800(SPL9)	0.202665	MD16G1204900	sp|Q9SUL7|CIPK4_ARATH CBL-interacting serine/threonine-protein kinase 4 OS=Arabidopsis thaliana GN=CIPK4 PE=1 SV=1//4.56397e-163
MD02G1197400 (SOC1)	0.296413	MD14G1223300	sp|Q31QE7|CLPS_SYNE7 ATP-dependent Clp protease adapter protein ClpS OS=Synechococcus elongatus (strain PCC 7942) GN=clpS PE=3 SV=1//2.21657e-21		MD12G1059800(SPL9)	0.202534	MD05G1055800	sp|Q9FH57|GATA5_ARATH GATA transcription factor 5 OS=Arabidopsis thaliana GN=GATA5 PE=2 SV=1//6.58345e-54
MD02G1197400 (SOC1)	0.296343	MD02G1127400	sp|Q8L7E9|MCAC1_ARATH Protein MID1-COMPLEMENTING ACTIVITY 1 OS=Arabidopsis thaliana GN=MCA1 PE=1 SV=1//0		MD12G1059800(SPL9)	0.202488	MD09G1140500	sp|O23039|ZIP5_ARATH Zinc transporter 5 OS=Arabidopsis thaliana GN=ZIP5 PE=2 SV=1//4.5646e-94
MD02G1197400 (SOC1)	0.296214	MD02G1009200	sp|Q9ZUG9|BH066_ARATH Transcription factor bHLH66 OS=Arabidopsis thaliana GN=BHLH66 PE=2 SV=1//5.82065e-51		MD12G1059800(SPL9)	0.202079	MD17G1179300	sp|C0LGG4|Y1518_ARATH Probable LRR receptor-like serine/threonine-protein kinase At1g51860 OS=Arabidopsis thaliana GN=At1g51860 PE=2 SV=2//0
MD02G1197400 (SOC1)	0.296136	MD00G1166700	sp|Q9FFK8|NFXL2_ARATH NF-X1-type zinc finger protein NFXL2 OS=Arabidopsis thaliana GN=NFXL2 PE=1 SV=2//0		MD12G1059800(SPL9)	0.20172	MD14G1246200	sp|Q9FMW4|GEML8_ARATH Putative GEM-like protein 8 OS=Arabidopsis thaliana GN=At5g23370 PE=3 SV=1//1.81423e-56
MD02G1197400 (SOC1)	0.296093	MD05G1124400	-//-		MD12G1059800(SPL9)	0.200792	MD02G1019700	sp|Q39224|SRG1_ARATH Protein SRG1 OS=Arabidopsis thaliana GN=SRG1 PE=2 SV=1//3.95424e-69
MD02G1197400 (SOC1)	0.296004	MD13G1042700	sp|Q9S7Y7|XYL1_ARATH Alpha-xylosidase 1 OS=Arabidopsis thaliana GN=XYL1 PE=1 SV=1//0		MD12G1059800(SPL9)	0.200472	MD10G1335500	sp|O23492|INT4_ARATH Inositol transporter 4 OS=Arabidopsis thaliana GN=INT4 PE=1 SV=1//0
MD02G1197400 (SOC1)	0.2959	MD05G1206900	sp|Q9SHH0|CAAT8_ARATH Cationic amino acid transporter 8, vacuolar OS=Arabidopsis thaliana GN=CAT8 PE=2 SV=1//0		MD12G1059800(SPL9)	0.200121	MD02G1046000	sp|O22034|CFXQ2_CYACA Protein cfxQ homolog OS=Cyanidium caldarium GN=cfxQ PE=3 SV=1//8.21789e-42
MD02G1197400 (SOC1)	0.295876	MD10G1291800	sp|Q9S758|SPL5_ARATH Squamosa promoter-binding-like protein 5 OS=Arabidopsis thaliana GN=SPL5 PE=2 SV=1//3.30608e-34		MD12G1059800(SPL9)	0.199629	MD15G1070700	sp|J9U5U9|DAD2_PETHY Probable strigolactone esterase DAD2 OS=Petunia hybrida GN=DAD2 PE=1 SV=1//9.32954e-153
MD02G1197400 (SOC1)	0.295828	MD06G1023400	sp|Q9FVQ5|CSCL1_ARATH CSC1-like protein At1g32090 OS=Arabidopsis thaliana GN=At1g32090 PE=1 SV=1//0		MD12G1059800(SPL9)	0.199584	MD03G1088600	sp|Q09893|YAI5_SCHPO Uncharacterized protein C24B11.05 OS=Schizosaccharomyces pombe (strain 972 / ATCC 24843) GN=SPAC24B11.05 PE=3 SV=1//1.12253e-11
MD02G1197400 (SOC1)	0.295784	MD15G1040100	sp|Q9LK40|NRPD2_ARATH DNA-directed RNA polymerases IV and V subunit 2 OS=Arabidopsis thaliana GN=NRPD2 PE=1 SV=1//0		MD12G1059800(SPL9)	0.199472	MD12G1020900	sp|Q7PC87|AB34G_ARATH ABC transporter G family member 34 OS=Arabidopsis thaliana GN=ABCG34 PE=2 SV=1//6.49818e-21
MD02G1197400 (SOC1)	0.295686	MD17G1021500	sp|Q8VZV7|PMT9_ARATH Probable methyltransferase PMT9 OS=Arabidopsis thaliana GN=At5g14430 PE=2 SV=1//0		MD12G1059800(SPL9)	0.199397	MD15G1040000	sp|Q9S7H4|CM2_ARATH Chorismate mutase 2 OS=Arabidopsis thaliana GN=CM2 PE=1 SV=1//6.39288e-74
MD02G1197400 (SOC1)	0.295631	MD05G1284400	sp|Q39128|KAT1_ARATH Potassium channel KAT1 OS=Arabidopsis thaliana GN=KAT1 PE=1 SV=2//0		MD12G1059800(SPL9)	0.198949	MD15G1331000	sp|Q9LS48|SG1_ARATH protein SLOW GREEN 1, chloroplastic OS=Arabidopsis thaliana GN=SG1 PE=1 SV=1//5.71247e-37
MD02G1197400 (SOC1)	0.295372	MD15G1395600	sp|O22642|CYC_FRIAG Cytochrome c OS=Fritillaria agrestis GN=CYTC PE=3 SV=3//8.29523e-70		MD12G1059800(SPL9)	0.198773	MD15G1227900	sp|P48020|HMDH1_SOLTU 3-hydroxy-3-methylglutaryl-coenzyme A reductase 1 OS=Solanum tuberosum GN=HMG1 PE=2 SV=1//0
MD02G1197400 (SOC1)	0.295323	MD15G1001500	sp|Q40062|IDS3_HORVU 2&apos;-deoxymugineic-acid 2&apos;-dioxygenase OS=Hordeum vulgare GN=IDS3 PE=1 SV=3//2.37376e-71		MD12G1059800(SPL9)	0.198476	MD17G1248000	sp|Q3ECH2|Y1670_ARATH Probable receptor-like protein kinase At1g67000 OS=Arabidopsis thaliana GN=At1g67000 PE=2 SV=2//1.57423e-15
MD02G1197400 (SOC1)	0.295301	MD01G1054800	sp|Q8GWP0|MYB39_ARATH Transcription factor MYB39 OS=Arabidopsis thaliana GN=MYB39 PE=2 SV=1//1.16999e-58		MD12G1059800(SPL9)	0.198324	MD11G1112700	sp|Q93YP7|COQ2_ARATH 4-hydroxybenzoate polyprenyltransferase, mitochondrial OS=Arabidopsis thaliana GN=PPT1 PE=2 SV=1//4.13385e-126
MD02G1197400 (SOC1)	0.295281	MD16G1251700	-//-		MD12G1059800(SPL9)	0.197793	MD17G1041500	sp|P46690|GASA4_ARATH Gibberellin-regulated protein 4 OS=Arabidopsis thaliana GN=GASA4 PE=1 SV=2//9.70772e-24
MD02G1197400 (SOC1)	0.295171	MD06G1183200	sp|Q9S7Q2|PP124_ARATH Pentatricopeptide repeat-containing protein At1g74850, chloroplastic OS=Arabidopsis thaliana GN=PTAC2 PE=2 SV=1//0		MD12G1059800(SPL9)	0.19581	MD03G1025100	sp|Q9LRR5|DRL21_ARATH Putative disease resistance protein At3g14460 OS=Arabidopsis thaliana GN=At3g14460 PE=3 SV=1//4.67686e-09
MD02G1197400 (SOC1)	0.295089	MD09G1151600	sp|Q6ZI17|OML2_ORYSJ Protein MEI2-like 2 OS=Oryza sativa subsp. japonica GN=ML2 PE=2 SV=1//0		MD12G1059800(SPL9)	0.194219	MD09G1034400	sp|Q07511|FDH_SOLTU Formate dehydrogenase, mitochondrial OS=Solanum tuberosum GN=FDH1 PE=1 SV=2//0
MD02G1197400 (SOC1)	0.295041	MD09G1223900	sp|Q93VG8|PPDEX_ARATH DeSI-like protein At4g17486 OS=Arabidopsis thaliana GN=At4g17486 PE=2 SV=1//3.52891e-59		MD12G1059800(SPL9)	0.193833	MD04G1234400	sp|Q9M8Y5|LTL1_ARATH GDSL esterase/lipase LTL1 OS=Arabidopsis thaliana GN=LTL1 PE=2 SV=1//0
MD02G1197400 (SOC1)	0.294945	MD10G1150600	sp|Q8W4C3|PARNL_ARATH Poly(A)-specific ribonuclease PARN-like OS=Arabidopsis thaliana GN=At3g25430 PE=2 SV=1//0		MD12G1059800(SPL9)	0.192748	MD07G1236200	sp|C0LGP4|Y3475_ARATH Probable LRR receptor-like serine/threonine-protein kinase At3g47570 OS=Arabidopsis thaliana GN=At3g47570 PE=2 SV=1//3.4013e-06
MD02G1197400 (SOC1)	0.294899	MD10G1076100	sp|B0BU26|RL27_ACTPJ 50S ribosomal protein L27 OS=Actinobacillus pleuropneumoniae serotype 3 (strain JL03) GN=rpmA PE=3 SV=1//3.53068e-29		MD12G1059800(SPL9)	0.19245	MD11G1148900	sp|Q9M5A9|GPT1_ARATH Glucose-6-phosphate/phosphate translocator 1, chloroplastic OS=Arabidopsis thaliana GN=GPT1 PE=2 SV=1//6.73866e-38
MD02G1197400 (SOC1)	0.294875	MD06G1173400	sp|Q9M3G7|ATM_ARATH Serine/threonine-protein kinase ATM OS=Arabidopsis thaliana GN=ATM PE=2 SV=1//1.95504e-06		MD12G1059800(SPL9)	0.192236	MD04G1142600	sp|Q9SR40|LAC7_ARATH Laccase-7 OS=Arabidopsis thaliana GN=LAC7 PE=2 SV=1//0
MD02G1197400 (SOC1)	0.294764	MD10G1197600	sp|P57997|IF2C_PHAVU Translation initiation factor IF-2, chloroplastic OS=Phaseolus vulgaris GN=IF2CP PE=2 SV=1//0		MD12G1059800(SPL9)	0.191582	MD11G1306700	sp|P0DKG8|RSH1L_ARATH Putative GTP diphosphokinase RSH1, chloroplastic OS=Arabidopsis thaliana GN=RSH1 PE=1 SV=1//0
MD02G1197400 (SOC1)	0.294763	MD02G1083100	sp|Q9LTA3|U91C1_ARATH UDP-glycosyltransferase 91C1 OS=Arabidopsis thaliana GN=UGT91C1 PE=2 SV=1//1.8095e-137		MD12G1059800(SPL9)	0.191529	MD07G1091400	-//-
MD02G1197400 (SOC1)	0.294617	MD10G1094700	sp|Q9SZ06|EF109_ARATH Ethylene-responsive transcription factor ERF109 OS=Arabidopsis thaliana GN=ERF109 PE=1 SV=1//7.80454e-27		MD12G1059800(SPL9)	0.191485	MD03G1085400	sp|Q9ZW21|P2C24_ARATH Probable protein phosphatase 2C 24 OS=Arabidopsis thaliana GN=At2g29380 PE=2 SV=1//8.52537e-141
MD02G1197400 (SOC1)	0.294604	MD00G1093400	sp|Q9ZSP5|AIR3_ARATH Subtilisin-like protease SBT5.3 OS=Arabidopsis thaliana GN=AIR3 PE=2 SV=1//0		MD12G1059800(SPL9)	0.191286	MD03G1178200	sp|Q8L649|BB_ARATH E3 ubiquitin ligase BIG BROTHER OS=Arabidopsis thaliana GN=BB PE=1 SV=1//5.5249e-47
MD02G1197400 (SOC1)	0.294541	MD17G1262600	sp|Q5PNY6|PUB21_ARATH U-box domain-containing protein 21 OS=Arabidopsis thaliana GN=PUB21 PE=2 SV=1//3.27645e-105		MD12G1059800(SPL9)	0.191069	MD08G1017100	sp|F1DLK1|DSE1_NICBE Protein DECREASED SIZE EXCLUSION LIMIT 1 OS=Nicotiana benthamiana GN=DSE1 PE=2 SV=1//3.54742e-167
MD02G1197400 (SOC1)	0.294385	MD06G1147800	-//-		MD12G1059800(SPL9)	0.190585	MD15G1179600	sp|Q40392|TMVRN_NICGU TMV resistance protein N OS=Nicotiana glutinosa GN=N PE=1 SV=1//1.98669e-94
MD02G1197400 (SOC1)	0.294366	MD07G1236100	sp|F4KEW8|NET4A_ARATH Protein NETWORKED 4A OS=Arabidopsis thaliana GN=NET4A PE=2 SV=1//3.89723e-17		MD12G1059800(SPL9)	0.190493	MD11G1235800	sp|Q94AS9|CNGC4_ARATH Cyclic nucleotide-gated ion channel 4 OS=Arabidopsis thaliana GN=CNGC4 PE=2 SV=2//0
MD02G1197400 (SOC1)	0.294232	MD15G1336300	sp|Q8LJT8|TKI1_ARATH TSL-kinase interacting protein 1 OS=Arabidopsis thaliana GN=TKI1 PE=1 SV=2//9.51114e-33		MD12G1059800(SPL9)	0.190202	MD10G1075000	sp|Q9LN49|KCS4_ARATH 3-ketoacyl-CoA synthase 4 OS=Arabidopsis thaliana GN=KCS4 PE=2 SV=1//0
MD02G1197400 (SOC1)	0.294216	MD11G1194500	sp|Q56YA5|SGAT_ARATH Serine--glyoxylate aminotransferase OS=Arabidopsis thaliana GN=AGT1 PE=1 SV=2//0		MD12G1059800(SPL9)	0.190137	MD03G1281000	sp|C0LGP4|Y3475_ARATH Probable LRR receptor-like serine/threonine-protein kinase At3g47570 OS=Arabidopsis thaliana GN=At3g47570 PE=2 SV=1//0
MD02G1197400 (SOC1)	0.294163	MD16G1220700	-//-		MD12G1059800(SPL9)	0.189546	MD02G1033500	sp|Q54DY9|BCS1B_DICDI Probable mitochondrial chaperone BCS1-B OS=Dictyostelium discoideum GN=bcsl1b PE=3 SV=1//1.9354e-27
MD02G1197400 (SOC1)	0.293718	MD16G1074900	sp|Q9S784|HA22C_ARATH HVA22-like protein c OS=Arabidopsis thaliana GN=HVA22C PE=2 SV=1//2.2685e-73		MD12G1059800(SPL9)	0.189054	MD09G1026100	sp|Q40392|TMVRN_NICGU TMV resistance protein N OS=Nicotiana glutinosa GN=N PE=1 SV=1//1.65939e-23
MD02G1197400 (SOC1)	0.293465	MD00G1192700	sp|F4KEW8|NET4A_ARATH Protein NETWORKED 4A OS=Arabidopsis thaliana GN=NET4A PE=2 SV=1//1.89729e-13		MD12G1059800(SPL9)	0.18813	MD09G1005700	sp|B9RH17|CSPLA_RICCO CASP-like protein 1F2 OS=Ricinus communis GN=RCOM_1446020 PE=2 SV=1//1.56066e-42
MD02G1197400 (SOC1)	0.29342	MD11G1256900	-//-		MD12G1059800(SPL9)	0.18715	MD03G1090700	sp|O48818|EXPA4_ARATH Expansin-A4 OS=Arabidopsis thaliana GN=EXPA4 PE=1 SV=1//2.48849e-159
MD02G1197400 (SOC1)	0.293153	MD12G1208600	sp|Q4R7Y5|DNJB6_MACFA DnaJ homolog subfamily B member 6 OS=Macaca fascicularis GN=DNAJB6 PE=2 SV=1//5.87593e-16		MD12G1059800(SPL9)	0.187053	MD04G1013500	sp|O04933|SPSA2_CRAPL Probable sucrose-phosphate synthase 2 OS=Craterostigma plantagineum GN=SPS2 PE=2 SV=1//0
MD02G1197400 (SOC1)	0.293065	MD06G1178300	sp|Q6Z808|RAC3_ORYSJ Rac-like GTP-binding protein 3 OS=Oryza sativa subsp. japonica GN=RAC3 PE=2 SV=1//2.7579e-124		MD12G1059800(SPL9)	0.187046	MD03G1069900	sp|Q29AU6|RUMI_DROPS O-glucosyltransferase rumi OS=Drosophila pseudoobscura pseudoobscura GN=rumi PE=3 SV=1//7.25098e-21
MD02G1197400 (SOC1)	0.292984	MD11G1134500	sp|Q9FKJ0|FK132_ARATH F-box/kelch-repeat protein At5g60570 OS=Arabidopsis thaliana GN=At5g60570 PE=2 SV=1//0		MD12G1059800(SPL9)	0.185734	MD10G1129700	sp|Q9FKS4|ATR_ARATH Serine/threonine-protein kinase ATR OS=Arabidopsis thaliana GN=ATR PE=2 SV=2//0
MD02G1197400 (SOC1)	0.292908	MD11G1048200	sp|Q9LEV3|CBSX3_ARATH CBS domain-containing protein CBSX3, mitochondrial OS=Arabidopsis thaliana GN=CBSX3 PE=1 SV=1//1.45936e-115		MD12G1059800(SPL9)	0.184474	MD12G1242500	sp|Q94AY3|DRIP2_ARATH E3 ubiquitin protein ligase DRIP2 OS=Arabidopsis thaliana GN=DRIP2 PE=1 SV=1//1.41885e-104
MD02G1197400 (SOC1)	0.292835	MD15G1149100	-//-		MD12G1059800(SPL9)	0.184203	MD03G1110000	sp|Q9M1E6|DOF32_ARATH Dof zinc finger protein DOF3.2 OS=Arabidopsis thaliana GN=DOF3.2 PE=2 SV=1//7.80462e-38
MD02G1197400 (SOC1)	0.292543	MD07G1236000	sp|F4KEW8|NET4A_ARATH Protein NETWORKED 4A OS=Arabidopsis thaliana GN=NET4A PE=2 SV=1//6.88672e-11		MD12G1059800(SPL9)	0.183898	MD07G1291000	sp|Q65XK7|P2C51_ORYSJ Probable protein phosphatase 2C 51 OS=Oryza sativa subsp. japonica GN=Os05g0572700 PE=2 SV=1//1.93807e-74
MD02G1197400 (SOC1)	0.292409	MD02G1297300	sp|Q8LPG9|IQD14_ARATH Protein IQ-DOMAIN 14 OS=Arabidopsis thaliana GN=IQD14 PE=1 SV=1//2.20884e-23		MD12G1059800(SPL9)	0.182107	MD16G1196500	sp|P05332|YP20_BACLI Uncharacterized N-acetyltransferase p20 OS=Bacillus licheniformis GN=p20 PE=3 SV=1//4.47027e-20
MD02G1197400 (SOC1)	0.29233	MD15G1073400	sp|Q9STX2|VEP1_ARATH 3-oxo-Delta(4,5)-steroid 5-beta-reductase OS=Arabidopsis thaliana GN=VEP1 PE=1 SV=1//0		MD12G1059800(SPL9)	0.176295	MD10G1304200	sp|C0LGP4|Y3475_ARATH Probable LRR receptor-like serine/threonine-protein kinase At3g47570 OS=Arabidopsis thaliana GN=At3g47570 PE=2 SV=1//0
MD02G1197400 (SOC1)	0.292284	MD16G1133100	-//-		MD12G1059800(SPL9)	0.175141	MD15G1429000	sp|Q5REE8|RPA2_PONAB DNA-directed RNA polymerase I subunit RPA2 OS=Pongo abelii GN=POLR1B PE=2 SV=1//2.19092e-07
MD02G1197400 (SOC1)	0.292175	MD05G1358700	sp|Q41916|CYT5_ARATH Cysteine proteinase inhibitor 5 OS=Arabidopsis thaliana GN=CYS5 PE=2 SV=2//7.17414e-21		MD12G1059800(SPL9)	0.174906	MD07G1183600	sp|P42734|CADH9_ARATH Probable cinnamyl alcohol dehydrogenase 9 OS=Arabidopsis thaliana GN=CAD9 PE=2 SV=2//0
MD02G1197400 (SOC1)	0.292136	MD17G1016700	-//-		MD12G1059800(SPL9)	0.174214	MD01G1150100	sp|C0LGP4|Y3475_ARATH Probable LRR receptor-like serine/threonine-protein kinase At3g47570 OS=Arabidopsis thaliana GN=At3g47570 PE=2 SV=1//0
MD02G1197400 (SOC1)	0.292097	MD09G1013100	sp|Q67ZU1|LIP2_ARATH Triacylglycerol lipase 2 OS=Arabidopsis thaliana GN=LIP2 PE=2 SV=1//2.01097e-173		MD12G1059800(SPL9)	0.172687	MD14G1121900	sp|Q9SUP7|HMGB6_ARATH High mobility group B protein 6 OS=Arabidopsis thaliana GN=HMGB6 PE=2 SV=1//1.28815e-74
MD02G1197400 (SOC1)	0.291872	MD15G1004100	sp|Q9FH04|ADHL7_ARATH Alcohol dehydrogenase-like 7 OS=Arabidopsis thaliana GN=At5g42250 PE=2 SV=1//0		MD12G1059800(SPL9)	0.17215	MD09G1015700	-//-
MD02G1197400 (SOC1)	0.291788	MD12G1180600	sp|Q9SCU1|PATL6_ARATH Patellin-6 OS=Arabidopsis thaliana GN=PATL6 PE=2 SV=1//0		MD12G1059800(SPL9)	0.172015	MD03G1080900	-//-
MD02G1197400 (SOC1)	0.291766	MD15G1040500	sp|Q8H1D3|NPY1_ARATH BTB/POZ domain-containing protein NPY1 OS=Arabidopsis thaliana GN=NPY1 PE=2 SV=1//1.43328e-28		MD12G1059800(SPL9)	0.169816	MD06G1062900	-//-
MD02G1197400 (SOC1)	0.291536	MD05G1345500	-//-		MD12G1059800(SPL9)	0.168992	MD12G1178300	-//-
MD02G1197400 (SOC1)	0.291406	MD07G1135600	sp|Q8GX78|ANTR2_ARATH Ascorbate transporter, chloroplastic OS=Arabidopsis thaliana GN=PHT4;4 PE=1 SV=1//0		MD12G1059800(SPL9)	0.1689	MD05G1262600	sp|I7C6E8|C7A52_PANGI Beta-amyrin 28-oxidase OS=Panax ginseng PE=2 SV=1//1.39625e-157
MD02G1197400 (SOC1)	0.291316	MD11G1252200	sp|Q58G01|LHWL3_ARATH Transcription factor bHLH155 OS=Arabidopsis thaliana GN=BHLH155 PE=2 SV=1//4.87731e-18		MD12G1059800(SPL9)	0.167628	MD15G1070400	sp|Q9FJX3|VDAC2_ARATH Mitochondrial outer membrane protein porin 2 OS=Arabidopsis thaliana GN=VDAC2 PE=1 SV=1//1.11253e-109
MD02G1197400 (SOC1)	0.29129	MD16G1165000	sp|P34913|HYES_HUMAN Bifunctional epoxide hydrolase 2 OS=Homo sapiens GN=EPHX2 PE=1 SV=2//9.28546e-51		MD12G1059800(SPL9)	0.16668	MD08G1169900	sp|Q9SL92|HCS1_ARATH Biotin--protein ligase 1, chloroplastic OS=Arabidopsis thaliana GN=HCS1 PE=1 SV=2//1.60839e-179
MD02G1197400 (SOC1)	0.291251	MD04G1088900	sp|O49841|RAC2A_ARATH Ras-related protein RABC2a OS=Arabidopsis thaliana GN=RABC2A PE=1 SV=1//7.55438e-119		MD12G1059800(SPL9)	0.160545	MD01G1042500	sp|Q9ZRF1|MTDH_FRAAN Probable mannitol dehydrogenase OS=Fragaria ananassa GN=CAD PE=2 SV=1//0
MD02G1197400 (SOC1)	0.291073	MD04G1120300	-//-		MD12G1059800(SPL9)	0.1153	MD03G1094600	sp|Q9C7A2|Y3236_ARATH Ankyrin repeat-containing protein At3g12360 OS=Arabidopsis thaliana GN=At3g12360 PE=2 SV=1//5.67128e-15
MD02G1197400 (SOC1)	0.291047	MD05G1264300	-//-
MD02G1197400 (SOC1)	0.290894	MD16G1148300	sp|Q9LDE1|MY108_ARATH Transcription factor MYB108 OS=Arabidopsis thaliana GN=MYB108 PE=1 SV=1//2.40852e-84
MD02G1197400 (SOC1)	0.290853	MD16G1102800	-//-
MD02G1197400 (SOC1)	0.290805	MD15G1094600	sp|Q8W4K5|VAB_ARATH VAN3-binding protein OS=Arabidopsis thaliana GN=VAB PE=1 SV=1//1.2952e-40
MD02G1197400 (SOC1)	0.290677	MD03G1049900	sp|O04682|PTI6_SOLLC Pathogenesis-related genes transcriptional activator PTI6 OS=Solanum lycopersicum GN=PTI6 PE=2 SV=1//5.98954e-37
MD02G1197400 (SOC1)	0.290672	MD12G1129800	-//-
MD02G1197400 (SOC1)	0.290549	MD06G1053100	sp|Q38850|MYB5_ARATH Transcription repressor MYB5 OS=Arabidopsis thaliana GN=MYB5 PE=1 SV=1//1.36361e-50
MD02G1197400 (SOC1)	0.290408	MD05G1334300	sp|Q94JL3|BH112_ARATH Transcription factor bHLH112 OS=Arabidopsis thaliana GN=BHLH112 PE=2 SV=1//5.79207e-49
MD02G1197400 (SOC1)	0.290322	MD17G1102300	-//-
MD02G1197400 (SOC1)	0.290161	MD01G1167600	-//-
MD02G1197400 (SOC1)	0.290038	MD03G1294700	sp|Q8VZF3|CGEP_ARATH Probable glutamyl endopeptidase, chloroplastic OS=Arabidopsis thaliana GN=GEP PE=2 SV=2//0
MD02G1197400 (SOC1)	0.290009	MD01G1205900	-//-
MD02G1197400 (SOC1)	0.289966	MD04G1168900	sp|Q0K6M6|DDL_CUPNH D-alanine--D-alanine ligase OS=Cupriavidus necator (strain ATCC 17699 / H16 / DSM 428 / Stanier 337) GN=ddl PE=3 SV=1//2.66762e-09
MD02G1197400 (SOC1)	0.289851	MD10G1192800	sp|Q8W104|FBL17_ARATH F-box/LRR-repeat protein 17 OS=Arabidopsis thaliana GN=FBL17 PE=1 SV=1//0
MD02G1197400 (SOC1)	0.289767	MD15G1195800	sp|P49597|P2C56_ARATH Protein phosphatase 2C 56 OS=Arabidopsis thaliana GN=ABI1 PE=1 SV=2//1.22788e-94
MD02G1197400 (SOC1)	0.289662	MD09G1004000	sp|Q8L1Z7|GPMA_BARHE 2,3-bisphosphoglycerate-dependent phosphoglycerate mutase OS=Bartonella henselae (strain ATCC 49882 / DSM 28221 / Houston 1) GN=gpmA PE=3 SV=1//2.73453e-07
MD02G1197400 (SOC1)	0.289559	MD04G1207000	sp|Q9FR37|AMI1_ARATH Amidase 1 OS=Arabidopsis thaliana GN=AMI1 PE=1 SV=1//0
MD02G1197400 (SOC1)	0.289527	MD17G1001400	sp|P0DI11|SP13B_ARATH Squamosa promoter-binding-like protein 13B OS=Arabidopsis thaliana GN=SPL13B PE=3 SV=1//1.2265e-37
MD02G1197400 (SOC1)	0.289461	MD10G1115500	sp|Q9T072|BH025_ARATH Transcription factor bHLH25 OS=Arabidopsis thaliana GN=BHLH25 PE=2 SV=2//4.57464e-57
MD02G1197400 (SOC1)	0.289439	MD12G1024700	-//-
MD02G1197400 (SOC1)	0.289327	MD13G1125500	sp|Q94AG2|SERK1_ARATH Somatic embryogenesis receptor kinase 1 OS=Arabidopsis thaliana GN=SERK1 PE=1 SV=2//1.44361e-64
MD02G1197400 (SOC1)	0.289291	MD09G1005800	sp|Q9LW26|Y3684_ARATH Acyltransferase-like protein At3g26840, chloroplastic OS=Arabidopsis thaliana GN=At3g26840 PE=2 SV=1//0
MD02G1197400 (SOC1)	0.289285	MD16G1168800	sp|Q8RXK8|SYIM_ARATH Isoleucine--tRNA ligase, chloroplastic/mitochondrial OS=Arabidopsis thaliana GN=OVA2 PE=2 SV=1//0
MD02G1197400 (SOC1)	0.289259	MD07G1259500	sp|C0LGW6|ERL1_ARATH LRR receptor-like serine/threonine-protein kinase ERL1 OS=Arabidopsis thaliana GN=ERL1 PE=1 SV=1//0
MD02G1197400 (SOC1)	0.289187	MD02G1201000	sp|Q6AWX7|GRF12_ORYSJ Growth-regulating factor 12 OS=Oryza sativa subsp. japonica GN=GRF12 PE=2 SV=1//5.03516e-14
MD02G1197400 (SOC1)	0.289176	MD04G1195900	sp|O35723|DNJB3_MOUSE DnaJ homolog subfamily B member 3 OS=Mus musculus GN=Dnajb3 PE=2 SV=1//1.79907e-18
MD02G1197400 (SOC1)	0.2889	MD04G1195500	-//-
MD02G1197400 (SOC1)	0.288899	MD04G1104800	sp|C0LGI2|Y1677_ARATH Probable LRR receptor-like serine/threonine-protein kinase At1g67720 OS=Arabidopsis thaliana GN=At1g67720 PE=2 SV=1//0
MD02G1197400 (SOC1)	0.288821	MD16G1008100	-//-
MD02G1197400 (SOC1)	0.288812	MD00G1003800	sp|Q9SCY0|PGMP_ARATH Phosphoglucomutase, chloroplastic OS=Arabidopsis thaliana GN=PGMP PE=1 SV=2//0
MD02G1197400 (SOC1)	0.288741	MD13G1070400	sp|Q9FDW1|MYB44_ARATH Transcription factor MYB44 OS=Arabidopsis thaliana GN=MYB44 PE=2 SV=1//5.47446e-34
MD02G1197400 (SOC1)	0.288586	MD07G1108600	-//-
MD02G1197400 (SOC1)	0.288425	MD12G1254000	-//-
MD02G1197400 (SOC1)	0.288395	MD05G1354000	sp|O48882|ACCO2_MALDO 1-aminocyclopropane-1-carboxylate oxidase 2 OS=Malus domestica GN=ACO2 PE=2 SV=1//0
MD02G1197400 (SOC1)	0.288207	MD12G1196800	sp|Q8L7S8|RH3_ARATH DEAD-box ATP-dependent RNA helicase 3, chloroplastic OS=Arabidopsis thaliana GN=RH3 PE=1 SV=2//0
MD02G1197400 (SOC1)	0.288129	MD08G1040200	sp|Q9SX98|LHTL8_ARATH Lysine histidine transporter-like 8 OS=Arabidopsis thaliana GN=AATL1 PE=1 SV=1//0
MD02G1197400 (SOC1)	0.288053	MD12G1237400	-//-
MD02G1197400 (SOC1)	0.287968	MD07G1297900	sp|Q8LPG9|IQD14_ARATH Protein IQ-DOMAIN 14 OS=Arabidopsis thaliana GN=IQD14 PE=1 SV=1//1.32875e-14
MD02G1197400 (SOC1)	0.287926	MD12G1139700	sp|Q9M353|CHX20_ARATH Cation/H(+) antiporter 20 OS=Arabidopsis thaliana GN=CHX20 PE=2 SV=1//0
MD02G1197400 (SOC1)	0.287907	MD09G1176600	-//-
MD02G1197400 (SOC1)	0.287764	MD10G1229000	-//-
MD02G1197400 (SOC1)	0.287745	MD05G1175900	sp|Q7XA39|RGA4_SOLBU Putative disease resistance protein RGA4 OS=Solanum bulbocastanum GN=RGA4 PE=2 SV=1//8.35572e-08
MD02G1197400 (SOC1)	0.287703	MD05G1121900	sp|Q5Z9Z0|BGL24_ORYSJ Beta-glucosidase 24 OS=Oryza sativa subsp. japonica GN=BGLU24 PE=2 SV=1//0
MD02G1197400 (SOC1)	0.287647	MD14G1132200	sp|Q0WVN5|CSLG3_ARATH Cellulose synthase-like protein G3 OS=Arabidopsis thaliana GN=CSLG3 PE=2 SV=2//0
MD02G1197400 (SOC1)	0.287391	MD11G1082500	sp|F4JAA5|SKI2_ARATH ATP-dependent RNA helicase SKI2 OS=Arabidopsis thaliana GN=SKI2 PE=1 SV=1//0
MD02G1197400 (SOC1)	0.287368	MD01G1107200	sp|Q7XA06|SYT3_ARATH Synaptotagmin-3 OS=Arabidopsis thaliana GN=SYT3 PE=2 SV=1//0
MD02G1197400 (SOC1)	0.287321	MD10G1205000	sp|P46283|S17P_ARATH Sedoheptulose-1,7-bisphosphatase, chloroplastic OS=Arabidopsis thaliana GN=At3g55800 PE=2 SV=1//6.35667e-131
MD02G1197400 (SOC1)	0.287221	MD05G1332000	sp|Q9ZT07|RKS1_ARATH G-type lectin S-receptor-like serine/threonine-protein kinase RKS1 OS=Arabidopsis thaliana GN=RKS1 PE=3 SV=3//0
MD02G1197400 (SOC1)	0.287101	MD13G1140600	sp|Q54XC1|5NTC_DICDI Cytosolic purine 5&apos;-nucleotidase OS=Dictyostelium discoideum GN=nt5c2 PE=3 SV=1//8.68112e-60
MD02G1197400 (SOC1)	0.287001	MD15G1078800	-//-
MD02G1197400 (SOC1)	0.28688	MD15G1172700	sp|Q8LBH4|SPX1_ARATH SPX domain-containing protein 1 OS=Arabidopsis thaliana GN=SPX1 PE=2 SV=2//4.34223e-129
MD02G1197400 (SOC1)	0.286821	MD01G1041900	sp|Q96289|ZAT10_ARATH Zinc finger protein ZAT10 OS=Arabidopsis thaliana GN=ZAT10 PE=2 SV=1//1.28963e-36
MD02G1197400 (SOC1)	0.286798	MD17G1082000	sp|Q8GZA8|ULT1_ARATH Protein ULTRAPETALA 1 OS=Arabidopsis thaliana GN=ULT1 PE=1 SV=1//3.10429e-120
MD02G1197400 (SOC1)	0.286798	MD17G1174500	-//-
MD02G1197400 (SOC1)	0.28672	MD00G1016800	sp|Q9FIW4|BGL42_ARATH Beta-glucosidase 42 OS=Arabidopsis thaliana GN=BGLU42 PE=2 SV=1//0
MD02G1197400 (SOC1)	0.286575	MD14G1135600	sp|Q9XIN0|LHW_ARATH Transcription factor LHW OS=Arabidopsis thaliana GN=LHW PE=1 SV=1//1.52733e-19
MD02G1197400 (SOC1)	0.28656	MD06G1033900	sp|Q93XM7|MCAT_ARATH Mitochondrial carnitine/acylcarnitine carrier-like protein OS=Arabidopsis thaliana GN=BOU PE=2 SV=1//3.47611e-164
MD02G1197400 (SOC1)	0.286397	MD12G1199000	sp|O80536|PIF3_ARATH Transcription factor PIF3 OS=Arabidopsis thaliana GN=PIF3 PE=1 SV=1//3.2696e-13
MD02G1197400 (SOC1)	0.286273	MD00G1172900	sp|Q9LRR4|R13L1_ARATH Putative disease resistance RPP13-like protein 1 OS=Arabidopsis thaliana GN=RPPL1 PE=3 SV=1//5.41189e-71
MD02G1197400 (SOC1)	0.28625	MD00G1206800	sp|Q84JG2|SWI3B_ARATH SWI/SNF complex subunit SWI3B OS=Arabidopsis thaliana GN=SWI3B PE=1 SV=1//2.97771e-98
MD02G1197400 (SOC1)	0.286226	MD08G1043600	sp|P48731|ATH1_ARATH Homeobox protein ATH1 OS=Arabidopsis thaliana GN=ATH1 PE=1 SV=1//9.05642e-71
MD02G1197400 (SOC1)	0.286174	MD01G1060900	-//-
MD02G1197400 (SOC1)	0.286144	MD14G1139900	sp|P31164|RK11_SPIOL 50S ribosomal protein L11, chloroplastic OS=Spinacia oleracea GN=rpl11 PE=1 SV=1//3.24832e-91
MD02G1197400 (SOC1)	0.286058	MD05G1264500	sp|Q9SA32|CCB31_ARATH Putative cyclin-B3-1 OS=Arabidopsis thaliana GN=CYCB3-1 PE=3 SV=2//1.1385e-37
MD02G1197400 (SOC1)	0.286044	MD17G1030900	sp|Q14149|MORC3_HUMAN MORC family CW-type zinc finger protein 3 OS=Homo sapiens GN=MORC3 PE=1 SV=3//9.49109e-60
MD02G1197400 (SOC1)	0.285998	MD14G1071100	sp|O22938|PXC3_ARATH Leucine-rich repeat receptor-like tyrosine-protein kinase PXC3 OS=Arabidopsis thaliana GN=PXC3 PE=2 SV=1//0
MD02G1197400 (SOC1)	0.285967	MD11G1108700	sp|Q41050|OEP16_PEA Outer envelope pore protein 16, chloroplastic OS=Pisum sativum GN=OEP16 PE=1 SV=1//6.56216e-45
MD02G1197400 (SOC1)	0.285868	MD02G1298200	sp|Q0D3J9|C3H53_ORYSJ Zinc finger CCCH domain-containing protein 53 OS=Oryza sativa subsp. japonica GN=Os07g0682400 PE=2 SV=1//2.21761e-23
MD02G1197400 (SOC1)	0.285847	MD05G1275400	-//-
MD02G1197400 (SOC1)	0.28582	MD09G1017500	sp|Q9LU89|2A5N_ARATH Serine/threonine protein phosphatase 2A 59 kDa regulatory subunit B&apos; eta isoform OS=Arabidopsis thaliana GN=B&apos;ETA PE=2 SV=1//0
MD02G1197400 (SOC1)	0.285766	MD17G1259400	sp|P37117|C71A4_SOLME Cytochrome P450 71A4 OS=Solanum melongena GN=CYP71A4 PE=2 SV=1//4.39923e-178
MD02G1197400 (SOC1)	0.285755	MD07G1231200	sp|Q5XVC7|Y2048_ARATH WEB family protein At2g40480 OS=Arabidopsis thaliana GN=At2g40480 PE=2 SV=1//6.6495e-125
MD02G1197400 (SOC1)	0.285641	MD01G1028100	-//-
MD02G1197400 (SOC1)	0.285576	MD03G1173400	-//-
MD02G1197400 (SOC1)	0.285413	MD07G1282600	sp|Q9C9H7|RLP12_ARATH Receptor-like protein 12 OS=Arabidopsis thaliana GN=RLP12 PE=2 SV=2//2.44328e-19
MD02G1197400 (SOC1)	0.285355	MD03G1212700	sp|Q9LDX1|SGS3_ARATH Protein SUPPRESSOR OF GENE SILENCING 3 OS=Arabidopsis thaliana GN=SGS3 PE=1 SV=1//0
MD02G1197400 (SOC1)	0.28534	MD00G1008200	sp|F4JRP0|STIL3_ARATH Protein STICHEL-like 3 OS=Arabidopsis thaliana GN=At4g18820 PE=3 SV=1//0
MD02G1197400 (SOC1)	0.285321	MD05G1250500	sp|Q5S2C4|NCKP1_ARATH Protein NAP1 OS=Arabidopsis thaliana GN=NAP1 PE=1 SV=2//0
MD02G1197400 (SOC1)	0.285292	MD02G1283800	sp|Q766C3|NEP1_NEPGR Aspartic proteinase nepenthesin-1 OS=Nepenthes gracilis GN=nep1 PE=1 SV=1//2.96747e-38
MD02G1197400 (SOC1)	0.285192	MD09G1035900	sp|Q9M7J9|POT8_ARATH Potassium transporter 8 OS=Arabidopsis thaliana GN=POT8 PE=2 SV=2//0
MD02G1197400 (SOC1)	0.28518	MD05G1273700	sp|Q6AST1|HOX32_ORYSJ Homeobox-leucine zipper protein HOX32 OS=Oryza sativa subsp. japonica GN=HOX32 PE=2 SV=1//0
MD02G1197400 (SOC1)	0.285003	MD06G1185600	sp|F4I9E1|NFD4_ARATH Protein NUCLEAR FUSION DEFECTIVE 4 OS=Arabidopsis thaliana GN=NFD4 PE=3 SV=1//1.2609e-22
MD02G1197400 (SOC1)	0.284852	MD08G1227800	-//-
MD02G1197400 (SOC1)	0.284793	MD05G1324800	sp|F2Y4A3|SPHK2_ARATH Sphingosine kinase 2 OS=Arabidopsis thaliana GN=SPHK2 PE=1 SV=1//1.95868e-137
MD02G1197400 (SOC1)	0.284756	MD15G1064600	sp|Q38914|ANT_ARATH AP2-like ethylene-responsive transcription factor ANT OS=Arabidopsis thaliana GN=ANT PE=1 SV=2//3.85443e-145
MD02G1197400 (SOC1)	0.284738	MD10G1240700	sp|Q9FI13|RPI4_ARATH Probable ribose-5-phosphate isomerase 4, chloroplastic OS=Arabidopsis thaliana GN=RPI4 PE=2 SV=1//2.78925e-99
MD02G1197400 (SOC1)	0.284702	MD15G1173100	-//-
MD02G1197400 (SOC1)	0.284667	MD17G1034200	-//-
MD02G1197400 (SOC1)	0.284574	MD02G1034600	sp|Q93W93|FBK22_ARATH F-box/kelch-repeat protein At1g55270 OS=Arabidopsis thaliana GN=At1g55270 PE=2 SV=1//0
MD02G1197400 (SOC1)	0.284336	MD17G1205900	sp|O04235|SSRP1_VICFA FACT complex subunit SSRP1 OS=Vicia faba GN=SSRP1 PE=2 SV=1//3.08864e-33
MD02G1197400 (SOC1)	0.284279	MD10G1058500	-//-
MD02G1197400 (SOC1)	0.284272	MD04G1028000	sp|Q9M8R7|P2C33_ARATH Probable protein phosphatase 2C 33 OS=Arabidopsis thaliana GN=PPC6-1 PE=1 SV=1//3.62079e-149
MD02G1197400 (SOC1)	0.284168	MD06G1075800	sp|P48418|C75A1_PETHY Flavonoid 3&apos;,5&apos;-hydroxylase 1 OS=Petunia hybrida GN=CYP75A1 PE=2 SV=1//2.39782e-68
MD02G1197400 (SOC1)	0.284104	MD06G1193900	sp|Q9ZS34|CHLP_TOBAC Geranylgeranyl diphosphate reductase, chloroplastic OS=Nicotiana tabacum GN=CHLP PE=2 SV=1//0
MD02G1197400 (SOC1)	0.28405	MD05G1339100	-//-
MD02G1197400 (SOC1)	0.284041	MD14G1202100	sp|Q9C554|EXPA1_ARATH Expansin-A1 OS=Arabidopsis thaliana GN=EXPA1 PE=2 SV=1//6.29387e-132
MD02G1197400 (SOC1)	0.283999	MD07G1147700	sp|Q84MC7|PYL9_ARATH Abscisic acid receptor PYL9 OS=Arabidopsis thaliana GN=PYL9 PE=1 SV=1//6.06058e-101
MD02G1197400 (SOC1)	0.28397	MD10G1003400	sp|Q9C9H5|GUN9_ARATH Endoglucanase 9 OS=Arabidopsis thaliana GN=CEL3 PE=1 SV=1//0
MD02G1197400 (SOC1)	0.283901	MD04G1006100	sp|Q500U8|TKPR1_ARATH Tetraketide alpha-pyrone reductase 1 OS=Arabidopsis thaliana GN=TKPR1 PE=1 SV=1//5.13072e-78
MD02G1197400 (SOC1)	0.283849	MD17G1087300	-//-
MD02G1197400 (SOC1)	0.283848	MD15G1202400	-//-
MD02G1197400 (SOC1)	0.283818	MD16G1249700	sp|O64481|SBT25_ARATH Subtilisin-like protease SBT2.5 OS=Arabidopsis thaliana GN=SBT2.5 PE=2 SV=1//0
MD02G1197400 (SOC1)	0.283796	MD05G1118600	sp|Q9S836|LAX2_ARATH Auxin transporter-like protein 2 OS=Arabidopsis thaliana GN=LAX2 PE=2 SV=1//0
MD02G1197400 (SOC1)	0.283716	MD05G1271800	sp|C0LGQ9|Y4294_ARATH Probable LRR receptor-like serine/threonine-protein kinase At4g20940 OS=Arabidopsis thaliana GN=At4g20940 PE=1 SV=1//0
MD02G1197400 (SOC1)	0.283602	MD15G1024300	sp|Q9FWS1|AUL1_ARATH Auxilin-like protein 1 OS=Arabidopsis thaliana GN=AUL1 PE=2 SV=2//2.94958e-17
MD02G1197400 (SOC1)	0.283546	MD02G1201700	sp|Q9LPC6|ARK2_ARATH Armadillo repeat-containing kinesin-like protein 2 OS=Arabidopsis thaliana GN=ARK2 PE=1 SV=2//0
MD02G1197400 (SOC1)	0.283492	MD15G1407600	sp|Q4R1I9|ANGLT_ROSHC Anthocyanidin 5,3-O-glucosyltransferase OS=Rosa hybrid cultivar GN=RhGT1 PE=2 SV=1//1.374e-108
MD02G1197400 (SOC1)	0.283455	MD08G1190800	sp|Q8L936|CAP16_ARATH Putative clathrin assembly protein At4g40080 OS=Arabidopsis thaliana GN=At4g40080 PE=2 SV=2//1.62429e-64
MD02G1197400 (SOC1)	0.283364	MD13G1094600	-//-
MD02G1197400 (SOC1)	0.283348	MD08G1014900	sp|P33081|AX15A_SOYBN Auxin-induced protein 15A OS=Glycine max PE=2 SV=1//6.21116e-23
MD02G1197400 (SOC1)	0.283328	MD14G1189100	-//-
MD02G1197400 (SOC1)	0.283209	MD16G1112000	sp|O32107|YUID_BACSU Uncharacterized membrane protein YuiD OS=Bacillus subtilis (strain 168) GN=yuiD PE=4 SV=1//9.23795e-29
MD02G1197400 (SOC1)	0.283162	MD00G1191100	-//-
MD02G1197400 (SOC1)	0.283019	MD07G1237300	sp|Q9LVM0|Y5830_ARATH Probable inactive receptor kinase At5g58300 OS=Arabidopsis thaliana GN=At5g58300 PE=2 SV=1//0
MD02G1197400 (SOC1)	0.282967	MD15G1211600	sp|Q96MB7|HARB1_HUMAN Putative nuclease HARBI1 OS=Homo sapiens GN=HARBI1 PE=1 SV=1//5.90808e-24
MD02G1197400 (SOC1)	0.282955	MD04G1236300	sp|Q6NPT8|PP2B1_ARATH F-box protein PP2-B1 OS=Arabidopsis thaliana GN=PP2B1 PE=1 SV=1//1.24509e-64
MD02G1197400 (SOC1)	0.282865	MD04G1040400	sp|Q9LX30|GCN2_ARATH Probable serine/threonine-protein kinase GCN2 OS=Arabidopsis thaliana GN=GCN2 PE=2 SV=2//0
MD02G1197400 (SOC1)	0.282823	MD12G1080200	sp|Q5D018|RBM8A_DANRE RNA-binding protein 8A OS=Danio rerio GN=rbm8a PE=2 SV=1//3.00433e-32
MD02G1197400 (SOC1)	0.282782	MD13G1108600	sp|Q8LDL0|HHL1_ARATH Protein HHL1, chloroplastic OS=Arabidopsis thaliana GN=HHL1 PE=1 SV=1//9.90232e-107
MD02G1197400 (SOC1)	0.28269	MD13G1013100	sp|Q9ZUL3|IDD5_ARATH Protein indeterminate-domain 5, chloroplastic OS=Arabidopsis thaliana GN=IDD5 PE=1 SV=1//1.24203e-121
MD02G1197400 (SOC1)	0.282678	MD07G1162700	sp|F4JN35|NTL9_ARATH Protein NTM1-like 9 OS=Arabidopsis thaliana GN=NTL9 PE=1 SV=1//2.13609e-36
MD02G1197400 (SOC1)	0.282594	MD10G1038100	-//-
MD02G1197400 (SOC1)	0.282492	MD02G1067100	sp|Q9M1S8|GCP2_ARATH Probable glutamate carboxypeptidase 2 OS=Arabidopsis thaliana GN=AMP1 PE=1 SV=3//6.03403e-171
MD02G1197400 (SOC1)	0.282448	MD14G1018900	sp|Q9SD53|Y3720_ARATH UPF0481 protein At3g47200 OS=Arabidopsis thaliana GN=At3g47200 PE=2 SV=1//1.91442e-52
MD02G1197400 (SOC1)	0.282409	MD03G1062000	-//-
MD02G1197400 (SOC1)	0.28235	MD07G1008700	sp|Q9SVY1|ZWIP2_ARATH Zinc finger protein WIP2 OS=Arabidopsis thaliana GN=WIP2 PE=1 SV=1//9.14727e-106
MD02G1197400 (SOC1)	0.282294	MD06G1178000	sp|F4I5D5|WTR11_ARATH WAT1-related protein At1g70260 OS=Arabidopsis thaliana GN=At1g70260 PE=2 SV=1//1.18654e-67
MD02G1197400 (SOC1)	0.282269	MD08G1028600	sp|Q84KP0|DFRA_PYRCO Bifunctional dihydroflavonol 4-reductase/flavanone 4-reductase OS=Pyrus communis GN=DFR PE=1 SV=1//0
MD02G1197400 (SOC1)	0.282219	MD10G1011900	sp|P48384|TRXM_PEA Thioredoxin M-type, chloroplastic OS=Pisum sativum PE=2 SV=1//1.22189e-65
MD02G1197400 (SOC1)	0.282123	MD04G1143200	sp|Q42796|F16P1_SOYBN Fructose-1,6-bisphosphatase, chloroplastic OS=Glycine max GN=FBP PE=2 SV=1//5.71899e-48
MD02G1197400 (SOC1)	0.281963	MD08G1070800	sp|P10290|MYBC_MAIZE Anthocyanin regulatory C1 protein OS=Zea mays GN=C1 PE=2 SV=1//5.34999e-55
MD02G1197400 (SOC1)	0.281924	MD06G1217400	-//-
MD02G1197400 (SOC1)	0.281866	MD14G1084400	sp|O04016|P5CR_ACTCH Pyrroline-5-carboxylate reductase OS=Actinidia chinensis PE=2 SV=1//4.74885e-143
MD02G1197400 (SOC1)	0.28185	MD15G1439600	sp|Q9FL28|FLS2_ARATH LRR receptor-like serine/threonine-protein kinase FLS2 OS=Arabidopsis thaliana GN=FLS2 PE=1 SV=1//2.90345e-19
MD02G1197400 (SOC1)	0.2817	MD13G1096700	sp|Q9LPV5|NRT25_ARATH High affinity nitrate transporter 2.5 OS=Arabidopsis thaliana GN=NRT2.5 PE=2 SV=1//0
MD02G1197400 (SOC1)	0.281679	MD15G1057000	sp|P16260|GDC_HUMAN Graves disease carrier protein OS=Homo sapiens GN=SLC25A16 PE=1 SV=3//3.73649e-52
MD02G1197400 (SOC1)	0.281637	MD14G1115100	sp|Q9SH58|MAKR2_ARATH Probable membrane-associated kinase regulator 2 OS=Arabidopsis thaliana GN=MAKR2 PE=2 SV=1//3.69014e-36
MD02G1197400 (SOC1)	0.281579	MD13G1087200	sp|P42751|CCD11_ARATH Cyclin-D1-1 OS=Arabidopsis thaliana GN=CYCD1-1 PE=1 SV=3//1.06736e-119
MD02G1197400 (SOC1)	0.281431	MD11G1003100	sp|Q9LJE2|SYKM_ARATH Lysine--tRNA ligase, chloroplastic/mitochondrial OS=Arabidopsis thaliana GN=OVA5 PE=2 SV=1//0
MD02G1197400 (SOC1)	0.2814	MD04G1111000	-//-
MD02G1197400 (SOC1)	0.281314	MD00G1193000	sp|Q84VY2|NET4B_ARATH Protein NETWORKED 4B OS=Arabidopsis thaliana GN=NET4B PE=2 SV=1//5.14188e-14
MD02G1197400 (SOC1)	0.281289	MD17G1034900	sp|O49453|Y4844_ARATH Uncharacterized protein At4g28440 OS=Arabidopsis thaliana GN=At4g28440 PE=1 SV=1//9.39584e-51
MD02G1197400 (SOC1)	0.281207	MD01G1037500	sp|Q8LGA1|CCD41_ARATH Cyclin-D4-1 OS=Arabidopsis thaliana GN=CYCD4-1 PE=1 SV=2//1.25109e-85
MD02G1197400 (SOC1)	0.281048	MD08G1227000	sp|Q39008|M3K1_ARATH Mitogen-activated protein kinase kinase kinase 1 OS=Arabidopsis thaliana GN=MEKK1 PE=1 SV=2//3.7605e-08
MD02G1197400 (SOC1)	0.281024	MD03G1074000	sp|O82392|THIC_ARATH Phosphomethylpyrimidine synthase, chloroplastic OS=Arabidopsis thaliana GN=THIC PE=1 SV=1//0
MD02G1197400 (SOC1)	0.280912	MD11G1114400	-//-
MD02G1197400 (SOC1)	0.280768	MD14G1117300	-//-
MD02G1197400 (SOC1)	0.280744	MD13G1238300	sp|Q8GYD9|SDE3_ARATH Probable RNA helicase SDE3 OS=Arabidopsis thaliana GN=SDE3 PE=1 SV=1//7.93089e-53
MD02G1197400 (SOC1)	0.280739	MD12G1188100	sp|Q6Z3U3|Y7797_ORYSJ B3 domain-containing protein Os07g0679700 OS=Oryza sativa subsp. japonica GN=Os07g0679700 PE=2 SV=1//0
MD02G1197400 (SOC1)	0.280736	MD12G1194400	-//-
MD02G1197400 (SOC1)	0.280722	MD15G1348000	sp|Q8LLE5|FPP_SOLLC Filament-like plant protein (Fragment) OS=Solanum lycopersicum GN=FPP PE=1 SV=1//3.06027e-171
MD02G1197400 (SOC1)	0.280576	MD05G1241900	sp|O65440|BAME3_ARATH Leucine-rich repeat receptor-like serine/threonine-protein kinase BAM3 OS=Arabidopsis thaliana GN=BAM3 PE=2 SV=3//0
MD02G1197400 (SOC1)	0.280562	MD04G1058400	sp|O24308|TOP2_PEA DNA topoisomerase 2 OS=Pisum sativum GN=TOP2 PE=2 SV=1//6.59537e-26
MD02G1197400 (SOC1)	0.280561	MD17G1283900	sp|Q6NNN0|RADL3_ARATH Protein RADIALIS-like 3 OS=Arabidopsis thaliana GN=RL3 PE=2 SV=1//1.26698e-12
MD02G1197400 (SOC1)	0.280397	MD07G1150000	sp|Q9ZPY9|P4KG4_ARATH Phosphatidylinositol 4-kinase gamma 4 OS=Arabidopsis thaliana GN=PI4KG4 PE=1 SV=1//0
MD02G1197400 (SOC1)	0.280366	MD00G1135600	sp|Q9FZ95|PUP3_ARATH Purine permease 3 OS=Arabidopsis thaliana GN=PUP3 PE=2 SV=1//4.37223e-144
MD02G1197400 (SOC1)	0.280306	MD04G1233200	sp|D7SFH9|GPDL2_ARATH Glycerophosphodiester phosphodiesterase protein kinase domain-containing GDPDL2 OS=Arabidopsis thaliana GN=GDPDL2 PE=1 SV=1//1.06065e-87
MD02G1197400 (SOC1)	0.280252	MD17G1090200	-//-
MD02G1197400 (SOC1)	0.280239	MD16G1048500	sp|Q84V83|LAR_DESUN Leucoanthocyanidin reductase OS=Desmodium uncinatum GN=LAR PE=1 SV=1//1.29774e-160
MD02G1197400 (SOC1)	0.280149	MD12G1175400	-//-
MD02G1197400 (SOC1)	0.280144	MD04G1049000	sp|Q9LT67|BH113_ARATH Transcription factor bHLH113 OS=Arabidopsis thaliana GN=BHLH113 PE=2 SV=1//1.49123e-31
MD02G1197400 (SOC1)	0.280029	MD11G1015800	sp|Q8LAP6|PAP12_ARATH Probable plastid-lipid-associated protein 12, chloroplastic OS=Arabidopsis thaliana GN=PAP12 PE=2 SV=1//1.46861e-175
MD02G1197400 (SOC1)	0.279963	MD12G1125100	sp|C0LGI2|Y1677_ARATH Probable LRR receptor-like serine/threonine-protein kinase At1g67720 OS=Arabidopsis thaliana GN=At1g67720 PE=2 SV=1//0
MD02G1197400 (SOC1)	0.279908	MD02G1299000	sp|Q9FFZ1|PPH_ARATH Pheophytinase, chloroplastic OS=Arabidopsis thaliana GN=PPH PE=1 SV=1//0
MD02G1197400 (SOC1)	0.279904	MD11G1160800	-//-
MD02G1197400 (SOC1)	0.279896	MD01G1073000	sp|Q3EBF7|SLD2_ARATH Delta(8)-fatty-acid desaturase 2 OS=Arabidopsis thaliana GN=SLD2 PE=1 SV=1//0
MD02G1197400 (SOC1)	0.279836	MD02G1169000	-//-
MD02G1197400 (SOC1)	0.279805	MD09G1010400	-//-
MD02G1197400 (SOC1)	0.279497	MD11G1307100	sp|O81416|GUN17_ARATH Endoglucanase 17 OS=Arabidopsis thaliana GN=At4g02290 PE=2 SV=1//0
MD02G1197400 (SOC1)	0.279483	MD03G1037300	sp|Q8W1Y3|KP1_ARATH Kinesin KP1 OS=Arabidopsis thaliana GN=KP1 PE=1 SV=2//0
MD02G1197400 (SOC1)	0.279393	MD14G1032100	sp|Q9CAX1|TBL8_ARATH Protein trichome birefringence-like 8 OS=Arabidopsis thaliana GN=TBL8 PE=2 SV=1//2.41439e-36
MD02G1197400 (SOC1)	0.279317	MD09G1270100	sp|Q9SY66|FRS11_ARATH Protein FAR1-RELATED SEQUENCE 11 OS=Arabidopsis thaliana GN=FRS11 PE=2 SV=1//0
MD02G1197400 (SOC1)	0.279262	MD09G1144100	sp|C0LGV1|RCH1_ARATH LRR receptor-like serine/threonine-protein kinase RCH1 OS=Arabidopsis thaliana GN=RCH1 PE=2 SV=1//4.43484e-12
MD02G1197400 (SOC1)	0.279255	MD13G1102400	-//-
MD02G1197400 (SOC1)	0.279226	MD02G1096500	sp|Q84QC2|ERF17_ARATH Ethylene-responsive transcription factor ERF017 OS=Arabidopsis thaliana GN=ERF017 PE=2 SV=1//9.52706e-51
MD02G1197400 (SOC1)	0.279178	MD12G1174500	sp|Q9M041|BH140_ARATH Transcription factor bHLH140 OS=Arabidopsis thaliana GN=BHLH140 PE=3 SV=1//3.32448e-28
MD02G1197400 (SOC1)	0.279154	MD16G1198300	sp|Q9SV13|SUT31_ARATH Sulfate transporter 3.1 OS=Arabidopsis thaliana GN=SULTR3;1 PE=2 SV=1//0
MD02G1197400 (SOC1)	0.279018	MD12G1249300	-//-
MD02G1197400 (SOC1)	0.279004	MD07G1081100	-//-
MD02G1197400 (SOC1)	0.278924	MD13G1121200	sp|Q9FYG2|CMTA4_ARATH Calmodulin-binding transcription activator 4 OS=Arabidopsis thaliana GN=CMTA4 PE=1 SV=1//0
MD02G1197400 (SOC1)	0.27885	MD09G1247200	sp|Q93VR4|ML423_ARATH MLP-like protein 423 OS=Arabidopsis thaliana GN=MLP423 PE=2 SV=1//5.69602e-06
MD02G1197400 (SOC1)	0.2786	MD07G1041600	sp|O48651|ERG1_PANGI Squalene monooxygenase OS=Panax ginseng PE=2 SV=1//0
MD02G1197400 (SOC1)	0.278595	MD17G1010400	sp|Q9SGA2|GDPD1_ARATH Glycerophosphodiester phosphodiesterase GDPD1, chloroplastic OS=Arabidopsis thaliana GN=GDPD1 PE=1 SV=1//2.49714e-178
MD02G1197400 (SOC1)	0.278557	MD10G1020000	sp|Q40392|TMVRN_NICGU TMV resistance protein N OS=Nicotiana glutinosa GN=N PE=1 SV=1//2.94408e-12
MD02G1197400 (SOC1)	0.278517	MD17G1017900	sp|Q9FJI5|G6PD6_ARATH Glucose-6-phosphate 1-dehydrogenase, cytoplasmic isoform 2 OS=Arabidopsis thaliana GN=ACG12 PE=2 SV=1//0
MD02G1197400 (SOC1)	0.278448	MD13G1165200	-//-
MD02G1197400 (SOC1)	0.278383	MD02G1217100	sp|O23530|SNC1_ARATH Protein SUPPRESSOR OF npr1-1, CONSTITUTIVE 1 OS=Arabidopsis thaliana GN=SNC1 PE=1 SV=3//2.73713e-40
MD02G1197400 (SOC1)	0.278344	MD12G1060000	sp|Q9M2Q6|SPL15_ARATH Squamosa promoter-binding-like protein 15 OS=Arabidopsis thaliana GN=SPL15 PE=2 SV=1//3.86732e-21
MD02G1197400 (SOC1)	0.278325	MD14G1064600	-//-
MD02G1197400 (SOC1)	0.278292	MD15G1140500	sp|Q3KTM0|FRO7_ARATH Ferric reduction oxidase 7, chloroplastic OS=Arabidopsis thaliana GN=FRO7 PE=2 SV=1//0
MD02G1197400 (SOC1)	0.278288	MD09G1112100	-//-
MD02G1197400 (SOC1)	0.278286	MD11G1150600	-//-
MD02G1197400 (SOC1)	0.278257	MD07G1038100	sp|Q8GZ92|BRXL4_ARATH Protein Brevis radix-like 4 OS=Arabidopsis thaliana GN=BRXL4 PE=2 SV=1//2.79155e-14
MD02G1197400 (SOC1)	0.2782	MD01G1126300	-//-
MD02G1197400 (SOC1)	0.278069	MD06G1149200	sp|Q6INL7|ADCK1_XENLA Uncharacterized aarF domain-containing protein kinase 1 OS=Xenopus laevis GN=adck1 PE=2 SV=1//2.11754e-40
MD02G1197400 (SOC1)	0.277845	MD06G1004900	sp|Q9S851|NAC31_ARATH Protein CUP-SHAPED COTYLEDON 3 OS=Arabidopsis thaliana GN=NAC031 PE=1 SV=1//2.37605e-89
MD02G1197400 (SOC1)	0.277835	MD15G1266500	sp|O23210|SCL15_ARATH Scarecrow-like protein 15 OS=Arabidopsis thaliana GN=SCL15 PE=2 SV=3//2.33941e-151
MD02G1197400 (SOC1)	0.277743	MD07G1276700	-//-
MD02G1197400 (SOC1)	0.277707	MD06G1191800	sp|Q93Z00|TCP14_ARATH Transcription factor TCP14 OS=Arabidopsis thaliana GN=TCP14 PE=1 SV=1//2.16668e-43
MD02G1197400 (SOC1)	0.277702	MD15G1285100	sp|Q9CAD5|YODA_ARATH Mitogen-activated protein kinase kinase kinase YODA OS=Arabidopsis thaliana GN=YDA PE=1 SV=1//1.20969e-41
MD02G1197400 (SOC1)	0.277525	MD16G1254200	sp|Q03194|PMA4_NICPL Plasma membrane ATPase 4 OS=Nicotiana plumbaginifolia GN=PMA4 PE=2 SV=1//0
MD02G1197400 (SOC1)	0.27746	MD09G1045100	sp|Q40392|TMVRN_NICGU TMV resistance protein N OS=Nicotiana glutinosa GN=N PE=1 SV=1//5.46373e-79
MD02G1197400 (SOC1)	0.277438	MD11G1207500	sp|Q7G188|FIMB1_ARATH Fimbrin-1 OS=Arabidopsis thaliana GN=FIM1 PE=1 SV=2//0
MD02G1197400 (SOC1)	0.277396	MD02G1100900	sp|Q40392|TMVRN_NICGU TMV resistance protein N OS=Nicotiana glutinosa GN=N PE=1 SV=1//5.27065e-75
MD02G1197400 (SOC1)	0.277309	MD03G1071900	sp|O81643|VILI1_ARATH Villin-1 OS=Arabidopsis thaliana GN=VLN1 PE=2 SV=2//0
MD02G1197400 (SOC1)	0.277278	MD02G1020000	sp|Q39224|SRG1_ARATH Protein SRG1 OS=Arabidopsis thaliana GN=SRG1 PE=2 SV=1//2.54589e-70
MD02G1197400 (SOC1)	0.277231	MD08G1039300	sp|Q9FJV5|KAN4_ARATH Probable transcription factor KAN4 OS=Arabidopsis thaliana GN=KAN4 PE=1 SV=1//1.78296e-55
MD02G1197400 (SOC1)	0.277016	MD09G1079200	sp|Q96502|COL2_ARATH Zinc finger protein CONSTANS-LIKE 2 OS=Arabidopsis thaliana GN=COL2 PE=1 SV=1//1.22415e-102
MD02G1197400 (SOC1)	0.276958	MD09G1071000	sp|Q55BK0|UFD1_DICDI Ubiquitin fusion degradation protein 1 homolog OS=Dictyostelium discoideum GN=ufd1 PE=3 SV=1//6.87825e-24
MD02G1197400 (SOC1)	0.276875	MD13G1101900	-//-
MD02G1197400 (SOC1)	0.276841	MD01G1210400	sp|Q0JL44|SGT1_ORYSJ Protein SGT1 homolog OS=Oryza sativa subsp. japonica GN=SGT1 PE=1 SV=1//1.66007e-140
MD02G1197400 (SOC1)	0.276807	MD17G1122900	sp|P52417|GLGS2_VICFA Glucose-1-phosphate adenylyltransferase small subunit 2, chloroplastic OS=Vicia faba GN=AGPP PE=2 SV=1//0
MD02G1197400 (SOC1)	0.276778	MD10G1313800	sp|Q9M0X5|CRK25_ARATH Cysteine-rich receptor-like protein kinase 25 OS=Arabidopsis thaliana GN=CRK25 PE=3 SV=1//3.98114e-171
MD02G1197400 (SOC1)	0.276624	MD10G1135500	sp|Q9LUW6|RH9_ARATH DEAD-box ATP-dependent RNA helicase 9 OS=Arabidopsis thaliana GN=RH9 PE=2 SV=1//1.14477e-16
MD02G1197400 (SOC1)	0.276619	MD02G1262400	sp|Q8LFN2|Y3037_ARATH Probable inactive leucine-rich repeat receptor-like protein kinase At3g03770 OS=Arabidopsis thaliana GN=At3g03770 PE=2 SV=1//0
MD02G1197400 (SOC1)	0.276575	MD12G1045900	sp|Q93YS4|AB22G_ARATH ABC transporter G family member 22 OS=Arabidopsis thaliana GN=ABCG22 PE=1 SV=1//0
MD02G1197400 (SOC1)	0.276509	MD04G1102800	-//-
MD02G1197400 (SOC1)	0.276504	MD05G1112700	sp|P19446|MDHG_CITLA Malate dehydrogenase, glyoxysomal OS=Citrullus lanatus PE=1 SV=1//0
MD02G1197400 (SOC1)	0.276379	MD09G1140300	sp|O23039|ZIP5_ARATH Zinc transporter 5 OS=Arabidopsis thaliana GN=ZIP5 PE=2 SV=1//5.05127e-99
MD02G1197400 (SOC1)	0.27637	MD17G1049100	sp|Q9FLE8|Y5986_ARATH Uncharacterized protein At5g39865 OS=Arabidopsis thaliana GN=At5g39865 PE=2 SV=1//3.6288e-101
MD02G1197400 (SOC1)	0.276336	MD16G1053900	sp|Q28HE5|S38A6_XENTR Probable sodium-coupled neutral amino acid transporter 6 OS=Xenopus tropicalis GN=slc38a6 PE=2 SV=1//6.92287e-27
MD02G1197400 (SOC1)	0.276146	MD02G1043500	sp|Q66GI4|PRRP1_ARATH Proteinaceous RNase P 1, chloroplastic/mitochondrial OS=Arabidopsis thaliana GN=PRORP1 PE=1 SV=1//1.04757e-09
MD02G1197400 (SOC1)	0.276129	MD06G1165400	sp|P46280|EFTU2_SOYBN Elongation factor Tu, chloroplastic OS=Glycine max GN=TUFB1 PE=3 SV=1//0
MD02G1197400 (SOC1)	0.276086	MD06G1236400	sp|Q9FX31|HDG11_ARATH Homeobox-leucine zipper protein HDG11 OS=Arabidopsis thaliana GN=HDG11 PE=1 SV=1//0
MD02G1197400 (SOC1)	0.275965	MD11G1238900	-//-
MD02G1197400 (SOC1)	0.275909	MD07G1247400	-//-
MD02G1197400 (SOC1)	0.275896	MD17G1190000	sp|Q8S3D1|BH068_ARATH Transcription factor bHLH68 OS=Arabidopsis thaliana GN=BHLH68 PE=2 SV=2//1.01482e-58
MD02G1197400 (SOC1)	0.275713	MD06G1238700	-//-
MD02G1197400 (SOC1)	0.275678	MD13G1239100	sp|Q9SV15|WRK11_ARATH Probable WRKY transcription factor 11 OS=Arabidopsis thaliana GN=WRKY11 PE=2 SV=2//1.62387e-92
MD02G1197400 (SOC1)	0.275662	MD15G1405000	sp|Q9SGP2|HSL1_ARATH Receptor-like protein kinase HSL1 OS=Arabidopsis thaliana GN=HSL1 PE=2 SV=1//1.17888e-117
MD02G1197400 (SOC1)	0.275654	MD15G1020000	sp|Q9SDZ9|PPAF2_IPOBA Purple acid phosphatase 2 OS=Ipomoea batatas GN=PAP2 PE=1 SV=1//0
MD02G1197400 (SOC1)	0.275651	MD10G1006500	sp|Q40392|TMVRN_NICGU TMV resistance protein N OS=Nicotiana glutinosa GN=N PE=1 SV=1//3.72231e-77
MD02G1197400 (SOC1)	0.275648	MD08G1043700	sp|O23969|SF21_HELAN Pollen-specific protein SF21 OS=Helianthus annuus GN=SF21 PE=2 SV=1//3.71629e-148
MD02G1197400 (SOC1)	0.27542	MD07G1004400	sp|Q8W486|Y1491_ARATH Uncharacterized protein At1g04910 OS=Arabidopsis thaliana GN=At1g04910 PE=2 SV=1//5.46598e-62
MD02G1197400 (SOC1)	0.27542	MD13G1196500	sp|Q8GYD9|SDE3_ARATH Probable RNA helicase SDE3 OS=Arabidopsis thaliana GN=SDE3 PE=1 SV=1//0
MD02G1197400 (SOC1)	0.275401	MD10G1240400	sp|Q0WTY4|VPS2B_ARATH Vacuolar protein sorting-associated protein 2 homolog 2 OS=Arabidopsis thaliana GN=VPS2.2 PE=1 SV=2//6.83184e-101
MD02G1197400 (SOC1)	0.27516	MD05G1039400	sp|Q9XID3|Y1343_ARATH G-type lectin S-receptor-like serine/threonine-protein kinase At1g34300 OS=Arabidopsis thaliana GN=At1g34300 PE=2 SV=1//0
MD02G1197400 (SOC1)	0.275118	MD11G1298400	-//-
MD02G1197400 (SOC1)	0.27501	MD15G1414200	sp|A5JTQ3|XYL2_MEDSV Beta-xylosidase/alpha-L-arabinofuranosidase 2 OS=Medicago sativa subsp. varia GN=Xyl2 PE=2 SV=1//7.01072e-100
MD02G1197400 (SOC1)	0.274777	MD07G1234200	-//-
MD02G1197400 (SOC1)	0.274733	MD10G1161800	sp|Q6NLW5|XRI1_ARATH Protein XRI1 OS=Arabidopsis thaliana GN=XRI1 PE=1 SV=2//3.43068e-90
MD02G1197400 (SOC1)	0.274662	MD10G1286700	-//-
MD02G1197400 (SOC1)	0.274661	MD04G1066300	sp|Q7XU38|C87A3_ORYSJ Cytochrome P450 87A3 OS=Oryza sativa subsp. japonica GN=CYP87A3 PE=2 SV=3//0
MD02G1197400 (SOC1)	0.274655	MD05G1132500	sp|O48573|LAZ5_ARATH Disease resistance protein LAZ5 OS=Arabidopsis thaliana GN=LAZ5 PE=1 SV=1//9.11018e-18
MD02G1197400 (SOC1)	0.274638	MD15G1244200	sp|P50699|TLPH_ARATH Thaumatin-like protein OS=Arabidopsis thaliana GN=At1g18250 PE=2 SV=2//7.38537e-67
MD02G1197400 (SOC1)	0.274564	MD09G1262800	sp|Q9C524|SCRK6_ARATH Probable fructokinase-6, chloroplastic OS=Arabidopsis thaliana GN=At1g66430 PE=2 SV=1//2.56657e-180
MD02G1197400 (SOC1)	0.274481	MD13G1049800	sp|Q93ZF5|PHO11_ARATH Phosphate transporter PHO1 homolog 1 OS=Arabidopsis thaliana GN=PHO1-H1 PE=2 SV=1//0
MD02G1197400 (SOC1)	0.274393	MD16G1240500	sp|Q8VYG2|GALAK_ARATH Galacturonokinase OS=Arabidopsis thaliana GN=GALAK PE=1 SV=1//0
MD02G1197400 (SOC1)	0.274359	MD15G1188500	sp|Q54UF8|SERIC_DICDI Probable serine incorporator OS=Dictyostelium discoideum GN=serinc PE=3 SV=1//2.5514e-27
MD02G1197400 (SOC1)	0.274325	MD14G1210700	sp|Q9SBQ9|F3PH_PETHY Flavonoid 3&apos;-monooxygenase OS=Petunia hybrida GN=CYP75B2 PE=2 SV=1//0
MD02G1197400 (SOC1)	0.27432	MD15G1238700	sp|Q76MT4|ESF1_RAT ESF1 homolog OS=Rattus norvegicus GN=Esf1 PE=1 SV=1//1.50981e-06
MD02G1197400 (SOC1)	0.274074	MD01G1209000	-//-
MD02G1197400 (SOC1)	0.274058	MD04G1239500	-//-
MD02G1197400 (SOC1)	0.274013	MD04G1022000	-//-
MD02G1197400 (SOC1)	0.27401	MD07G1222900	sp|Q9XEE6|C3H29_ARATH Zinc finger CCCH domain-containing protein 29 OS=Arabidopsis thaliana GN=At2g40140 PE=2 SV=1//0
MD02G1197400 (SOC1)	0.27394	MD11G1074900	sp|Q93Z81|CAX3_ARATH Vacuolar cation/proton exchanger 3 OS=Arabidopsis thaliana GN=CAX3 PE=1 SV=1//3.19038e-170
MD02G1197400 (SOC1)	0.273896	MD03G1052300	sp|Q24K02|IDE_BOVIN Insulin-degrading enzyme OS=Bos taurus GN=IDE PE=2 SV=1//9.30547e-172
MD02G1197400 (SOC1)	0.273746	MD11G1230900	-//-
MD02G1197400 (SOC1)	0.273704	MD08G1186000	sp|Q9ZPE7|EXO_ARATH Protein EXORDIUM OS=Arabidopsis thaliana GN=EXO PE=2 SV=1//2.28368e-125
MD02G1197400 (SOC1)	0.273676	MD11G1114800	sp|Q6NMB6|UTR5B_ARATH UDP-galactose/UDP-glucose transporter 5B OS=Arabidopsis thaliana GN=At5g59740 PE=2 SV=1//6.7102e-180
MD02G1197400 (SOC1)	0.273584	MD17G1236000	sp|Q9S7A9|SPL4_ARATH Squamosa promoter-binding-like protein 4 OS=Arabidopsis thaliana GN=SPL4 PE=1 SV=1//1.65004e-35
MD02G1197400 (SOC1)	0.273304	MD11G1174600	sp|Q9SF32|IQD1_ARATH Protein IQ-DOMAIN 1 OS=Arabidopsis thaliana GN=IQD1 PE=1 SV=1//5.8405e-09
MD02G1197400 (SOC1)	0.273287	MD10G1068900	sp|Q6NPM8|HIS7_ARATH Bifunctional phosphatase IMPL2, chloroplastic OS=Arabidopsis thaliana GN=HISN7 PE=1 SV=1//1.94848e-157
MD02G1197400 (SOC1)	0.272974	MD17G1229500	sp|Q9FZ47|ACR11_ARATH ACT domain-containing protein ACR11 OS=Arabidopsis thaliana GN=ACR11 PE=1 SV=1//3.39148e-135
MD02G1197400 (SOC1)	0.272962	MD04G1138600	sp|O80792|RH33_ARATH Putative DEAD-box ATP-dependent RNA helicase 33 OS=Arabidopsis thaliana GN=RH33 PE=3 SV=1//4.46837e-14
MD02G1197400 (SOC1)	0.272828	MD11G1110000	sp|Q9LQN6|P2C04_ARATH Probable protein phosphatase 2C 4 OS=Arabidopsis thaliana GN=PLL5 PE=2 SV=1//0
MD02G1197400 (SOC1)	0.272779	MD16G1182000	sp|Q9ZT66|E134_MAIZE Endo-1,3;1,4-beta-D-glucanase OS=Zea mays PE=1 SV=1//1.39292e-23
MD02G1197400 (SOC1)	0.2726	MD08G1026300	sp|Q9SFZ3|BH110_ARATH Transcription factor bHLH110 OS=Arabidopsis thaliana GN=BHLH110 PE=2 SV=2//1.42893e-53
MD02G1197400 (SOC1)	0.27252	MD13G1033300	sp|Q8VHK9|DHX36_MOUSE ATP-dependent RNA helicase DHX36 OS=Mus musculus GN=Dhx36 PE=1 SV=2//0
MD02G1197400 (SOC1)	0.272439	MD16G1020900	sp|F4I4P3|MED23_ARATH Mediator of RNA polymerase II transcription subunit 23 OS=Arabidopsis thaliana GN=MED23 PE=1 SV=1//0
MD02G1197400 (SOC1)	0.272418	MD16G1088200	sp|O04523|TBL27_ARATH Protein ALTERED XYLOGLUCAN 4 OS=Arabidopsis thaliana GN=AXY4 PE=1 SV=1//5.31727e-166
MD02G1197400 (SOC1)	0.272393	MD15G1036800	-//-
MD02G1197400 (SOC1)	0.272258	MD10G1024400	sp|P14766|F16P2_SPIOL Fructose-1,6-bisphosphatase, cytosolic OS=Spinacia oleracea PE=1 SV=2//0
MD02G1197400 (SOC1)	0.27217	MD04G1214100	-//-
MD02G1197400 (SOC1)	0.271992	MD01G1177100	sp|Q8VY90|EF105_ARATH Ethylene-responsive transcription factor ERF105 OS=Arabidopsis thaliana GN=ERF105 PE=2 SV=1//1.56779e-54
MD02G1197400 (SOC1)	0.271964	MD03G1283000	sp|Q9LZI9|GSTFD_ARATH Glutathione S-transferase F13 OS=Arabidopsis thaliana GN=GSTF13 PE=3 SV=1//1.98192e-88
MD02G1197400 (SOC1)	0.271945	MD12G1200600	sp|O65399|E131_ARATH Glucan endo-1,3-beta-glucosidase 1 OS=Arabidopsis thaliana GN=At1g11820 PE=1 SV=3//3.81596e-23
MD02G1197400 (SOC1)	0.271733	MD15G1407200	sp|Q9C8P8|BH080_ARATH Transcription factor bHLH80 OS=Arabidopsis thaliana GN=BHLH80 PE=2 SV=1//7.61228e-36
MD02G1197400 (SOC1)	0.271642	MD07G1244500	-//-
MD02G1197400 (SOC1)	0.271495	MD13G1073600	sp|Q9S784|HA22C_ARATH HVA22-like protein c OS=Arabidopsis thaliana GN=HVA22C PE=2 SV=1//1.45282e-75
MD02G1197400 (SOC1)	0.271222	MD06G1030600	sp|Q9C5Y2|KAO2_ARATH Ent-kaurenoic acid oxidase 2 OS=Arabidopsis thaliana GN=KAO2 PE=2 SV=2//0
MD02G1197400 (SOC1)	0.271162	MD15G1201300	sp|O82199|C3H20_ARATH Zinc finger CCCH domain-containing protein 20 OS=Arabidopsis thaliana GN=At2g19810 PE=2 SV=1//1.98122e-129
MD02G1197400 (SOC1)	0.271145	MD14G1080800	sp|O64773|CAF1E_ARATH Probable CCR4-associated factor 1 homolog 5 OS=Arabidopsis thaliana GN=CAF1-5 PE=2 SV=1//6.16422e-54
MD02G1197400 (SOC1)	0.27114	MD12G1022200	-//-
MD02G1197400 (SOC1)	0.271091	MD13G1060500	sp|Q9LMX7|C78A5_ARATH Cytochrome P450 78A5 OS=Arabidopsis thaliana GN=CYP78A5 PE=2 SV=1//0
MD02G1197400 (SOC1)	0.270912	MD11G1059500	sp|Q6J540|C79D4_LOTJA Isoleucine N-monooxygenase 2 OS=Lotus japonicus GN=CYP79D4 PE=1 SV=1//0
MD02G1197400 (SOC1)	0.270863	MD07G1181200	-//-
MD02G1197400 (SOC1)	0.270858	MD06G1184400	sp|Q9LV17|BH079_ARATH Transcription factor bHLH79 OS=Arabidopsis thaliana GN=BHLH79 PE=2 SV=1//2.3634e-85
MD02G1197400 (SOC1)	0.270829	MD05G1205100	sp|Q84MB3|ACCH1_ARATH 1-aminocyclopropane-1-carboxylate oxidase homolog 1 OS=Arabidopsis thaliana GN=At1g06620 PE=2 SV=1//6.04575e-90
MD02G1197400 (SOC1)	0.270827	MD12G1149300	sp|P0C7P8|LHWL1_ARATH Transcription factor EMB1444 OS=Arabidopsis thaliana GN=EMB1444 PE=2 SV=1//4.36674e-28
MD02G1197400 (SOC1)	0.270783	MD12G1073700	sp|Q9FNB0|CHLH_ARATH Magnesium-chelatase subunit ChlH, chloroplastic OS=Arabidopsis thaliana GN=CHLH PE=1 SV=1//0
MD02G1197400 (SOC1)	0.270731	MD03G1107900	sp|Q9SK03|RAP27_ARATH Ethylene-responsive transcription factor RAP2-7 OS=Arabidopsis thaliana GN=RAP2-7 PE=2 SV=2//8.42218e-88
MD02G1197400 (SOC1)	0.27064	MD03G1258200	sp|Q8H1F5|IDD7_ARATH Protein indeterminate-domain 7 OS=Arabidopsis thaliana GN=IDD7 PE=2 SV=1//1.18262e-106
MD02G1197400 (SOC1)	0.270572	MD15G1013500	sp|K4BVL1|SPA_SOLLC Protein SPA, chloroplastic OS=Solanum lycopersicum GN=SPA PE=2 SV=1//5.25793e-80
MD02G1197400 (SOC1)	0.270558	MD13G1159600	sp|Q8GZ17|COBL7_ARATH COBRA-like protein 7 OS=Arabidopsis thaliana GN=COBL7 PE=1 SV=2//0
MD02G1197400 (SOC1)	0.2705	MD11G1172600	sp|Q96KR6|F210B_HUMAN Protein FAM210B OS=Homo sapiens GN=FAM210B PE=1 SV=2//5.38895e-08
MD02G1197400 (SOC1)	0.270458	MD17G1074300	-//-
MD02G1197400 (SOC1)	0.270411	MD12G1198600	sp|Q8LPH6|MYB86_ARATH Transcription factor MYB86 OS=Arabidopsis thaliana GN=MYB86 PE=2 SV=1//1.48547e-77
MD02G1197400 (SOC1)	0.270388	MD11G1080300	sp|O82392|THIC_ARATH Phosphomethylpyrimidine synthase, chloroplastic OS=Arabidopsis thaliana GN=THIC PE=1 SV=1//0
MD02G1197400 (SOC1)	0.270201	MD10G1252900	sp|Q8VYJ1|MENE_ARATH 2-succinylbenzoate--CoA ligase, chloroplastic/peroxisomal OS=Arabidopsis thaliana GN=AAE14 PE=1 SV=1//0
MD02G1197400 (SOC1)	0.270118	MD02G1249800	sp|Q3ECH2|Y1670_ARATH Probable receptor-like protein kinase At1g67000 OS=Arabidopsis thaliana GN=At1g67000 PE=2 SV=2//2.40865e-97
MD02G1197400 (SOC1)	0.270056	MD01G1077000	sp|Q84JH9|TBL25_ARATH Protein trichome birefringence-like 25 OS=Arabidopsis thaliana GN=TBL25 PE=2 SV=1//0
MD02G1197400 (SOC1)	0.270006	MD15G1353800	sp|Q9ZWQ9|FLS_CITUN Flavonol synthase/flavanone 3-hydroxylase OS=Citrus unshiu GN=FLS PE=1 SV=1//4.45097e-122
MD02G1197400 (SOC1)	0.269909	MD11G1076000	sp|Q9SD61|C3H42_ARATH Zinc finger CCCH domain-containing protein 42 OS=Arabidopsis thaliana GN=At3g47120 PE=2 SV=1//1.97723e-13
MD02G1197400 (SOC1)	0.269893	MD11G1209800	sp|Q9FPT1|UBP12_ARATH Ubiquitin carboxyl-terminal hydrolase 12 OS=Arabidopsis thaliana GN=UBP12 PE=1 SV=2//3.63522e-10
MD02G1197400 (SOC1)	0.26988	MD08G1081300	sp|Q94JX5|WLIM1_ARATH LIM domain-containing protein WLIM1 OS=Arabidopsis thaliana GN=WLIM1 PE=1 SV=1//3.06353e-12
MD02G1197400 (SOC1)	0.269814	MD13G1084900	sp|O04536|GATL9_ARATH Probable galacturonosyltransferase-like 9 OS=Arabidopsis thaliana GN=GATL9 PE=2 SV=1//0
MD02G1197400 (SOC1)	0.269757	MD12G1156300	-//-
MD02G1197400 (SOC1)	0.269667	MD08G1201300	sp|Q8GUK6|PIS2_ARATH Probable CDP-diacylglycerol--inositol 3-phosphatidyltransferase 2 OS=Arabidopsis thaliana GN=PIS2 PE=2 SV=2//4.93566e-25
MD02G1197400 (SOC1)	0.26951	MD03G1073800	sp|O80361|RK4_TOBAC 50S ribosomal protein L4, chloroplastic OS=Nicotiana tabacum GN=RPL4 PE=2 SV=1//1.37985e-110
MD02G1197400 (SOC1)	0.269455	MD02G1241700	-//-
MD02G1197400 (SOC1)	0.26945	MD04G1172700	sp|Q9SCU5|WNK5_ARATH Probable serine/threonine-protein kinase WNK5 OS=Arabidopsis thaliana GN=WNK5 PE=1 SV=2//0
MD02G1197400 (SOC1)	0.26941	MD13G1122400	-//-
MD02G1197400 (SOC1)	0.269359	MD15G1077100	sp|P42753|CCD31_ARATH Cyclin-D3-1 OS=Arabidopsis thaliana GN=CYCD3-1 PE=1 SV=3//8.3628e-85
MD02G1197400 (SOC1)	0.269349	MD06G1173100	sp|Q9M1P7|BOR2_ARATH Probable boron transporter 2 OS=Arabidopsis thaliana GN=BOR2 PE=2 SV=1//0
MD02G1197400 (SOC1)	0.269324	MD11G1154700	sp|Q9FYC8|Y3482_ARATH BTB/POZ domain-containing protein At3g44820 OS=Arabidopsis thaliana GN=At3g44820 PE=2 SV=2//0
MD02G1197400 (SOC1)	0.269324	MD17G1112700	sp|Q9LDL7|PAT1_ARATH Scarecrow-like transcription factor PAT1 OS=Arabidopsis thaliana GN=PAT1 PE=2 SV=1//0
MD02G1197400 (SOC1)	0.269262	MD15G1331800	sp|Q9LV93|AB5F_ARATH ABC transporter F family member 5 OS=Arabidopsis thaliana GN=ABCF5 PE=2 SV=1//0
MD02G1197400 (SOC1)	0.269234	MD05G1334100	sp|O81902|PUB8_ARATH U-box domain-containing protein 8 OS=Arabidopsis thaliana GN=PUB8 PE=2 SV=1//1.71946e-142
MD02G1197400 (SOC1)	0.269158	MD05G1338200	sp|Q9FLI1|BH036_ARATH Transcription factor bHLH36 OS=Arabidopsis thaliana GN=BHLH36 PE=2 SV=1//2.14384e-11
MD02G1197400 (SOC1)	0.269077	MD10G1326500	sp|O22299|LET6_SOLLC Homeobox protein knotted-1-like LET6 OS=Solanum lycopersicum GN=LET6 PE=2 SV=1//1.93457e-132
MD02G1197400 (SOC1)	0.268882	MD12G1192300	sp|Q9C9Z7|Y3857_ARATH BTB/POZ domain-containing protein At3g08570 OS=Arabidopsis thaliana GN=At3g08570 PE=2 SV=2//0
MD02G1197400 (SOC1)	0.2688	MD08G1231400	sp|Q40316|VESTR_MEDSA Vestitone reductase OS=Medicago sativa PE=1 SV=1//9.06884e-135
MD02G1197400 (SOC1)	0.268761	MD02G1115000	-//-
MD02G1197400 (SOC1)	0.268663	MD12G1048600	sp|Q9FPT1|UBP12_ARATH Ubiquitin carboxyl-terminal hydrolase 12 OS=Arabidopsis thaliana GN=UBP12 PE=1 SV=2//0
MD02G1197400 (SOC1)	0.268499	MD04G1174900	sp|Q9LZV7|PXC2_ARATH Leucine-rich repeat receptor-like protein kinase PXC2 OS=Arabidopsis thaliana GN=PXC2 PE=2 SV=1//0
MD02G1197400 (SOC1)	0.268429	MD01G1059600	sp|D7SFH9|GPDL2_ARATH Glycerophosphodiester phosphodiesterase protein kinase domain-containing GDPDL2 OS=Arabidopsis thaliana GN=GDPDL2 PE=1 SV=1//3.15069e-99
MD02G1197400 (SOC1)	0.268308	MD17G1220800	sp|Q93VG8|PPDEX_ARATH DeSI-like protein At4g17486 OS=Arabidopsis thaliana GN=At4g17486 PE=2 SV=1//2.27284e-59
MD02G1197400 (SOC1)	0.268283	MD07G1025800	sp|Q0D3J9|C3H53_ORYSJ Zinc finger CCCH domain-containing protein 53 OS=Oryza sativa subsp. japonica GN=Os07g0682400 PE=2 SV=1//4.70042e-143
MD02G1197400 (SOC1)	0.268261	MD15G1068200	sp|Q94JX5|WLIM1_ARATH LIM domain-containing protein WLIM1 OS=Arabidopsis thaliana GN=WLIM1 PE=1 SV=1//1.5605e-113
MD02G1197400 (SOC1)	0.268255	MD16G1011500	sp|Q9LKW9|NHX7_ARATH Sodium/hydrogen exchanger 7 OS=Arabidopsis thaliana GN=NHX7 PE=1 SV=1//1.68398e-13
MD02G1197400 (SOC1)	0.268229	MD11G1193100	-//-
MD02G1197400 (SOC1)	0.26818	MD14G1017700	sp|Q41058|GLGB1_PEA 1,4-alpha-glucan-branching enzyme 1, chloroplastic/amyloplastic OS=Pisum sativum GN=SBEI PE=1 SV=1//0
MD02G1197400 (SOC1)	0.268111	MD14G1019600	sp|Q9LZS7|GDL71_ARATH GDSL esterase/lipase At5g03610 OS=Arabidopsis thaliana GN=At5g03610 PE=2 SV=1//3.63521e-143
MD02G1197400 (SOC1)	0.267941	MD10G1068500	sp|Q9LT10|CXE18_ARATH Probable carboxylesterase 18 OS=Arabidopsis thaliana GN=CXE18 PE=1 SV=1//7.779e-128
MD02G1197400 (SOC1)	0.267878	MD06G1036600	sp|Q9SAH9|CCR2_ARATH Cinnamoyl-CoA reductase 2 OS=Arabidopsis thaliana GN=CCR2 PE=1 SV=1//4.55031e-32
MD02G1197400 (SOC1)	0.267797	MD06G1230000	sp|Q9SUC9|UGPI7_ARATH Uncharacterized GPI-anchored protein At4g28100 OS=Arabidopsis thaliana GN=At4g28100 PE=1 SV=1//9.59469e-44
MD02G1197400 (SOC1)	0.267749	MD10G1025300	sp|Q6NMB7|WTR7_ARATH WAT1-related protein At1g43650 OS=Arabidopsis thaliana GN=At1g43650 PE=2 SV=1//2.14017e-101
MD02G1197400 (SOC1)	0.267714	MD01G1057600	sp|Q9M2D2|YU88_ARATH UPF0187 protein At3g61320, chloroplastic OS=Arabidopsis thaliana GN=At3g61320 PE=2 SV=2//8.58938e-139
MD02G1197400 (SOC1)	0.267585	MD09G1080400	sp|Q9LRQ8|PMAT2_ARATH Phenolic glucoside malonyltransferase 2 OS=Arabidopsis thaliana GN=PMAT2 PE=1 SV=1//2.87447e-86
MD02G1197400 (SOC1)	0.26756	MD14G1194700	sp|Q9FM19|HIR1_ARATH Hypersensitive-induced response protein 1 OS=Arabidopsis thaliana GN=HIR1 PE=1 SV=1//0
MD02G1197400 (SOC1)	0.267527	MD05G1298000	sp|P10978|POLX_TOBAC Retrovirus-related Pol polyprotein from transposon TNT 1-94 OS=Nicotiana tabacum PE=2 SV=1//4.29902e-62
MD02G1197400 (SOC1)	0.267339	MD16G1122000	sp|Q2R3Y1|SPL19_ORYSJ Putative squamosa promoter-binding-like protein 19 OS=Oryza sativa subsp. japonica GN=SPL19 PE=3 SV=2//3.9426e-42
MD02G1197400 (SOC1)	0.26732	MD05G1226800	sp|O64793|Y1675_ARATH G-type lectin S-receptor-like serine/threonine-protein kinase At1g67520 OS=Arabidopsis thaliana GN=At1g67520 PE=2 SV=3//1.09167e-119
MD02G1197400 (SOC1)	0.26727	MD01G1240200	sp|Q9LF50|MEX1_ARATH Maltose excess protein 1, chloroplastic OS=Arabidopsis thaliana GN=MEX1 PE=2 SV=2//3.15426e-126
MD02G1197400 (SOC1)	0.267264	MD01G1086200	-//-
MD02G1197400 (SOC1)	0.267249	MD16G1007100	sp|Q84MA9|Y1063_ARATH Inactive leucine-rich repeat receptor-like serine/threonine-protein kinase At1g60630 OS=Arabidopsis thaliana GN=At1g60630 PE=2 SV=1//3.52551e-65
MD02G1197400 (SOC1)	0.267243	MD03G1242600	sp|Q9S7R3|LSH10_ARATH Protein LIGHT-DEPENDENT SHORT HYPOCOTYLS 10 OS=Arabidopsis thaliana GN=LSH10 PE=1 SV=1//4.41245e-77
MD02G1197400 (SOC1)	0.267163	MD14G1036400	sp|Q9C5R8|BAS1B_ARATH 2-Cys peroxiredoxin BAS1-like, chloroplastic OS=Arabidopsis thaliana GN=At5g06290 PE=2 SV=3//3.16972e-131
MD02G1197400 (SOC1)	0.267156	MD12G1223900	sp|Q3ECP6|GDL22_ARATH GDSL esterase/lipase At1g54790 OS=Arabidopsis thaliana GN=At1g54790 PE=2 SV=1//9.59444e-15
MD02G1197400 (SOC1)	0.267126	MD01G1233600	sp|Q5T6J7|GNTK_HUMAN Probable gluconokinase OS=Homo sapiens GN=IDNK PE=1 SV=1//1.11251e-19
MD02G1197400 (SOC1)	0.267113	MD05G1059800	sp|O65685|BLH6_ARATH BEL1-like homeodomain protein 6 OS=Arabidopsis thaliana GN=BLH6 PE=1 SV=1//4.67466e-115
MD02G1197400 (SOC1)	0.267096	MD13G1193300	sp|P00248|FER_MASLA Ferredoxin OS=Mastigocladus laminosus GN=petF PE=1 SV=2//5.15632e-23
MD02G1197400 (SOC1)	0.267078	MD07G1176300	sp|Q94KB7|MLO6_ARATH MLO-like protein 6 OS=Arabidopsis thaliana GN=MLO6 PE=2 SV=2//0
MD02G1197400 (SOC1)	0.267058	MD17G1017000	sp|Q9FKS8|LHT1_ARATH Lysine histidine transporter 1 OS=Arabidopsis thaliana GN=LHT1 PE=1 SV=1//0
MD02G1197400 (SOC1)	0.26703	MD07G1103700	-//-
MD02G1197400 (SOC1)	0.267015	MD05G1113000	sp|Q9T072|BH025_ARATH Transcription factor bHLH25 OS=Arabidopsis thaliana GN=BHLH25 PE=2 SV=2//7.33304e-56
MD02G1197400 (SOC1)	0.266938	MD10G1279800	sp|Q9S7R3|LSH10_ARATH Protein LIGHT-DEPENDENT SHORT HYPOCOTYLS 10 OS=Arabidopsis thaliana GN=LSH10 PE=1 SV=1//8.91506e-79
MD02G1197400 (SOC1)	0.266874	MD16G1263300	sp|Q09X29|ATPI_MORIN ATP synthase subunit a, chloroplastic OS=Morus indica GN=atpI PE=3 SV=1//2.33979e-75
MD02G1197400 (SOC1)	0.266854	MD09G1066700	sp|Q8L9Y0|SCP25_ARATH Serine carboxypeptidase-like 25 OS=Arabidopsis thaliana GN=SCPL25 PE=2 SV=2//0
MD02G1197400 (SOC1)	0.266832	MD15G1207500	sp|Q8RWW0|ALE2_ARATH Receptor-like serine/threonine-protein kinase ALE2 OS=Arabidopsis thaliana GN=ALE2 PE=1 SV=1//0
MD02G1197400 (SOC1)	0.266713	MD04G1005000	-//-
MD02G1197400 (SOC1)	0.266618	MD07G1240600	-//-
MD02G1197400 (SOC1)	0.266602	MD13G1265500	sp|Q94CG0|CIPKL_ARATH CBL-interacting serine/threonine-protein kinase 21 OS=Arabidopsis thaliana GN=CIPK21 PE=1 SV=1//0
MD02G1197400 (SOC1)	0.266554	MD15G1156900	sp|O65476|CRK16_ARATH Putative cysteine-rich receptor-like protein kinase 16 OS=Arabidopsis thaliana GN=CRK16 PE=3 SV=2//1.3916e-118
MD02G1197400 (SOC1)	0.266433	MD03G1166800	-//-
MD02G1197400 (SOC1)	0.266425	MD07G1126700	sp|Q9LN71|RING1_ARATH E3 ubiquitin-protein ligase At1g12760 OS=Arabidopsis thaliana GN=At1g12760 PE=1 SV=1//2.5287e-39
MD02G1197400 (SOC1)	0.266414	MD12G1037400	-//-
MD02G1197400 (SOC1)	0.266404	MD16G1260200	sp|Q9M0B6|GAE1_ARATH UDP-glucuronate 4-epimerase 1 OS=Arabidopsis thaliana GN=GAE1 PE=1 SV=1//0
MD02G1197400 (SOC1)	0.266374	MD02G1031500	-//-
MD02G1197400 (SOC1)	0.266352	MD06G1116700	sp|Q9T096|YIPL6_ARATH Protein yippee-like At4g27745 OS=Arabidopsis thaliana GN=At4g27745 PE=3 SV=2//1.65401e-11
MD02G1197400 (SOC1)	0.266324	MD17G1171300	sp|Q9MT28|THRC_SOLTU Threonine synthase, chloroplastic OS=Solanum tuberosum PE=2 SV=1//0
MD02G1197400 (SOC1)	0.26628	MD05G1089600	sp|Q9FDW1|MYB44_ARATH Transcription factor MYB44 OS=Arabidopsis thaliana GN=MYB44 PE=2 SV=1//4.61447e-75
MD02G1197400 (SOC1)	0.265959	MD16G1057800	-//-
MD02G1197400 (SOC1)	0.265906	MD15G1315500	sp|Q8VYN6|PFKA5_ARATH ATP-dependent 6-phosphofructokinase 5, chloroplastic OS=Arabidopsis thaliana GN=PFK5 PE=1 SV=1//0
MD02G1197400 (SOC1)	0.265871	MD13G1113500	-//-
MD02G1197400 (SOC1)	0.265835	MD03G1131700	-//-
MD02G1197400 (SOC1)	0.265778	MD01G1154000	sp|Q9XEE6|C3H29_ARATH Zinc finger CCCH domain-containing protein 29 OS=Arabidopsis thaliana GN=At2g40140 PE=2 SV=1//0
MD02G1197400 (SOC1)	0.265716	MD06G1218400	sp|Q9C9T2|SARD1_ARATH Protein SAR DEFICIENT 1 OS=Arabidopsis thaliana GN=SARD1 PE=1 SV=1//2.11664e-44
MD02G1197400 (SOC1)	0.265699	MD12G1185400	sp|O22932|CIPKB_ARATH CBL-interacting serine/threonine-protein kinase 11 OS=Arabidopsis thaliana GN=CIPK11 PE=1 SV=1//1.9704e-179
MD02G1197400 (SOC1)	0.265487	MD12G1263900	sp|Q9XFH9|TRXF2_ARATH Thioredoxin F2, chloroplastic OS=Arabidopsis thaliana GN=At5g16400 PE=2 SV=1//1.18784e-63
MD02G1197400 (SOC1)	0.26541	MD15G1318200	sp|Q9LV81|BRTL3_ARATH Probable mitochondrial adenine nucleotide transporter BTL3 OS=Arabidopsis thaliana GN=At5g64970 PE=2 SV=1//6.94505e-173
MD02G1197400 (SOC1)	0.265373	MD00G1115300	-//-
MD02G1197400 (SOC1)	0.265318	MD11G1214000	sp|Q9SZ30|HIS4_ARATH Imidazole glycerol phosphate synthase hisHF, chloroplastic OS=Arabidopsis thaliana GN=HISN4 PE=2 SV=1//0
MD02G1197400 (SOC1)	0.26531	MD09G1019600	sp|Q0WPX7|BAG2_ARATH BAG family molecular chaperone regulator 2 OS=Arabidopsis thaliana GN=BAG2 PE=1 SV=1//1.06126e-18
MD02G1197400 (SOC1)	0.265284	MD11G1136100	-//-
MD02G1197400 (SOC1)	0.265274	MD13G1111600	sp|Q6GNY1|MIB1_XENLA E3 ubiquitin-protein ligase mib1 OS=Xenopus laevis GN=mib1 PE=2 SV=1//6.24898e-09
MD02G1197400 (SOC1)	0.265241	MD02G1302300	sp|Q9ZSL6|SIGD_ARATH RNA polymerase sigma factor sigD, chloroplastic OS=Arabidopsis thaliana GN=SIGD PE=2 SV=1//6.20132e-108
MD02G1197400 (SOC1)	0.265175	MD10G1210000	sp|P0C8L4|Y4648_ARATH Uncharacterized protein At4g26485 OS=Arabidopsis thaliana GN=At4g26485 PE=4 SV=1//7.90742e-65
MD02G1197400 (SOC1)	0.265132	MD03G1262100	-//-
MD02G1197400 (SOC1)	0.265073	MD07G1156400	sp|Q9ZUZ3|SAU32_ARATH Auxin-responsive protein SAUR32 OS=Arabidopsis thaliana GN=SAUR32 PE=2 SV=1//1.74703e-41
MD02G1197400 (SOC1)	0.26507	MD06G1085000	sp|P10978|POLX_TOBAC Retrovirus-related Pol polyprotein from transposon TNT 1-94 OS=Nicotiana tabacum PE=2 SV=1//9.50847e-15
MD02G1197400 (SOC1)	0.264844	MD17G1089500	sp|Q9LXR6|FB207_ARATH Putative F-box protein At3g58860 OS=Arabidopsis thaliana GN=At3g58860 PE=3 SV=1//7.9513e-14
MD02G1197400 (SOC1)	0.264838	MD06G1034300	sp|Q39204|MYC2_ARATH Transcription factor MYC2 OS=Arabidopsis thaliana GN=MYC2 PE=1 SV=2//0
MD02G1197400 (SOC1)	0.264836	MD05G1150200	sp|Q40392|TMVRN_NICGU TMV resistance protein N OS=Nicotiana glutinosa GN=N PE=1 SV=1//7.57624e-32
MD02G1197400 (SOC1)	0.264726	MD00G1193100	sp|Q84VY2|NET4B_ARATH Protein NETWORKED 4B OS=Arabidopsis thaliana GN=NET4B PE=2 SV=1//1.70236e-10
MD02G1197400 (SOC1)	0.264625	MD07G1041500	sp|O48651|ERG1_PANGI Squalene monooxygenase OS=Panax ginseng PE=2 SV=1//0
MD02G1197400 (SOC1)	0.264585	MD07G1151100	sp|Q9SS31|CML36_ARATH Probable calcium-binding protein CML36 OS=Arabidopsis thaliana GN=CML36 PE=2 SV=1//1.21843e-54
MD02G1197400 (SOC1)	0.264509	MD09G1121700	sp|Q9LDL7|PAT1_ARATH Scarecrow-like transcription factor PAT1 OS=Arabidopsis thaliana GN=PAT1 PE=2 SV=1//0
MD02G1197400 (SOC1)	0.264483	MD11G1134800	-//-
MD02G1197400 (SOC1)	0.264479	MD13G1167100	sp|C6L7U1|LIN1_LOTJA Putative E3 ubiquitin-protein ligase LIN-1 OS=Lotus japonicus GN=CERBERUS PE=2 SV=2//1.36814e-16
MD02G1197400 (SOC1)	0.264458	MD09G1172600	sp|P83948|PME3_CITSI Pectinesterase 3 OS=Citrus sinensis PE=1 SV=1//0
MD02G1197400 (SOC1)	0.264339	MD08G1188100	sp|Q8W486|Y1491_ARATH Uncharacterized protein At1g04910 OS=Arabidopsis thaliana GN=At1g04910 PE=2 SV=1//1.0996e-83
MD02G1197400 (SOC1)	0.264279	MD02G1039600	sp|Q9LQT8|GAI_ARATH DELLA protein GAI OS=Arabidopsis thaliana GN=GAI PE=1 SV=1//2.51515e-146
MD02G1197400 (SOC1)	0.264276	MD13G1241400	sp|Q8RXL8|Y1689_ARATH Uncharacterized membrane protein At1g06890 OS=Arabidopsis thaliana GN=At1g06890 PE=1 SV=1//2.79551e-34
MD02G1197400 (SOC1)	0.264274	MD07G1286600	sp|Q94AT1|P2C76_ARATH Probable protein phosphatase 2C 76 OS=Arabidopsis thaliana GN=At5g53140 PE=2 SV=1//1.67683e-161
MD02G1197400 (SOC1)	0.264135	MD17G1074400	sp|Q55403|Y575_SYNY3 Thylakoid membrane protein slr0575 OS=Synechocystis sp. (strain PCC 6803 / Kazusa) GN=slr0575 PE=4 SV=1//1.32605e-25
MD02G1197400 (SOC1)	0.264087	MD09G1110800	-//-
MD02G1197400 (SOC1)	0.264059	MD15G1418100	sp|Q8LG89|BABL_ARATH Basic blue protein OS=Arabidopsis thaliana GN=ARPN PE=2 SV=2//9.00151e-35
MD02G1197400 (SOC1)	0.263988	MD13G1167200	-//-
MD02G1197400 (SOC1)	0.263956	MD01G1142500	sp|Q9LYT3|TT12_ARATH Protein TRANSPARENT TESTA 12 OS=Arabidopsis thaliana GN=TT12 PE=2 SV=1//1.94053e-111
MD02G1197400 (SOC1)	0.263928	MD16G1057900	-//-
MD02G1197400 (SOC1)	0.26391	MD03G1252200	sp|Q76FS5|SPS2_ARATH Solanesyl diphosphate synthase 2, chloroplastic OS=Arabidopsis thaliana GN=SPS2 PE=1 SV=1//0
MD02G1197400 (SOC1)	0.2639	MD06G1143700	sp|Q9M643|CCI1_ARATH Cycloeucalenol cycloisomerase OS=Arabidopsis thaliana GN=CPI1 PE=2 SV=1//5.15006e-165
MD02G1197400 (SOC1)	0.263891	MD09G1052700	sp|Q93Z27|CML45_ARATH Probable calcium-binding protein CML45 OS=Arabidopsis thaliana GN=CML45 PE=1 SV=1//7.9832e-44
MD02G1197400 (SOC1)	0.263783	MD08G1217500	sp|Q9FIJ6|ACCR4_ARATH Serine/threonine-protein kinase-like protein CCR4 OS=Arabidopsis thaliana GN=CCR4 PE=1 SV=1//1.57923e-52
MD02G1197400 (SOC1)	0.263718	MD03G1023400	-//-
MD02G1197400 (SOC1)	0.263711	MD13G1141400	sp|Q9SMX9|SPL1_ARATH Squamosa promoter-binding-like protein 1 OS=Arabidopsis thaliana GN=SPL1 PE=1 SV=2//0
MD02G1197400 (SOC1)	0.2637	MD13G1264800	sp|Q67YC9|Y4141_ARATH Uncharacterized protein At4g14100 OS=Arabidopsis thaliana GN=At4g14100 PE=2 SV=1//1.17472e-68
MD02G1197400 (SOC1)	0.263676	MD15G1408300	-//-
MD02G1197400 (SOC1)	0.263581	MD14G1193100	sp|Q9LV10|PTR53_ARATH Protein NRT1/ PTR FAMILY 2.11 OS=Arabidopsis thaliana GN=NPF2.11 PE=1 SV=1//0
MD02G1197400 (SOC1)	0.263567	MD11G1063500	sp|Q9FGH4|E139_ARATH Glucan endo-1,3-beta-glucosidase 9 OS=Arabidopsis thaliana GN=At5g58480 PE=1 SV=1//0
MD02G1197400 (SOC1)	0.263453	MD16G1102900	-//-
MD02G1197400 (SOC1)	0.263266	MD00G1182200	-//-
MD02G1197400 (SOC1)	0.263067	MD02G1020800	sp|Q944B6|TYRA1_ARATH Arogenate dehydrogenase 1, chloroplastic OS=Arabidopsis thaliana GN=TYRAAT1 PE=1 SV=1//3.70928e-122
MD02G1197400 (SOC1)	0.263012	MD11G1243500	sp|Q6K7R2|PIRL6_ORYSJ Plant intracellular Ras-group-related LRR protein 6 OS=Oryza sativa subsp. japonica GN=IRL6 PE=2 SV=1//3.19361e-12
MD02G1197400 (SOC1)	0.262997	MD10G1177500	sp|O13737|YDR2_SCHPO Uncharacterized endoplasmic reticulum membrane protein C16E8.02 OS=Schizosaccharomyces pombe (strain 972 / ATCC 24843) GN=SPAC16E8.02 PE=4 SV=2//4.2267e-23
MD02G1197400 (SOC1)	0.262983	MD05G1088500	sp|Q94C77|RPKL_ARATH Receptor protein kinase-like protein At4g34220 OS=Arabidopsis thaliana GN=At4g34220 PE=2 SV=1//0
MD02G1197400 (SOC1)	0.262971	MD02G1283700	sp|O22193|PUB4_ARATH U-box domain-containing protein 4 OS=Arabidopsis thaliana GN=PUB4 PE=1 SV=3//3.66309e-20
MD02G1197400 (SOC1)	0.262962	MD13G1168000	sp|Q6A070|F179B_MOUSE Protein FAM179B OS=Mus musculus GN=Fam179b PE=3 SV=3//2.358e-12
MD02G1197400 (SOC1)	0.262902	MD10G1063500	sp|C0SVM5|BBX19_ARATH B-box zinc finger protein 19 OS=Arabidopsis thaliana GN=BBX19 PE=2 SV=1//3.08337e-65
MD02G1197400 (SOC1)	0.262797	MD14G1088200	sp|P47082|AVT1_YEAST Vacuolar amino acid transporter 1 OS=Saccharomyces cerevisiae (strain ATCC 204508 / S288c) GN=AVT1 PE=1 SV=1//1.15629e-26
MD02G1197400 (SOC1)	0.26279	MD11G1028500	-//-
MD02G1197400 (SOC1)	0.26269	MD17G1014600	sp|Q8LFN2|Y3037_ARATH Probable inactive leucine-rich repeat receptor-like protein kinase At3g03770 OS=Arabidopsis thaliana GN=At3g03770 PE=2 SV=1//1.46481e-162
MD02G1197400 (SOC1)	0.262679	MD13G1140000	sp|P13940|LEA29_GOSHI Late embryogenesis abundant protein D-29 OS=Gossypium hirsutum PE=3 SV=1//2.24941e-08
MD02G1197400 (SOC1)	0.262506	MD06G1127600	sp|Q9C884|PMTI_ARATH Probable methyltransferase PMT18 OS=Arabidopsis thaliana GN=At1g33170 PE=2 SV=1//0
MD02G1197400 (SOC1)	0.262473	MD04G1118500	-//-
MD02G1197400 (SOC1)	0.262413	MD07G1070700	sp|Q3ECH2|Y1670_ARATH Probable receptor-like protein kinase At1g67000 OS=Arabidopsis thaliana GN=At1g67000 PE=2 SV=2//2.62623e-90
MD02G1197400 (SOC1)	0.262285	MD05G1132400	sp|Q9FI14|TAO1_ARATH Disease resistance protein TAO1 OS=Arabidopsis thaliana GN=TAO1 PE=3 SV=1//6.5086e-07
MD02G1197400 (SOC1)	0.262177	MD08G1146100	-//-
MD02G1197400 (SOC1)	0.262169	MD05G1119700	sp|O49606|ADF9_ARATH Actin-depolymerizing factor 9 OS=Arabidopsis thaliana GN=ADF9 PE=2 SV=2//1.50992e-73
MD02G1197400 (SOC1)	0.262039	MD08G1039600	sp|Q8S2E6|Y1235_ORYSJ B3 domain-containing protein Os01g0723500 OS=Oryza sativa subsp. japonica GN=Os01g0723500 PE=3 SV=1//4.0713e-16
MD02G1197400 (SOC1)	0.261919	MD11G1108300	sp|Q41050|OEP16_PEA Outer envelope pore protein 16, chloroplastic OS=Pisum sativum GN=OEP16 PE=1 SV=1//6.2373e-49
MD02G1197400 (SOC1)	0.261856	MD03G1093500	sp|Q41050|OEP16_PEA Outer envelope pore protein 16, chloroplastic OS=Pisum sativum GN=OEP16 PE=1 SV=1//1.65978e-62
MD02G1197400 (SOC1)	0.261853	MD15G1344500	sp|Q9FXM3|RFC2_ORYSJ Replication factor C subunit 2 OS=Oryza sativa subsp. japonica GN=RFC2 PE=2 SV=1//0
MD02G1197400 (SOC1)	0.261781	MD01G1185300	-//-
MD02G1197400 (SOC1)	0.261777	MD01G1072900	sp|Q9ZRP7|SLD1_ARATH Delta(8)-fatty-acid desaturase 1 OS=Arabidopsis thaliana GN=SLD1 PE=1 SV=1//0
MD02G1197400 (SOC1)	0.261748	MD12G1255500	sp|Q6NPT8|PP2B1_ARATH F-box protein PP2-B1 OS=Arabidopsis thaliana GN=PP2B1 PE=1 SV=1//8.35045e-67
MD02G1197400 (SOC1)	0.261736	MD09G1069900	sp|Q8GXJ4|GLR34_ARATH Glutamate receptor 3.4 OS=Arabidopsis thaliana GN=GLR3.4 PE=2 SV=2//0
MD02G1197400 (SOC1)	0.261715	MD10G1111900	-//-
MD02G1197400 (SOC1)	0.261632	MD01G1217200	sp|O65717|CNGC1_ARATH Cyclic nucleotide-gated ion channel 1 OS=Arabidopsis thaliana GN=CNGC1 PE=1 SV=1//4.70337e-137
MD02G1197400 (SOC1)	0.261557	MD01G1208800	-//-
MD02G1197400 (SOC1)	0.26151	MD08G1104000	sp|Q9SX78|CXE2_ARATH Probable carboxylesterase 2 OS=Arabidopsis thaliana GN=CXE2 PE=2 SV=1//2.03362e-140
MD02G1197400 (SOC1)	0.261483	MD13G1198600	sp|Q8W4K5|VAB_ARATH VAN3-binding protein OS=Arabidopsis thaliana GN=VAB PE=1 SV=1//1.21454e-118
MD02G1197400 (SOC1)	0.261381	MD06G1109400	sp|Q84JL3|SINA3_ARATH E3 ubiquitin-protein ligase SINAT3 OS=Arabidopsis thaliana GN=SINAT3 PE=2 SV=1//1.00802e-142
MD02G1197400 (SOC1)	0.261321	MD09G1183700	sp|Q1PFE1|AIL1_ARATH AP2-like ethylene-responsive transcription factor AIL1 OS=Arabidopsis thaliana GN=AIL1 PE=2 SV=1//1.28716e-124
MD02G1197400 (SOC1)	0.261306	MD07G1245600	sp|O23530|SNC1_ARATH Protein SUPPRESSOR OF npr1-1, CONSTITUTIVE 1 OS=Arabidopsis thaliana GN=SNC1 PE=1 SV=3//6.30139e-50
MD02G1197400 (SOC1)	0.26127	MD03G1297400	-//-
MD02G1197400 (SOC1)	0.261238	MD17G1233500	sp|Q8LPR5|TCP4_ARATH Transcription factor TCP4 OS=Arabidopsis thaliana GN=TCP4 PE=1 SV=1//5.93169e-54
MD02G1197400 (SOC1)	0.261191	MD14G1195800	-//-
MD02G1197400 (SOC1)	0.261159	MD03G1128600	sp|P25864|RK9_ARATH 50S ribosomal protein L9, chloroplastic OS=Arabidopsis thaliana GN=RPL9 PE=2 SV=1//8.82714e-77
MD02G1197400 (SOC1)	0.261091	MD05G1299300	sp|Q700D9|MYBF_ARATH Putative Myb family transcription factor At1g14600 OS=Arabidopsis thaliana GN=At1g14600 PE=2 SV=2//7.26845e-25
MD02G1197400 (SOC1)	0.260924	MD09G1240300	sp|P43935|Y077_HAEIN Uncharacterized protein HI_0077 OS=Haemophilus influenzae (strain ATCC 51907 / DSM 11121 / KW20 / Rd) GN=HI_0077 PE=4 SV=1//2.11973e-34
MD02G1197400 (SOC1)	0.260897	MD04G1199500	sp|Q9XFR5|SR30_ARATH Serine/arginine-rich splicing factor SR30 OS=Arabidopsis thaliana GN=SR30 PE=1 SV=1//1.05751e-40
MD02G1197400 (SOC1)	0.260871	MD07G1177600	-//-
MD02G1197400 (SOC1)	0.260864	MD04G1055700	sp|Q38946|DHE2_ARATH Glutamate dehydrogenase 2 OS=Arabidopsis thaliana GN=GDH2 PE=1 SV=1//0
MD02G1197400 (SOC1)	0.260856	MD09G1010500	sp|P49730|RIR2_TOBAC Ribonucleoside-diphosphate reductase small chain OS=Nicotiana tabacum PE=2 SV=1//0
MD02G1197400 (SOC1)	0.260793	MD04G1068400	-//-
MD02G1197400 (SOC1)	0.260791	MD10G1063800	sp|Q93YQ7|GUN24_ARATH Endoglucanase 24 OS=Arabidopsis thaliana GN=At4g39010 PE=2 SV=1//0
MD02G1197400 (SOC1)	0.260773	MD14G1182000	sp|Q2MHE4|HT1_ARATH Serine/threonine-protein kinase HT1 OS=Arabidopsis thaliana GN=HT1 PE=1 SV=1//3.99698e-129
MD02G1197400 (SOC1)	0.260693	MD07G1002500	sp|P46665|HAT14_ARATH Homeobox-leucine zipper protein HAT14 OS=Arabidopsis thaliana GN=HAT14 PE=2 SV=3//1.22394e-54
MD02G1197400 (SOC1)	0.260675	MD13G1060200	sp|Q6Z4H0|6PGL2_ORYSJ Probable 6-phosphogluconolactonase 2 OS=Oryza sativa subsp. japonica GN=Os07g0604000 PE=2 SV=1//6.40702e-124
MD02G1197400 (SOC1)	0.26067	MD10G1101500	sp|O74503|UAF30_SCHPO Upstream activation factor subunit spp27 OS=Schizosaccharomyces pombe (strain 972 / ATCC 24843) GN=spp27 PE=1 SV=1//3.3883e-11
MD02G1197400 (SOC1)	0.260669	MD10G1025000	-//-
MD02G1197400 (SOC1)	0.260626	MD15G1338600	sp|Q9FLF4|PUB27_ARATH U-box domain-containing protein 27 OS=Arabidopsis thaliana GN=PUB27 PE=2 SV=1//4.90285e-125
MD02G1197400 (SOC1)	0.260524	MD13G1067700	-//-
MD02G1197400 (SOC1)	0.260421	MD13G1118300	-//-
MD02G1197400 (SOC1)	0.260196	MD12G1246100	sp|Q9QXN3|TRIP4_MOUSE Activating signal cointegrator 1 OS=Mus musculus GN=Trip4 PE=1 SV=2//4.60132e-32
MD02G1197400 (SOC1)	0.260018	MD15G1328000	sp|Q9SZN7|HIP26_ARATH Heavy metal-associated isoprenylated plant protein 26 OS=Arabidopsis thaliana GN=HIPP26 PE=1 SV=1//1.27331e-48
MD02G1197400 (SOC1)	0.260016	MD10G1313400	sp|Q8GYA4|CRK10_ARATH Cysteine-rich receptor-like protein kinase 10 OS=Arabidopsis thaliana GN=CRK10 PE=1 SV=3//1.17774e-129
MD02G1197400 (SOC1)	0.259903	MD05G1102900	sp|Q9C7Z9|SCP18_ARATH Serine carboxypeptidase-like 18 OS=Arabidopsis thaliana GN=SCPL18 PE=2 SV=2//8.85881e-134
MD02G1197400 (SOC1)	0.259881	MD01G1137500	sp|Q9M2S4|LRKS4_ARATH L-type lectin-domain containing receptor kinase S.4 OS=Arabidopsis thaliana GN=LECRKS4 PE=2 SV=1//0
MD02G1197400 (SOC1)	0.259869	MD02G1172400	sp|O81360|ABA2_PRUAR Zeaxanthin epoxidase, chloroplastic OS=Prunus armeniaca PE=2 SV=1//0
MD02G1197400 (SOC1)	0.259857	MD05G1303900	sp|Q94F40|GDL9_ARATH GDSL esterase/lipase At1g28600 OS=Arabidopsis thaliana GN=At1g28600 PE=2 SV=1//1.21371e-120
MD02G1197400 (SOC1)	0.259813	MD15G1220800	-//-
MD02G1197400 (SOC1)	0.259645	MD04G1231900	sp|Q8W595|SUVR4_ARATH Histone-lysine N-methyltransferase SUVR4 OS=Arabidopsis thaliana GN=SUVR4 PE=1 SV=2//1.39711e-153
MD02G1197400 (SOC1)	0.259508	MD15G1317500	-//-
MD02G1197400 (SOC1)	0.259384	MD01G1051300	sp|Q8GWV5|PUB3_ARATH U-box domain-containing protein 3 OS=Arabidopsis thaliana GN=PUB3 PE=2 SV=2//4.08607e-12
MD02G1197400 (SOC1)	0.259352	MD15G1228900	sp|P38355|YB8B_YEAST Uncharacterized transporter YBR287W OS=Saccharomyces cerevisiae (strain ATCC 204508 / S288c) GN=YBR287W PE=1 SV=1//2.21457e-10
MD02G1197400 (SOC1)	0.259319	MD04G1167500	-//-
MD02G1197400 (SOC1)	0.259272	MD03G1062100	sp|Q7TQP6|TNI3K_RAT Serine/threonine-protein kinase TNNI3K OS=Rattus norvegicus GN=Tnni3k PE=2 SV=3//1.36612e-32
MD02G1197400 (SOC1)	0.259085	MD12G1262800	sp|Q93V61|LCAT3_ARATH Phospholipase A(1) LCAT3 OS=Arabidopsis thaliana GN=LCAT3 PE=1 SV=1//0
MD02G1197400 (SOC1)	0.259063	MD09G1241700	-//-
MD02G1197400 (SOC1)	0.25906	MD16G1040100	sp|Q39265|ZFP6_ARATH Zinc finger protein 6 OS=Arabidopsis thaliana GN=ZFP6 PE=2 SV=1//8.30583e-29
MD02G1197400 (SOC1)	0.259051	MD14G1229600	sp|B9I2J6|AXEP_POPTR L-Ala-D/L-amino acid epimerase OS=Populus trichocarpa GN=POPTR_0012s05040g PE=3 SV=2//0
MD02G1197400 (SOC1)	0.259013	MD10G1292200	sp|P68349|DOF12_ARATH Dof zinc finger protein DOF1.2 OS=Arabidopsis thaliana GN=DOF1.2 PE=2 SV=1//6.33051e-23
MD02G1197400 (SOC1)	0.259006	MD16G1093500	-//-
MD02G1197400 (SOC1)	0.259002	MD16G1017900	sp|Q9ZWJ9|ARR2_ARATH Two-component response regulator ARR2 OS=Arabidopsis thaliana GN=ARR2 PE=1 SV=1//1.0323e-105
MD02G1197400 (SOC1)	0.258994	MD15G1250000	sp|Q9LHP4|RCH2_ARATH Receptor-like protein kinase 2 OS=Arabidopsis thaliana GN=RCH2 PE=1 SV=1//1.85927e-06
MD02G1197400 (SOC1)	0.258932	MD01G1089100	sp|Q9ZT63|MTP1_ARATH Metal tolerance protein 1 OS=Arabidopsis thaliana GN=MTP1 PE=1 SV=2//2.15155e-84
MD02G1197400 (SOC1)	0.258917	MD04G1226400	sp|Q93WU6|WRK74_ARATH Probable WRKY transcription factor 74 OS=Arabidopsis thaliana GN=WRKY74 PE=2 SV=2//5.74749e-80
MD02G1197400 (SOC1)	0.258836	MD17G1234400	sp|Q9SIV3|GLK1_ARATH Transcription activator GLK1 OS=Arabidopsis thaliana GN=GLK1 PE=1 SV=2//5.84268e-72
MD02G1197400 (SOC1)	0.258811	MD08G1049300	sp|Q9FVR6|Y1222_ARATH Uncharacterized protein At1g32220, chloroplastic OS=Arabidopsis thaliana GN=At1g32220 PE=2 SV=1//4.39844e-54
MD02G1197400 (SOC1)	0.258768	MD15G1044100	sp|Q9LHE3|ASPG2_ARATH Protein ASPARTIC PROTEASE IN GUARD CELL 2 OS=Arabidopsis thaliana GN=ASPG2 PE=2 SV=1//1.08936e-57
MD02G1197400 (SOC1)	0.258728	MD07G1301800	sp|F4JN35|NTL9_ARATH Protein NTM1-like 9 OS=Arabidopsis thaliana GN=NTL9 PE=1 SV=1//7.06591e-94
MD02G1197400 (SOC1)	0.258662	MD05G1188700	sp|Q9M0G7|PXL2_ARATH Leucine-rich repeat receptor-like protein kinase PXL2 OS=Arabidopsis thaliana GN=PXL2 PE=2 SV=1//0
MD02G1197400 (SOC1)	0.258584	MD03G1183400	sp|O23310|NFYB3_ARATH Nuclear transcription factor Y subunit B-3 OS=Arabidopsis thaliana GN=NFYB3 PE=2 SV=1//2.09211e-70
MD02G1197400 (SOC1)	0.258497	MD05G1238600	sp|O64515|OCT2_ARATH Organic cation/carnitine transporter 2 OS=Arabidopsis thaliana GN=OCT2 PE=2 SV=1//7.99404e-158
MD02G1197400 (SOC1)	0.258434	MD03G1136300	-//-
MD02G1197400 (SOC1)	0.258406	MD17G1141200	sp|Q8L4B0|GAUTF_ARATH Probable galacturonosyltransferase 15 OS=Arabidopsis thaliana GN=GAUT15 PE=2 SV=1//0
MD02G1197400 (SOC1)	0.258189	MD12G1179100	sp|Q8RXQ1|TBL35_ARATH Protein trichome birefringence-like 35 OS=Arabidopsis thaliana GN=TBL35 PE=2 SV=1//0
MD02G1197400 (SOC1)	0.258101	MD07G1156800	sp|Q8GYY5|RGAP3_ARATH Rho GTPase-activating protein 3 OS=Arabidopsis thaliana GN=ROPGAP3 PE=2 SV=1//2.87667e-142
MD02G1197400 (SOC1)	0.2581	MD02G1246100	sp|Q3ECH2|Y1670_ARATH Probable receptor-like protein kinase At1g67000 OS=Arabidopsis thaliana GN=At1g67000 PE=2 SV=2//1.7993e-93
MD02G1197400 (SOC1)	0.257981	MD04G1164200	sp|P13284|GILT_HUMAN Gamma-interferon-inducible lysosomal thiol reductase OS=Homo sapiens GN=IFI30 PE=1 SV=3//3.27359e-26
MD02G1197400 (SOC1)	0.257917	MD16G1166000	-//-
MD02G1197400 (SOC1)	0.25785	MD12G1006400	-//-
MD02G1197400 (SOC1)	0.257827	MD12G1204700	sp|Q5ZI67|NHLC2_CHICK NHL repeat-containing protein 2 OS=Gallus gallus GN=NHLRC2 PE=2 SV=1//1.08622e-135
MD02G1197400 (SOC1)	0.257774	MD14G1078100	sp|F4JIK2|ATCA4_ARATH Alpha carbonic anhydrase 4 OS=Arabidopsis thaliana GN=ACA4 PE=3 SV=1//1.16788e-103
MD02G1197400 (SOC1)	0.257694	MD08G1129500	sp|Q9LRR4|R13L1_ARATH Putative disease resistance RPP13-like protein 1 OS=Arabidopsis thaliana GN=RPPL1 PE=3 SV=1//0
MD02G1197400 (SOC1)	0.257673	MD15G1421900	sp|Q9SYY4|ELO3L_ARATH Elongation of fatty acids protein 3-like OS=Arabidopsis thaliana GN=HOS3 PE=2 SV=1//8.1666e-25
MD02G1197400 (SOC1)	0.2576	MD04G1129600	sp|P46573|APK1B_ARATH Protein kinase APK1B, chloroplastic OS=Arabidopsis thaliana GN=APK1B PE=2 SV=2//1.8256e-177
MD02G1197400 (SOC1)	0.257586	MD04G1031400	-//-
MD02G1197400 (SOC1)	0.257542	MD04G1227900	sp|Q8L8A5|GIF1_ARATH GRF1-interacting factor 1 OS=Arabidopsis thaliana GN=GIF1 PE=1 SV=1//8.6235e-39
MD02G1197400 (SOC1)	0.257492	MD14G1049100	sp|Q9LRR4|R13L1_ARATH Putative disease resistance RPP13-like protein 1 OS=Arabidopsis thaliana GN=RPPL1 PE=3 SV=1//1.55959e-80
MD02G1197400 (SOC1)	0.257402	MD04G1117200	sp|O80624|MAKR4_ARATH Probable membrane-associated kinase regulator 4 OS=Arabidopsis thaliana GN=MAKR4 PE=3 SV=1//1.92176e-43
MD02G1197400 (SOC1)	0.25737	MD01G1110700	sp|Q9SFB5|SCP27_ARATH Serine carboxypeptidase-like 27 OS=Arabidopsis thaliana GN=SCPL27 PE=2 SV=1//0
MD02G1197400 (SOC1)	0.257248	MD02G1035000	sp|Q9XI29|Y1540_ARATH Uncharacterized protein At1g15400 OS=Arabidopsis thaliana GN=At1g15400 PE=1 SV=2//1.04898e-13
MD02G1197400 (SOC1)	0.257221	MD07G1129700	sp|Q3EBF7|SLD2_ARATH Delta(8)-fatty-acid desaturase 2 OS=Arabidopsis thaliana GN=SLD2 PE=1 SV=1//0
MD02G1197400 (SOC1)	0.257204	MD10G1308400	sp|O81906|B120_ARATH G-type lectin S-receptor-like serine/threonine-protein kinase B120 OS=Arabidopsis thaliana GN=B120 PE=2 SV=1//1.97751e-53
MD02G1197400 (SOC1)	0.257183	MD15G1428700	sp|Q43517|FER1_SOLLC Ferredoxin-1, chloroplastic OS=Solanum lycopersicum GN=SEND33 PE=2 SV=1//6.45904e-57
MD02G1197400 (SOC1)	0.257182	MD16G1220200	-//-
MD02G1197400 (SOC1)	0.257075	MD01G1128000	sp|P09189|HSP7C_PETHY Heat shock cognate 70 kDa protein OS=Petunia hybrida GN=HSP70 PE=2 SV=1//0
MD02G1197400 (SOC1)	0.257055	MD10G1199600	sp|Q9FI40|BAHD1_ARATH BAHD acyltransferase At5g47980 OS=Arabidopsis thaliana GN=BAHD1 PE=2 SV=1//4.14829e-77
MD02G1197400 (SOC1)	0.257045	MD09G1137600	-//-
MD02G1197400 (SOC1)	0.257034	MD01G1077900	sp|P51105|DFRA_GERHY Dihydroflavonol-4-reductase OS=Gerbera hybrida GN=DFR PE=2 SV=1//1.32927e-47
MD02G1197400 (SOC1)	0.256698	MD16G1139400	-//-
MD02G1197400 (SOC1)	0.256556	MD15G1019200	sp|Q9LQZ5|SRS5_ARATH Protein SHI RELATED SEQUENCE 5 OS=Arabidopsis thaliana GN=SRS5 PE=2 SV=1//3.82758e-66
MD02G1197400 (SOC1)	0.25654	MD09G1042500	sp|Q8LFL4|CLE25_ARATH CLAVATA3/ESR (CLE)-related protein 25 OS=Arabidopsis thaliana GN=CLE25 PE=2 SV=1//2.56378e-12
MD02G1197400 (SOC1)	0.256516	MD11G1271200	sp|Q93YR2|BASS1_ARATH Probable sodium/metabolite cotransporter BASS1, chloroplastic OS=Arabidopsis thaliana GN=BASS1 PE=2 SV=1//4.40596e-176
MD02G1197400 (SOC1)	0.256496	MD14G1185200	sp|Q94JX5|WLIM1_ARATH LIM domain-containing protein WLIM1 OS=Arabidopsis thaliana GN=WLIM1 PE=1 SV=1//3.74939e-13
MD02G1197400 (SOC1)	0.256476	MD17G1156200	sp|Q9C7S5|PSYR1_ARATH Tyrosine-sulfated glycopeptide receptor 1 OS=Arabidopsis thaliana GN=PSYR1 PE=2 SV=1//0
MD02G1197400 (SOC1)	0.256384	MD05G1097800	sp|Q94AI1|QWRF2_ARATH QWRF motif-containing protein 2 OS=Arabidopsis thaliana GN=QWRF2 PE=2 SV=1//1.20891e-60
MD02G1197400 (SOC1)	0.256284	MD15G1008100	sp|Q7XWU3|CADH6_ORYSJ Probable cinnamyl alcohol dehydrogenase 6 OS=Oryza sativa subsp. japonica GN=CAD6 PE=2 SV=2//5.61561e-180
MD02G1197400 (SOC1)	0.25626	MD03G1105500	sp|O50055|COL1_ARATH Zinc finger protein CONSTANS-LIKE 1 OS=Arabidopsis thaliana GN=COL1 PE=1 SV=1//1.49317e-10
MD02G1197400 (SOC1)	0.256232	MD01G1227500	sp|Q8LPG9|IQD14_ARATH Protein IQ-DOMAIN 14 OS=Arabidopsis thaliana GN=IQD14 PE=1 SV=1//1.86569e-09
MD02G1197400 (SOC1)	0.256203	MD13G1097000	-//-
MD02G1197400 (SOC1)	0.25604	MD07G1278800	sp|Q03GC5|MURC_PEDPA UDP-N-acetylmuramate--L-alanine ligase OS=Pediococcus pentosaceus (strain ATCC 25745 / 183-1w) GN=murC PE=3 SV=1//1.90076e-17
MD02G1197400 (SOC1)	0.256015	MD02G1313100	sp|Q8L649|BB_ARATH E3 ubiquitin ligase BIG BROTHER OS=Arabidopsis thaliana GN=BB PE=1 SV=1//3.00625e-92
MD02G1197400 (SOC1)	0.255934	MD16G1000600	sp|Q8RWM7|CCB3_ARATH Protein COFACTOR ASSEMBLY OF COMPLEX C SUBUNIT B CCB3, chloroplastic OS=Arabidopsis thaliana GN=CCB3 PE=1 SV=1//1.48132e-34
MD02G1197400 (SOC1)	0.255813	MD01G1167300	sp|Q8VZW3|CFI3_ARATH Probable chalcone--flavonone isomerase 3 OS=Arabidopsis thaliana GN=CHI3 PE=1 SV=1//3.27392e-57
MD02G1197400 (SOC1)	0.25577	MD06G1103400	sp|Q9AR73|HQGT_RAUSE Hydroquinone glucosyltransferase OS=Rauvolfia serpentina GN=AS PE=1 SV=1//9.60327e-172
MD02G1197400 (SOC1)	0.255756	MD09G1037400	sp|Q9LRS2|TBL22_ARATH Protein ALTERED XYLOGLUCAN 4-like OS=Arabidopsis thaliana GN=AXY4L PE=2 SV=1//1.32138e-156
MD02G1197400 (SOC1)	0.255726	MD14G1244500	sp|F4I933|STR8_ARATH Rhodanese-like domain-containing protein 8, chloroplastic OS=Arabidopsis thaliana GN=STR8 PE=2 SV=1//1.07303e-177
MD02G1197400 (SOC1)	0.25568	MD16G1128800	sp|Q8LL04|CPL3_ARATH RNA polymerase II C-terminal domain phosphatase-like 3 OS=Arabidopsis thaliana GN=CPL3 PE=1 SV=2//1.75083e-125
MD02G1197400 (SOC1)	0.255657	MD03G1005900	sp|Q94CD8|E134_ARATH Glucan endo-1,3-beta-glucosidase 4 OS=Arabidopsis thaliana GN=At3g13560 PE=1 SV=1//0
MD02G1197400 (SOC1)	0.255614	MD06G1170400	-//-
MD02G1197400 (SOC1)	0.255582	MD03G1217900	-//-
MD02G1197400 (SOC1)	0.255561	MD15G1372900	sp|Q9C9X3|ANXD5_ARATH Annexin D5 OS=Arabidopsis thaliana GN=ANN5 PE=2 SV=2//4.32705e-122
MD02G1197400 (SOC1)	0.255555	MD15G1439500	sp|Q9SSL9|PEPR1_ARATH Leucine-rich repeat receptor-like protein kinase PEPR1 OS=Arabidopsis thaliana GN=PEPR1 PE=1 SV=1//8.82834e-08
MD02G1197400 (SOC1)	0.255475	MD16G1230700	sp|O23614|CTPA2_ARATH Carboxyl-terminal-processing peptidase 2, chloroplastic OS=Arabidopsis thaliana GN=CTPA2 PE=1 SV=1//1.97742e-52
MD02G1197400 (SOC1)	0.255195	MD15G1023100	sp|Q9SFZ3|BH110_ARATH Transcription factor bHLH110 OS=Arabidopsis thaliana GN=BHLH110 PE=2 SV=2//9.45927e-51
MD02G1197400 (SOC1)	0.255083	MD05G1333700	sp|Q9LPZ3|Y1141_ARATH G-type lectin S-receptor-like serine/threonine-protein kinase At1g11410 OS=Arabidopsis thaliana GN=At1g11410 PE=3 SV=3//0
MD02G1197400 (SOC1)	0.255051	MD02G1250400	sp|D7SFH9|GPDL2_ARATH Glycerophosphodiester phosphodiesterase protein kinase domain-containing GDPDL2 OS=Arabidopsis thaliana GN=GDPDL2 PE=1 SV=1//1.31567e-88
MD02G1197400 (SOC1)	0.254887	MD11G1077200	sp|Q9LRR4|R13L1_ARATH Putative disease resistance RPP13-like protein 1 OS=Arabidopsis thaliana GN=RPPL1 PE=3 SV=1//0
MD02G1197400 (SOC1)	0.254747	MD09G1112500	sp|P46608|HSBH1_SOYBN Homeobox protein SBH1 OS=Glycine max GN=H1 PE=2 SV=1//1.66152e-105
MD02G1197400 (SOC1)	0.254682	MD08G1063800	sp|Q8L9S3|GRXC6_ARATH Glutaredoxin-C6 OS=Arabidopsis thaliana GN=GRXC6 PE=2 SV=2//2.74368e-47
MD02G1197400 (SOC1)	0.254559	MD05G1336800	sp|Q8GYA4|CRK10_ARATH Cysteine-rich receptor-like protein kinase 10 OS=Arabidopsis thaliana GN=CRK10 PE=1 SV=3//1.41871e-166
MD02G1197400 (SOC1)	0.254553	MD16G1019200	sp|Q9FYK2|CML25_ARATH Probable calcium-binding protein CML25 OS=Arabidopsis thaliana GN=CML25 PE=2 SV=1//2.00974e-71
MD02G1197400 (SOC1)	0.254429	MD04G1201400	sp|Q9MA60|FH11_ARATH Formin-like protein 11 OS=Arabidopsis thaliana GN=FH11 PE=2 SV=1//0
MD02G1197400 (SOC1)	0.254379	MD01G1170800	-//-
MD02G1197400 (SOC1)	0.254362	MD13G1052900	sp|Q54R62|UCKC_DICDI Uridine-cytidine kinase C OS=Dictyostelium discoideum GN=udkC PE=3 SV=1//3.2113e-125
MD02G1197400 (SOC1)	0.254297	MD07G1273000	sp|Q42602|C89A2_ARATH Cytochrome P450 89A2 OS=Arabidopsis thaliana GN=CYP89A2 PE=2 SV=2//6.26645e-165
MD02G1197400 (SOC1)	0.254276	MD00G1013800	sp|C0LGP4|Y3475_ARATH Probable LRR receptor-like serine/threonine-protein kinase At3g47570 OS=Arabidopsis thaliana GN=At3g47570 PE=2 SV=1//0
MD02G1197400 (SOC1)	0.25409	MD06G1158500	sp|Q7Y1L9|SP1L1_ORYSJ Protein SPIRAL1-like 1 OS=Oryza sativa subsp. japonica GN=Os03g0417800 PE=3 SV=1//1.53571e-15
MD02G1197400 (SOC1)	0.254045	MD12G1252700	sp|Q5S2C3|PIR_ARATH Protein PIR OS=Arabidopsis thaliana GN=PIR PE=1 SV=2//0
MD02G1197400 (SOC1)	0.253998	MD09G1281500	sp|Q9M8R4|DJ1D_ARATH Protein DJ-1 homolog D OS=Arabidopsis thaliana GN=DJ1D PE=1 SV=1//7.84706e-69
MD02G1197400 (SOC1)	0.253969	MD16G1250700	-//-
MD02G1197400 (SOC1)	0.25392	MD01G1157200	sp|Q9SIZ3|PMTN_ARATH Probable methyltransferase PMT23 OS=Arabidopsis thaliana GN=At2g40280 PE=2 SV=2//0
MD02G1197400 (SOC1)	0.253884	MD15G1243800	sp|Q9FKW8|STR18_ARATH Thiosulfate sulfurtransferase 18 OS=Arabidopsis thaliana GN=STR18 PE=1 SV=1//2.33827e-47
MD02G1197400 (SOC1)	0.25384	MD09G1200600	-//-
MD02G1197400 (SOC1)	0.253596	MD05G1304000	sp|Q94F40|GDL9_ARATH GDSL esterase/lipase At1g28600 OS=Arabidopsis thaliana GN=At1g28600 PE=2 SV=1//1.58199e-122
MD02G1197400 (SOC1)	0.253587	MD17G1001800	-//-
MD02G1197400 (SOC1)	0.253527	MD07G1087300	sp|P37221|MAOM_SOLTU NAD-dependent malic enzyme 62 kDa isoform, mitochondrial OS=Solanum tuberosum PE=1 SV=1//0
MD02G1197400 (SOC1)	0.253438	MD13G1136100	sp|Q9SX68|RK18_ARATH 50S ribosomal protein L18, chloroplastic OS=Arabidopsis thaliana GN=RPL18 PE=2 SV=1//4.02595e-74
MD02G1197400 (SOC1)	0.253399	MD09G1251300	sp|Q8VZQ6|GCL2_ARATH LanC-like protein GCL2 OS=Arabidopsis thaliana GN=GCL2 PE=2 SV=1//0
MD02G1197400 (SOC1)	0.253293	MD08G1111500	sp|P12628|MAOX_PHAVU NADP-dependent malic enzyme OS=Phaseolus vulgaris GN=ME1 PE=2 SV=1//0
MD02G1197400 (SOC1)	0.253067	MD12G1182800	sp|Q8L6Y7|PP193_ARATH Pentatricopeptide repeat-containing protein At2g38420, mitochondrial OS=Arabidopsis thaliana GN=At2g38420 PE=2 SV=2//1.61926e-123
MD02G1197400 (SOC1)	0.253034	MD10G1184100	sp|Q7XBH4|MYB4_ORYSJ Myb-related protein Myb4 OS=Oryza sativa subsp. japonica GN=MYB4 PE=2 SV=2//4.14645e-68
MD02G1197400 (SOC1)	0.253015	MD03G1077800	sp|P32811|PHSH_SOLTU Alpha-glucan phosphorylase, H isozyme OS=Solanum tuberosum PE=1 SV=1//0
MD02G1197400 (SOC1)	0.252977	MD04G1199900	-//-
MD02G1197400 (SOC1)	0.252934	MD01G1107400	sp|P55080|MFAP1_CHICK Microfibrillar-associated protein 1 OS=Gallus gallus GN=MFAP1 PE=2 SV=1//2.16398e-15
MD02G1197400 (SOC1)	0.252933	MD13G1009100	sp|Q84MA9|Y1063_ARATH Inactive leucine-rich repeat receptor-like serine/threonine-protein kinase At1g60630 OS=Arabidopsis thaliana GN=At1g60630 PE=2 SV=1//3.95726e-62
MD02G1197400 (SOC1)	0.252933	MD17G1149200	sp|Q9LJX0|AB19B_ARATH ABC transporter B family member 19 OS=Arabidopsis thaliana GN=ABCB19 PE=1 SV=1//0
MD02G1197400 (SOC1)	0.252899	MD06G1045700	-//-
MD02G1197400 (SOC1)	0.252794	MD13G1009300	sp|P0AC62|GLRX3_ECOLI Glutaredoxin-3 OS=Escherichia coli (strain K12) GN=grxC PE=1 SV=2//7.60138e-08
MD02G1197400 (SOC1)	0.252741	MD04G1167700	sp|Q8S8P5|WRK33_ARATH Probable WRKY transcription factor 33 OS=Arabidopsis thaliana GN=WRKY33 PE=1 SV=2//4.05694e-112
MD02G1197400 (SOC1)	0.252709	MD12G1133300	sp|Q9LZD3|E70A1_ARATH Exocyst complex component EXO70A1 OS=Arabidopsis thaliana GN=EXO70A1 PE=1 SV=1//4.88988e-63
MD02G1197400 (SOC1)	0.252696	MD05G1011000	-//-
MD02G1197400 (SOC1)	0.25264	MD14G1035200	sp|O64477|Y2913_ARATH G-type lectin S-receptor-like serine/threonine-protein kinase At2g19130 OS=Arabidopsis thaliana GN=At2g19130 PE=2 SV=1//1.46091e-133
MD02G1197400 (SOC1)	0.252637	MD12G1017400	sp|Q9ZSK1|GTOMC_ARATH Tocopherol O-methyltransferase, chloroplastic OS=Arabidopsis thaliana GN=VTE4 PE=2 SV=2//9.83037e-145
MD02G1197400 (SOC1)	0.252587	MD06G1160000	sp|F4JRP8|STIL2_ARATH Protein STICHEL-like 2 OS=Arabidopsis thaliana GN=At4g24790 PE=2 SV=1//2.6766e-16
MD02G1197400 (SOC1)	0.252531	MD10G1213300	sp|Q7Z2Z2|ETUD1_HUMAN Elongation factor Tu GTP-binding domain-containing protein 1 OS=Homo sapiens GN=EFTUD1 PE=1 SV=2//0
MD02G1197400 (SOC1)	0.252522	MD04G1236600	-//-
MD02G1197400 (SOC1)	0.252473	MD15G1052000	sp|Q9S7X6|ACL5_ARATH Thermospermine synthase ACAULIS5 OS=Arabidopsis thaliana GN=ACL5 PE=1 SV=1//2.61636e-176
MD02G1197400 (SOC1)	0.252378	MD07G1235600	sp|Q9FHK4|Y5519_ARATH Uncharacterized protein At5g05190 OS=Arabidopsis thaliana GN=Y-1 PE=1 SV=1//3.12757e-11
MD02G1197400 (SOC1)	0.252374	MD05G1345800	sp|Q9SB81|PER42_ARATH Peroxidase 42 OS=Arabidopsis thaliana GN=PER42 PE=1 SV=2//0
MD02G1197400 (SOC1)	0.252336	MD12G1124200	sp|Q9ZQC5|ICR2_ARATH Interactor of constitutive active ROPs 2, chloroplastic OS=Arabidopsis thaliana GN=ICR2 PE=1 SV=1//1.33341e-141
MD02G1197400 (SOC1)	0.252329	MD16G1010600	sp|P46032|PTR2_ARATH Protein NRT1/ PTR FAMILY 8.3 OS=Arabidopsis thaliana GN=NPF8.3 PE=1 SV=1//0
MD02G1197400 (SOC1)	0.252194	MD07G1245100	sp|O23530|SNC1_ARATH Protein SUPPRESSOR OF npr1-1, CONSTITUTIVE 1 OS=Arabidopsis thaliana GN=SNC1 PE=1 SV=3//8.59381e-08
MD02G1197400 (SOC1)	0.252167	MD09G1232700	sp|Q8LPR5|TCP4_ARATH Transcription factor TCP4 OS=Arabidopsis thaliana GN=TCP4 PE=1 SV=1//2.93886e-59
MD02G1197400 (SOC1)	0.252125	MD04G1069900	sp|Q5BJQ2|FA63A_RAT Protein FAM63A OS=Rattus norvegicus GN=Fam63a PE=2 SV=1//1.9011e-29
MD02G1197400 (SOC1)	0.252105	MD15G1269600	sp|Q9SYY4|ELO3L_ARATH Elongation of fatty acids protein 3-like OS=Arabidopsis thaliana GN=HOS3 PE=2 SV=1//1.89973e-107
MD02G1197400 (SOC1)	0.251939	MD13G1017000	sp|Q9C5U0|AHK4_ARATH Histidine kinase 4 OS=Arabidopsis thaliana GN=AHK4 PE=1 SV=1//0
MD02G1197400 (SOC1)	0.251845	MD13G1197900	sp|Q9LUI2|NET1A_ARATH Protein NETWORKED 1A OS=Arabidopsis thaliana GN=NET1A PE=1 SV=1//3.72915e-102
MD02G1197400 (SOC1)	0.251841	MD11G1072500	sp|P48624|FAD3E_BRANA Omega-3 fatty acid desaturase, endoplasmic reticulum OS=Brassica napus GN=FAD3 PE=2 SV=1//3.06634e-89
MD02G1197400 (SOC1)	0.251832	MD05G1247800	sp|Q9ZV56|CCT1_ARATH Choline-phosphate cytidylyltransferase 1 OS=Arabidopsis thaliana GN=CCT1 PE=1 SV=1//1.26705e-134
MD02G1197400 (SOC1)	0.251827	MD05G1274500	sp|F4IIU4|AIR9_ARATH 187-kDa microtubule-associated protein AIR9 OS=Arabidopsis thaliana GN=AIR9 PE=1 SV=1//0
MD02G1197400 (SOC1)	0.251604	MD16G1128700	sp|Q8LL04|CPL3_ARATH RNA polymerase II C-terminal domain phosphatase-like 3 OS=Arabidopsis thaliana GN=CPL3 PE=1 SV=2//7.90722e-06
MD02G1197400 (SOC1)	0.251571	MD00G1013300	sp|Q945K2|MDL2_PRUDU (R)-mandelonitrile lyase 2 OS=Prunus dulcis GN=MDL2 PE=1 SV=1//0
MD02G1197400 (SOC1)	0.251536	MD05G1189100	-//-
MD02G1197400 (SOC1)	0.251509	MD10G1311100	sp|Q9SEV0|BAN_ARATH Anthocyanidin reductase OS=Arabidopsis thaliana GN=BAN PE=1 SV=2//5.72088e-145
MD02G1197400 (SOC1)	0.251499	MD11G1176900	sp|Q9FG13|CXE15_ARATH Probable carboxylesterase 15 OS=Arabidopsis thaliana GN=CXE15 PE=2 SV=1//3.80252e-96
MD02G1197400 (SOC1)	0.251494	MD11G1036800	sp|O24242|FPPS2_PARAR Farnesyl pyrophosphate synthase 2 OS=Parthenium argentatum GN=FPS2 PE=2 SV=1//0
MD02G1197400 (SOC1)	0.251489	MD08G1052500	sp|A6QL92|S35F5_BOVIN Solute carrier family 35 member F5 OS=Bos taurus GN=SLC35F5 PE=2 SV=1//2.57374e-33
MD02G1197400 (SOC1)	0.25146	MD04G1003400	sp|Q9AU11|PKS1_RUBID Polyketide synthase 1 OS=Rubus idaeus GN=PKS1 PE=1 SV=1//0
MD02G1197400 (SOC1)	0.251434	MD01G1155600	sp|Q94CD1|HHT1_ARATH Omega-hydroxypalmitate O-feruloyl transferase OS=Arabidopsis thaliana GN=HHT1 PE=1 SV=1//4.14127e-49
MD02G1197400 (SOC1)	0.251152	MD16G1027600	sp|Q55681|RECG_SYNY3 ATP-dependent DNA helicase RecG OS=Synechocystis sp. (strain PCC 6803 / Kazusa) GN=recG PE=3 SV=1//1.00411e-38
MD02G1197400 (SOC1)	0.25103	MD04G1141900	sp|Q9SH93|IPCS2_ARATH Phosphatidylinositol:ceramide inositolphosphotransferase 2 OS=Arabidopsis thaliana GN=IPCS2 PE=2 SV=1//2.59081e-168
MD02G1197400 (SOC1)	0.25097	MD10G1089700	sp|Q6NXE6|ARMC6_HUMAN Armadillo repeat-containing protein 6 OS=Homo sapiens GN=ARMC6 PE=1 SV=2//3.33612e-29
MD02G1197400 (SOC1)	0.250963	MD17G1142500	sp|Q9SSD1|TMM_ARATH Protein TOO MANY MOUTHS OS=Arabidopsis thaliana GN=TMM PE=1 SV=1//4.18262e-52
MD02G1197400 (SOC1)	0.250954	MD05G1312800	sp|Q5Z9Z0|BGL24_ORYSJ Beta-glucosidase 24 OS=Oryza sativa subsp. japonica GN=BGLU24 PE=2 SV=1//0
MD02G1197400 (SOC1)	0.250948	MD04G1210200	-//-
MD02G1197400 (SOC1)	0.250921	MD15G1218900	sp|Q6AWT8|GG3_ARATH Guanine nucleotide-binding protein subunit gamma 3 OS=Arabidopsis thaliana GN=GG3 PE=2 SV=1//9.57528e-33
MD02G1197400 (SOC1)	0.250921	MD08G1068700	sp|P46516|HSP21_HELAN 17.9 kDa class II heat shock protein OS=Helianthus annuus GN=HSP17.9 PE=2 SV=1//8.16642e-52
MD02G1197400 (SOC1)	0.250841	MD16G1164700	sp|Q8L9T5|ATL2_ARATH RING-H2 finger protein ATL2 OS=Arabidopsis thaliana GN=ATL2 PE=2 SV=2//3.00412e-49
MD02G1197400 (SOC1)	0.250817	MD13G1087900	sp|O04523|TBL27_ARATH Protein ALTERED XYLOGLUCAN 4 OS=Arabidopsis thaliana GN=AXY4 PE=1 SV=1//2.94266e-159
MD02G1197400 (SOC1)	0.25075	MD09G1153200	sp|Q8VZG8|Y4885_ARATH Probable LRR receptor-like serine/threonine-protein kinase At4g08850 OS=Arabidopsis thaliana GN=At4g08850 PE=2 SV=3//1.46098e-06
MD02G1197400 (SOC1)	0.250577	MD06G1227800	sp|Q9GKX6|GALM_PIG Aldose 1-epimerase OS=Sus scrofa GN=GALM PE=2 SV=1//1.82958e-80
MD02G1197400 (SOC1)	0.250574	MD00G1178900	sp|C0LGP4|Y3475_ARATH Probable LRR receptor-like serine/threonine-protein kinase At3g47570 OS=Arabidopsis thaliana GN=At3g47570 PE=2 SV=1//0
MD02G1197400 (SOC1)	0.250555	MD04G1042500	-//-
MD02G1197400 (SOC1)	0.250342	MD17G1069600	sp|Q96502|COL2_ARATH Zinc finger protein CONSTANS-LIKE 2 OS=Arabidopsis thaliana GN=COL2 PE=1 SV=1//8.55534e-110
MD02G1197400 (SOC1)	0.250339	MD16G1097400	sp|Q9CAL3|CRK2_ARATH Cysteine-rich receptor-like protein kinase 2 OS=Arabidopsis thaliana GN=CRK2 PE=2 SV=1//0
MD02G1197400 (SOC1)	0.250264	MD09G1042300	-//-
MD02G1197400 (SOC1)	0.250263	MD03G1124300	sp|Q9ZUU7|PP174_ARATH Pentatricopeptide repeat-containing protein At2g28050 OS=Arabidopsis thaliana GN=At2g28050 PE=3 SV=1//2.63157e-108
MD02G1197400 (SOC1)	0.25011	MD11G1118200	sp|O23826|K125_TOBAC 125 kDa kinesin-related protein OS=Nicotiana tabacum GN=TKRP125 PE=1 SV=1//0
MD02G1197400 (SOC1)	0.250009	MD12G1188600	sp|Q9LZV7|PXC2_ARATH Leucine-rich repeat receptor-like protein kinase PXC2 OS=Arabidopsis thaliana GN=PXC2 PE=2 SV=1//0
MD02G1197400 (SOC1)	0.249975	MD10G1089100	sp|Q75H77|SAPKA_ORYSJ Serine/threonine-protein kinase SAPK10 OS=Oryza sativa subsp. japonica GN=SAPK10 PE=2 SV=1//0
MD02G1197400 (SOC1)	0.249903	MD15G1122600	-//-
MD02G1197400 (SOC1)	0.249795	MD12G1119900	-//-
MD02G1197400 (SOC1)	0.249752	MD12G1202600	sp|O80522|GDL2_ARATH GDSL esterase/lipase At1g09390 OS=Arabidopsis thaliana GN=At1g09390 PE=2 SV=1//1.88087e-159
MD02G1197400 (SOC1)	0.249711	MD04G1184700	sp|Q9SFF6|PAE12_ARATH Pectin acetylesterase 12 OS=Arabidopsis thaliana GN=PAE12 PE=2 SV=1//4.47261e-169
MD02G1197400 (SOC1)	0.249671	MD05G1348800	sp|O65396|GCST_ARATH Aminomethyltransferase, mitochondrial OS=Arabidopsis thaliana GN=GDCST PE=2 SV=1//3.70255e-148
MD02G1197400 (SOC1)	0.249646	MD14G1211000	sp|P42730|CLPB1_ARATH Chaperone protein ClpB1 OS=Arabidopsis thaliana GN=CLPB1 PE=1 SV=2//0
MD02G1197400 (SOC1)	0.249526	MD14G1037100	-//-
MD02G1197400 (SOC1)	0.249442	MD06G1225900	-//-
MD02G1197400 (SOC1)	0.249427	MD06G1241000	sp|Q8LEB2|ADHL6_ARATH Alcohol dehydrogenase-like 6 OS=Arabidopsis thaliana GN=At5g24760 PE=2 SV=2//0
MD02G1197400 (SOC1)	0.249264	MD14G1020100	sp|Q8IXU6|S35F2_HUMAN Solute carrier family 35 member F2 OS=Homo sapiens GN=SLC35F2 PE=1 SV=1//1.70958e-43
MD02G1197400 (SOC1)	0.249213	MD05G1335600	sp|Q9SEV0|BAN_ARATH Anthocyanidin reductase OS=Arabidopsis thaliana GN=BAN PE=1 SV=2//5.15547e-148
MD02G1197400 (SOC1)	0.249188	MD14G1038300	-//-
MD02G1197400 (SOC1)	0.249179	MD09G1207000	sp|Q06493|YLH47_YEAST LETM1 domain-containing protein YLH47, mitochondrial OS=Saccharomyces cerevisiae (strain ATCC 204508 / S288c) GN=YLH47 PE=1 SV=1//2.05809e-11
MD02G1197400 (SOC1)	0.249135	MD15G1216000	sp|Q8L8A6|GRF5_ARATH Growth-regulating factor 5 OS=Arabidopsis thaliana GN=GRF5 PE=1 SV=1//6.01406e-49
MD02G1197400 (SOC1)	0.248991	MD09G1004200	-//-
MD02G1197400 (SOC1)	0.248959	MD04G1097800	-//-
MD02G1197400 (SOC1)	0.248918	MD10G1283200	sp|Q94F40|GDL9_ARATH GDSL esterase/lipase At1g28600 OS=Arabidopsis thaliana GN=At1g28600 PE=2 SV=1//9.75175e-121
MD02G1197400 (SOC1)	0.248875	MD09G1192500	sp|Q93Z24|BGA17_ARATH Beta-galactosidase 17 OS=Arabidopsis thaliana GN=BGAL17 PE=2 SV=1//0
MD02G1197400 (SOC1)	0.248852	MD06G1177100	sp|O80742|PUB19_ARATH U-box domain-containing protein 19 OS=Arabidopsis thaliana GN=PUB19 PE=2 SV=1//8.65763e-154
MD02G1197400 (SOC1)	0.248832	MD01G1172800	sp|Q9LYN8|EMS1_ARATH Leucine-rich repeat receptor protein kinase EMS1 OS=Arabidopsis thaliana GN=EMS1 PE=1 SV=1//3.10236e-77
MD02G1197400 (SOC1)	0.248826	MD05G1300900	sp|Q6AWX6|SCAR1_ARATH Protein SCAR1 OS=Arabidopsis thaliana GN=SCAR1 PE=1 SV=1//8.86602e-11
MD02G1197400 (SOC1)	0.248801	MD12G1072300	-//-
MD02G1197400 (SOC1)	0.248751	MD02G1205600	sp|Q9LYN8|EMS1_ARATH Leucine-rich repeat receptor protein kinase EMS1 OS=Arabidopsis thaliana GN=EMS1 PE=1 SV=1//4.84233e-11
MD02G1197400 (SOC1)	0.248637	MD06G1163800	sp|Q9STK7|C71AQ_ARATH Cytochrome P450 71A26 OS=Arabidopsis thaliana GN=CYP71A26 PE=3 SV=1//5.05327e-149
MD02G1197400 (SOC1)	0.248556	MD10G1294000	sp|Q9LNR3|LOX3_ARATH Lipoxygenase 3, chloroplastic OS=Arabidopsis thaliana GN=LOX3 PE=2 SV=1//0
MD02G1197400 (SOC1)	0.248433	MD09G1209000	sp|Q2V4B9|PLST3_ARATH Probable plastidic glucose transporter 3 OS=Arabidopsis thaliana GN=At1g79820 PE=2 SV=2//0
MD02G1197400 (SOC1)	0.248371	MD00G1049200	sp|Q9SJE8|ALMT2_ARATH Aluminum-activated malate transporter 2 OS=Arabidopsis thaliana GN=ALMT2 PE=2 SV=2//1.56005e-145
MD02G1197400 (SOC1)	0.248359	MD10G1240300	sp|O04893|AGLU_SPIOL Alpha-glucosidase OS=Spinacia oleracea PE=1 SV=1//6.35303e-152
MD02G1197400 (SOC1)	0.248323	MD06G1164000	sp|P37117|C71A4_SOLME Cytochrome P450 71A4 OS=Solanum melongena GN=CYP71A4 PE=2 SV=1//0
MD02G1197400 (SOC1)	0.248273	MD10G1278400	sp|Q9LWM4|CIPK5_ORYSJ CBL-interacting protein kinase 5 OS=Oryza sativa subsp. japonica GN=CIPK5 PE=2 SV=1//0
MD02G1197400 (SOC1)	0.248269	MD16G1057000	sp|Q9LFS4|NIK1_ARATH Protein NSP-INTERACTING KINASE 1 OS=Arabidopsis thaliana GN=NIK1 PE=1 SV=1//0
MD02G1197400 (SOC1)	0.248214	MD09G1278900	sp|Q9LVH4|CAR4_ARATH Protein C2-DOMAIN ABA-RELATED 4 OS=Arabidopsis thaliana GN=CAR4 PE=1 SV=1//8.94453e-77
MD02G1197400 (SOC1)	0.248186	MD01G1207200	sp|Q8W110|FRO4_ARATH Ferric reduction oxidase 4 OS=Arabidopsis thaliana GN=FRO4 PE=2 SV=1//0
MD02G1197400 (SOC1)	0.248121	MD16G1129300	-//-
MD02G1197400 (SOC1)	0.248095	MD12G1072600	sp|Q42438|CDPK8_ARATH Calcium-dependent protein kinase 8 OS=Arabidopsis thaliana GN=CPK8 PE=1 SV=1//0
MD02G1197400 (SOC1)	0.247809	MD06G1187400	sp|Q5C9I9|ISPD_MENPI (-)-isopiperitenol/(-)-carveol dehydrogenase, mitochondrial OS=Mentha piperita PE=1 SV=1//1.79367e-85
MD02G1197400 (SOC1)	0.247724	MD04G1232500	sp|Q9FRS6|PXL1_ARATH Leucine-rich repeat receptor-like protein kinase PXL1 OS=Arabidopsis thaliana GN=PXL1 PE=2 SV=1//0
MD02G1197400 (SOC1)	0.247437	MD03G1250300	sp|Q9SYM4|TPS1_ARATH Alpha,alpha-trehalose-phosphate synthase [UDP-forming] 1 OS=Arabidopsis thaliana GN=TPS1 PE=1 SV=1//0
MD02G1197400 (SOC1)	0.247377	MD09G1241800	sp|Q9SIV3|GLK1_ARATH Transcription activator GLK1 OS=Arabidopsis thaliana GN=GLK1 PE=1 SV=2//3.22057e-63
MD02G1197400 (SOC1)	0.247366	MD02G1211500	sp|Q3B724|CALS5_ARATH Callose synthase 5 OS=Arabidopsis thaliana GN=CALS5 PE=1 SV=1//0
MD02G1197400 (SOC1)	0.247279	MD04G1029200	sp|Q9LXV0|U92A1_ARATH UDP-glycosyltransferase 92A1 OS=Arabidopsis thaliana GN=UGT92A1 PE=2 SV=1//3.41622e-122
MD02G1197400 (SOC1)	0.247267	MD01G1028300	sp|Q3ZBR5|TTC1_BOVIN Tetratricopeptide repeat protein 1 OS=Bos taurus GN=TTC1 PE=2 SV=1//2.95398e-12
MD02G1197400 (SOC1)	0.247247	MD17G1127800	sp|Q9LHJ2|U82A1_ARATH UDP-glycosyltransferase 82A1 OS=Arabidopsis thaliana GN=UGT82A1 PE=2 SV=1//2.40804e-163
MD02G1197400 (SOC1)	0.247137	MD09G1005600	-//-
MD02G1197400 (SOC1)	0.247036	MD14G1002400	sp|Q9C503|NDF5_ARATH Protein NDH-DEPENDENT CYCLIC ELECTRON FLOW 5 OS=Arabidopsis thaliana GN=NDF5 PE=2 SV=1//6.49011e-68
MD02G1197400 (SOC1)	0.247	MD03G1006300	sp|Q84P17|AEE18_ARATH Probable acyl-activating enzyme 18, peroxisomal OS=Arabidopsis thaliana GN=AAE18 PE=2 SV=1//0
MD02G1197400 (SOC1)	0.246984	MD17G1002200	-//-
MD02G1197400 (SOC1)	0.246982	MD14G1125000	-//-
MD02G1197400 (SOC1)	0.246951	MD14G1084700	sp|Q9FLE8|Y5986_ARATH Uncharacterized protein At5g39865 OS=Arabidopsis thaliana GN=At5g39865 PE=2 SV=1//1.50225e-43
MD02G1197400 (SOC1)	0.24682	MD04G1191700	-//-
MD02G1197400 (SOC1)	0.246728	MD14G1159000	sp|Q9M643|CCI1_ARATH Cycloeucalenol cycloisomerase OS=Arabidopsis thaliana GN=CPI1 PE=2 SV=1//2.33649e-166
MD02G1197400 (SOC1)	0.246727	MD12G1108300	sp|Q9SCP2|PLY12_ARATH Probable pectate lyase 12 OS=Arabidopsis thaliana GN=At3g53190 PE=2 SV=2//0
MD02G1197400 (SOC1)	0.246709	MD02G1246600	sp|D7SFH9|GPDL2_ARATH Glycerophosphodiester phosphodiesterase protein kinase domain-containing GDPDL2 OS=Arabidopsis thaliana GN=GDPDL2 PE=1 SV=1//4.28194e-93
MD02G1197400 (SOC1)	0.246673	MD03G1227300	sp|O24059|MT3_MALDO Metallothionein-like protein type 3 OS=Malus domestica GN=MT2 PE=3 SV=1//2.43872e-25
MD02G1197400 (SOC1)	0.246594	MD06G1094100	-//-
MD02G1197400 (SOC1)	0.246452	MD13G1182000	sp|P50651|RIR2A_ARATH Ribonucleoside-diphosphate reductase small chain A OS=Arabidopsis thaliana GN=RNR2A PE=1 SV=2//0
MD02G1197400 (SOC1)	0.246217	MD05G1281200	sp|Q9FNK5|FB285_ARATH F-box protein At5g46170 OS=Arabidopsis thaliana GN=At5g46170 PE=2 SV=1//5.01935e-172
MD02G1197400 (SOC1)	0.246186	MD16G1035600	-//-
MD02G1197400 (SOC1)	0.246178	MD10G1018200	-//-
MD02G1197400 (SOC1)	0.246168	MD09G1286900	sp|Q9LDE1|MY108_ARATH Transcription factor MYB108 OS=Arabidopsis thaliana GN=MYB108 PE=1 SV=1//1.27228e-66
MD02G1197400 (SOC1)	0.246144	MD03G1296900	-//-
MD02G1197400 (SOC1)	0.246108	MD17G1004400	sp|P93654|SYP22_ARATH Syntaxin-22 OS=Arabidopsis thaliana GN=SYP22 PE=1 SV=1//8.38575e-45
MD02G1197400 (SOC1)	0.246102	MD05G1075300	sp|P53681|CRK_DAUCA CDPK-related protein kinase OS=Daucus carota GN=CRK PE=2 SV=1//3.14517e-41
MD02G1197400 (SOC1)	0.24609	MD08G1095500	sp|Q8GS71|FRA1_ARATH Kinesin-like protein FRA1 OS=Arabidopsis thaliana GN=FRA1 PE=1 SV=1//0
MD02G1197400 (SOC1)	0.246024	MD13G1188500	sp|Q3E936|MAKR1_ARATH Probable membrane-associated kinase regulator 1 OS=Arabidopsis thaliana GN=MAKR1 PE=1 SV=1//9.94828e-31
MD02G1197400 (SOC1)	0.245971	MD01G1092800	sp|Q9C598|NAC81_ARATH Protein ATAF2 OS=Arabidopsis thaliana GN=NAC081 PE=1 SV=1//7.06661e-17
MD02G1197400 (SOC1)	0.245909	MD11G1056600	sp|O64730|P2C26_ARATH Probable protein phosphatase 2C 26 OS=Arabidopsis thaliana GN=At2g30170 PE=2 SV=2//1.86007e-135
MD02G1197400 (SOC1)	0.245906	MD04G1068800	sp|Q9LQ02|NRPD1_ARATH DNA-directed RNA polymerase IV subunit 1 OS=Arabidopsis thaliana GN=NRPD1 PE=1 SV=1//0
MD02G1197400 (SOC1)	0.245855	MD15G1244600	sp|Q59MN0|VAC8_CANAL Vacuolar protein 8 OS=Candida albicans (strain SC5314 / ATCC MYA-2876) GN=VAC8 PE=3 SV=3//2.52287e-06
MD02G1197400 (SOC1)	0.245763	MD16G1116100	sp|Q8VWZ7|C76B6_CATRO Geraniol 8-hydroxylase OS=Catharanthus roseus GN=CYP76B6 PE=1 SV=1//0
MD02G1197400 (SOC1)	0.245725	MD02G1195700	sp|Q8S8S1|PEX16_ARATH Peroxisome biogenesis protein 16 OS=Arabidopsis thaliana GN=PEX16 PE=1 SV=1//3.02334e-109
MD02G1197400 (SOC1)	0.245684	MD00G1172000	sp|Q8LCS8|MUB2_ARATH Membrane-anchored ubiquitin-fold protein 2 OS=Arabidopsis thaliana GN=MUB2 PE=1 SV=1//1.38145e-39
MD02G1197400 (SOC1)	0.245675	MD17G1003300	sp|B9DGD6|ACS_ARATH Acetyl-coenzyme A synthetase, chloroplastic/glyoxysomal OS=Arabidopsis thaliana GN=ACS PE=1 SV=1//0
MD02G1197400 (SOC1)	0.245643	MD13G1165000	sp|Q8L9T5|ATL2_ARATH RING-H2 finger protein ATL2 OS=Arabidopsis thaliana GN=ATL2 PE=2 SV=2//3.43067e-44
MD02G1197400 (SOC1)	0.245641	MD17G1222100	sp|Q9S9P3|FDM1_ARATH Factor of DNA methylation 1 OS=Arabidopsis thaliana GN=FDM1 PE=1 SV=1//0
MD02G1197400 (SOC1)	0.245595	MD15G1263900	sp|O64989|C90B1_ARATH Cytochrome P450 90B1 OS=Arabidopsis thaliana GN=CYP90B1 PE=1 SV=2//0
MD02G1197400 (SOC1)	0.24558	MD16G1061900	sp|P11869|TPT_SPIOL Triose phosphate/phosphate translocator, chloroplastic OS=Spinacia oleracea PE=1 SV=1//5.97184e-171
MD02G1197400 (SOC1)	0.245507	MD17G1259800	sp|F4KE63|SYVM2_ARATH Valine--tRNA ligase, chloroplastic/mitochondrial 2 OS=Arabidopsis thaliana GN=EMB2247 PE=3 SV=1//0
MD02G1197400 (SOC1)	0.245506	MD16G1206000	sp|Q940Y9|POLL2_ARATH Putative ion channel POLLUX-like 2 OS=Arabidopsis thaliana GN=At5g43745 PE=2 SV=1//0
MD02G1197400 (SOC1)	0.245466	MD15G1391000	sp|Q39202|RLK1_ARATH G-type lectin S-receptor-like serine/threonine-protein kinase RLK1 OS=Arabidopsis thaliana GN=RLK1 PE=2 SV=2//8.43408e-140
MD02G1197400 (SOC1)	0.245457	MD10G1339800	sp|F4JLE5|SFH1_ARATH Phosphatidylinositol/phosphatidylcholine transfer protein SFH1 OS=Arabidopsis thaliana GN=SFH1 PE=2 SV=1//1.91707e-21
MD02G1197400 (SOC1)	0.245428	MD08G1070100	-//-
MD02G1197400 (SOC1)	0.245427	MD10G1295900	sp|Q9ZPH4|DES1L_ARATH Sphingolipid delta(4)-desaturase DES1-like OS=Arabidopsis thaliana GN=At4g04930 PE=2 SV=1//0
MD02G1197400 (SOC1)	0.245417	MD03G1003700	-//-
MD02G1197400 (SOC1)	0.245319	MD04G1238900	sp|Q8RY17|WAKLI_ARATH Wall-associated receptor kinase-like 22 OS=Arabidopsis thaliana GN=WAKL22 PE=2 SV=1//1.55539e-124
MD02G1197400 (SOC1)	0.245287	MD10G1301600	sp|Q9SCV4|BGAL8_ARATH Beta-galactosidase 8 OS=Arabidopsis thaliana GN=BGAL8 PE=2 SV=2//0
MD02G1197400 (SOC1)	0.245119	MD07G1178900	sp|Q9LQR0|LBD1_ARATH LOB domain-containing protein 1 OS=Arabidopsis thaliana GN=LBD1 PE=2 SV=1//2.21585e-54
MD02G1197400 (SOC1)	0.24508	MD10G1014300	sp|Q9SQH6|PIN6_ARATH Probable auxin efflux carrier component 6 OS=Arabidopsis thaliana GN=PIN6 PE=2 SV=2//0
MD02G1197400 (SOC1)	0.245008	MD10G1242500	-//-
MD02G1197400 (SOC1)	0.244998	MD01G1214500	sp|Q9SUE3|CRF4_ARATH Ethylene-responsive transcription factor CRF4 OS=Arabidopsis thaliana GN=CRF4 PE=1 SV=2//3.72191e-49
MD02G1197400 (SOC1)	0.244956	MD01G1091400	sp|Q93V56|IPYR1_ARATH Soluble inorganic pyrophosphatase 1 OS=Arabidopsis thaliana GN=PPA1 PE=1 SV=1//1.74274e-129
MD02G1197400 (SOC1)	0.244814	MD15G1364800	sp|Q55CU8|RSC5_DICDI Random slug protein 5 OS=Dictyostelium discoideum GN=rsc5 PE=2 SV=1//3.88732e-37
MD02G1197400 (SOC1)	0.244785	MD12G1041700	sp|Q9ZSD4|SY121_ARATH Syntaxin-121 OS=Arabidopsis thaliana GN=SYP121 PE=1 SV=1//4.66587e-124
MD02G1197400 (SOC1)	0.244773	MD09G1184600	sp|Q9FJA6|RS33_ARATH 40S ribosomal protein S3-3 OS=Arabidopsis thaliana GN=RPS3C PE=1 SV=1//1.49219e-30
MD02G1197400 (SOC1)	0.244654	MD00G1004300	-//-
MD02G1197400 (SOC1)	0.244602	MD00G1182300	sp|F4I9E1|NFD4_ARATH Protein NUCLEAR FUSION DEFECTIVE 4 OS=Arabidopsis thaliana GN=NFD4 PE=3 SV=1//4.45466e-11
MD02G1197400 (SOC1)	0.244595	MD09G1024100	-//-
MD02G1197400 (SOC1)	0.244577	MD01G1025500	sp|Q9LX14|UFC_ARATH Protein UPSTREAM OF FLC OS=Arabidopsis thaliana GN=UFC PE=2 SV=1//8.09112e-26
MD02G1197400 (SOC1)	0.244472	MD00G1109300	-//-
MD02G1197400 (SOC1)	0.244427	MD03G1114300	sp|Q9SCV4|BGAL8_ARATH Beta-galactosidase 8 OS=Arabidopsis thaliana GN=BGAL8 PE=2 SV=2//0
MD02G1197400 (SOC1)	0.24427	MD10G1190800	sp|A4IPB3|IOLC_GEOTN 5-dehydro-2-deoxygluconokinase OS=Geobacillus thermodenitrificans (strain NG80-2) GN=iolC PE=3 SV=1//4.19548e-16
MD02G1197400 (SOC1)	0.244211	MD02G1256100	sp|Q6ESG1|BASS4_ORYSJ Probable sodium/metabolite cotransporter BASS4, chloroplastic OS=Oryza sativa subsp. japonica GN=BASS4 PE=3 SV=1//9.04682e-57
MD02G1197400 (SOC1)	0.244146	MD11G1233100	sp|Q9LSQ6|PBP1_ARATH Calcium-binding protein PBP1 OS=Arabidopsis thaliana GN=PBP1 PE=1 SV=1//2.3366e-34
MD02G1197400 (SOC1)	0.244116	MD11G1309400	sp|Q8LB72|PHR2_ARATH Blue-light photoreceptor PHR2 OS=Arabidopsis thaliana GN=PHR2 PE=2 SV=2//3.12501e-177
MD02G1197400 (SOC1)	0.244058	MD09G1264800	sp|Q84TQ7|GAI_GOSHI DELLA protein GAI OS=Gossypium hirsutum GN=GAI PE=2 SV=1//0
MD02G1197400 (SOC1)	0.244044	MD17G1214900	sp|Q98C03|DHAA_RHILO Haloalkane dehalogenase OS=Rhizobium loti (strain MAFF303099) GN=dhaA PE=3 SV=1//3.63936e-12
MD02G1197400 (SOC1)	0.244028	MD08G1192700	-//-
MD02G1197400 (SOC1)	0.24384	MD01G1118500	sp|Q9C7A2|Y3236_ARATH Ankyrin repeat-containing protein At3g12360 OS=Arabidopsis thaliana GN=At3g12360 PE=2 SV=1//0
MD02G1197400 (SOC1)	0.24368	MD07G1153200	sp|Q38850|MYB5_ARATH Transcription repressor MYB5 OS=Arabidopsis thaliana GN=MYB5 PE=1 SV=1//1.96363e-62
MD02G1197400 (SOC1)	0.243567	MD10G1123700	-//-
MD02G1197400 (SOC1)	0.24353	MD05G1002900	sp|Q9C9H7|RLP12_ARATH Receptor-like protein 12 OS=Arabidopsis thaliana GN=RLP12 PE=2 SV=2//1.33558e-08
MD02G1197400 (SOC1)	0.243505	MD01G1167900	sp|Q9LY03|IRK_ARATH Probable LRR receptor-like serine/threonine-protein kinase IRK OS=Arabidopsis thaliana GN=IRK PE=1 SV=1//0
MD02G1197400 (SOC1)	0.243408	MD16G1009600	sp|Q9ZUL3|IDD5_ARATH Protein indeterminate-domain 5, chloroplastic OS=Arabidopsis thaliana GN=IDD5 PE=1 SV=1//1.61717e-08
MD02G1197400 (SOC1)	0.243395	MD06G1101900	-//-
MD02G1197400 (SOC1)	0.243354	MD05G1233500	sp|P0C8L4|Y4648_ARATH Uncharacterized protein At4g26485 OS=Arabidopsis thaliana GN=At4g26485 PE=4 SV=1//1.35238e-42
MD02G1197400 (SOC1)	0.243274	MD14G1188500	sp|O04532|FH8_ARATH Formin-like protein 8 OS=Arabidopsis thaliana GN=FH8 PE=1 SV=1//1.23597e-148
MD02G1197400 (SOC1)	0.243259	MD15G1407300	sp|Q4R1I9|ANGLT_ROSHC Anthocyanidin 5,3-O-glucosyltransferase OS=Rosa hybrid cultivar GN=RhGT1 PE=2 SV=1//1.36251e-110
MD02G1197400 (SOC1)	0.243169	MD08G1178000	sp|Q38970|ACC1_ARATH Acetyl-CoA carboxylase 1 OS=Arabidopsis thaliana GN=ACC1 PE=1 SV=1//0
MD02G1197400 (SOC1)	0.243146	MD05G1186700	sp|Q5VZ89|DEN4C_HUMAN DENN domain-containing protein 4C OS=Homo sapiens GN=DENND4C PE=1 SV=2//4.15098e-11
MD02G1197400 (SOC1)	0.243055	MD15G1039500	sp|Q9C5T4|WRK18_ARATH WRKY transcription factor 18 OS=Arabidopsis thaliana GN=WRKY18 PE=1 SV=2//1.1779e-69
MD02G1197400 (SOC1)	0.243036	MD08G1092000	sp|Q9FDW1|MYB44_ARATH Transcription factor MYB44 OS=Arabidopsis thaliana GN=MYB44 PE=2 SV=1//8.25696e-67
MD02G1197400 (SOC1)	0.242967	MD13G1036200	sp|P0C5E2|Y1839_ARATH Probable serine/threonine-protein kinase At1g18390 OS=Arabidopsis thaliana GN=At1g18390 PE=2 SV=2//9.22056e-24
MD02G1197400 (SOC1)	0.242928	MD11G1110400	-//-
MD02G1197400 (SOC1)	0.242914	MD01G1121100	-//-
MD02G1197400 (SOC1)	0.242838	MD10G1182200	-//-
MD02G1197400 (SOC1)	0.242835	MD14G1114600	sp|Q6DST1|Y1465_ARATH Late embryogenesis abundant protein At1g64065 OS=Arabidopsis thaliana GN=At1g64065 PE=2 SV=1//3.52653e-10
MD02G1197400 (SOC1)	0.242628	MD14G1039900	sp|Q9SF15|PUB24_ARATH E3 ubiquitin-protein ligase PUB24 OS=Arabidopsis thaliana GN=PUB24 PE=1 SV=1//7.36708e-118
MD02G1197400 (SOC1)	0.242615	MD07G1049600	sp|O23252|IF4E1_ARATH Eukaryotic translation initiation factor 4E-1 OS=Arabidopsis thaliana GN=EIF4E1 PE=1 SV=1//8.29006e-15
MD02G1197400 (SOC1)	0.242551	MD13G1160000	sp|Q8VXU6|DI194_ARATH Protein DEHYDRATION-INDUCED 19 homolog 4 OS=Arabidopsis thaliana GN=DI19-4 PE=1 SV=1//9.10676e-18
MD02G1197400 (SOC1)	0.242523	MD14G1063300	sp|Q66GR3|BH130_ARATH Transcription factor bHLH130 OS=Arabidopsis thaliana GN=BHLH130 PE=1 SV=1//3.5834e-91
MD02G1197400 (SOC1)	0.242306	MD12G1191600	sp|Q9LVM0|Y5830_ARATH Probable inactive receptor kinase At5g58300 OS=Arabidopsis thaliana GN=At5g58300 PE=2 SV=1//0
MD02G1197400 (SOC1)	0.242156	MD11G1114300	sp|Q94CS9|TIP12_ORYSJ Probable aquaporin TIP1-2 OS=Oryza sativa subsp. japonica GN=TIP1-2 PE=2 SV=1//1.57021e-118
MD02G1197400 (SOC1)	0.242128	MD02G1185900	sp|Q9SZF7|SHR_ARATH Protein SHORT-ROOT OS=Arabidopsis thaliana GN=SHR PE=1 SV=1//0
MD02G1197400 (SOC1)	0.242109	MD01G1073200	sp|Q8S8M5|ABIL1_ARATH Protein ABIL1 OS=Arabidopsis thaliana GN=ABIL1 PE=1 SV=1//7.66528e-127
MD02G1197400 (SOC1)	0.242048	MD08G1173400	sp|Q84WV0|GLYC7_ARATH Serine hydroxymethyltransferase 7 OS=Arabidopsis thaliana GN=SHM7 PE=2 SV=1//4.30396e-52
MD02G1197400 (SOC1)	0.242022	MD10G1015400	sp|Q9FKB0|LSM5_ARATH Sm-like protein LSM5 OS=Arabidopsis thaliana GN=LSM5 PE=1 SV=1//1.90733e-25
MD02G1197400 (SOC1)	0.241992	MD17G1169400	-//-
MD02G1197400 (SOC1)	0.241984	MD05G1309500	sp|Q9SGP6|GRXC9_ARATH Glutaredoxin-C9 OS=Arabidopsis thaliana GN=GRXC9 PE=1 SV=1//1.14738e-22
MD02G1197400 (SOC1)	0.241933	MD01G1199300	sp|Q9LTJ8|MBD13_ARATH Methyl-CpG-binding domain-containing protein 13 OS=Arabidopsis thaliana GN=MBD13 PE=2 SV=1//1.59523e-07
MD02G1197400 (SOC1)	0.241784	MD06G1121000	sp|Q9SU44|GRF8_ARATH Growth-regulating factor 8 OS=Arabidopsis thaliana GN=GRF8 PE=2 SV=1//7.64845e-42
MD02G1197400 (SOC1)	0.241761	MD00G1012600	sp|Q9LMH6|FDM4_ARATH Factor of DNA methylation 4 OS=Arabidopsis thaliana GN=FDM4 PE=4 SV=1//8.9372e-11
MD02G1197400 (SOC1)	0.241697	MD04G1003300	sp|B0LDU6|PKS5_RUBID Polyketide synthase 5 OS=Rubus idaeus GN=PKS5 PE=1 SV=1//0
MD02G1197400 (SOC1)	0.241695	MD08G1186400	sp|Q9FE06|EXOL2_ARATH Protein EXORDIUM-like 2 OS=Arabidopsis thaliana GN=EXL2 PE=2 SV=1//3.08824e-130
MD02G1197400 (SOC1)	0.241656	MD17G1030800	sp|Q7XA40|RGA3_SOLBU Putative disease resistance protein RGA3 OS=Solanum bulbocastanum GN=RGA3 PE=2 SV=2//1.39412e-149
MD02G1197400 (SOC1)	0.241628	MD05G1037300	sp|Q6YYB0|Y8359_ORYSJ Uncharacterized protein Os08g0359500 OS=Oryza sativa subsp. japonica GN=Os08g0359500 PE=2 SV=1//1.74794e-32
MD02G1197400 (SOC1)	0.241492	MD09G1039100	sp|Q9FL16|PER63_ARATH Peroxidase 63 OS=Arabidopsis thaliana GN=PER63 PE=2 SV=1//4.44484e-153
MD02G1197400 (SOC1)	0.241415	MD07G1235500	sp|Q9FHK4|Y5519_ARATH Uncharacterized protein At5g05190 OS=Arabidopsis thaliana GN=Y-1 PE=1 SV=1//2.96118e-27
MD02G1197400 (SOC1)	0.241257	MD07G1084200	sp|Q9M1C7|AB9C_ARATH ABC transporter C family member 9 OS=Arabidopsis thaliana GN=ABCC9 PE=2 SV=2//0
MD02G1197400 (SOC1)	0.241227	MD10G1006600	sp|Q40392|TMVRN_NICGU TMV resistance protein N OS=Nicotiana glutinosa GN=N PE=1 SV=1//4.96338e-17
MD02G1197400 (SOC1)	0.241111	MD01G1092900	sp|Q7GCL7|NAC74_ORYSJ NAC domain-containing protein 74 OS=Oryza sativa subsp. japonica GN=NAC74 PE=2 SV=1//2.36919e-28
MD02G1197400 (SOC1)	0.241075	MD06G1023200	sp|Q60DX1|TPK3_ORYSJ Thiamine pyrophosphokinase 3 OS=Oryza sativa subsp. japonica GN=TPK3 PE=2 SV=1//2.61919e-07
MD02G1197400 (SOC1)	0.24105	MD11G1301600	-//-
MD02G1197400 (SOC1)	0.240841	MD10G1277100	sp|C0LGU5|Y5457_ARATH Probable LRR receptor-like serine/threonine-protein kinase At5g45780 OS=Arabidopsis thaliana GN=At5g45780 PE=2 SV=1//0
MD02G1197400 (SOC1)	0.24082	MD16G1056300	-//-
MD02G1197400 (SOC1)	0.240765	MD09G1061000	sp|O65718|CNGC2_ARATH Cyclic nucleotide-gated ion channel 2 OS=Arabidopsis thaliana GN=CNGC2 PE=1 SV=1//0
MD02G1197400 (SOC1)	0.240753	MD03G1072800	-//-
MD02G1197400 (SOC1)	0.240728	MD01G1106200	sp|Q9LZG0|ADK2_ARATH Adenosine kinase 2 OS=Arabidopsis thaliana GN=ADK2 PE=1 SV=1//0
MD02G1197400 (SOC1)	0.240701	MD15G1241400	sp|Q8L7E9|MCAC1_ARATH Protein MID1-COMPLEMENTING ACTIVITY 1 OS=Arabidopsis thaliana GN=MCA1 PE=1 SV=1//0
MD02G1197400 (SOC1)	0.240552	MD03G1292900	sp|O04609|WRK22_ARATH WRKY transcription factor 22 OS=Arabidopsis thaliana GN=WRKY22 PE=2 SV=1//1.05326e-30
MD02G1197400 (SOC1)	0.240541	MD09G1090700	sp|Q2KIY1|PXMP2_BOVIN Peroxisomal membrane protein 2 OS=Bos taurus GN=PXMP2 PE=2 SV=3//9.08664e-16
MD02G1197400 (SOC1)	0.240499	MD13G1231400	sp|Q8L730|SDI2_ARATH Protein SULFUR DEFICIENCY-INDUCED 2 OS=Arabidopsis thaliana GN=At1g04770 PE=2 SV=1//4.31998e-131
MD02G1197400 (SOC1)	0.240384	MD15G1222000	sp|P17407|21KD_DAUCA 21 kDa protein OS=Daucus carota PE=2 SV=1//3.76406e-29
MD02G1197400 (SOC1)	0.240365	MD10G1142200	sp|Q7DNC3|MPCP1_ARATH Mitochondrial phosphate carrier protein 1, mitochondrial OS=Arabidopsis thaliana GN=MPT1 PE=2 SV=1//3.62039e-151
MD02G1197400 (SOC1)	0.240332	MD16G1141800	sp|Q9LYR5|FKB19_ARATH Peptidyl-prolyl cis-trans isomerase FKBP19, chloroplastic OS=Arabidopsis thaliana GN=FKBP19 PE=1 SV=1//4.55019e-108
MD02G1197400 (SOC1)	0.24027	MD02G1148500	-//-
MD02G1197400 (SOC1)	0.240216	MD15G1059900	sp|Q66GS2|B3GTC_ARATH Probable beta-1,3-galactosyltransferase 12 OS=Arabidopsis thaliana GN=B3GALT12 PE=2 SV=1//4.74392e-169
MD02G1197400 (SOC1)	0.240213	MD12G1194700	sp|Q9LUG9|MD33A_ARATH Mediator of RNA polymerase II transcription subunit 33A OS=Arabidopsis thaliana GN=MED33A PE=1 SV=1//0
MD02G1197400 (SOC1)	0.240049	MD16G1126300	sp|Q94AG2|SERK1_ARATH Somatic embryogenesis receptor kinase 1 OS=Arabidopsis thaliana GN=SERK1 PE=1 SV=2//5.61239e-54
MD02G1197400 (SOC1)	0.240037	MD03G1234100	sp|Q9LXA5|LRK91_ARATH L-type lectin-domain containing receptor kinase IX.1 OS=Arabidopsis thaliana GN=LECRK91 PE=2 SV=1//4.21389e-137
MD02G1197400 (SOC1)	0.240016	MD03G1142500	sp|Q9SWB4|PARP3_SOYBN Poly [ADP-ribose] polymerase 3 OS=Glycine max GN=PARP3 PE=2 SV=1//0
MD02G1197400 (SOC1)	0.240001	MD15G1244500	sp|P10933|FENR1_PEA Ferredoxin--NADP reductase, leaf isozyme, chloroplastic OS=Pisum sativum GN=PETH PE=1 SV=1//0
MD02G1197400 (SOC1)	0.239896	MD16G1112600	sp|P93788|REMO_SOLTU Remorin OS=Solanum tuberosum PE=1 SV=1//1.10396e-09
MD02G1197400 (SOC1)	0.239675	MD05G1256200	sp|C6L7U1|LIN1_LOTJA Putative E3 ubiquitin-protein ligase LIN-1 OS=Lotus japonicus GN=CERBERUS PE=2 SV=2//1.01602e-09
MD02G1197400 (SOC1)	0.239627	MD05G1129600	sp|Q9SX98|LHTL8_ARATH Lysine histidine transporter-like 8 OS=Arabidopsis thaliana GN=AATL1 PE=1 SV=1//5.97145e-138
MD02G1197400 (SOC1)	0.239617	MD17G1135600	sp|Q9LS40|ASPG1_ARATH Protein ASPARTIC PROTEASE IN GUARD CELL 1 OS=Arabidopsis thaliana GN=ASPG1 PE=1 SV=1//1.07623e-62
MD02G1197400 (SOC1)	0.239602	MD09G1291400	sp|Q6PBQ2|CHMP7_DANRE Charged multivesicular body protein 7 OS=Danio rerio GN=chmp7 PE=2 SV=1//2.473e-16
MD02G1197400 (SOC1)	0.239554	MD10G1198000	sp|C0LGH2|Y1561_ARATH Probable LRR receptor-like serine/threonine-protein kinase At1g56130 OS=Arabidopsis thaliana GN=At1g56130 PE=2 SV=2//3.27965e-107
MD02G1197400 (SOC1)	0.239532	MD10G1320600	sp|Q6Z1D5|ATG8C_ORYSJ Autophagy-related protein 8C OS=Oryza sativa subsp. japonica GN=ATG8C PE=2 SV=1//1.93911e-16
MD02G1197400 (SOC1)	0.239489	MD14G1230300	sp|A6H195|MURG_FLAPJ UDP-N-acetylglucosamine--N-acetylmuramyl-(pentapeptide) pyrophosphoryl-undecaprenol N-acetylglucosamine transferase OS=Flavobacterium psychrophilum (strain JIP02/86 / ATCC 49511) GN=murG PE=3 SV=1//4.30838e-64
MD02G1197400 (SOC1)	0.239479	MD11G1123900	sp|Q9LSS5|ICR3_ARATH Interactor of constitutive active ROPs 3 OS=Arabidopsis thaliana GN=ICR3 PE=1 SV=1//3.2453e-125
MD02G1197400 (SOC1)	0.239279	MD14G1039600	-//-
MD02G1197400 (SOC1)	0.239157	MD10G1164000	sp|C0LGV0|Y5487_ARATH Probable LRR receptor-like serine/threonine-protein kinase At5g48740 OS=Arabidopsis thaliana GN=At5g48740 PE=2 SV=1//0
MD02G1197400 (SOC1)	0.23914	MD15G1113800	sp|Q9SMZ2|PP347_ARATH Pentatricopeptide repeat-containing protein At4g33170 OS=Arabidopsis thaliana GN=PCMP-H53 PE=3 SV=1//6.38665e-18
MD02G1197400 (SOC1)	0.239111	MD03G1277000	sp|Q56XP4|NHX2_ARATH Sodium/hydrogen exchanger 2 OS=Arabidopsis thaliana GN=NHX2 PE=2 SV=2//0
MD02G1197400 (SOC1)	0.239058	MD05G1248900	sp|Q940S3|UAP1_ARATH UDP-N-acetylglucosamine diphosphorylase 1 OS=Arabidopsis thaliana GN=GLCNAC1PUT1 PE=1 SV=1//0
MD02G1197400 (SOC1)	0.238908	MD12G1009300	sp|Q8LFN2|Y3037_ARATH Probable inactive leucine-rich repeat receptor-like protein kinase At3g03770 OS=Arabidopsis thaliana GN=At3g03770 PE=2 SV=1//0
MD02G1197400 (SOC1)	0.238802	MD10G1145100	sp|P93025|PHOT2_ARATH Phototropin-2 OS=Arabidopsis thaliana GN=PHOT2 PE=1 SV=2//0
MD02G1197400 (SOC1)	0.238788	MD12G1208400	-//-
MD02G1197400 (SOC1)	0.23871	MD02G1021100	-//-
MD02G1197400 (SOC1)	0.238685	MD10G1146000	sp|Q9SRR1|FBL12_ARATH F-box/LRR-repeat protein 12 OS=Arabidopsis thaliana GN=FBL12 PE=2 SV=1//2.27491e-78
MD02G1197400 (SOC1)	0.238644	MD09G1121900	sp|Q9C5U2|AHK2_ARATH Histidine kinase 2 OS=Arabidopsis thaliana GN=AHK2 PE=1 SV=1//5.42588e-09
MD02G1197400 (SOC1)	0.238606	MD03G1001100	sp|P51091|LDOX_MALDO Leucoanthocyanidin dioxygenase OS=Malus domestica GN=ANS PE=2 SV=1//0
MD02G1197400 (SOC1)	0.238533	MD05G1337300	sp|Q8S9L6|CRK29_ARATH Cysteine-rich receptor-like protein kinase 29 OS=Arabidopsis thaliana GN=CRK29 PE=2 SV=1//1.46791e-117
MD02G1197400 (SOC1)	0.238471	MD14G1036000	-//-
MD02G1197400 (SOC1)	0.23846	MD01G1079600	sp|O65717|CNGC1_ARATH Cyclic nucleotide-gated ion channel 1 OS=Arabidopsis thaliana GN=CNGC1 PE=1 SV=1//0
MD02G1197400 (SOC1)	0.238432	MD11G1076500	sp|O82380|PP175_ARATH Pentatricopeptide repeat-containing protein At2g29760, chloroplastic OS=Arabidopsis thaliana GN=PCMP-H33 PE=2 SV=1//3.79013e-18
MD02G1197400 (SOC1)	0.238374	MD17G1089800	-//-
MD02G1197400 (SOC1)	0.238359	MD08G1162000	sp|Q9XHZ8|Y1178_ARATH BTB/POZ domain-containing protein At1g21780 OS=Arabidopsis thaliana GN=At1g21780 PE=1 SV=1//0
MD02G1197400 (SOC1)	0.238352	MD10G1019700	sp|F4J339|RPP1_ARATH Probable disease resistance protein RPP1 OS=Arabidopsis thaliana GN=RPP1 PE=2 SV=1//5.16428e-07
MD02G1197400 (SOC1)	0.238338	MD08G1222200	sp|Q84N64|ARC5_ARATH Dynamin-like protein ARC5 OS=Arabidopsis thaliana GN=ARC5 PE=1 SV=2//0
MD02G1197400 (SOC1)	0.23813	MD07G1260500	sp|P36163|OMA1_YEAST Mitochondrial metalloendopeptidase OMA1 OS=Saccharomyces cerevisiae (strain ATCC 204508 / S288c) GN=OMA1 PE=1 SV=2//3.89051e-23
MD02G1197400 (SOC1)	0.237994	MD16G1067100	sp|F4I248|CSCLB_ARATH CSC1-like protein At1g69450 OS=Arabidopsis thaliana GN=At1g69450 PE=2 SV=1//0
MD02G1197400 (SOC1)	0.237484	MD03G1222000	sp|Q6Z1D5|ATG8C_ORYSJ Autophagy-related protein 8C OS=Oryza sativa subsp. japonica GN=ATG8C PE=2 SV=1//3.6571e-12
MD02G1197400 (SOC1)	0.237451	MD10G1105600	sp|P19182|IFRD1_MOUSE Interferon-related developmental regulator 1 OS=Mus musculus GN=Ifrd1 PE=2 SV=2//3.82104e-13
MD02G1197400 (SOC1)	0.237376	MD05G1158200	sp|Q8L7B2|SCP20_ARATH Serine carboxypeptidase-like 20 OS=Arabidopsis thaliana GN=SCPL20 PE=2 SV=2//0
MD02G1197400 (SOC1)	0.237296	MD10G1002300	sp|F4JLK2|SPSA4_ARATH Probable sucrose-phosphate synthase 4 OS=Arabidopsis thaliana GN=SPS4 PE=1 SV=1//0
MD02G1197400 (SOC1)	0.237253	MD13G1009000	-//-
MD02G1197400 (SOC1)	0.237239	MD13G1053800	sp|Q9FMC2|BZP43_ARATH Basic leucine zipper 43 OS=Arabidopsis thaliana GN=BZIP43 PE=1 SV=1//1.19472e-29
MD02G1197400 (SOC1)	0.237189	MD10G1128600	sp|Q40392|TMVRN_NICGU TMV resistance protein N OS=Nicotiana glutinosa GN=N PE=1 SV=1//2.2263e-81
MD02G1197400 (SOC1)	0.237176	MD15G1033900	sp|O49858|C82A3_SOYBN Cytochrome P450 82A3 OS=Glycine max GN=CYP82A3 PE=2 SV=1//0
MD02G1197400 (SOC1)	0.237134	MD03G1062600	sp|Q0WNN7|PP176_ARATH Pentatricopeptide repeat-containing protein At2g30100, chloroplastic OS=Arabidopsis thaliana GN=At2g30100 PE=2 SV=2//0
MD02G1197400 (SOC1)	0.237108	MD15G1051400	sp|P10290|MYBC_MAIZE Anthocyanin regulatory C1 protein OS=Zea mays GN=C1 PE=2 SV=1//2.72098e-60
MD02G1197400 (SOC1)	0.237095	MD11G1270600	sp|Q9SYM5|RHM1_ARATH Trifunctional UDP-glucose 4,6-dehydratase/UDP-4-keto-6-deoxy-D-glucose 3,5-epimerase/UDP-4-keto-L-rhamnose-reductase RHM1 OS=Arabidopsis thaliana GN=RHM1 PE=1 SV=1//7.59088e-123
MD02G1197400 (SOC1)	0.237071	MD12G1165800	sp|Q93Z81|CAX3_ARATH Vacuolar cation/proton exchanger 3 OS=Arabidopsis thaliana GN=CAX3 PE=1 SV=1//0
MD02G1197400 (SOC1)	0.237039	MD12G1259800	-//-
MD02G1197400 (SOC1)	0.237003	MD06G1102600	-//-
MD02G1197400 (SOC1)	0.236998	MD05G1340800	-//-
MD02G1197400 (SOC1)	0.236978	MD02G1107600	-//-
MD02G1197400 (SOC1)	0.236974	MD04G1036000	sp|Q40392|TMVRN_NICGU TMV resistance protein N OS=Nicotiana glutinosa GN=N PE=1 SV=1//1.22269e-39
MD02G1197400 (SOC1)	0.236938	MD07G1305400	-//-
MD02G1197400 (SOC1)	0.236793	MD15G1077800	sp|Q8GS71|FRA1_ARATH Kinesin-like protein FRA1 OS=Arabidopsis thaliana GN=FRA1 PE=1 SV=1//0
MD02G1197400 (SOC1)	0.23678	MD07G1294700	sp|P81760|TL17_ARATH Thylakoid lumenal 17.4 kDa protein, chloroplastic OS=Arabidopsis thaliana GN=At5g53490 PE=1 SV=2//4.26217e-100
MD02G1197400 (SOC1)	0.236761	MD10G1266100	sp|O49726|PUP9_ARATH Probable purine permease 9 OS=Arabidopsis thaliana GN=PUP9 PE=2 SV=2//6.21265e-115
MD02G1197400 (SOC1)	0.236711	MD07G1144900	sp|O82337|AGP16_ARATH Arabinogalactan peptide 16 OS=Arabidopsis thaliana GN=AGP16 PE=1 SV=1//9.90339e-14
MD02G1197400 (SOC1)	0.236678	MD10G1097100	sp|P31655|CADH2_EUCGU Probable cinnamyl alcohol dehydrogenase 2 OS=Eucalyptus gunnii GN=CAD2 PE=2 SV=1//1.02189e-85
MD02G1197400 (SOC1)	0.236672	MD12G1231100	sp|Q9ZU96|Y2168_ARATH Ankyrin repeat-containing protein At2g01680 OS=Arabidopsis thaliana GN=At2g01680 PE=2 SV=1//6.10971e-08
MD02G1197400 (SOC1)	0.236585	MD14G1196400	-//-
MD02G1197400 (SOC1)	0.236575	MD04G1229700	sp|Q6NNI3|LSH1_ARATH Protein LIGHT-DEPENDENT SHORT HYPOCOTYLS 1 OS=Arabidopsis thaliana GN=LSH1 PE=1 SV=1//1.2596e-64
MD02G1197400 (SOC1)	0.236558	MD00G1055400	-//-
MD02G1197400 (SOC1)	0.23653	MD15G1439900	sp|F4I114|Y1960_ARATH Probable serine/threonine-protein kinase At1g09600 OS=Arabidopsis thaliana GN=At1g09600 PE=3 SV=1//0
MD02G1197400 (SOC1)	0.236485	MD15G1438200	sp|Q8GWR3|QKIL5_ARATH KH domain-containing protein At1g09660/At1g09670 OS=Arabidopsis thaliana GN=At1g09660 PE=2 SV=1//3.28071e-23
MD02G1197400 (SOC1)	0.236408	MD05G1009200	-//-
MD02G1197400 (SOC1)	0.236399	MD11G1285300	-//-
MD02G1197400 (SOC1)	0.236365	MD15G1317800	-//-
MD02G1197400 (SOC1)	0.236322	MD09G1139200	sp|Q84P52|GATP3_SOLLC Gamma aminobutyrate transaminase 3, chloroplastic OS=Solanum lycopersicum GN=GABA-TP3 PE=1 SV=1//0
MD02G1197400 (SOC1)	0.236299	MD10G1282500	sp|Q8VY22|TBL38_ARATH Protein trichome birefringence-like 38 OS=Arabidopsis thaliana GN=TBL38 PE=2 SV=1//1.64235e-179
MD02G1197400 (SOC1)	0.236162	MD09G1253500	-//-
MD02G1197400 (SOC1)	0.236156	MD09G1108600	sp|Q8GUI4|UGPI6_ARATH Uncharacterized GPI-anchored protein At1g61900 OS=Arabidopsis thaliana GN=At1g61900 PE=1 SV=1//1.17347e-148
MD02G1197400 (SOC1)	0.236134	MD01G1207700	sp|Q9FLW0|Y5241_ARATH Probable receptor-like protein kinase At5g24010 OS=Arabidopsis thaliana GN=At5g24010 PE=1 SV=1//0
MD02G1197400 (SOC1)	0.236057	MD14G1137700	sp|Q9SF32|IQD1_ARATH Protein IQ-DOMAIN 1 OS=Arabidopsis thaliana GN=IQD1 PE=1 SV=1//5.4021e-11
MD02G1197400 (SOC1)	0.236013	MD15G1057800	sp|Q8L9S3|GRXC6_ARATH Glutaredoxin-C6 OS=Arabidopsis thaliana GN=GRXC6 PE=2 SV=2//1.36646e-51
MD02G1197400 (SOC1)	0.23594	MD08G1236800	sp|Q43517|FER1_SOLLC Ferredoxin-1, chloroplastic OS=Solanum lycopersicum GN=SEND33 PE=2 SV=1//5.79805e-37
MD02G1197400 (SOC1)	0.235778	MD02G1026800	sp|Q9LX27|CML4_ARATH Calmodulin-like protein 4 OS=Arabidopsis thaliana GN=CML4 PE=2 SV=1//1.32285e-37
MD02G1197400 (SOC1)	0.235715	MD15G1348800	sp|Q7Y1X1|EST_HEVBR Esterase OS=Hevea brasiliensis PE=1 SV=1//1.09829e-177
MD02G1197400 (SOC1)	0.235703	MD06G1205300	sp|P50287|ASPGA_ARATH Isoaspartyl peptidase/L-asparaginase 1 OS=Arabidopsis thaliana GN=At5g08100 PE=1 SV=2//3.55915e-155
MD02G1197400 (SOC1)	0.235623	MD11G1126200	-//-
MD02G1197400 (SOC1)	0.235608	MD16G1097000	sp|Q93ZS4|NIK3_ARATH Protein NSP-INTERACTING KINASE 3 OS=Arabidopsis thaliana GN=NIK3 PE=1 SV=1//0
MD02G1197400 (SOC1)	0.235528	MD07G1195500	sp|Q42540|UBC7_ARATH Ubiquitin-conjugating enzyme E2 7 OS=Arabidopsis thaliana GN=UBC7 PE=2 SV=1//3.07963e-81
MD02G1197400 (SOC1)	0.235496	MD17G1279200	sp|Q9LDE1|MY108_ARATH Transcription factor MYB108 OS=Arabidopsis thaliana GN=MYB108 PE=1 SV=1//5.82174e-66
MD02G1197400 (SOC1)	0.235492	MD13G1059500	sp|Q94JW8|SPL6_ARATH Squamosa promoter-binding-like protein 6 OS=Arabidopsis thaliana GN=SPL6 PE=2 SV=2//3.62793e-33
MD02G1197400 (SOC1)	0.235452	MD13G1031200	-//-
MD02G1197400 (SOC1)	0.23538	MD15G1327200	-//-
MD02G1197400 (SOC1)	0.235237	MD16G1148700	-//-
MD02G1197400 (SOC1)	0.235089	MD02G1125100	sp|Q84JK2|FD_ARATH Protein FD OS=Arabidopsis thaliana GN=FD PE=1 SV=1//5.35028e-25
MD02G1197400 (SOC1)	0.235053	MD09G1271400	sp|Q50EX6|ODO1_PETHY Protein ODORANT1 OS=Petunia hybrida GN=ODO1 PE=2 SV=1//7.40235e-76
MD02G1197400 (SOC1)	0.235052	MD06G1051900	sp|O80341|EF102_ARATH Ethylene-responsive transcription factor 5 OS=Arabidopsis thaliana GN=ERF5 PE=2 SV=1//1.08621e-56
MD02G1197400 (SOC1)	0.235009	MD09G1075400	-//-
MD02G1197400 (SOC1)	0.234966	MD08G1178500	-//-
MD02G1197400 (SOC1)	0.23485	MD16G1080900	sp|P0C5E2|Y1839_ARATH Probable serine/threonine-protein kinase At1g18390 OS=Arabidopsis thaliana GN=At1g18390 PE=2 SV=2//1.19985e-80
MD02G1197400 (SOC1)	0.234817	MD14G1043300	sp|Q06850|CDPK1_ARATH Calcium-dependent protein kinase 1 OS=Arabidopsis thaliana GN=CPK1 PE=1 SV=1//0
MD02G1197400 (SOC1)	0.23478	MD07G1004800	-//-
MD02G1197400 (SOC1)	0.234738	MD03G1247700	sp|Q9SYM2|BBX22_ARATH B-box zinc finger protein 22 OS=Arabidopsis thaliana GN=BBX22 PE=1 SV=2//2.51794e-78
MD02G1197400 (SOC1)	0.234711	MD13G1061900	sp|Q9LMX5|AFP2_ARATH Ninja-family protein AFP2 OS=Arabidopsis thaliana GN=AFP2 PE=1 SV=1//1.50271e-16
MD02G1197400 (SOC1)	0.234622	MD16G1119900	sp|Q9N0E7|MOCOS_BOVIN Molybdenum cofactor sulfurase OS=Bos taurus GN=MOCOS PE=2 SV=3//5.03992e-07
MD02G1197400 (SOC1)	0.234619	MD09G1161200	sp|Q9LJB7|BBX32_ARATH B-box zinc finger protein 32 OS=Arabidopsis thaliana GN=BBX32 PE=1 SV=1//2.80885e-08
MD02G1197400 (SOC1)	0.234441	MD02G1245600	sp|D7SFH9|GPDL2_ARATH Glycerophosphodiester phosphodiesterase protein kinase domain-containing GDPDL2 OS=Arabidopsis thaliana GN=GDPDL2 PE=1 SV=1//3.34251e-91
MD02G1197400 (SOC1)	0.234416	MD14G1072000	sp|Q9FNB0|CHLH_ARATH Magnesium-chelatase subunit ChlH, chloroplastic OS=Arabidopsis thaliana GN=CHLH PE=1 SV=1//0
MD02G1197400 (SOC1)	0.234358	MD12G1147700	sp|Q9M2S4|LRKS4_ARATH L-type lectin-domain containing receptor kinase S.4 OS=Arabidopsis thaliana GN=LECRKS4 PE=2 SV=1//0
MD02G1197400 (SOC1)	0.23429	MD06G1024000	sp|Q39214|RPM1_ARATH Disease resistance protein RPM1 OS=Arabidopsis thaliana GN=RPM1 PE=1 SV=1//3.12999e-51
MD02G1197400 (SOC1)	0.234289	MD14G1085300	sp|Q5M969|NANP_RAT N-acylneuraminate-9-phosphatase OS=Rattus norvegicus GN=Nanp PE=1 SV=1//4.67924e-17
MD02G1197400 (SOC1)	0.234276	MD09G1172000	-//-
MD02G1197400 (SOC1)	0.234258	MD07G1219100	sp|C0LGP4|Y3475_ARATH Probable LRR receptor-like serine/threonine-protein kinase At3g47570 OS=Arabidopsis thaliana GN=At3g47570 PE=2 SV=1//0
MD02G1197400 (SOC1)	0.234247	MD08G1155300	sp|Q9LFP0|APT5_ARATH Adenine phosphoribosyltransferase 5 OS=Arabidopsis thaliana GN=APT5 PE=1 SV=1//5.88798e-107
MD02G1197400 (SOC1)	0.234112	MD04G1151600	sp|Q93Z81|CAX3_ARATH Vacuolar cation/proton exchanger 3 OS=Arabidopsis thaliana GN=CAX3 PE=1 SV=1//0
MD02G1197400 (SOC1)	0.233912	MD07G1192000	sp|Q8GXT3|BH123_ARATH Transcription factor bHLH123 OS=Arabidopsis thaliana GN=BHLH123 PE=2 SV=1//2.07459e-16
MD02G1197400 (SOC1)	0.233887	MD06G1143500	sp|Q8RYJ8|CML19_ORYSJ Putative calcium-binding protein CML19 OS=Oryza sativa subsp. japonica GN=CML19 PE=3 SV=1//2.50489e-24
MD02G1197400 (SOC1)	0.233825	MD17G1003000	sp|P32980|ATPD_TOBAC ATP synthase delta chain, chloroplastic OS=Nicotiana tabacum GN=ATPD PE=2 SV=1//1.47053e-86
MD02G1197400 (SOC1)	0.233804	MD07G1289700	sp|Q9FHH8|COL5_ARATH Zinc finger protein CONSTANS-LIKE 5 OS=Arabidopsis thaliana GN=COL5 PE=2 SV=2//7.48817e-08
MD02G1197400 (SOC1)	0.233777	MD04G1225700	sp|Q9M4C4|PFD4_AVEFA Probable prefoldin subunit 4 OS=Avena fatua GN=VIP3 PE=2 SV=1//1.57079e-53
MD02G1197400 (SOC1)	0.233745	MD05G1301100	sp|P68350|DOF15_ARATH Dof zinc finger protein DOF1.5 OS=Arabidopsis thaliana GN=DOF1.5 PE=1 SV=1//1.68392e-55
MD02G1197400 (SOC1)	0.233743	MD15G1162400	sp|Q8N1E6|FXL14_HUMAN F-box/LRR-repeat protein 14 OS=Homo sapiens GN=FBXL14 PE=1 SV=1//2.9468e-17
MD02G1197400 (SOC1)	0.233656	MD02G1229400	sp|O23051|KAO1_ARATH Ent-kaurenoic acid oxidase 1 OS=Arabidopsis thaliana GN=KAO1 PE=2 SV=1//0
MD02G1197400 (SOC1)	0.233574	MD13G1069500	sp|Q9XI73|PNSL2_ARATH Photosynthetic NDH subunit of lumenal location 2, chloroplastic OS=Arabidopsis thaliana GN=PNSL2 PE=1 SV=1//1.3642e-67
MD02G1197400 (SOC1)	0.233551	MD16G1053400	sp|A8MQR0|WIT2_ARATH WPP domain-interacting tail-anchored protein 2 OS=Arabidopsis thaliana GN=WIT2 PE=1 SV=1//5.29816e-154
MD02G1197400 (SOC1)	0.233481	MD02G1143700	sp|Q9FJZ3|MAN7_ARATH Mannan endo-1,4-beta-mannosidase 7 OS=Arabidopsis thaliana GN=MAN7 PE=2 SV=1//0
MD02G1197400 (SOC1)	0.233456	MD09G1039300	sp|Q67YE6|SAP12_ARATH Zinc finger AN1 domain-containing stress-associated protein 12 OS=Arabidopsis thaliana GN=SAP12 PE=2 SV=2//5.99991e-72
MD02G1197400 (SOC1)	0.233381	MD00G1127400	sp|Q9FL28|FLS2_ARATH LRR receptor-like serine/threonine-protein kinase FLS2 OS=Arabidopsis thaliana GN=FLS2 PE=1 SV=1//1.38738e-15
MD02G1197400 (SOC1)	0.23331	MD16G1012200	sp|Q9ZPS9|BRL2_ARATH Serine/threonine-protein kinase BRI1-like 2 OS=Arabidopsis thaliana GN=BRL2 PE=1 SV=1//2.35384e-08
MD02G1197400 (SOC1)	0.23318	MD14G1198200	sp|Q93Z00|TCP14_ARATH Transcription factor TCP14 OS=Arabidopsis thaliana GN=TCP14 PE=1 SV=1//5.8861e-41
MD02G1197400 (SOC1)	0.23311	MD08G1196600	-//-
MD02G1197400 (SOC1)	0.23271	MD14G1111100	-//-
MD02G1197400 (SOC1)	0.232683	MD14G1114100	sp|Q6DST1|Y1465_ARATH Late embryogenesis abundant protein At1g64065 OS=Arabidopsis thaliana GN=At1g64065 PE=2 SV=1//6.7335e-16
MD02G1197400 (SOC1)	0.23261	MD11G1281300	-//-
MD02G1197400 (SOC1)	0.232517	MD12G1205300	sp|Q7Z6M1|RABEK_HUMAN Rab9 effector protein with kelch motifs OS=Homo sapiens GN=RABEPK PE=1 SV=1//3.4504e-41
MD02G1197400 (SOC1)	0.232399	MD03G1058700	-//-
MD02G1197400 (SOC1)	0.232374	MD13G1019300	sp|Q9LQV2|RDR1_ARATH RNA-dependent RNA polymerase 1 OS=Arabidopsis thaliana GN=RDR1 PE=2 SV=1//0
MD02G1197400 (SOC1)	0.23236	MD13G1067300	sp|P24922|IF5A2_NICPL Eukaryotic translation initiation factor 5A-2 OS=Nicotiana plumbaginifolia GN=EIF-5A2 PE=2 SV=1//3.26013e-109
MD02G1197400 (SOC1)	0.232335	MD11G1063300	-//-
MD02G1197400 (SOC1)	0.232266	MD09G1067200	sp|Q94F39|AFP3_ARATH Ninja-family protein AFP3 OS=Arabidopsis thaliana GN=AFP3 PE=1 SV=1//3.60149e-07
MD02G1197400 (SOC1)	0.232108	MD12G1205700	sp|Q9FP29|KNOS1_ORYSJ Homeobox protein knotted-1-like 1 OS=Oryza sativa subsp. japonica GN=OSH6 PE=2 SV=1//1.27643e-88
MD02G1197400 (SOC1)	0.232043	MD02G1251000	sp|D7SFH9|GPDL2_ARATH Glycerophosphodiester phosphodiesterase protein kinase domain-containing GDPDL2 OS=Arabidopsis thaliana GN=GDPDL2 PE=1 SV=1//2.48766e-98
MD02G1197400 (SOC1)	0.232039	MD00G1185600	sp|Q93XX4|C2D61_ARATH C2 domain-containing protein At1g53590 OS=Arabidopsis thaliana GN=NTMC2T6.1 PE=1 SV=2//5.17106e-176
MD02G1197400 (SOC1)	0.232016	MD17G1113600	sp|F4IGA5|NU133_ARATH Nuclear pore complex protein NUP133 OS=Arabidopsis thaliana GN=NUP133 PE=1 SV=1//0
MD02G1197400 (SOC1)	0.231991	MD08G1064800	sp|Q84MC2|LOG8_ARATH Cytokinin riboside 5&apos;-monophosphate phosphoribohydrolase LOG8 OS=Arabidopsis thaliana GN=LOG8 PE=1 SV=1//6.45259e-107
MD02G1197400 (SOC1)	0.231911	MD11G1082000	sp|Q66GI9|ANTR4_ARATH Probable anion transporter 4, chloroplastic OS=Arabidopsis thaliana GN=ANTR4 PE=2 SV=1//0
MD02G1197400 (SOC1)	0.231869	MD14G1187000	sp|P90648|MHCKB_DICDI Myosin heavy chain kinase B OS=Dictyostelium discoideum GN=mhkB PE=2 SV=1//7.42346e-09
MD02G1197400 (SOC1)	0.231774	MD08G1137300	sp|Q39071|CCA21_ARATH Cyclin-A2-1 OS=Arabidopsis thaliana GN=CYCA2-1 PE=2 SV=3//3.35378e-143
MD02G1197400 (SOC1)	0.231708	MD12G1192800	sp|C0LGD7|Y1684_ARATH Probable LRR receptor-like serine/threonine-protein kinase At1g06840 OS=Arabidopsis thaliana GN=At1g06840 PE=2 SV=2//0
MD02G1197400 (SOC1)	0.231694	MD15G1031300	sp|Q9STG6|DUT_ARATH Deoxyuridine 5&apos;-triphosphate nucleotidohydrolase OS=Arabidopsis thaliana GN=DUT PE=1 SV=1//8.2069e-87
MD02G1197400 (SOC1)	0.231682	MD09G1018200	-//-
MD02G1197400 (SOC1)	0.23162	MD13G1029600	sp|Q9ZU94|CRR12_ARATH Cysteine-rich repeat secretory protein 12 OS=Arabidopsis thaliana GN=CRRSP12 PE=1 SV=2//1.21614e-85
MD02G1197400 (SOC1)	0.231571	MD07G1233400	sp|Q8VZW3|CFI3_ARATH Probable chalcone--flavonone isomerase 3 OS=Arabidopsis thaliana GN=CHI3 PE=1 SV=1//1.94331e-81
MD02G1197400 (SOC1)	0.231565	MD04G1168600	sp|P20144|WUN1_SOLTU Wound-induced protein 1 OS=Solanum tuberosum GN=WUN1 PE=2 SV=1//2.79955e-14
MD02G1197400 (SOC1)	0.231555	MD15G1064100	sp|O48651|ERG1_PANGI Squalene monooxygenase OS=Panax ginseng PE=2 SV=1//0
MD02G1197400 (SOC1)	0.23155	MD17G1011900	sp|Q9SMP5|C94B3_ARATH Cytochrome P450 94B3 OS=Arabidopsis thaliana GN=CYP94B3 PE=2 SV=1//0
MD02G1197400 (SOC1)	0.231515	MD05G1304900	sp|P93162|CHLI_SOYBN Magnesium-chelatase subunit ChlI, chloroplastic OS=Glycine max GN=CHLI PE=2 SV=1//0
MD02G1197400 (SOC1)	0.231318	MD13G1021200	sp|Q8GYA4|CRK10_ARATH Cysteine-rich receptor-like protein kinase 10 OS=Arabidopsis thaliana GN=CRK10 PE=1 SV=3//4.95337e-106
MD02G1197400 (SOC1)	0.231297	MD15G1105700	sp|Q4UM42|TOP1_RICFE DNA topoisomerase 1 OS=Rickettsia felis (strain ATCC VR-1525 / URRWXCal2) GN=topA PE=3 SV=1//0
MD02G1197400 (SOC1)	0.23128	MD14G1014300	sp|Q9LZR3|CSLA9_ARATH Glucomannan 4-beta-mannosyltransferase 9 OS=Arabidopsis thaliana GN=CSLA9 PE=2 SV=1//0
MD02G1197400 (SOC1)	0.231226	MD13G1111700	sp|Q9LRB5|LHT2_ARATH Lysine histidine transporter 2 OS=Arabidopsis thaliana GN=LHT2 PE=1 SV=1//0
MD02G1197400 (SOC1)	0.231222	MD03G1256300	sp|Q9LF24|LNG1_ARATH Protein LONGIFOLIA 1 OS=Arabidopsis thaliana GN=LNG1 PE=1 SV=1//9.62876e-15
MD02G1197400 (SOC1)	0.231153	MD01G1037200	sp|Q6YXH5|ZHD1_ORYSJ Zinc-finger homeodomain protein 1 OS=Oryza sativa subsp. japonica GN=ZHD1 PE=2 SV=1//9.34415e-60
MD02G1197400 (SOC1)	0.231098	MD06G1229100	sp|Q9LV33|BGL44_ARATH Beta-glucosidase 44 OS=Arabidopsis thaliana GN=BGLU44 PE=2 SV=1//0
MD02G1197400 (SOC1)	0.231086	MD07G1207700	sp|F4K295|ROGF5_ARATH Rop guanine nucleotide exchange factor 5 OS=Arabidopsis thaliana GN=ROPGEF5 PE=2 SV=1//0
MD02G1197400 (SOC1)	0.230798	MD10G1265700	sp|O49726|PUP9_ARATH Probable purine permease 9 OS=Arabidopsis thaliana GN=PUP9 PE=2 SV=2//6.45083e-100
MD02G1197400 (SOC1)	0.23068	MD16G1197800	sp|F4JIF5|TCX2_ARATH Protein tesmin/TSO1-like CXC 2 OS=Arabidopsis thaliana GN=TCX2 PE=1 SV=1//7.66512e-151
MD02G1197400 (SOC1)	0.230637	MD11G1239800	-//-
MD02G1197400 (SOC1)	0.230609	MD15G1013400	sp|Q8LE10|HA22I_ARATH HVA22-like protein i OS=Arabidopsis thaliana GN=HVA22I PE=2 SV=2//1.4028e-06
MD02G1197400 (SOC1)	0.230564	MD10G1150400	sp|Q9SRR7|CML3_ARATH Calmodulin-like protein 3 OS=Arabidopsis thaliana GN=CML3 PE=2 SV=1//3.26157e-70
MD02G1197400 (SOC1)	0.230564	MD15G1113900	sp|Q96PM5|ZN363_HUMAN RING finger and CHY zinc finger domain-containing protein 1 OS=Homo sapiens GN=RCHY1 PE=1 SV=1//1.03459e-58
MD02G1197400 (SOC1)	0.23054	MD11G1060700	-//-
MD02G1197400 (SOC1)	0.230499	MD09G1254000	sp|Q9LS10|MT810_ARATH Probable S-adenosylmethionine-dependent methyltransferase At5g38100 OS=Arabidopsis thaliana GN=At5g38100 PE=2 SV=1//6.70404e-81
MD02G1197400 (SOC1)	0.230476	MD02G1065500	sp|O22704|CYP5F_ARATH Cytochrome B5-like protein OS=Arabidopsis thaliana GN=CB5LP PE=2 SV=1//3.1555e-40
MD02G1197400 (SOC1)	0.230441	MD15G1025900	sp|Q9FRL5|ZHD5_ARATH Zinc-finger homeodomain protein 5 OS=Arabidopsis thaliana GN=ZHD5 PE=1 SV=1//1.12175e-58
MD02G1197400 (SOC1)	0.230433	MD06G1023900	sp|Q9M667|RPP13_ARATH Disease resistance protein RPP13 OS=Arabidopsis thaliana GN=RPP13 PE=2 SV=2//1.70717e-39
MD02G1197400 (SOC1)	0.230349	MD05G1086300	sp|Q9AT54|SCGT_TOBAC Scopoletin glucosyltransferase OS=Nicotiana tabacum GN=TOGT1 PE=1 SV=1//0
MD02G1197400 (SOC1)	0.230336	MD13G1222600	sp|Q94AR8|LEUC_ARATH 3-isopropylmalate dehydratase large subunit OS=Arabidopsis thaliana GN=IIL1 PE=1 SV=1//1.90236e-61
MD02G1197400 (SOC1)	0.230329	MD16G1008400	sp|Q66GP4|PP379_ARATH Pentatricopeptide repeat-containing protein At5g13770, chloroplastic OS=Arabidopsis thaliana GN=At5g13770 PE=2 SV=1//0
MD02G1197400 (SOC1)	0.230262	MD10G1342400	-//-
MD02G1197400 (SOC1)	0.230209	MD17G1193700	sp|O81755|PER48_ARATH Putative Peroxidase 48 OS=Arabidopsis thaliana GN=PER48 PE=3 SV=3//2.97593e-33
MD02G1197400 (SOC1)	0.230155	MD15G1377800	sp|Q9C7T4|BH096_ARATH Transcription factor bHLH96 OS=Arabidopsis thaliana GN=BHLH96 PE=2 SV=1//2.09216e-81
MD02G1197400 (SOC1)	0.230102	MD13G1285100	sp|Q9AU11|PKS1_RUBID Polyketide synthase 1 OS=Rubus idaeus GN=PKS1 PE=1 SV=1//0
MD02G1197400 (SOC1)	0.23003	MD05G1343500	sp|Q402F4|TOM1_TOBAC Tobamovirus multiplication protein 1 OS=Nicotiana tabacum GN=TOM1 PE=1 SV=1//2.28105e-164
MD02G1197400 (SOC1)	0.230016	MD10G1093900	-//-
MD02G1197400 (SOC1)	0.230003	MD15G1293100	sp|Q1RHG9|DNAJ_RICBR Chaperone protein DnaJ OS=Rickettsia bellii (strain RML369-C) GN=dnaJ PE=3 SV=1//2.13198e-12
MD02G1197400 (SOC1)	0.229976	MD11G1232100	sp|O23945|PINS_FRAVE (-)-alpha-pinene synthase OS=Fragaria vesca PE=1 SV=2//0
MD02G1197400 (SOC1)	0.229973	MD14G1015400	sp|Q70PR7|VINSY_RAUSE Vinorine synthase OS=Rauvolfia serpentina GN=ACT PE=1 SV=2//7.20474e-32
MD02G1197400 (SOC1)	0.229925	MD12G1239000	sp|C6TBN2|AKR1_SOYBN Probable aldo-keto reductase 1 OS=Glycine max GN=AKR1 PE=2 SV=1//3.5228e-173
MD02G1197400 (SOC1)	0.22984	MD13G1025000	sp|Q9M9Q6|SCP50_ARATH Serine carboxypeptidase-like 50 OS=Arabidopsis thaliana GN=SCPL50 PE=2 SV=1//1.69451e-172
MD02G1197400 (SOC1)	0.229785	MD15G1394500	sp|Q9FKP0|PSRP6_ARATH 50S ribosomal protein 6, chloroplastic OS=Arabidopsis thaliana GN=PSRP6 PE=3 SV=1//1.7027e-26
MD02G1197400 (SOC1)	0.229729	MD06G1181600	sp|Q86HG0|GMPPA_DICDI Mannose-1-phosphate guanyltransferase alpha OS=Dictyostelium discoideum GN=gmppA PE=2 SV=1//3.55454e-119
MD02G1197400 (SOC1)	0.22967	MD05G1323400	-//-
MD02G1197400 (SOC1)	0.229667	MD10G1252300	sp|C0LGQ9|Y4294_ARATH Probable LRR receptor-like serine/threonine-protein kinase At4g20940 OS=Arabidopsis thaliana GN=At4g20940 PE=1 SV=1//0
MD02G1197400 (SOC1)	0.229662	MD07G1005200	sp|P82277|RRP2_SPIOL 30S ribosomal protein 2, chloroplastic OS=Spinacia oleracea GN=PSRP2 PE=1 SV=1//2.29162e-70
MD02G1197400 (SOC1)	0.229574	MD09G1092700	-//-
MD02G1197400 (SOC1)	0.229476	MD11G1108500	sp|Q41050|OEP16_PEA Outer envelope pore protein 16, chloroplastic OS=Pisum sativum GN=OEP16 PE=1 SV=1//4.65714e-61
MD02G1197400 (SOC1)	0.229458	MD07G1155300	sp|P40934|CYB5_BRAOB Cytochrome b5 OS=Brassica oleracea var. botrytis GN=CYB5 PE=1 SV=1//2.78021e-39
MD02G1197400 (SOC1)	0.229444	MD09G1146800	sp|Q9SSU8|PSY_DAUCA Phytoene synthase, chloroplastic OS=Daucus carota GN=PSY PE=2 SV=1//0
MD02G1197400 (SOC1)	0.229427	MD16G1253900	-//-
MD02G1197400 (SOC1)	0.229421	MD06G1166600	sp|Q8W4R3|RH30_ARATH DEAD-box ATP-dependent RNA helicase 30 OS=Arabidopsis thaliana GN=RH30 PE=2 SV=2//0
MD02G1197400 (SOC1)	0.229356	MD06G1094200	-//-
MD02G1197400 (SOC1)	0.229305	MD02G1260000	sp|Q40392|TMVRN_NICGU TMV resistance protein N OS=Nicotiana glutinosa GN=N PE=1 SV=1//4.2629e-11
MD02G1197400 (SOC1)	0.229205	MD12G1146600	sp|O80939|LRK41_ARATH L-type lectin-domain containing receptor kinase IV.1 OS=Arabidopsis thaliana GN=LECRK41 PE=2 SV=1//0
MD02G1197400 (SOC1)	0.2292	MD10G1121700	sp|Q9S836|LAX2_ARATH Auxin transporter-like protein 2 OS=Arabidopsis thaliana GN=LAX2 PE=2 SV=1//0
MD02G1197400 (SOC1)	0.229143	MD01G1199000	sp|P42404|PHI_BACSU 3-hexulose-6-phosphate isomerase OS=Bacillus subtilis (strain 168) GN=hxlB PE=1 SV=1//5.05164e-21
MD02G1197400 (SOC1)	0.229107	MD08G1093800	sp|P0C7P8|LHWL1_ARATH Transcription factor EMB1444 OS=Arabidopsis thaliana GN=EMB1444 PE=2 SV=1//1.16265e-13
MD02G1197400 (SOC1)	0.229047	MD13G1253000	sp|Q9Y2D8|ADIP_HUMAN Afadin- and alpha-actinin-binding protein OS=Homo sapiens GN=SSX2IP PE=1 SV=3//1.11589e-19
MD02G1197400 (SOC1)	0.229007	MD11G1298500	sp|Q66GR8|NET3A_ARATH Protein NETWORKED 3A OS=Arabidopsis thaliana GN=NET3A PE=2 SV=1//4.13605e-21
MD02G1197400 (SOC1)	0.22889	MD07G1162800	sp|F4JN35|NTL9_ARATH Protein NTM1-like 9 OS=Arabidopsis thaliana GN=NTL9 PE=1 SV=1//1.84819e-20
MD02G1197400 (SOC1)	0.228885	MD01G1176100	-//-
MD02G1197400 (SOC1)	0.228876	MD11G1051600	sp|Q7XA39|RGA4_SOLBU Putative disease resistance protein RGA4 OS=Solanum bulbocastanum GN=RGA4 PE=2 SV=1//3.72962e-137
MD02G1197400 (SOC1)	0.228857	MD12G1254300	-//-
MD02G1197400 (SOC1)	0.22885	MD14G1122900	-//-
MD02G1197400 (SOC1)	0.228812	MD13G1129200	sp|Q93Y09|SCP45_ARATH Serine carboxypeptidase-like 45 OS=Arabidopsis thaliana GN=SCPL45 PE=2 SV=1//0
MD02G1197400 (SOC1)	0.228761	MD05G1201700	sp|F4HWY6|MYO11_ARATH Myosin-11 OS=Arabidopsis thaliana GN=XI-E PE=3 SV=1//0
MD02G1197400 (SOC1)	0.228674	MD12G1198900	sp|O80536|PIF3_ARATH Transcription factor PIF3 OS=Arabidopsis thaliana GN=PIF3 PE=1 SV=1//6.00257e-32
MD02G1197400 (SOC1)	0.228587	MD13G1067800	sp|Q9C533|ZDHC1_ARATH Probable protein S-acyltransferase 22 OS=Arabidopsis thaliana GN=PAT22 PE=2 SV=2//0
MD02G1197400 (SOC1)	0.228461	MD15G1054600	sp|Q7XBQ9|RGA2_SOLBU Disease resistance protein RGA2 OS=Solanum bulbocastanum GN=RGA2 PE=1 SV=1//2.33363e-11
MD02G1197400 (SOC1)	0.228382	MD16G1079400	sp|P0CJ65|ATB54_ARATH Homeobox-leucine zipper protein ATHB-54 OS=Arabidopsis thaliana GN=ATHB-54 PE=2 SV=1//9.06136e-28
MD02G1197400 (SOC1)	0.228324	MD04G1025800	sp|Q9SFC6|GDIR_ARATH Rho GDP-dissociation inhibitor 1 OS=Arabidopsis thaliana GN=GDI1 PE=1 SV=1//3.04946e-78
MD02G1197400 (SOC1)	0.228307	MD17G1002100	-//-
MD02G1197400 (SOC1)	0.228245	MD05G1131800	sp|P48279|YCF39_CYAPA Uncharacterized protein ycf39 OS=Cyanophora paradoxa GN=ycf39 PE=3 SV=1//1.30801e-109
MD02G1197400 (SOC1)	0.228216	MD15G1365900	sp|Q67XC9|TPPD_ARATH Probable trehalose-phosphate phosphatase D OS=Arabidopsis thaliana GN=TPPD PE=2 SV=1//4.04469e-167
MD02G1197400 (SOC1)	0.228194	MD17G1062300	sp|Q9SCZ4|FERON_ARATH Receptor-like protein kinase FERONIA OS=Arabidopsis thaliana GN=FER PE=1 SV=1//2.14822e-179
MD02G1197400 (SOC1)	0.228101	MD17G1119600	-//-
MD02G1197400 (SOC1)	0.228015	MD02G1171600	sp|Q9LJK2|ABAH4_ARATH Abscisic acid 8&apos;-hydroxylase 4 OS=Arabidopsis thaliana GN=CYP707A4 PE=2 SV=2//0
MD02G1197400 (SOC1)	0.227948	MD14G1210900	sp|Q9FZ86|PDCB3_ARATH PLASMODESMATA CALLOSE-BINDING PROTEIN 3 OS=Arabidopsis thaliana GN=PDCB3 PE=1 SV=1//3.54607e-33
MD02G1197400 (SOC1)	0.22793	MD17G1205400	sp|O04235|SSRP1_VICFA FACT complex subunit SSRP1 OS=Vicia faba GN=SSRP1 PE=2 SV=1//2.13848e-33
MD02G1197400 (SOC1)	0.227895	MD11G1093900	sp|P0DKI3|TRNH1_ARATH Tropinone reductase homolog At1g07440 OS=Arabidopsis thaliana GN=At1g07440 PE=1 SV=1//2.7068e-129
MD02G1197400 (SOC1)	0.227881	MD06G1203200	sp|Q2QQ99|SP1L3_ORYSJ Protein SPIRAL1-like 3 OS=Oryza sativa subsp. japonica GN=Os12g0502000 PE=3 SV=1//5.98236e-23
MD02G1197400 (SOC1)	0.227873	MD15G1296500	-//-
MD02G1197400 (SOC1)	0.227857	MD15G1289500	sp|O22187|Y2232_ARATH Probable receptor-like protein kinase At2g23200 OS=Arabidopsis thaliana GN=At2g23200 PE=3 SV=1//0
MD02G1197400 (SOC1)	0.227689	MD12G1059000	-//-
MD02G1197400 (SOC1)	0.22766	MD09G1145200	sp|Q8RY17|WAKLI_ARATH Wall-associated receptor kinase-like 22 OS=Arabidopsis thaliana GN=WAKL22 PE=2 SV=1//1.04152e-174
MD02G1197400 (SOC1)	0.227562	MD17G1069800	sp|Q9LFS4|NIK1_ARATH Protein NSP-INTERACTING KINASE 1 OS=Arabidopsis thaliana GN=NIK1 PE=1 SV=1//0
MD02G1197400 (SOC1)	0.227439	MD04G1129500	sp|O80931|AS1_ARATH Transcription factor AS1 OS=Arabidopsis thaliana GN=AS1 PE=1 SV=1//4.08226e-135
MD02G1197400 (SOC1)	0.227428	MD02G1073500	sp|Q54I39|IST1L_DICDI IST1-like protein OS=Dictyostelium discoideum GN=DDB_G0289029 PE=3 SV=1//7.05233e-30
MD02G1197400 (SOC1)	0.22739	MD04G1003000	sp|P48387|CHS2_CAMSI Chalcone synthase 2 OS=Camellia sinensis GN=CHS2 PE=2 SV=1//0
MD02G1197400 (SOC1)	0.227382	MD17G1021700	sp|Q9LY84|GDL76_ARATH GDSL esterase/lipase At5g14450 OS=Arabidopsis thaliana GN=At5g14450 PE=2 SV=1//0
MD02G1197400 (SOC1)	0.227363	MD00G1061800	sp|Q38833|CHLG_ARATH Chlorophyll synthase, chloroplastic OS=Arabidopsis thaliana GN=CHLG PE=2 SV=1//0
MD02G1197400 (SOC1)	0.227352	MD04G1060400	sp|Q9SUK8|ERF39_ARATH Ethylene-responsive transcription factor ERF039 OS=Arabidopsis thaliana GN=ERF039 PE=2 SV=1//1.19023e-38
MD02G1197400 (SOC1)	0.22733	MD08G1001000	sp|Q9FFZ1|PPH_ARATH Pheophytinase, chloroplastic OS=Arabidopsis thaliana GN=PPH PE=1 SV=1//2.80138e-16
MD02G1197400 (SOC1)	0.227318	MD04G1146800	-//-
MD02G1197400 (SOC1)	0.227309	MD16G1197300	sp|Q9LR47|IP5P6_ARATH Type IV inositol polyphosphate 5-phosphatase 6 OS=Arabidopsis thaliana GN=IP5P6 PE=1 SV=2//0
MD02G1197400 (SOC1)	0.227258	MD02G1254900	sp|Q2PCF1|PDR2_NICPL Pleiotropic drug resistance protein 2 OS=Nicotiana plumbaginifolia GN=PDR2 PE=2 SV=1//0
MD02G1197400 (SOC1)	0.227243	MD16G1248400	sp|Q9LU68|CIA2_ARATH Protein CHLOROPLAST IMPORT APPARATUS 2 OS=Arabidopsis thaliana GN=CIA2 PE=2 SV=1//1.38686e-65
MD02G1197400 (SOC1)	0.227195	MD02G1307400	sp|Q9LM02|SMT1_ARATH Cycloartenol-C-24-methyltransferase OS=Arabidopsis thaliana GN=SMT1 PE=1 SV=1//0
MD02G1197400 (SOC1)	0.227192	MD09G1263900	sp|P47926|RSI1_SOLLC Protein RSI-1 OS=Solanum lycopersicum GN=RSI-1 PE=2 SV=1//4.44806e-26
MD02G1197400 (SOC1)	0.227182	MD16G1117200	-//-
MD02G1197400 (SOC1)	0.227168	MD17G1034400	sp|Q7Z494|NPHP3_HUMAN Nephrocystin-3 OS=Homo sapiens GN=NPHP3 PE=1 SV=1//3.86603e-13
MD02G1197400 (SOC1)	0.227135	MD08G1091200	sp|Q9FMH5|CCA31_ARATH Putative cyclin-A3-1 OS=Arabidopsis thaliana GN=CYCA3-1 PE=3 SV=1//1.15368e-132
MD02G1197400 (SOC1)	0.227092	MD06G1062600	sp|Q9SUW2|APT3_ARATH Adenine phosphoribosyltransferase 3 OS=Arabidopsis thaliana GN=APT3 PE=1 SV=1//2.22626e-103
MD02G1197400 (SOC1)	0.227028	MD11G1148500	sp|Q681X4|ZAT5_ARATH Zinc finger protein ZAT5 OS=Arabidopsis thaliana GN=ZAT5 PE=2 SV=1//2.31835e-40
MD02G1197400 (SOC1)	0.226948	MD03G1205100	sp|Q50EK1|C16B1_PICSI Cytochrome P450 716B1 OS=Picea sitchensis GN=CYP716B1 PE=2 SV=1//9.40448e-127
MD02G1197400 (SOC1)	0.226909	MD09G1072700	sp|Q8BGF9|S2544_MOUSE Solute carrier family 25 member 44 OS=Mus musculus GN=Slc25a44 PE=2 SV=1//1.72676e-39
MD02G1197400 (SOC1)	0.226878	MD10G1108800	sp|Q38950|2AAB_ARATH Serine/threonine-protein phosphatase 2A 65 kDa regulatory subunit A beta isoform OS=Arabidopsis thaliana GN=PP2AA2 PE=1 SV=2//2.08605e-19
MD02G1197400 (SOC1)	0.226815	MD06G1094300	sp|Q6DST1|Y1465_ARATH Late embryogenesis abundant protein At1g64065 OS=Arabidopsis thaliana GN=At1g64065 PE=2 SV=1//3.62051e-14
MD02G1197400 (SOC1)	0.226761	MD16G1039300	sp|Q3ECH2|Y1670_ARATH Probable receptor-like protein kinase At1g67000 OS=Arabidopsis thaliana GN=At1g67000 PE=2 SV=2//1.32325e-111
MD02G1197400 (SOC1)	0.226697	MD12G1231200	sp|Q9ERK0|RIPK4_MOUSE Receptor-interacting serine/threonine-protein kinase 4 OS=Mus musculus GN=Ripk4 PE=1 SV=2//3.41229e-09
MD02G1197400 (SOC1)	0.226642	MD07G1109800	sp|O00311|CDC7_HUMAN Cell division cycle 7-related protein kinase OS=Homo sapiens GN=CDC7 PE=1 SV=1//2.51735e-24
MD02G1197400 (SOC1)	0.226635	MD06G1229600	sp|Q9S9K9|MYB3_ARATH Transcription factor MYB3 OS=Arabidopsis thaliana GN=MYB3 PE=1 SV=1//3.25924e-59
MD02G1197400 (SOC1)	0.226625	MD04G1214700	sp|Q9FFF1|FRL1A_ARATH FRIGIDA-like protein 1 OS=Arabidopsis thaliana GN=FRL1 PE=1 SV=1//9.54644e-11
MD02G1197400 (SOC1)	0.226573	MD07G1205600	sp|Q9LZM8|BLH9_ARATH BEL1-like homeodomain protein 9 OS=Arabidopsis thaliana GN=BLH9 PE=1 SV=1//3.17404e-71
MD02G1197400 (SOC1)	0.226537	MD12G1130000	sp|Q8GXF8|SHGR9_ARATH E3 ubiquitin-protein ligase SGR9, amyloplastic OS=Arabidopsis thaliana GN=SGR9 PE=1 SV=1//1.26794e-51
MD02G1197400 (SOC1)	0.226475	MD15G1154700	-//-
MD02G1197400 (SOC1)	0.226364	MD08G1070000	sp|Q9LYG9|MSL10_ARATH Mechanosensitive ion channel protein 10 OS=Arabidopsis thaliana GN=MSL10 PE=1 SV=1//0
MD02G1197400 (SOC1)	0.226345	MD16G1139200	sp|Q8GSA7|CMTA3_ARATH Calmodulin-binding transcription activator 3 OS=Arabidopsis thaliana GN=CMTA3 PE=1 SV=1//5.47321e-109
MD02G1197400 (SOC1)	0.226325	MD10G1052200	sp|P44176|PHPDC_HAEIN PHP domain-containing protein HI_1400 OS=Haemophilus influenzae (strain ATCC 51907 / DSM 11121 / KW20 / Rd) GN=HI_1400 PE=3 SV=1//2.69629e-28
MD02G1197400 (SOC1)	0.226263	MD01G1194700	sp|Q9FJ95|DHSO_ARATH Sorbitol dehydrogenase OS=Arabidopsis thaliana GN=SDH PE=1 SV=1//0
MD02G1197400 (SOC1)	0.22602	MD03G1105100	sp|Q9SPL5|AMP21_MACIN Vicilin-like antimicrobial peptides 2-1 OS=Macadamia integrifolia GN=AMP2-1 PE=2 SV=1//4.48698e-12
MD02G1197400 (SOC1)	0.225973	MD14G1172100	-//-
MD02G1197400 (SOC1)	0.225955	MD03G1120900	sp|Q8VYY5|NCRK_ARATH Receptor-like serine/threonine-protein kinase NCRK OS=Arabidopsis thaliana GN=NCRK PE=1 SV=1//0
MD02G1197400 (SOC1)	0.225877	MD08G1163000	-//-
MD02G1197400 (SOC1)	0.225868	MD05G1175500	-//-
MD02G1197400 (SOC1)	0.225823	MD09G1142000	sp|Q66PF3|UFOG3_FRAAN Putative UDP-glucose flavonoid 3-O-glucosyltransferase 3 OS=Fragaria ananassa GN=GT3 PE=2 SV=1//1.25444e-141
MD02G1197400 (SOC1)	0.225775	MD13G1117500	sp|Q93VI3|RL171_ARATH 60S ribosomal protein L17-1 OS=Arabidopsis thaliana GN=RPL17A PE=2 SV=1//6.73197e-11
MD02G1197400 (SOC1)	0.225725	MD10G1101200	sp|Q9LTA3|U91C1_ARATH UDP-glycosyltransferase 91C1 OS=Arabidopsis thaliana GN=UGT91C1 PE=2 SV=1//7.88182e-147
MD02G1197400 (SOC1)	0.225687	MD16G1252700	sp|Q9SZW4|HMA2_ARATH Cadmium/zinc-transporting ATPase HMA2 OS=Arabidopsis thaliana GN=HMA2 PE=2 SV=1//0
MD02G1197400 (SOC1)	0.225598	MD02G1137700	sp|Q9M066|C90C1_ARATH 3-epi-6-deoxocathasterone 23-monooxygenase OS=Arabidopsis thaliana GN=ROT3 PE=2 SV=3//0
MD02G1197400 (SOC1)	0.225289	MD14G1197600	sp|Q8GW32|PRE6_ARATH Transcription factor PRE6 OS=Arabidopsis thaliana GN=PRE6 PE=1 SV=1//1.28592e-17
MD02G1197400 (SOC1)	0.22523	MD05G1332300	sp|Q9LPZ3|Y1141_ARATH G-type lectin S-receptor-like serine/threonine-protein kinase At1g11410 OS=Arabidopsis thaliana GN=At1g11410 PE=3 SV=3//0
MD02G1197400 (SOC1)	0.225208	MD01G1094400	sp|B5X570|NAC14_ARATH NAC domain-containing protein 14 OS=Arabidopsis thaliana GN=NAC014 PE=2 SV=1//9.00062e-35
MD02G1197400 (SOC1)	0.225154	MD14G1055500	-//-
MD02G1197400 (SOC1)	0.225128	MD13G1126400	-//-
MD02G1197400 (SOC1)	0.225088	MD11G1072300	sp|P32291|FAD3E_VIGRR Omega-3 fatty acid desaturase, endoplasmic reticulum OS=Vigna radiata var. radiata GN=ARG1 PE=2 SV=1//1.37379e-71
MD02G1197400 (SOC1)	0.22503	MD02G1082300	-//-
MD02G1197400 (SOC1)	0.224986	MD13G1033800	-//-
MD02G1197400 (SOC1)	0.22497	MD10G1316200	sp|Q9SVS1|BGL47_ARATH Beta-glucosidase 47 OS=Arabidopsis thaliana GN=BGLU47 PE=3 SV=2//0
MD02G1197400 (SOC1)	0.224875	MD08G1011400	sp|P28493|PR5_ARATH Pathogenesis-related protein 5 OS=Arabidopsis thaliana GN=At1g75040 PE=1 SV=1//1.64051e-73
MD02G1197400 (SOC1)	0.224812	MD04G1188800	sp|Q8H6B1|SPT16_MAIZE FACT complex subunit SPT16 OS=Zea mays GN=SPT16 PE=2 SV=1//0
MD02G1197400 (SOC1)	0.224796	MD07G1288000	-//-
MD02G1197400 (SOC1)	0.224784	MD01G1169500	sp|Q9ASX5|Y5520_ARATH Uncharacterized aarF domain-containing protein kinase At5g05200, chloroplastic OS=Arabidopsis thaliana GN=At5g05200 PE=2 SV=1//8.98103e-126
MD02G1197400 (SOC1)	0.224723	MD15G1281000	-//-
MD02G1197400 (SOC1)	0.224712	MD07G1030400	sp|Q9LID5|DIR7_ARATH Dirigent protein 7 OS=Arabidopsis thaliana GN=DIR7 PE=2 SV=1//9.6002e-50
MD02G1197400 (SOC1)	0.224695	MD04G1071000	sp|Q8H112|PGL1A_ARATH PGR5-like protein 1A, chloroplastic OS=Arabidopsis thaliana GN=PGRL1A PE=1 SV=1//3.57421e-143
MD02G1197400 (SOC1)	0.224649	MD04G1234300	sp|Q8LB81|GDL79_ARATH GDSL esterase/lipase At5g33370 OS=Arabidopsis thaliana GN=At5g33370 PE=2 SV=1//0
MD02G1197400 (SOC1)	0.224505	MD09G1242900	sp|Q6DR04|RTNLQ_ARATH Reticulon-like protein B17 OS=Arabidopsis thaliana GN=RTNLB17 PE=2 SV=1//1.57142e-83
MD02G1197400 (SOC1)	0.224501	MD14G1234500	sp|Q38851|MYB6_ARATH Transcription repressor MYB6 OS=Arabidopsis thaliana GN=MYB6 PE=1 SV=1//5.10433e-58
[truncated: 2,289 more rows]
