# Supplementary material for: Transcriptomic analysis reveals the regulatory module of apple (Malus × domestica) floral transition in response to 6-BA
Source: BMC Plant Biol. 2019 Mar 6;19:93. doi: 10.1186/s12870-019-1695-0 (PMC6402183; doi:10.1186/s12870-019-1695-0)
Supplement: Supplementary file 8 — Table S6. Hormone and sugar related differentially expressed genes in response to 6-BA treatment of ‘Nagafu No.2’ apple buds. (XLSX 18 kb) [file 12870_2019_1695_MOESM8_ESM.xlsx]

## Sheet: Sheet3
Table S6 Hormone and sugar related differentially expressed genes in response to 6-BA treatment of ‘Nagafu No.2’ apple buds during floral induction.
Pathway	geneID	geneID	log2FoldChange(B30vsC30)	log2FoldChange(B50vsC50)	log2FoldChange(B70vsC70)	Module	Blast swiss prot
CK metabolism	MD03G1267900	IPT3	-0.071233	-2.0055	0.25727	turquoise	sp|Q93WC9|IPT3_ARATH Adenylate isopentenyltransferase 3, chloroplastic OS=Arabidopsis thaliana GN=IPT3 PE=1 SV=1//2.83356e-121
	MD16G1041700	IPT1	3.1292	-0.48281	1.0695	turquoise	sp|Q5GHF7|IPT_HUMLU Adenylate isopentenyltransferase OS=Humulus lupulus PE=1 SV=1//3.16316e-123
	MD08G1071200	CKX7	3.0928	-0.88977	1.0445	turquoise	sp|Q9FUJ1|CKX7_ARATH Cytokinin dehydrogenase 7 OS=Arabidopsis thaliana GN=CKX7 PE=1 SV=1//0
	MD15G1208300	CKX3	4.4438	0.94872	0.7254	turquoise	sp|Q9LTS3|CKX3_ARATH Cytokinin dehydrogenase 3 OS=Arabidopsis thaliana GN=CKX3 PE=1 SV=1//0
	MD14G1078600	CKX1	2.744	-1.4124	2.3574	turquoise	sp|O22213|CKX1_ARATH Cytokinin dehydrogenase 1 OS=Arabidopsis thaliana GN=CKX1 PE=1 SV=1//0
	MD07G1026600	CKX6	1.004	0.19977	-0.50815	turquoise	sp|Q9LY71|CKX6_ARATH Cytokinin dehydrogenase 6 OS=Arabidopsis thaliana GN=CKX6 PE=2 SV=2//0
	MD15G1021500	CKX5	0.069044	2.624	-0.096054	turquoise	sp|Q67YU0|CKX5_ARATH Cytokinin dehydrogenase 5 OS=Arabidopsis thaliana GN=CKX5 PE=2 SV=1//0
CK signaling	MD16G1014900	AHK4	1.0866	-1.451	0.62729	turquoise	sp|Q9C5U0|AHK4_ARATH Histidine kinase 4 OS=Arabidopsis thaliana GN=AHK4 PE=1 SV=1//0
	MD13G1017000	AHK4	3.2305	-2.1789	1.7293	turquoise	sp|Q9C5U0|AHK4_ARATH Histidine kinase 4 OS=Arabidopsis thaliana GN=AHK4 PE=1 SV=1//0
	MD09G1121900	AHK2	0.95878	-1.5138	1.1804	turquoise	sp|Q9C5U2|AHK2_ARATH Histidine kinase 2 OS=Arabidopsis thaliana GN=AHK2 PE=1 SV=1//5.42588e-09
	MD13G1120900	AHK3	-1.3759	0.42899	0.10336	blue	sp|Q9C5U1|AHK3_ARATH Histidine kinase 3 OS=Arabidopsis thaliana GN=AHK3 PE=1 SV=1//0
	MD04G1212100	AHP1	3.3577	-1.3804	1.128	turquoise	sp|Q9ZNV9|AHP1_ARATH Histidine-containing phosphotransfer protein 1 OS=Arabidopsis thaliana GN=AHP1 PE=1 SV=1//6.90939e-55
	MD13G1176300	AHP1	1.4775	-0.66701	0.30268	turquoise	sp|Q9ZNV9|AHP1_ARATH Histidine-containing phosphotransfer protein 1 OS=Arabidopsis thaliana GN=AHP1 PE=1 SV=1//2.27259e-59
	MD12G1226800	AHP1	2.431	-0.83565	0.49378	turquoise	sp|Q9ZNV9|AHP1_ARATH Histidine-containing phosphotransfer protein 1 OS=Arabidopsis thaliana GN=AHP1 PE=1 SV=1//1.24291e-53
	MD16G1017900	ARR2	1.0986	-0.43479	0.10725	turquoise	sp|Q9ZWJ9|ARR2_ARATH Two-component response regulator ARR2 OS=Arabidopsis thaliana GN=ARR2 PE=1 SV=1//1.0323e-105
	MD06G1182400	ARR6	1.0898	0.66731	-1.1441	turquoise	sp|Q9ZWS6|ARR6_ARATH Two-component response regulator ARR6 OS=Arabidopsis thaliana GN=ARR6 PE=1 SV=2//9.54068e-71
	MD08G1161200	ARR9	1.3833	-0.86527	0.016566	turquoise	sp|O80366|ARR9_ARATH Two-component response regulator ARR9 OS=Arabidopsis thaliana GN=ARR9 PE=1 SV=1//3.10503e-39
	MD14G1086100	ARR9	1.501	-0.45	-0.53693	turquoise	sp|O80366|ARR9_ARATH Two-component response regulator ARR9 OS=Arabidopsis thaliana GN=ARR9 PE=1 SV=1//1.37597e-78
	MD15G1346400	ARR9	0.47643	0.57216	-1.5526	turquoise	sp|O80366|ARR9_ARATH Two-component response regulator ARR9 OS=Arabidopsis thaliana GN=ARR9 PE=1 SV=1//2.56586e-48
GA metabolism	MD03G1263500	CPS	1.3178	0.05387	0.27153	blue	sp|O04408|KSA_PEA Ent-copalyl diphosphate synthase, chloroplastic OS=Pisum sativum PE=2 SV=1//0
	MD11G1284300	KSA	2.6244	-0.47078	0.47159	turquoise	sp|O04408|KSA_PEA Ent-copalyl diphosphate synthase, chloroplastic OS=Pisum sativum PE=2 SV=1//0
	MD10G1216200	KSB	1.1699	0.018841	-0.049979	blue	sp|Q39548|KSB_CUCMA Ent-kaur-16-ene synthase, chloroplastic OS=Cucurbita maxima PE=1 SV=1//0
	MD08G1040000	KO	1.1445	-0.42323	0.73508	turquoise	sp|Q93ZB2|KO1_ARATH Ent-kaurene oxidase, chloroplastic OS=Arabidopsis thaliana GN=KO PE=1 SV=2//0
	MD06G1030600	KAO2	1.6725	-0.6634	0.45293	turquoise	sp|Q9C5Y2|KAO2_ARATH Ent-kaurenoic acid oxidase 2 OS=Arabidopsis thaliana GN=KAO2 PE=2 SV=2//0
	MD02G1229400	KAO1	1.9574	-0.23129	0.44929	turquoise	sp|O23051|KAO1_ARATH Ent-kaurenoic acid oxidase 1 OS=Arabidopsis thaliana GN=KAO1 PE=2 SV=1//0
	MD01G1192100	GA20OX2	2.8549	-2.6457	0	turquoise	sp|Q39111|GAOX2_ARATH Gibberellin 20 oxidase 2 OS=Arabidopsis thaliana GN=GA20OX2 PE=2 SV=1//1.56144e-180
	MD00G1003600	GA20OX2	2.6338	-2.1892	0.41571	turquoise	sp|Q39111|GAOX2_ARATH Gibberellin 20 oxidase 2 OS=Arabidopsis thaliana GN=GA20OX2 PE=2 SV=1//2.55601e-177
	MD10G1262000	GA2OX2	0.86706	-1.3555	1.963	turquoise	sp|Q9XG83|G2OX_PHACN Gibberellin 2-beta-dioxygenase OS=Phaseolus coccineus GN=GA2OX1 PE=2 SV=1//1.72328e-173
	MD05G1283800	GA2OX2	2.2719	-1.5827	3.312	turquoise	sp|Q9XG83|G2OX_PHACN Gibberellin 2-beta-dioxygenase OS=Phaseolus coccineus GN=GA2OX1 PE=2 SV=1//9.25698e-180
	MD10G1194100	GA2OX2	-1.526	0.44986	-0.052399	blue	sp|Q9SQ80|G2OX1_PEA Gibberellin 2-beta-dioxygenase 1 OS=Pisum sativum GN=GA2OX1 PE=1 SV=1//4.40276e-166
GA signaling	MD12G1227200	GID1C	2.5534	-0.79055	0.69849	turquoise	sp|Q940G6|GID1C_ARATH Gibberellin receptor GID1C OS=Arabidopsis thaliana GN=GID1C PE=1 SV=1//0
	MD11G1296000	GID1B	-1.4603	0.63086	-0.35626	blue	sp|Q9LYC1|GID1B_ARATH Gibberellin receptor GID1B OS=Arabidopsis thaliana GN=GID1B PE=1 SV=1//1.2625e-175
	MD02G1039600	GAI	1.8784	-0.59371	0.88497	turquoise	sp|Q9LQT8|GAI_ARATH DELLA protein GAI OS=Arabidopsis thaliana GN=GAI PE=1 SV=1//2.51515e-146
	MD09G1264800	GAI	1.5576	-2.2381	1.9038	turquoise	sp|Q84TQ7|GAI_GOSHI DELLA protein GAI OS=Gossypium hirsutum GN=GAI PE=2 SV=1//0
	MD17G1260700	GAI	1.2538	-1.8933	1.5884	turquoise	sp|Q84TQ7|GAI_GOSHI DELLA protein GAI OS=Gossypium hirsutum GN=GAI PE=2 SV=1//0
	MD12G1198900	PIF3	1.3983	-1.6572	0.56384	turquoise	sp|O80536|PIF3_ARATH Transcription factor PIF3 OS=Arabidopsis thaliana GN=PIF3 PE=1 SV=1//6.00257e-32
	MD12G1199000	PIF3	1.5859	-1.7651	1.0682	turquoise	sp|O80536|PIF3_ARATH Transcription factor PIF3 OS=Arabidopsis thaliana GN=PIF3 PE=1 SV=1//3.2696e-13
BR signaling	MD06G1030500	BSK	2.0812	-0.73621	0.62716	turquoise	sp|Q944A7|Y4523_ARATH Probable serine/threonine-protein kinase At4g35230 OS=Arabidopsis thaliana GN=At4g35230 PE=1 SV=1//0
	MD11G1085000	BSK	-0.99898	1.603	-0.8673	turquoise	sp|Q9FHD7|Y5126_ARATH Probable serine/threonine-protein kinase At5g41260 OS=Arabidopsis thaliana GN=At5g41260 PE=1 SV=1//0
	MD08G1035400	BZR1	1.2443	-0.6434	0.55665	turquoise	sp|Q8S307|BZR1_ARATH Protein BRASSINAZOLE-RESISTANT 1 OS=Arabidopsis thaliana GN=BZR1 PE=1 SV=1//1.08082e-84
	MD02G1178200	CYCD3-2	1.227	-0.25497	0.30457	turquoise	sp|Q9FGQ7|CCD32_ARATH Cyclin-D3-2 OS=Arabidopsis thaliana GN=CYCD3-2 PE=2 SV=1//2.95777e-112
	MD15G1077100	CYCD3-1	1.3073	-0.61588	0.98986	turquoise	sp|P42753|CCD31_ARATH Cyclin-D3-1 OS=Arabidopsis thaliana GN=CYCD3-1 PE=1 SV=3//8.3628e-85
	MD05G1087300	CYCD3-1	1.7955	-0.88448	0.49147	turquoise	sp|P42753|CCD31_ARATH Cyclin-D3-1 OS=Arabidopsis thaliana GN=CYCD3-1 PE=1 SV=3//8.9732e-104
	MD08G1092900	CYCD3-1	1.0723	0.24831	0.019123	blue	sp|P42753|CCD31_ARATH Cyclin-D3-1 OS=Arabidopsis thaliana GN=CYCD3-1 PE=1 SV=3//3.65063e-84
Sucrose and starch metabolism	MD12G1028200	INV1	2.5387	2.5387	-1.4017	turquoise	sp|P26792|INV1_DAUCA Beta-fructofuranosidase, insoluble isoenzyme 1 OS=Daucus carota GN=INV1 PE=1 SV=1//0
	MD11G1195800	INV4	2.1871	2.1871	-0.65926	turquoise	sp|P80065|INVB_DAUCA Beta-fructofuranosidase, soluble isoenzyme I OS=Daucus carota GN=INV*DC4 PE=1 SV=2//0
	MD07G1254500	INV4	1.9378	1.9378	-0.1877	blue	sp|P80065|INVB_DAUCA Beta-fructofuranosidase, soluble isoenzyme I OS=Daucus carota GN=INV*DC4 PE=1 SV=2//0
	MD09G1262800	FKB	1.6311	1.6311	-0.44535	turquoise	sp|Q9C524|SCRK6_ARATH Probable fructokinase-6, chloroplastic OS=Arabidopsis thaliana GN=At1g66430 PE=2 SV=1//2.56657e-180
	MD11G1188100	HXK4	-0.56429	-0.56429	1.3397	turquoise	sp|Q56XE8|HXK4_ARATH Hexokinase-4 OS=Arabidopsis thaliana GN=At3g20040 PE=2 SV=2//0
	MD03G1170700	HXK4	-0.97989	-0.97989	1.8949	turquoise	sp|Q56XE8|HXK4_ARATH Hexokinase-4 OS=Arabidopsis thaliana GN=At3g20040 PE=2 SV=2//0
	MD04G1013500	SPS2	3.0239	3.0239	-0.26849	turquoise	sp|O04933|SPSA2_CRAPL Probable sucrose-phosphate synthase 2 OS=Craterostigma plantagineum GN=SPS2 PE=2 SV=1//0
	MD10G1002300	SPS4	1.3816	1.3816	-0.31725	turquoise	sp|F4JLK2|SPSA4_ARATH Probable sucrose-phosphate synthase 4 OS=Arabidopsis thaliana GN=SPS4 PE=1 SV=1//0
	MD15G1164900	SPS1	-1.0545	-1.0545	-0.070519	turquoise	sp|O22060|SPSA1_CITUN Probable sucrose-phosphate synthase 1 OS=Citrus unshiu GN=SPS1 PE=2 SV=1//0
	MD10G1240300	GLYCO	1.1213	1.1213	0.024849	turquoise	sp|O04893|AGLU_SPIOL Alpha-glucosidase OS=Spinacia oleracea PE=1 SV=1//6.35303e-152
	MD13G1164200	SUS2	2.081	2.081	-1.175	turquoise	sp|Q00917|SUS2_ARATH Sucrose synthase 2 OS=Arabidopsis thaliana GN=SUS2 PE=2 SV=3//0
	MD02G1100600	SUSY	-1.0548	-1.0548	1.1776	turquoise	sp|P13708|SUSY_SOYBN Sucrose synthase OS=Glycine max GN=SS PE=1 SV=2//0
	MD15G1223500	SUSY	-1.1286	-1.1286	0.061558	blue	sp|P31926|SUSY_VICFA Sucrose synthase OS=Vicia faba GN=SUCS PE=2 SV=1//0
	MD02G1100500	SUSY	-1.3552	-1.3552	0.36338	blue	sp|P13708|SUSY_SOYBN Sucrose synthase OS=Glycine max GN=SS PE=1 SV=2//0
	MD15G1365900	TPPD	2.4827	2.4827	-1.1658	turquoise	sp|Q67XC9|TPPD_ARATH Probable trehalose-phosphate phosphatase D OS=Arabidopsis thaliana GN=TPPD PE=2 SV=1//4.04469e-167
	MD07G1286100	TPP4	2.2013	2.2013	-0.29524	blue	sp|Q6ZGP8|TPP4_ORYSJ Probable trehalose-phosphate phosphatase 4 OS=Oryza sativa subsp. japonica GN=TPP4 PE=2 SV=1//1.28907e-113
	MD11G1196000	TPPA	2.0259	2.0259	-0.49838	turquoise	sp|O64896|TPPA_ARATH Trehalose-phosphate phosphatase A OS=Arabidopsis thaliana GN=TPPA PE=1 SV=1//1.10526e-172
	MD08G1180400	TPPD	1.09	1.09	-0.67938	turquoise	sp|Q67XC9|TPPD_ARATH Probable trehalose-phosphate phosphatase D OS=Arabidopsis thaliana GN=TPPD PE=2 SV=1//2.82904e-170
	MD15G1326700	TPPJ	-1.2519	-1.2519	0.71243	blue	sp|Q5HZ05|TPPJ_ARATH Probable trehalose-phosphate phosphatase J OS=Arabidopsis thaliana GN=TPPJ PE=1 SV=1//0
	MD03G1250300	TPS1	2.2826	2.2826	-0.45925	turquoise	sp|Q9SYM4|TPS1_ARATH Alpha,alpha-trehalose-phosphate synthase [UDP-forming] 1 OS=Arabidopsis thaliana GN=TPS1 PE=1 SV=1//0
	MD06G1037500	TPS5	1.7394	1.7394	-0.79214	turquoise	sp|O23617|TPS5_ARATH Alpha,alpha-trehalose-phosphate synthase [UDP-forming] 5 OS=Arabidopsis thaliana GN=TPS5 PE=1 SV=2//0
	MD05G1081100	AMY1	-0.96844	-0.96844	1.2342	turquoise	sp|P17859|AMYA_VIGMU Alpha-amylase OS=Vigna mungo GN=AMY1.1 PE=2 SV=1//0
	MD08G1006000	AMY2	-1.6898	-1.6898	1.5236	turquoise	sp|Q8LFG1|AMY2_ARATH Probable alpha-amylase 2 OS=Arabidopsis thaliana GN=AMY2 PE=2 SV=1//0
	MD01G1192300	PGMP	1.6711	1.6711	0.16603	turquoise	sp|Q9SCY0|PGMP_ARATH Phosphoglucomutase, chloroplastic OS=Arabidopsis thaliana GN=PGMP PE=1 SV=2//0
	MD00G1003800	PGMP	1.4628	1.4628	-0.23591	turquoise	sp|Q9SCY0|PGMP_ARATH Phosphoglucomutase, chloroplastic OS=Arabidopsis thaliana GN=PGMP PE=1 SV=2//0
	MD08G1002300	SBEI	2.0208	2.0208	-0.67285	turquoise	sp|P30924|GLGB_SOLTU 1,4-alpha-glucan-branching enzyme OS=Solanum tuberosum GN=SBE1 PE=2 SV=2//0
	MD14G1017700	SBEI	1.8987	1.8987	-0.79562	turquoise	sp|Q41058|GLGB1_PEA 1,4-alpha-glucan-branching enzyme 1, chloroplastic/amyloplastic OS=Pisum sativum GN=SBEI PE=1 SV=1//0
	MD12G1020600	SBEI	1.2832	1.2832	-0.37098	blue	sp|Q41058|GLGB1_PEA 1,4-alpha-glucan-branching enzyme 1, chloroplastic/amyloplastic OS=Pisum sativum GN=SBEI PE=1 SV=1//0
	MD16G1063300	glucan	2.1187	2.1187	-0.39089	blue	sp|P53535|PHSL2_SOLTU Alpha-1,4 glucan phosphorylase L-2 isozyme, chloroplastic/amyloplastic OS=Solanum tuberosum GN=STP-1 PE=1 SV=1//0
	MD09G1062600	glucan	1.8955	1.8955	-0.54469	blue	sp|P53536|PHSL_VICFA Alpha-1,4 glucan phosphorylase L isozyme, chloroplastic/amyloplastic OS=Vicia faba GN=PHO1 PE=2 SV=2//0
	MD00G1156200	glucan	1.5258	1.5258	-0.26017	turquoise	sp|P27598|PHSL_IPOBA Alpha-1,4 glucan phosphorylase L isozyme, chloroplastic/amyloplastic OS=Ipomoea batatas PE=2 SV=1//0
	MD03G1077800	glucan	1.1208	1.1208	-0.08446	turquoise	sp|P32811|PHSH_SOLTU Alpha-glucan phosphorylase, H isozyme OS=Solanum tuberosum PE=1 SV=1//0
	MD00G1130900	SSY2	-0.74578	-0.74578	1.3401	turquoise	sp|Q9MAC8|SSY2_ARATH Starch synthase 2, chloroplastic/amyloplastic OS=Arabidopsis thaliana GN=SS2 PE=1 SV=1//0
	MD01G1218000	SSY2	-2.3714	-2.3714	1.8459	blue	sp|Q9FNF2|SSY1_ARATH Starch synthase 1, chloroplastic/amyloplastic OS=Arabidopsis thaliana GN=SS1 PE=2 SV=1//0
	MD05G1063400	AGPS1	2.77	2.77	-0.67443	turquoise	sp|Q00081|GLGL1_SOLTU Glucose-1-phosphate adenylyltransferase large subunit 1 (Fragment) OS=Solanum tuberosum GN=AGPS1 PE=2 SV=1//0
	MD17G1122900	AGPP	2.746	2.746	-1.4521	turquoise	sp|P52417|GLGS2_VICFA Glucose-1-phosphate adenylyltransferase small subunit 2, chloroplastic OS=Vicia faba GN=AGPP PE=2 SV=1//0
	MD09G1133900	GAPP	2.0818	2.0818	-0.70636	turquoise	sp|P52417|GLGS2_VICFA Glucose-1-phosphate adenylyltransferase small subunit 2, chloroplastic OS=Vicia faba GN=AGPP PE=2 SV=1//0
	MD13G1186100	ADG2	1.4224	1.4224	-0.74977	turquoise	sp|P55229|GLGL1_ARATH Glucose-1-phosphate adenylyltransferase large subunit 1, chloroplastic OS=Arabidopsis thaliana GN=ADG2 PE=1 SV=3//0
	MD08G1027900	AGPS1	1.3519	1.3519	-0.88414	turquoise	sp|P55233|GLGL1_BETVU Glucose-1-phosphate adenylyltransferase large subunit, chloroplastic/amyloplastic OS=Beta vulgaris GN=AGPS1 PE=2 SV=1//0
