# Supplementary material for: Transcriptomic analysis reveals the regulatory module of apple (Malus × domestica) floral transition in response to 6-BA
Source: BMC Plant Biol. 2019 Mar 6;19:93. doi: 10.1186/s12870-019-1695-0 (PMC6402183; doi:10.1186/s12870-019-1695-0)
Supplement: Supplementary file 9 — Table S7. Flowering genes involved in thermosensory, autonomous and vernalization pathways. (XLSX 18 kb) [file 12870_2019_1695_MOESM9_ESM.xlsx]

## Sheet: sheet1
Table S7 Flowering genes involved in thermosensory, autonomous and vernalization pathways
Flowering pathways	Gene name	Genen ID	log2FoldChange(B1vsC1)	padj(B1vsC1)	log2FoldChange(B2vsC2)	padj(B2vsC2)	log2FoldChange(B3vsC3)	padj(B3vsC3)	Blast swiss prot
autonomous	Flowering time control protein (FCA)	MD09G1285500	-0.10987	0.56279	-0.088969	0.7508	0.038253	0.97493	sp|O04425|FCA_ARATH Flowering time control protein FCA OS=Arabidopsis thaliana GN=FCA PE=1 SV=2//6.10095e-09
		MD13G1150500	-0.6677	7.1818e-08	0.56298	0.00065029	-0.41889	0.00042792	sp|O04425|FCA_ARATH Flowering time control protein FCA OS=Arabidopsis thaliana GN=FCA PE=1 SV=2//2.72841e-13
		MD16G1150700	0.94299	2.5139e-10	0.14136	0.59999	0.15139	0.38336	sp|O04425|FCA_ARATH Flowering time control protein FCA OS=Arabidopsis thaliana GN=FCA PE=1 SV=2//1.77851e-13
	Flowering locus D (FLD)	MD01G1103000	-0.54222	7.4695e-05	0.38364	0.042273	-0.35486	0.0038935	sp|Q9CAE3|FLD_ARATH Protein FLOWERING LOCUS D OS=Arabidopsis thaliana GN=FLD PE=1 SV=1//0
		MD07G1169700	0.92149	0.36102	0.33212	0.93482	0.47992	0.69657	sp|Q9CAE3|FLD_ARATH Protein FLOWERING LOCUS D OS=Arabidopsis thaliana GN=FLD PE=1 SV=1//1.85653e-60
	Flowering locus K homology (FLK)	MD12G1244000	-0.27759	0.053382	0.11817	0.60114	0.056707	0.824	sp|Q9SR13|FLK_ARATH Flowering locus K homology domain OS=Arabidopsis thaliana GN=FLK PE=1 SV=1//2.07623e-163
		MD04G1227000	-0.031736	0.94099	0.12223	0.65038	-0.012326	1	sp|Q9SR13|FLK_ARATH Flowering locus K homology domain OS=Arabidopsis thaliana GN=FLK PE=1 SV=1//1.64505e-160
	Flowering time control protein (FPA)	MD09G1134400	-0.38584	0.02894	0.50729	0.013198	-0.30567	0.076555	sp|Q8LPQ9|FPA_ARATH Flowering time control protein FPA OS=Arabidopsis thaliana GN=FPA PE=2 SV=2//8.96371e-27
		MD13G1271200	0.20859	0.14353	-0.014131	1	-0.015078	1	sp|Q8LPQ9|FPA_ARATH Flowering time control protein FPA OS=Arabidopsis thaliana GN=FPA PE=2 SV=2//0
		MD17G1123300	1.3697	0.86083	NA	NA	NA	NA	sp|Q8LPQ9|FPA_ARATH Flowering time control protein FPA OS=Arabidopsis thaliana GN=FPA PE=2 SV=2//5.16872e-33
		MD04G1045000	-0.9954	5.7723e-14	0.38172	0.047383	-0.61687	1.7977e-07	sp|Q8LPQ9|FPA_ARATH Flowering time control protein FPA OS=Arabidopsis thaliana GN=FPA PE=2 SV=2//0
		MD03G1284300	0.7558	1.4623e-08	-0.19183	0.39599	-0.23481	0.11239	sp|Q38796|LUMI_ARATH Homeobox protein LUMINIDEPENDENS OS=Arabidopsis thaliana GN=LD PE=1 SV=2//0
		MD11G1302000	-0.05259	0.7915	0.32435	0.096225	-0.31885	0.010496	sp|Q38796|LUMI_ARATH Homeobox protein LUMINIDEPENDENS OS=Arabidopsis thaliana GN=LD PE=1 SV=2//0
Flowering pathways	Gene name	Genen ID	log2FoldChange(B1vsC1)	padj(B1vsC1)	log2FoldChange(B2vsC2)	padj(B2vsC2)	log2FoldChange(B3vsC3)	padj(B3vsC3)	Blast swiss prot
vernalization	VERNALIZATION 2 (VRN2)	MD04G1057300	-0.1843	0.40592	0.17083	0.59307	-0.048887	0.91451	sp|Q8W5B1|VRN2_ARATH Polycomb group protein VERNALIZATION 2 OS=Arabidopsis thaliana GN=VRN2 PE=1 SV=2//1.43413e-06
		MD06G1050700	-0.25005	0.19066	-0.016141	1	0.16656	0.49382	sp|Q8W5B1|VRN2_ARATH Polycomb group protein VERNALIZATION 2 OS=Arabidopsis thaliana GN=VRN2 PE=1 SV=2//1.13517e-125
	FRIGIDA-like protein (FRL)	MD10G1147800	-0.21897	0.11758	-0.24414	0.21695	0.27328	0.023191	sp|Q67ZB3|FRL3_ARATH FRIGIDA-like protein 3 OS=Arabidopsis thaliana GN=FRL3 PE=1 SV=1//0
		MD10G1291300	-0.4198	0.01669	-0.37394	0.10626	0.35145	0.044446	sp|Q84VG7|FES1_ARATH Protein FRIGIDA-ESSENTIAL 1 OS=Arabidopsis thaliana GN=FES1 PE=1 SV=2//2.96771e-06
		MD11G1205100	-0.006602	1	0.060807	0.86149	0.15712	0.33581	sp|Q9FFF1|FRL1A_ARATH FRIGIDA-like protein 1 OS=Arabidopsis thaliana GN=FRL1 PE=1 SV=1//1.6737e-06
		MD12G1013700	-0.25866	0.12252	-0.41261	0.042382	0.19548	0.31499	sp|Q9LUV4|FRL4A_ARATH FRIGIDA-like protein 4a OS=Arabidopsis thaliana GN=FRL4A PE=2 SV=1//4.45336e-14
		MD12G1228900	0.15512	0.88401	0.84592	0.20855	-0.71555	0.055619	sp|Q67ZB3|FRL3_ARATH FRIGIDA-like protein 3 OS=Arabidopsis thaliana GN=FRL3 PE=1 SV=1//6.56573e-14
		MD12G1229100	-0.2089	0.44784	-0.48288	0.020897	0.36602	0.16875	sp|Q5XV31|FRL5_ARATH FRIGIDA-like protein 5 OS=Arabidopsis thaliana GN=FRL5 PE=2 SV=1//2.54992e-07
		MD12G1229200	0.24152	0.20423	0.34962	0.086737	0.28783	0.072268	sp|Q9FFF1|FRL1A_ARATH FRIGIDA-like protein 1 OS=Arabidopsis thaliana GN=FRL1 PE=1 SV=1//9.27059e-09
		MD12G1231700	-0.091447	0.67497	0.65521	0.0001563	-0.35972	0.007601	sp|Q940H8|FRL4B_ARATH FRIGIDA-like protein 4b OS=Arabidopsis thaliana GN=FRL4B PE=1 SV=1//1.61747e-31
		MD12G1232000	-0.11075	0.66454	0.59472	0.0032336	-0.28168	0.12273	sp|Q940H8|FRL4B_ARATH FRIGIDA-like protein 4b OS=Arabidopsis thaliana GN=FRL4B PE=1 SV=1//3.2358e-30
		MD13G1193100	1.6738	1.0469e-51	-0.56006	0.00011099	0.73503	1.7611e-10	sp|Q9LUV4|FRL4A_ARATH FRIGIDA-like protein 4a OS=Arabidopsis thaliana GN=FRL4A PE=2 SV=1//0
		MD14G1011100	-0.26839	0.21671	0.20859	0.41875	-0.21309	0.17742	sp|Q9LUV4|FRL4A_ARATH FRIGIDA-like protein 4a OS=Arabidopsis thaliana GN=FRL4A PE=2 SV=1//2.05551e-17
		MD15G1187200	-0.42247	0.010121	0.26088	0.26906	0.013778	1	sp|Q9LUV4|FRL4A_ARATH FRIGIDA-like protein 4a OS=Arabidopsis thaliana GN=FRL4A PE=2 SV=1//2.99972e-70
		MD16G1194000	0.58827	5.5447e-08	-0.13621	0.54217	0.41669	6.2876e-06	sp|Q9LUV4|FRL4A_ARATH FRIGIDA-like protein 4a OS=Arabidopsis thaliana GN=FRL4A PE=2 SV=1//0
		MD00G1051400	-0.3049	0.074334	0.035678	0.961	-0.23097	0.20876	sp|Q67ZB3|FRL3_ARATH FRIGIDA-like protein 3 OS=Arabidopsis thaliana GN=FRL3 PE=1 SV=1//7.81956e-28
		MD02G1048900	-0.65382	2.4258e-07	1.0459	3.2355e-11	-0.59694	1.9644e-07	sp|Q9LUV4|FRL4A_ARATH FRIGIDA-like protein 4a OS=Arabidopsis thaliana GN=FRL4A PE=2 SV=1//5.61e-66
		MD02G1180500	-0.13399	0.45604	0.23763	0.27558	-0.019567	1	sp|Q67ZB3|FRL3_ARATH FRIGIDA-like protein 3 OS=Arabidopsis thaliana GN=FRL3 PE=1 SV=1//1.46534e-91
		MD04G1213900	0.81631	0.019255	-0.55499	0.19841	0.25559	0.64336	sp|Q9FFF1|FRL1A_ARATH FRIGIDA-like protein 1 OS=Arabidopsis thaliana GN=FRL1 PE=1 SV=1//4.86679e-10
		MD04G1214300	2.4588	0.55626	1.9819	0.83781	0.28522	1	sp|Q67ZB3|FRL3_ARATH FRIGIDA-like protein 3 OS=Arabidopsis thaliana GN=FRL3 PE=1 SV=1//9.28293e-13
		MD04G1214400	2.2947	1.2342e-05	0.0067698	1	0.50889	0.57439	sp|Q5XV31|FRL5_ARATH FRIGIDA-like protein 5 OS=Arabidopsis thaliana GN=FRL5 PE=2 SV=1//5.61178e-07
		MD04G1214500	-0.60062	1	-1.3129	0.81358	0.95684	0.59562	sp|Q5XV31|FRL5_ARATH FRIGIDA-like protein 5 OS=Arabidopsis thaliana GN=FRL5 PE=2 SV=1//1.03599e-06
		MD04G1214600	3.0478	0.051774	0.52308	0.81709	0.44267	0.86887	sp|Q67ZB3|FRL3_ARATH FRIGIDA-like protein 3 OS=Arabidopsis thaliana GN=FRL3 PE=1 SV=1//8.90473e-09
		MD04G1214700	0.55657	6.7749e-05	-1.4753	1.7061e-21	1.2569	2.0468e-23	sp|Q9FFF1|FRL1A_ARATH FRIGIDA-like protein 1 OS=Arabidopsis thaliana GN=FRL1 PE=1 SV=1//9.54644e-11
		MD05G1153400	0.41325	0.00032567	-0.18362	0.38485	0.5672	2.3961e-10	sp|Q67ZB3|FRL3_ARATH FRIGIDA-like protein 3 OS=Arabidopsis thaliana GN=FRL3 PE=1 SV=1//0
		MD05G1311700	-0.19764	0.41849	-0.73739	0.0036412	0.51221	0.018517	sp|Q84VG7|FES1_ARATH Protein FRIGIDA-ESSENTIAL 1 OS=Arabidopsis thaliana GN=FES1 PE=1 SV=2//2.32099e-39
Flowering pathways	Gene name	Genen ID	log2FoldChange(B1vsC1)	padj(B1vsC1)	log2FoldChange(B2vsC2)	padj(B2vsC2)	log2FoldChange(B3vsC3)	padj(B3vsC3)	Blast swiss prot
thermosensory	SHORT VEGETATIVE PHASE (SVP)	MD15G1313200	0.79008	0.029551	-0.35617	0.41959	0.35241	0.33357	sp|Q9FUY6|JOIN_SOLLC MADS-box protein JOINTLESS OS=Solanum lycopersicum GN=J PE=1 SV=1//5.73241e-91
		MD01G1038600	-0.31967	0.018187	0.11239	0.70417	-0.27029	0.03878	sp|Q9FUY6|JOIN_SOLLC MADS-box protein JOINTLESS OS=Solanum lycopersicum GN=J PE=1 SV=1//4.59889e-88
		MD08G1197300	-2.1561	0.78321	0.077987	1	-0.92463	0.0078524	sp|Q9FUY6|JOIN_SOLLC MADS-box protein JOINTLESS OS=Solanum lycopersicum GN=J PE=1 SV=1//2.34105e-42
Flowering intergrator	Floricaula/leafy homolog (LFY)	MD14G1146700	0.56254	0.21315	0.65399	0.14827	0.29936	0.692	sp|O04064|FLLH_POPTR Floricaula/leafy homolog OS=Populus trichocarpa GN=FL PE=2 SV=2//1.00188e-166
	HEADING DATE 3A (FT homologous gene)	MD12G1262000	0.86182	0.005849	0.35136	0.24939	0.39406	0.29088	sp|Q93WI9|HD3A_ORYSJ Protein HEADING DATE 3A OS=Oryza sativa subsp. japonica GN=HD3A PE=1 SV=1//3.10024e-85
