# Supplementary material for: Transcriptomic analysis reveals the regulatory module of apple (Malus × domestica) floral transition in response to 6-BA
Source: BMC Plant Biol. 2019 Mar 6;19:93. doi: 10.1186/s12870-019-1695-0 (PMC6402183; doi:10.1186/s12870-019-1695-0)
Supplement: Supplementary file 10 — Table S8. Transcription factors respond to 6-BA treatment. (XLSX 165 kb) [file 12870_2019_1695_MOESM10_ESM.xlsx]

## Sheet: Sheet1
Table S8 Transcription factors respond to 6-BA treatment
Gene_id	TF	B30_readcount	C30_readcount	log2FoldChange	pval	padj	B50_readcount	C50_readcount	log2FoldChange	pval	padj	B70_readcount	C70_readcount	log2FoldChange	pval	padj	Blast swiss prot
MD03G1047900	ABI3VP1	58.8525	27.6411	1.0903	0.00049334	0.0015188	11.9749	51.029	-2.0913	1.0948e-07	1.7668e-06	34.4457	71.0344	-1.0442	2.7994e-05	0.00020893	sp|Q9FHB2|Y5828_ARATH Putative B3 domain-containing protein At5g58280 OS=Arabidopsis thaliana GN=At5g58280 PE=3 SV=1//5.38163e-48
MD04G1174500	ABI3VP1	698.592	1991.34	-1.5112	1.8255e-38	7.0692e-37	1060.92	621.199	0.77219	0.00022278	0.001609	541.832	1004.86	-0.89108	8.7205e-19	4.7173e-17	sp|Q6Z3U3|Y7797_ORYSJ B3 domain-containing protein Os07g0679700 OS=Oryza sativa subsp. japonica GN=Os07g0679700 PE=2 SV=1//0
MD11G1137200	ABI3VP1	46.8536	168.733	-1.8485	1.6819e-17	2.1877e-16	69.4852	82.3489	-0.24505	0.45992	0.72739	51.9362	61.7398	-0.24946	0.52685	0.76739	sp|Q653H7|ARFR_ORYSJ Auxin response factor 18 OS=Oryza sativa subsp. japonica GN=ARF18 PE=2 SV=1//1.37665e-102
MD00G1022100	ABI3VP1	67.2683	28.905	1.2186	6.3147e-05	0.00022547	27.2405	58.1795	-1.0948	0.00063137	0.0039967	26.222	27.6352	-0.075728	0.86651	1	sp|Q8L3W1|VRN1_ARATH B3 domain-containing transcription factor VRN1 OS=Arabidopsis thaliana GN=VRN1 PE=1 SV=1//7.38618e-23
MD08G1102800	ABI3VP1	34.1554	1.14936	4.8932	2.8588e-10	2.0306e-09	3.57842	29.0582	-3.0216	6.3251e-07	8.6563e-06	8.1438	8.21114	-0.011881	0.98247	1	sp|Q9FMZ4|Y5270_ARATH B3 domain-containing protein At5g42700 OS=Arabidopsis thaliana GN=At5g42700 PE=2 SV=2//5.63735e-73
MD07G1162400	ABI3VP1	39.5003	62.1223	-0.65325	0.092407	0.16676	99.8372	43.6627	1.1932	6.2397e-06	6.7788e-05	58.3291	50.7284	0.20142	0.57457	0.80975	sp|O82799|NGA1_ARATH B3 domain-containing transcription factor NGA1 OS=Arabidopsis thaliana GN=NGA1 PE=1 SV=1//2.46474e-63
MD10G1093000	ABI3VP1	19.9583	1.61524	3.6272	4.6833e-07	2.2767e-06	2.20909	9.10208	-2.0427	0.030838	0.10384	2.94169	2.47628	0.24847	0.89588	1	sp|Q0JP99|Y1341_ORYSJ B3 domain-containing protein Os01g0234100 OS=Oryza sativa subsp. japonica GN=Os01g0234100 PE=2 SV=1//2.12715e-65
MD06G1157600	ABI3VP1	300.329	110	1.449	2.6022e-13	2.4566e-12	301.479	445.953	-0.56483	0.00060855	0.0038755	387.751	196.752	0.97875	4.1201e-14	1.3412e-12	sp|Q5N6V0|Y1054_ORYSJ B3 domain-containing protein Os01g0905400 OS=Oryza sativa subsp. japonica GN=Os01g0905400 PE=2 SV=1//1.34024e-08
MD08G1039600	ABI3VP1	170.443	105.912	0.68642	0.0002834	0.00091026	136.887	260.031	-0.9257	1.9041e-06	2.3362e-05	172.052	79.084	1.1214	3.5943e-10	6.6485e-09	sp|Q8S2E6|Y1235_ORYSJ B3 domain-containing protein Os01g0723500 OS=Oryza sativa subsp. japonica GN=Os01g0723500 PE=3 SV=1//4.0713e-16
MD05G1072600	ABI3VP1	48.9385	14.3256	1.7724	1.8499e-06	8.3118e-06	15.6422	37.0423	-1.2437	0.0033989	0.016914	19.2596	8.55121	1.1714	0.018876	0.061814	sp|Q96GN5|CDA7L_HUMAN Cell division cycle-associated 7-like protein OS=Homo sapiens GN=CDCA7L PE=1 SV=2//3.89342e-23
MD01G1016100	AP2-EREBP	28.1301	658.172	-4.5483	2.6568e-132	1.1361e-129	81.5502	4.07735	4.322	0.0001387	0.0010624	30.8669	187.785	-2.605	1.708e-37	4.5531e-35	sp|Q70II3|EF110_ARATH Ethylene-responsive transcription factor ERF110 OS=Arabidopsis thaliana GN=ERF110 PE=2 SV=2//4.8501e-27
MD10G1032000	AP2-EREBP	834.083	12932.7	-3.9547	6.7456e-150	4.2157e-147	2001.54	153.165	3.708	2.7115e-07	4.0211e-06	711.593	3308.63	-2.2171	2.036e-41	7.0374e-39	sp|Q9FGF8|ABR1_ARATH Ethylene-responsive transcription factor ABR1 OS=Arabidopsis thaliana GN=ABR1 PE=2 SV=1//2.56424e-14
MD05G1030800	AP2-EREBP	188.024	4936.73	-4.7146	7.6291e-190	1.192e-186	582.778	54.3772	3.4219	9.4996e-18	6.9438e-16	139.885	550.994	-1.9778	3.3111e-49	1.986e-46	sp|Q70II3|EF110_ARATH Ethylene-responsive transcription factor ERF110 OS=Arabidopsis thaliana GN=ERF110 PE=2 SV=2//2.50047e-20
MD11G1306500	AP2-EREBP	2709.56	9063.11	-1.742	1.4736e-39	5.9267e-38	2410.06	842.168	1.5169	9.0537e-22	1.0926e-19	852.204	3085.56	-1.8563	1.5074e-89	7.6851e-86	sp|O22259|ERF71_ARATH Ethylene-responsive transcription factor ERF071 OS=Arabidopsis thaliana GN=ERF071 PE=2 SV=1//1.23425e-30
MD08G1213600	AP2-EREBP	8.30743	8.90219	-0.099759	0.96659	1	9.56656	6.52633	0.55173	0.50979	0.76978	9.30198	29.2766	-1.6541	9.0216e-05	0.00059599	sp|Q9C9I2|ERF21_ARATH Ethylene-responsive transcription factor ERF021 OS=Arabidopsis thaliana GN=ERF021 PE=2 SV=1//3.90581e-64
MD07G1106200	AP2-EREBP	22.2029	23.0869	-0.056331	0.91348	1	27.3293	21.0517	0.37652	0.3976	0.66584	28.2682	88.0006	-1.6383	1.1733e-10	2.3773e-09	sp|Q40479|ERF2_TOBAC Ethylene-responsive transcription factor 2 OS=Nicotiana tabacum GN=ERF2 PE=2 SV=1//2.70172e-44
MD07G1248400	AP2-EREBP	17.6125	301.923	-4.0995	5.447e-57	3.8282e-55	22.2489	14.2435	0.64343	0.17384	0.38672	11.3097	34.7523	-1.6195	2.5293e-05	0.00019074	sp|Q40479|ERF2_TOBAC Ethylene-responsive transcription factor 2 OS=Nicotiana tabacum GN=ERF2 PE=2 SV=1//5.18629e-52
MD01G1177000	AP2-EREBP	129.854	851.861	-2.7137	9.4203e-78	1.1631e-75	628.307	85.6671	2.8747	3.426e-21	3.8151e-19	197.073	604.493	-1.617	1.1672e-40	3.7783e-38	sp|Q40479|ERF2_TOBAC Ethylene-responsive transcription factor 2 OS=Nicotiana tabacum GN=ERF2 PE=2 SV=1//3.62802e-51
MD06G1130400	AP2-EREBP	3.81737	74.636	-4.2892	2.3327e-24	4.719e-23	16.1502	7.19073	1.1673	0.05421	0.16227	3.08377	8.51431	-1.4652	0.067546	0.17451	sp|Q9FH54|EF114_ARATH Ethylene-responsive transcription factor ERF114 OS=Arabidopsis thaliana GN=ERF114 PE=1 SV=1//2.52483e-31
MD01G1158600	AP2-EREBP	246.26	384.347	-0.64223	0.0050118	0.012617	179.352	185.892	-0.05167	0.78316	0.95518	104.175	287.503	-1.4646	2.6076e-22	2.079e-20	sp|O82132|DRE2A_ARATH Dehydration-responsive element-binding protein 2A OS=Arabidopsis thaliana GN=DREB2A PE=1 SV=1//4.22884e-39
MD01G1027200	AP2-EREBP	15.5214	256.684	-4.0477	2.6304e-53	1.6566e-51	27.9041	17.2605	0.693	0.12232	0.30001	10.381	27.2882	-1.3943	0.0029163	0.012676	sp|Q8H1E4|RAP24_ARATH Ethylene-responsive transcription factor RAP2-4 OS=Arabidopsis thaliana GN=RAP2-4 PE=1 SV=1//4.78557e-50
MD02G1030900	AP2-EREBP	176.24	864.804	-2.2948	2.4408e-21	4.0586e-20	211.193	161.947	0.38304	0.42988	0.69885	172.381	450.497	-1.3859	4.4759e-17	2.015e-15	sp|Q9XI33|WIN1_ARATH Ethylene-responsive transcription factor WIN1 OS=Arabidopsis thaliana GN=WIN1 PE=2 SV=1//1.75046e-67
MD03G1107900	AP2-EREBP	2696.89	5650.6	-1.0671	6.4957e-24	1.2729e-22	5978.9	1663.61	1.8456	7.6637e-06	8.1558e-05	2727.25	6866.1	-1.332	2.1979e-55	1.7929e-52	sp|Q9SK03|RAP27_ARATH Ethylene-responsive transcription factor RAP2-7 OS=Arabidopsis thaliana GN=RAP2-7 PE=2 SV=2//8.42218e-88
MD11G1121200	AP2-EREBP	1685.89	2464.9	-0.54802	3.2365e-07	1.6033e-06	3302.04	1002.28	1.7201	1.6788e-05	0.00016422	1342.72	3325.44	-1.3084	1.9456e-49	1.1844e-46	sp|Q9SK03|RAP27_ARATH Ethylene-responsive transcription factor RAP2-7 OS=Arabidopsis thaliana GN=RAP2-7 PE=2 SV=2//1.86662e-95
MD01G1177200	AP2-EREBP	199.834	1478.28	-2.887	4.2605e-65	3.6981e-63	720.223	266.264	1.4356	4.9141e-20	4.7361e-18	170.126	351.582	-1.0473	3.6452e-14	1.1951e-12	sp|Q9LY05|EF106_ARATH Ethylene-responsive transcription factor ERF106 OS=Arabidopsis thaliana GN=ERF106 PE=2 SV=1//2.78023e-41
MD10G1286300	AP2-EREBP	616.651	2146.59	-1.7995	1.8164e-43	8.4519e-42	1190.62	486.353	1.2916	1.4983e-08	2.884e-07	465.85	920.199	-0.98208	6.1333e-12	1.517e-10	sp|O04681|PTI5_SOLLC Pathogenesis-related genes transcriptional activator PTI5 OS=Solanum lycopersicum GN=PTI5 PE=2 SV=1//1.64439e-45
MD06G1105500	AP2-EREBP	999.349	1151.83	-0.20487	0.1688	0.27802	1871.3	773.512	1.2745	3.1171e-11	9.6449e-10	1385.99	2654.36	-0.93745	2.7969e-25	3.0421e-23	sp|Q9C7W2|ERF61_ARATH Ethylene-responsive transcription factor ERF061 OS=Arabidopsis thaliana GN=ERF061 PE=2 SV=1//2.1776e-46
MD08G1214400	AP2-EREBP	665.529	778.286	-0.2258	0.15385	0.25718	1273.77	595.904	1.096	8.6202e-06	9.0844e-05	572.143	1079.71	-0.91619	6.6356e-07	7.012e-06	sp|O80542|ERF19_ARATH Ethylene-responsive transcription factor ERF019 OS=Arabidopsis thaliana GN=ERF019 PE=2 SV=1//9.98832e-42
MD07G1263200	AP2-EREBP	10004.9	4136.98	1.2741	3.2995e-33	9.9802e-32	12298.7	6063	1.0204	5.5585e-08	9.6154e-07	7075.66	13086.9	-0.88718	3.0933e-26	3.6259e-24	sp|Q9CAN9|ERF26_ARATH Ethylene-responsive transcription factor ERF026 OS=Arabidopsis thaliana GN=ERF026 PE=2 SV=1//6.13456e-39
MD04G1228800	AP2-EREBP	4.45194	38.7751	-3.1226	2.333e-10	1.6703e-09	16.1957	4.41811	1.8741	0.038009	0.12269	3.81161	7.03625	-0.8844	0.32669	0.56422	sp|Q8LDC8|ERF92_ARATH Ethylene-responsive transcription factor 1B OS=Arabidopsis thaliana GN=ERF1B PE=1 SV=2//3.45683e-42
MD01G1196300	AP2-EREBP	2978.57	1158.1	1.3629	8.4441e-34	2.6125e-32	2633.57	1500.64	0.81144	6.0647e-08	1.0425e-06	1532.41	2637.78	-0.78353	2.2441e-10	4.3053e-09	sp|Q9CAN9|ERF26_ARATH Ethylene-responsive transcription factor ERF026 OS=Arabidopsis thaliana GN=ERF026 PE=2 SV=1//5.09072e-39
MD08G1176000	AP2-EREBP	949.039	1435.21	-0.59673	4.0899e-07	2.0014e-06	1528.74	641.569	1.2527	8.3134e-19	6.7747e-17	919.761	1561.33	-0.76344	8.294e-16	3.2126e-14	sp|Q40392|TMVRN_NICGU TMV resistance protein N OS=Nicotiana glutinosa GN=N PE=1 SV=1//3.47672e-34
MD04G1067700	AP2-EREBP	1386.56	490.117	1.5003	3.0036e-16	3.5708e-15	1444.96	926.177	0.64167	0.00012718	0.00098362	826.77	1383.23	-0.74248	8.1026e-15	2.8613e-13	sp|Q9CAN9|ERF26_ARATH Ethylene-responsive transcription factor ERF026 OS=Arabidopsis thaliana GN=ERF026 PE=2 SV=1//1.89749e-42
MD07G1248700	AP2-EREBP	145.41	1218	-3.0663	1.6448e-98	3.2278e-96	777.997	216.937	1.8425	5.214e-06	5.7727e-05	155.18	231.573	-0.57752	0.015476	0.052467	sp|Q9LY05|EF106_ARATH Ethylene-responsive transcription factor ERF106 OS=Arabidopsis thaliana GN=ERF106 PE=2 SV=1//3.40284e-41
MD09G1252000	AP2-EREBP	65.9104	96.607	-0.55162	0.018934	0.041552	139.54	67.9663	1.0378	6.8705e-06	7.3958e-05	108.971	154.946	-0.50781	0.010519	0.037965	sp|Q9SKT1|ERF53_ARATH Ethylene-responsive transcription factor ERF053 OS=Arabidopsis thaliana GN=ERF053 PE=2 SV=1//9.00987e-51
MD08G1214100	AP2-EREBP	834.469	532.884	0.64704	0.00019353	0.00063901	2090.76	822.523	1.3459	4.766e-09	1.0002e-07	846.491	1164.61	-0.46028	0.0022402	0.010098	sp|O80542|ERF19_ARATH Ethylene-responsive transcription factor ERF019 OS=Arabidopsis thaliana GN=ERF019 PE=2 SV=1//2.16303e-41
MD04G1067800	AP2-EREBP	512.161	60.2097	3.0885	1.4525e-74	1.621e-72	395.818	1033.47	-1.3846	2.7441e-21	3.111e-19	644.358	869.637	-0.43255	0.047468	0.13179	sp|Q9FJ93|DRE1D_ARATH Dehydration-responsive element-binding protein 1D OS=Arabidopsis thaliana GN=DREB1D PE=2 SV=1//1.50456e-59
MD05G1198700	AP2-EREBP	75.0826	21.4339	1.8086	7.7666e-07	3.6681e-06	130.395	66.064	0.98095	4.8295e-05	0.00042145	63.7659	84.6003	-0.40788	0.085725	0.2109	sp|Q8LDC8|ERF92_ARATH Ethylene-responsive transcription factor 1B OS=Arabidopsis thaliana GN=ERF1B PE=1 SV=2//5.03757e-53
MD03G1049900	AP2-EREBP	720.058	1964.23	-1.4478	7.5299e-20	1.1473e-18	1488.51	817.923	0.86383	3.6346e-10	9.3894e-09	1193.95	1530.05	-0.35784	0.00018921	0.0011544	sp|O04682|PTI6_SOLLC Pathogenesis-related genes transcriptional activator PTI6 OS=Solanum lycopersicum GN=PTI6 PE=2 SV=1//5.98954e-37
MD05G1311600	AP2-EREBP	2066.45	885.475	1.2226	4.5442e-27	1.0579e-25	1448.79	2072.73	-0.51668	0.012311	0.049395	1153.19	1425.14	-0.30548	0.088786	0.21688	sp|Q94ID6|ERF81_ARATH Ethylene-responsive transcription factor 12 OS=Arabidopsis thaliana GN=ERF12 PE=2 SV=1//3.29841e-44
MD06G1072300	AP2-EREBP	3346.14	112.4	4.8958	2.0495e-274	1.3876e-270	2037.86	3462.55	-0.76478	3.2394e-06	3.7765e-05	2333.8	2880.09	-0.30344	0.15117	0.32544	sp|Q9M0L0|DRE1A_ARATH Dehydration-responsive element-binding protein 1A OS=Arabidopsis thaliana GN=DREB1A PE=1 SV=2//3.88594e-61
MD02G1060200	AP2-EREBP	5206.3	2031.02	1.3581	1.9209e-35	6.4328e-34	3278.56	5687.11	-0.79463	2.728e-10	7.2057e-09	2695.5	3283.59	-0.28472	0.023608	0.074475	sp|Q9LYD3|DREB3_ARATH Dehydration-responsive element-binding protein 3 OS=Arabidopsis thaliana GN=DREB3 PE=2 SV=1//1.05679e-59
MD06G1215500	AP2-EREBP	57.316	147.062	-1.3594	2.3851e-06	1.0555e-05	66.2124	74.4936	-0.17002	0.50426	0.76553	55.3128	66.2188	-0.25963	0.38875	0.63173	sp|Q9CA27|EF118_ARATH Ethylene-responsive transcription factor ERF118 OS=Arabidopsis thaliana GN=ERF118 PE=2 SV=1//3.62597e-14
MD08G1166100	AP2-EREBP	112.668	34.0017	1.7284	2.2545e-12	1.9481e-11	88.2155	179.253	-1.0229	0.00014229	0.0010869	205.323	241.609	-0.23478	0.089449	0.21815	sp|Q9SFE4|ERF12_ARATH Ethylene-responsive transcription factor ERF012 OS=Arabidopsis thaliana GN=ERF012 PE=2 SV=1//2.01994e-30
MD01G1196100	AP2-EREBP	10045.1	833.898	3.5905	7.8371e-149	4.8236e-146	7351.64	9856.42	-0.423	0.00063594	0.0040207	8614.31	8842.28	-0.037683	0.94707	1	sp|Q9SYS6|DRE1C_ARATH Dehydration-responsive element-binding protein 1C OS=Arabidopsis thaliana GN=DREB1C PE=2 SV=2//1.13859e-70
MD07G1284200	AP2-EREBP	3258.41	900.844	1.8548	5.8672e-60	4.4466e-58	1593.78	3768.71	-1.2416	1.7281e-21	1.9865e-19	2060.74	2027.81	0.023245	0.75311	0.92773	sp|Q9SUE3|CRF4_ARATH Ethylene-responsive transcription factor CRF4 OS=Arabidopsis thaliana GN=CRF4 PE=1 SV=2//2.10614e-46
MD04G1247700	AP2-EREBP	22.9432	1.29187	4.1505	5.5386e-08	3.0338e-07	18.9783	24.2731	-0.35501	0.62257	0.85838	8.57934	8.05645	0.090723	0.96454	1	sp|Q8LSN2|BBM2_BRANA AP2-like ethylene-responsive transcription factor BBM2 OS=Brassica napus GN=BBM2 PE=2 SV=1//8.16491e-126
MD08G1096000	AP2-EREBP	104.325	289.195	-1.471	1.3446e-17	1.7574e-16	209.268	196.32	0.092144	0.83233	0.98317	215.366	199.126	0.11311	0.6637	0.87561	sp|Q9SNE1|ERF11_ARATH Ethylene-responsive transcription factor ERF011 OS=Arabidopsis thaliana GN=ERF011 PE=2 SV=1//8.2982e-46
MD03G1034300	AP2-EREBP	286.926	124.051	1.2097	4.646e-13	4.2845e-12	304.789	296.653	0.039034	0.8679	1	268.597	246.825	0.12196	0.42485	0.67035	sp|Q38914|ANT_ARATH AP2-like ethylene-responsive transcription factor ANT OS=Arabidopsis thaliana GN=ANT PE=1 SV=2//1.41359e-41
MD05G1311400	AP2-EREBP	16668.9	7704.52	1.1134	4.9234e-13	4.5289e-12	11569.8	18160.3	-0.65042	1.6665e-06	2.0707e-05	15770.1	14080.8	0.16346	0.24312	0.45897	sp|Q9FE67|ERF80_ARATH Ethylene-responsive transcription factor 9 OS=Arabidopsis thaliana GN=ERF9 PE=2 SV=1//1.25319e-25
MD08G1149200	AP2-EREBP	65.2823	47.4652	0.45982	0.10937	0.19271	66.0384	135.387	-1.0357	0.0003739	0.0025353	83.4178	74.48	0.1635	0.64864	0.86215	sp|Q3E958|SHN3_ARATH Ethylene-responsive transcription factor SHINE 3 OS=Arabidopsis thaliana GN=SHN3 PE=2 SV=1//2.47078e-62
MD10G1159600	AP2-EREBP	524.492	228.459	1.199	3.6578e-17	4.6419e-16	744.917	738.026	0.013407	0.97872	1	691.582	588.442	0.233	0.020632	0.066692	sp|Q56XP9|ERFL1_ARATH Ethylene-responsive transcription factor-like protein At4g13040 OS=Arabidopsis thaliana GN=At4g13040 PE=2 SV=2//2.36462e-40
MD06G1072200	AP2-EREBP	9770.25	494.406	4.3046	2.0273e-213	5.1471e-210	3471.12	9920.77	-1.515	2.9363e-31	9.4403e-29	6776.53	5695.19	0.2508	0.10642	0.24988	sp|Q9LN86|DRE1F_ARATH Dehydration-responsive element-binding protein 1F OS=Arabidopsis thaliana GN=DREB1F PE=2 SV=1//4.00604e-50
MD06G1100500	AP2-EREBP	35.6668	27.8927	0.3547	0.40166	0.56254	26.6893	68.0616	-1.3506	2.3659e-05	0.00022291	29.1311	22.6457	0.36332	0.30944	0.54264	sp|Q9SUQ2|CRF2_ARATH Ethylene-responsive transcription factor CRF2 OS=Arabidopsis thaliana GN=CRF2 PE=1 SV=1//4.44154e-60
MD07G1262900	AP2-EREBP	8622.75	555.847	3.9554	9.1502e-234	3.0975e-230	5906.73	9812.13	-0.73221	8.2651e-09	1.6739e-07	9088	6354.83	0.51611	0.0066387	0.025692	sp|Q9SYS6|DRE1C_ARATH Dehydration-responsive element-binding protein 1C OS=Arabidopsis thaliana GN=DREB1C PE=2 SV=2//1.25367e-71
MD03G1231800	AP2-EREBP	10418.8	4459.28	1.2243	1.6157e-31	4.5453e-30	4916.28	13826.6	-1.4918	4.0482e-13	1.6413e-11	11188.9	7769.98	0.52608	0.0039571	0.016528	sp|O80340|ERF78_ARATH Ethylene-responsive transcription factor 4 OS=Arabidopsis thaliana GN=ERF4 PE=1 SV=1//2.49543e-24
MD11G1252800	AP2-EREBP	1719.13	256.269	2.746	2.2477e-103	4.7805e-101	889.039	2100.39	-1.2403	1.6826e-10	4.5886e-09	1527.85	998.977	0.61298	0.018095	0.059755	sp|O80340|ERF78_ARATH Ethylene-responsive transcription factor 4 OS=Arabidopsis thaliana GN=ERF4 PE=1 SV=1//1.02508e-22
MD01G1177100	AP2-EREBP	3166.49	1509.34	1.069	6.3808e-23	1.1681e-21	1867.2	5841.86	-1.6455	2.6637e-23	3.8599e-21	3367.52	1987.18	0.76096	9.2821e-19	5.0078e-17	sp|Q8VY90|EF105_ARATH Ethylene-responsive transcription factor ERF105 OS=Arabidopsis thaliana GN=ERF105 PE=2 SV=1//1.56779e-54
MD04G1058200	AP2-EREBP	1483.24	1049.76	0.4987	0.0001147	0.00039246	763.123	3172.44	-2.0556	6.5831e-46	7.7404e-43	1970.61	1161.03	0.76323	2.817e-12	7.3235e-11	sp|O80341|EF102_ARATH Ethylene-responsive transcription factor 5 OS=Arabidopsis thaliana GN=ERF5 PE=2 SV=1//4.00289e-43
MD06G1125700	AP2-EREBP	24.6223	33.9603	-0.46388	0.26535	0.40495	15.5539	39.8689	-1.358	0.0006461	0.0040737	17.0266	9.52813	0.83752	0.092591	0.22404	sp|Q6J9S1|RA211_ARATH Ethylene-responsive transcription factor RAP2-11 OS=Arabidopsis thaliana GN=RAP2-11 PE=2 SV=1//1.48406e-16
MD05G1080900	AP2-EREBP	16016.1	943.584	4.0852	4.0435e-258	2.0532e-254	5938.54	19537	-1.718	2.8578e-40	2.1001e-37	12717.7	6207.51	1.0348	3.4862e-06	3.1725e-05	sp|Q9SZ06|EF109_ARATH Ethylene-responsive transcription factor ERF109 OS=Arabidopsis thaliana GN=ERF109 PE=1 SV=1//4.21277e-33
MD01G1214500	AP2-EREBP	796.191	206.691	1.9456	3.474e-46	1.7909e-44	189.907	772.743	-2.0247	6.0575e-36	3.0034e-33	560.97	239.832	1.2259	7.0914e-25	7.3039e-23	sp|Q9SUE3|CRF4_ARATH Ethylene-responsive transcription factor CRF4 OS=Arabidopsis thaliana GN=CRF4 PE=1 SV=2//3.72191e-49
MD09G1183700	AP2-EREBP	257.021	97.223	1.4025	7.0488e-16	8.2045e-15	115.743	282.493	-1.2873	9.2248e-11	2.6566e-09	189.505	80.1423	1.2416	9.6396e-13	2.6638e-11	sp|Q1PFE1|AIL1_ARATH AP2-like ethylene-responsive transcription factor AIL1 OS=Arabidopsis thaliana GN=AIL1 PE=2 SV=1//1.28716e-124
MD01G1083000	AP2-EREBP	52.9255	17.7707	1.5745	4.6861e-06	1.996e-05	37.5143	114.381	-1.6083	1.2454e-06	1.5922e-05	112.752	46.4663	1.2789	4.11e-09	6.4925e-08	sp|Q1ECI2|ERF23_ARATH Ethylene-responsive transcription factor ERF023 OS=Arabidopsis thaliana GN=ERF023 PE=2 SV=1//5.17906e-48
MD12G1125900	AP2-EREBP	1521.78	251.642	2.5963	1.8478e-90	3.1539e-88	1357.67	3253.76	-1.261	3.0577e-21	3.4475e-19	1681.6	659.139	1.3512	2.3461e-11	5.2897e-10	sp|Q9SK03|RAP27_ARATH Ethylene-responsive transcription factor RAP2-7 OS=Arabidopsis thaliana GN=RAP2-7 PE=2 SV=2//4.63108e-76
MD04G1060400	AP2-EREBP	62.0246	15.0806	2.0401	1.392e-07	7.2707e-07	26.2021	241.529	-3.2044	1.02e-40	7.9197e-38	73.8901	23.8085	1.6339	2.306e-09	3.7978e-08	sp|Q9SUK8|ERF39_ARATH Ethylene-responsive transcription factor ERF039 OS=Arabidopsis thaliana GN=ERF039 PE=2 SV=1//1.19023e-38
MD10G1094700	AP2-EREBP	1641.61	62.9028	4.7058	1.2545e-212	2.9977e-209	639.861	2435.7	-1.9285	5.2005e-08	9.034e-07	1722.99	530.646	1.6991	3.3148e-18	1.6792e-16	sp|Q9SZ06|EF109_ARATH Ethylene-responsive transcription factor ERF109 OS=Arabidopsis thaliana GN=ERF109 PE=1 SV=1//7.80454e-27
MD07G1248600	AP2-EREBP	909.974	657.274	0.46933	0.0012681	0.0036192	296.582	2277.17	-2.9407	1.2892e-50	2.7924e-47	1139.8	305.387	1.9001	2.9195e-43	1.1674e-40	sp|Q8VY90|EF105_ARATH Ethylene-responsive transcription factor ERF105 OS=Arabidopsis thaliana GN=ERF105 PE=2 SV=1//1.5309e-52
MD02G1096500	AP2-EREBP	3249.57	218.563	3.8941	1.741e-93	3.1433e-91	563.119	5279.14	-3.2288	3.5219e-23	4.9636e-21	3608.04	931.156	1.9541	2.5225e-27	3.2661e-25	sp|Q84QC2|ERF17_ARATH Ethylene-responsive transcription factor ERF017 OS=Arabidopsis thaliana GN=ERF017 PE=2 SV=1//9.52706e-51
MD06G1051900	AP2-EREBP	112.328	24.2357	2.2125	3.8369e-17	4.8631e-16	51.4314	320.011	-2.6374	5.6056e-36	2.8132e-33	195.057	48.6642	2.003	5.2065e-26	5.9988e-24	sp|O80341|EF102_ARATH Ethylene-responsive transcription factor 5 OS=Arabidopsis thaliana GN=ERF5 PE=2 SV=1//1.08621e-56
MD07G1105900	AP2-EREBP	26.7944	5.16828	2.3742	0.010916	0.025474	10.0966	38.1582	-1.9181	0.0017415	0.0096224	51.51	8.87567	2.5369	8.6628e-12	2.0772e-10	sp|Q40479|ERF2_TOBAC Ethylene-responsive transcription factor 2 OS=Nicotiana tabacum GN=ERF2 PE=2 SV=1//9.68836e-41
MD01G1108100	ARF	204.545	535.434	-1.3883	2.1799e-09	1.4072e-08	310.345	210.449	0.5604	0.00097491	0.0058332	227.393	304.523	-0.42136	0.0015263	0.0072494	sp|Q653H7|ARFR_ORYSJ Auxin response factor 18 OS=Oryza sativa subsp. japonica GN=ARF18 PE=2 SV=1//0
MD11G1137100	ARF	134.336	439.12	-1.7088	3.5946e-28	8.8604e-27	211.458	221.56	-0.067321	0.69402	0.90945	158.863	174.258	-0.13344	0.40874	0.6527	sp|Q653H7|ARFR_ORYSJ Auxin response factor 18 OS=Oryza sativa subsp. japonica GN=ARF18 PE=2 SV=1//4.63424e-159
MD11G1132400	ARF	1651.63	475.348	1.7968	2.8621e-50	1.685e-48	1333.05	1572.97	-0.23877	0.10405	0.26677	1656.34	1259.76	0.39486	1.5082e-05	0.00011974	sp|Q9ZTX9|ARFD_ARATH Auxin response factor 4 OS=Arabidopsis thaliana GN=ARF4 PE=1 SV=1//0
MD07G1174000	ARF	692.141	112.071	2.6267	3.7277e-60	2.8517e-58	608.236	679.932	-0.16076	0.71752	0.92191	722.11	488.324	0.56438	1.2011e-07	1.4698e-06	sp|Q653H7|ARFR_ORYSJ Auxin response factor 18 OS=Oryza sativa subsp. japonica GN=ARF18 PE=2 SV=1//0
MD03G1116000	ARF	827.063	222.629	1.8934	3.4742e-44	1.6584e-42	468.965	809.992	-0.78843	1.2222e-07	1.9465e-06	638.474	429.542	0.57183	1.5047e-07	1.7993e-06	sp|Q9ZTX9|ARFD_ARATH Auxin response factor 4 OS=Arabidopsis thaliana GN=ARF4 PE=1 SV=1//0
MD07G1152100	ARF	972.499	182.518	2.4137	3.2839e-63	2.7169e-61	894.141	1103.19	-0.30311	0.05995	0.17563	892.489	567.563	0.65305	9.8255e-11	2.0078e-09	sp|Q9XED8|ARFI_ARATH Auxin response factor 9 OS=Arabidopsis thaliana GN=ARF9 PE=1 SV=1//0
MD05G1309400	ARF	482.395	98.616	2.2903	1.1212e-47	6.1301e-46	371.454	636.577	-0.77715	1.4575e-05	0.00014509	405.589	253.494	0.67807	3.8991e-08	5.2331e-07	sp|O23661|ARFC_ARATH Auxin response factor 3 OS=Arabidopsis thaliana GN=ARF3 PE=1 SV=2//0
MD01G1083400	ARF	886.204	150.496	2.5579	1.5644e-73	1.7129e-71	781.753	1025.91	-0.39212	0.022618	0.080805	714.105	379.643	0.91149	9.5149e-17	4.1242e-15	sp|Q9C5W9|ARFR_ARATH Auxin response factor 18 OS=Arabidopsis thaliana GN=ARF18 PE=2 SV=1//0
MD04G1008800	ARID	10.8645	5.20501	1.0616	0.13551	0.231	32.4981	30.3084	0.10064	0.77602	0.94987	47.9848	18.2	1.3986	1.6281e-05	0.00012827	sp|Q9MAT6|HMG15_ARATH High mobility group B protein 15 OS=Arabidopsis thaliana GN=HMGB15 PE=2 SV=1//6.41055e-122
MD05G1205900	AUX/IAA	20.0833	58.5661	-1.5441	0.0020832	0.0056866	3.8222	6.70983	-0.81187	0.45426	0.72217	3.00865	10.3041	-1.776	0.020068	0.065182	sp|O24542|AX22D_VIGRR Auxin-induced protein 22D OS=Vigna radiata var. radiata GN=AUX22D PE=2 SV=1//4.31385e-67
MD08G1151300	AUX/IAA	177.097	1252.22	-2.8219	1.5349e-88	2.4841e-86	219.059	76.5784	1.5163	1.3953e-09	3.2587e-08	117.181	276.103	-1.2365	1.1867e-16	5.0789e-15	sp|Q93WC4|IAA29_ARATH Auxin-responsive protein IAA29 OS=Arabidopsis thaliana GN=IAA29 PE=2 SV=2//2.19989e-22
MD10G1176400	AUX/IAA	788.484	2549.04	-1.6928	1.943e-49	1.1101e-47	882.218	615.174	0.52014	0.024543	0.086496	791.016	1236.92	-0.64497	1.0225e-11	2.4289e-10	sp|Q38831|IAA13_ARATH Auxin-responsive protein IAA13 OS=Arabidopsis thaliana GN=IAA13 PE=1 SV=2//9.70695e-58
MD04G1225000	AUX/IAA	235.565	893.138	-1.9228	3.7449e-14	3.8078e-13	94.1172	170.478	-0.85705	0.00058904	0.0037753	133.229	168.656	-0.34018	0.1295	0.29038	sp|Q38822|IAA3_ARATH Auxin-responsive protein IAA3 OS=Arabidopsis thaliana GN=IAA3 PE=1 SV=1//1.4413e-72
MD12G1118300	AUX/IAA	59.6315	128.353	-1.106	4.1054e-07	2.008e-06	89.0993	88.6729	0.0069208	1	1	71.7713	90.186	-0.3295	0.11674	0.26848	sp|Q653H7|ARFR_ORYSJ Auxin response factor 18 OS=Oryza sativa subsp. japonica GN=ARF18 PE=2 SV=1//2.64585e-40
MD10G1192900	AUX/IAA	1015.31	370.768	1.4533	1.3755e-09	9.0898e-09	263.038	362.729	-0.46362	0.0053017	0.02462	358.469	335.399	0.095972	0.40611	0.64977	sp|P13089|AUX28_SOYBN Auxin-induced protein AUX28 OS=Glycine max GN=AUX28 PE=2 SV=1//5.15888e-88
MD08G1111200	AUX/IAA	1487	162.377	3.195	4.7211e-74	5.1974e-72	948.695	1500.7	-0.66162	1.7467e-06	2.1619e-05	887.746	770.49	0.20437	0.033889	0.10055	sp|Q8LAL2|IAA26_ARATH Auxin-responsive protein IAA26 OS=Arabidopsis thaliana GN=IAA26 PE=1 SV=2//3.29054e-52
MD05G1188800	AUX/IAA	1215.72	566.813	1.1009	2.6265e-20	4.0988e-19	578.73	848.461	-0.55196	0.0001423	0.0010869	763.635	659.423	0.21168	0.031851	0.095474	sp|Q38831|IAA13_ARATH Auxin-responsive protein IAA13 OS=Arabidopsis thaliana GN=IAA13 PE=1 SV=2//1.1997e-56
MD10G1193000	AUX/IAA	162.868	115.118	0.50059	0.11629	0.20306	53.8607	114.172	-1.0839	1.0448e-05	0.00010776	84.4398	66.1403	0.35239	0.13584	0.30068	sp|O24542|AX22D_VIGRR Auxin-induced protein 22D OS=Vigna radiata var. radiata GN=AUX22D PE=2 SV=1//1.51439e-68
MD08G1207300	AUX/IAA	888.709	354.866	1.3244	1.4818e-24	3.0263e-23	799.706	892.633	-0.1586	0.29743	0.55554	708.238	523.882	0.43499	5.1033e-05	0.00035832	sp|Q38827|IAA9_ARATH Auxin-responsive protein IAA9 OS=Arabidopsis thaliana GN=IAA9 PE=1 SV=1//9.63611e-111
MD02G1027600	AUX/IAA	30.0992	6.85723	2.134	0.00032451	0.001031	11.3118	9.76057	0.2128	0.82902	0.98169	10.5941	7.75967	0.44919	0.46745	0.71392	sp|A2XB18|IAA10_ORYSI Auxin-responsive protein IAA10 OS=Oryza sativa subsp. indica GN=IAA10 PE=2 SV=2//5.92646e-19
MD02G1057200	AUX/IAA	4081.19	1121.87	1.8631	6.288e-62	5.058e-60	2404.53	3380.58	-0.49151	0.00013496	0.0010372	2335.29	1689.07	0.46737	2.7666e-05	0.00020686	sp|Q9ZSY8|IAA27_ARATH Auxin-responsive protein IAA27 OS=Arabidopsis thaliana GN=IAA27 PE=1 SV=1//1.67162e-103
MD04G1225100	AUX/IAA	1704.1	1996.13	-0.2282	0.033924	0.069572	959.377	2079.36	-1.116	4.4295e-16	2.665e-14	1393.57	696.219	1.0012	8.7581e-19	4.7314e-17	sp|O24407|IAA16_ARATH Auxin-responsive protein IAA16 OS=Arabidopsis thaliana GN=IAA16 PE=1 SV=1//1.08745e-104
MD03G1119500	AUX/IAA	13.3433	11.2003	0.25258	0.57765	0.73668	8.85913	29.9206	-1.7559	0.00043643	0.0029017	12.7602	3.10674	2.0382	0.004493	0.01842	sp|Q9SKN5|ARFJ_ARATH Auxin response factor 10 OS=Arabidopsis thaliana GN=ARF10 PE=2 SV=1//2.36727e-53
MD07G1138200	BES1	3669.59	3110.57	0.23844	0.025445	0.053922	3843.03	1887.05	1.0261	5.067e-15	2.6131e-13	2767.69	5597.73	-1.0162	4.3548e-33	8.5805e-31	sp|O80831|BAM7_ARATH Beta-amylase 7 OS=Arabidopsis thaliana GN=BAM7 PE=2 SV=2//0
MD01G1059300	BES1	623.09	257.277	1.2761	2.9943e-20	4.6568e-19	477.327	369.733	0.3685	0.019328	0.071145	381.48	707.643	-0.89141	5.606e-16	2.2071e-14	sp|O80831|BAM7_ARATH Beta-amylase 7 OS=Arabidopsis thaliana GN=BAM7 PE=2 SV=2//0
MD08G1035400	BES1	2419.32	1021.2	1.2443	1.6355e-05	6.4272e-05	1182.39	1846.89	-0.6434	1.167e-06	1.5032e-05	1636.7	1112.75	0.55665	8.0567e-05	0.0005395	sp|Q8S307|BZR1_ARATH Protein BRASSINAZOLE-RESISTANT 1 OS=Arabidopsis thaliana GN=BZR1 PE=1 SV=1//1.08082e-84
MD02G1009200	bHLH	11052.6	279.567	5.305	0	0	4465.19	10488.2	-1.232	1.24e-21	1.458e-19	7888.47	4203.94	0.908	4.5298e-05	0.00032323	sp|Q9ZUG9|BH066_ARATH Transcription factor bHLH66 OS=Arabidopsis thaliana GN=BHLH66 PE=2 SV=1//5.82065e-51
MD08G1098800	bHLH	7.54321	0.251305	4.9077	0.0011316	0.0032606	1.03838	7.03451	-2.7601	0.017617	0.066113	4.99013	1.42201	1.8111	0.29815	0.52877	sp|Q9SND4|HEC2_ARATH Transcription factor HEC2 OS=Arabidopsis thaliana GN=HEC2 PE=1 SV=1//2.42085e-39
MD04G1224700	bHLH	2862.72	221.952	3.6891	8.8955e-104	1.9119e-101	2411.02	2562.23	-0.087758	0.52133	0.78076	2275.41	1587.66	0.51923	0.0017667	0.0082372	sp|O22768|UNE12_ARATH Transcription factor UNE12 OS=Arabidopsis thaliana GN=UNE12 PE=2 SV=2//4.24787e-61
MD10G1170600	bHLH	300.109	36.7595	3.0293	2.7057e-52	1.6628e-50	150.761	448.265	-1.5721	6.1422e-20	5.8511e-18	253.462	72.4939	1.8058	2.4488e-09	4.0209e-08	sp|Q8GZM7|PIF1_ARATH Transcription factor PIF1 OS=Arabidopsis thaliana GN=PIF1 PE=1 SV=1//1.13335e-62
MD06G1133200	bHLH	416.587	64.802	2.6845	1.5743e-18	2.1968e-17	255.177	415.586	-0.70365	2.2157e-05	0.00021019	117.943	80.9702	0.54263	0.0063085	0.024623	sp|Q93W88|BH137_ARATH Transcription factor bHLH137 OS=Arabidopsis thaliana GN=BHLH137 PE=2 SV=1//4.73611e-48
MD02G1174600	bHLH	54.674	10.1612	2.4278	5.3163e-07	2.566e-06	75.2675	75.9199	-0.012452	0.92349	1	96.9934	62.7546	0.62816	0.0035512	0.01506	sp|Q9FUA4|SPT_ARATH Transcription factor SPATULA OS=Arabidopsis thaliana GN=SPT PE=1 SV=1//3.65624e-50
MD05G1065100	bHLH	355.575	69.1468	2.3624	1.7343e-41	7.5026e-40	113.16	260.196	-1.2012	6.9876e-10	1.7168e-08	212.797	92.9213	1.1954	2.8771e-13	8.4727e-12	sp|Q8GY61|BH063_ARATH Transcription factor bHLH63 OS=Arabidopsis thaliana GN=BHLH63 PE=1 SV=1//2.6833e-58
MD07G1160700	bHLH	104.965	26.8205	1.9685	4.2094e-14	4.2557e-13	54.6342	141.57	-1.3736	1.3803e-08	2.668e-07	93.4402	29.9261	1.6426	2.7368e-11	6.0898e-10	sp|O81037|BH070_ARATH Transcription factor bHLH70 OS=Arabidopsis thaliana GN=BHLH70 PE=2 SV=1//1.24318e-64
MD06G1034300	bHLH	34688.9	11513	1.5912	8.4161e-28	2.035e-26	23496.9	37463.6	-0.67302	5.2037e-08	9.0357e-07	32030.3	22027.7	0.54012	0.00064582	0.0034263	sp|Q39204|MYC2_ARATH Transcription factor MYC2 OS=Arabidopsis thaliana GN=MYC2 PE=1 SV=2//0
MD01G1155000	bHLH	229.898	78.9223	1.5425	5.7573e-17	7.2072e-16	150.121	480.636	-1.6788	1.1327e-22	1.4988e-20	199.451	73.2169	1.4458	3.0397e-06	2.7968e-05	sp|Q9XEF0|BH051_ARATH Transcription factor bHLH51 OS=Arabidopsis thaliana GN=BHLH51 PE=2 SV=1//9.06157e-36
MD05G1122900	bHLH	54.8373	18.8488	1.5407	6.5236e-06	2.7177e-05	81.5891	89.0265	-0.12586	0.56417	0.81328	91.6263	94.6869	-0.047402	0.80693	0.96723	sp|Q9ZVX2|AMS_ARATH Transcription factor ABORTED MICROSPORES OS=Arabidopsis thaliana GN=AMS PE=1 SV=2//4.59229e-120
MD07G1151000	bHLH	2866.34	1071.79	1.4192	2.7556e-36	9.5919e-35	3349.77	2750.39	0.28443	0.028375	0.097214	2525.9	3166.91	-0.32628	0.00026184	0.0015442	sp|Q9LNJ5|BH013_ARATH Transcription factor bHLH13 OS=Arabidopsis thaliana GN=BHLH13 PE=2 SV=1//0
MD01G1047200	bHLH	20.8334	7.93345	1.3929	0.012901	0.029551	72.9309	14.9405	2.2873	8.5647e-11	2.4839e-09	19.1409	54.7308	-1.5157	0.012762	0.044661	sp|Q9T072|BH025_ARATH Transcription factor bHLH25 OS=Arabidopsis thaliana GN=BHLH25 PE=2 SV=2//1.49297e-68
MD07G1113200	bHLH	312.984	120.625	1.3756	9.8702e-13	8.845e-12	120.472	474.06	-1.9764	2.2602e-29	6.0794e-27	263.217	115.453	1.1889	4.2907e-15	1.5625e-13	sp|Q8GZ38|UNE10_ARATH Transcription factor UNE10 OS=Arabidopsis thaliana GN=UNE10 PE=2 SV=1//9.88334e-92
MD06G1184400	bHLH	664.377	278.025	1.2568	5.876e-21	9.5515e-20	316.75	729.226	-1.203	4.3237e-15	2.2609e-13	414.26	255.697	0.6961	2.3633e-08	3.2954e-07	sp|Q9LV17|BH079_ARATH Transcription factor bHLH79 OS=Arabidopsis thaliana GN=BHLH79 PE=2 SV=1//2.3634e-85
MD06G1120100	bHLH	16.5918	10.0897	0.71759	0.24162	0.37475	14.9344	37.0749	-1.3118	0.0018036	0.0099057	80.6278	27.2177	1.5667	0.00071565	0.003748	sp|O23090|BH014_ARATH Transcription factor bHLH14 OS=Arabidopsis thaliana GN=BHLH14 PE=2 SV=1//2.55647e-60
MD05G1182300	bHLH	150.184	100.848	0.57455	0.0024914	0.0066894	146.764	285.468	-0.95983	2.5885e-07	3.854e-06	234.43	108.467	1.1119	8.7846e-13	2.4424e-11	sp|Q8GZM7|PIF1_ARATH Transcription factor PIF1 OS=Arabidopsis thaliana GN=PIF1 PE=1 SV=1//4.24324e-57
MD06G1206200	bHLH	524.38	374.304	0.4864	0.00156	0.0043782	288.029	682.725	-1.2451	2.2354e-15	1.2266e-13	327.926	202.049	0.69866	3.1515e-07	3.5294e-06	sp|Q9LEZ3|BIM1_ARATH Transcription factor BIM1 OS=Arabidopsis thaliana GN=BIM1 PE=1 SV=2//2.33117e-117
MD06G1035900	bHLH	39.8747	32.0206	0.31647	0.27016	0.41067	18.5582	46.9959	-1.3405	0.00022793	0.0016427	12.6751	7.09798	0.83652	0.16166	0.34129	sp|Q56XR0|BH071_ARATH Transcription factor bHLH71 OS=Arabidopsis thaliana GN=BHLH71 PE=1 SV=1//3.45992e-43
MD01G1045500	bHLH	76.2713	65.8099	0.21284	0.27386	0.41522	38.2204	106.47	-1.478	5.7413e-08	9.9065e-07	31.4019	23.0816	0.44411	0.20095	0.40153	sp|Q9LSL1|BH093_ARATH Transcription factor bHLH93 OS=Arabidopsis thaliana GN=BHLH93 PE=1 SV=1//1.17797e-89
MD11G1286900	bHLH	1175.6	1030.35	0.19027	0.11401	0.19968	911.595	2323.31	-1.3497	8.0903e-12	2.6764e-10	1047.17	563.888	0.89302	6.9887e-19	3.8364e-17	sp|E3SXU4|BHLHW_PEA Basic helix-loop-helix protein A OS=Pisum sativum GN=BHLH PE=3 SV=1//0
MD01G1086900	bHLH	1071.26	981.355	0.12647	0.67116	0.82084	2115.24	858.48	1.301	1.7349e-09	3.9863e-08	809.209	1646.19	-1.0245	6.7925e-10	1.2093e-08	sp|Q39204|MYC2_ARATH Transcription factor MYC2 OS=Arabidopsis thaliana GN=MYC2 PE=1 SV=2//2.62479e-27
MD10G1115500		54.2681	155.93	-1.5227	1.5584e-09	1.0241e-08	58.4591	26.4631	1.1434	0.007779	0.033894	54.6736	120.077	-1.135	1.0279e-07	1.2716e-06	sp|Q9T072|BH025_ARATH Transcription factor bHLH25 OS=Arabidopsis thaliana GN=BHLH25 PE=2 SV=2//4.57464e-57
MD06G1119900	bHLH	30.7065	39.0647	-0.34732	0.43334	0.59728	49.4671	48.1835	0.03793	0.96849	1	52.1179	122.681	-1.2351	9.8728e-10	1.7128e-08	sp|O49687|MYC4_ARATH Transcription factor MYC4 OS=Arabidopsis thaliana GN=MYC4 PE=1 SV=1//9.12087e-53
MD06G1120000	bHLH	2254.59	3870.8	-0.77977	1.4739e-05	5.8294e-05	3857.87	1287.86	1.5828	1.9039e-24	3.1874e-22	1077.27	2235.6	-1.0533	3.8272e-16	1.544e-14	sp|O23090|BH014_ARATH Transcription factor bHLH14 OS=Arabidopsis thaliana GN=BHLH14 PE=2 SV=1//1.2285e-44
MD04G1208700	bHLH	105.793	195.77	-0.88792	2.5453e-06	1.1221e-05	20.2602	72.7941	-1.8452	1.6373e-06	2.0378e-05	36.2629	20.3051	0.83665	0.018058	0.059642	sp|Q9C7T4|BH096_ARATH Transcription factor bHLH96 OS=Arabidopsis thaliana GN=BHLH96 PE=2 SV=1//1.33482e-73
MD09G1233000	bHLH	734.647	1555.12	-1.0819	1.6608e-18	2.3136e-17	1654.68	488.925	1.7589	2.7969e-10	7.3687e-09	1034.2	2312.08	-1.1607	1.3789e-36	3.4294e-34	-//-
MD05G1115800	bHLH	636.758	1440.24	-1.1775	8.2575e-23	1.5022e-21	891.268	545.089	0.70937	1.1296e-06	1.4609e-05	650.741	743.401	-0.19206	0.071996	0.18358	sp|Q9LT23|BH121_ARATH Transcription factor bHLH121 OS=Arabidopsis thaliana GN=BHLH121 PE=2 SV=1//7.1094e-76
MD06G1084400	bHLH	126.522	352.084	-1.4765	2.6396e-20	4.1178e-19	172.175	75.3882	1.1915	6.2547e-08	1.0707e-06	65.0953	131.385	-1.0132	1.0825e-07	1.3338e-06	sp|Q9FN69|GL3_ARATH Transcription factor GLABRA 3 OS=Arabidopsis thaliana GN=GL3 PE=1 SV=1//0
MD05G1113000	bHLH	37.2336	107.606	-1.5311	2.3226e-10	1.6634e-09	50.1973	31.857	0.656	0.061956	0.18011	23.0061	81.397	-1.823	1.5155e-09	2.5627e-08	sp|Q9T072|BH025_ARATH Transcription factor bHLH25 OS=Arabidopsis thaliana GN=BHLH25 PE=2 SV=2//7.33304e-56
MD03G1023200	bHLH	188.632	698.082	-1.8878	3.0057e-38	1.154e-36	181.316	344.944	-0.92785	2.3165e-06	2.7826e-05	200.285	177.01	0.17822	0.32007	0.55613	sp|Q9C690|BH122_ARATH Transcription factor bHLH122 OS=Arabidopsis thaliana GN=BHLH122 PE=1 SV=1//2.57417e-67
MD01G1191600	bHLH	19.6973	76.9358	-1.9657	4.7112e-11	3.6246e-10	23.3311	11.4943	1.0213	0.13918	0.33052	7.211	14.9045	-1.0475	0.069544	0.17868	sp|Q9FLI0|BH120_ARATH Transcription factor bHLH120 OS=Arabidopsis thaliana GN=BHLH120 PE=2 SV=2//1.83063e-42
MD01G1191700	bHLH	39.5322	241.052	-2.6082	5.3841e-37	1.9407e-35	46.7063	4.40794	3.4054	0.00016763	0.001255	13.5894	45.4219	-1.7409	0.00020976	0.0012647	sp|Q9STJ6|BH126_ARATH Transcription factor bHLH126 OS=Arabidopsis thaliana GN=BHLH126 PE=2 SV=1//2.19301e-18
MD05G1338200	bHLH	9.67435	59.8175	-2.6283	8.5831e-06	3.5183e-05	21.1426	17.2066	0.2972	0.70659	0.91591	10.7769	59.4514	-2.4638	4.2529e-06	3.8069e-05	sp|Q9FLI1|BH036_ARATH Transcription factor bHLH36 OS=Arabidopsis thaliana GN=BHLH36 PE=2 SV=1//2.14384e-11
MD02G1315600	bHLH	137.491	1115.03	-3.0197	6.5962e-17	8.2017e-16	622.665	201.528	1.6275	3.0378e-24	4.9807e-22	430.504	782.503	-0.86207	9.3028e-16	3.5728e-14	sp|Q66GR3|BH130_ARATH Transcription factor bHLH130 OS=Arabidopsis thaliana GN=BHLH130 PE=1 SV=1//7.5343e-41
MD02G1023000	BSD	296.055	685.75	-1.2118	1.9883e-19	2.9456e-18	521.675	326.06	0.67801	0.00030046	0.0020914	277.193	335.663	-0.27613	0.028255	0.086456	-//-
MD05G1175500	BSD	159.007	73.9563	1.1043	2.7644e-08	1.5697e-07	131.984	168.76	-0.35461	0.075006	0.20865	114.922	99.8349	0.20304	0.26946	0.49245	-//-
MD11G1258200	bZIP	55.8107	47.2829	0.23922	0.33927	0.49261	46.9482	26.3487	0.83334	0.021756	0.078346	31.2098	77.4987	-1.3122	1.1482e-05	9.3612e-05	sp|F4IN23|BZP34_ARATH Basic leucine zipper 34 OS=Arabidopsis thaliana GN=BZIP34 PE=1 SV=1//2.59039e-69
MD08G1078800	bZIP	6.36904	7.50618	-0.237	0.72431	0.86083	15.7745	1.95896	3.0094	0.00020309	0.0014832	9.41669	16.095	-0.77332	0.15468	0.33053	sp|Q9FMC2|BZP43_ARATH Basic leucine zipper 43 OS=Arabidopsis thaliana GN=BZIP43 PE=1 SV=1//3.67303e-13
MD02G1140600	bZIP	755.876	1891.14	-1.323	1.994e-29	5.156e-28	923.411	789.9	0.2253	0.12048	0.29669	563.559	805.152	-0.51469	5.9037e-07	6.2937e-06	sp|P24068|OCS1_MAIZE Ocs element-binding factor 1 OS=Zea mays GN=OBF1 PE=2 SV=2//4.78613e-19
MD08G1147100	bZIP	359.844	784.381	-1.1242	5.6857e-18	7.6453e-17	287.984	322.644	-0.16395	0.38575	0.65414	309.595	414.438	-0.42077	0.0003577	0.0020376	sp|O24646|HY5_ARATH Transcription factor HY5 OS=Arabidopsis thaliana GN=HY5 PE=1 SV=1//2.21141e-53
MD10G1069900	bZIP	922.129	1534.04	-0.7343	1.83e-10	1.3272e-09	1541.3	707.12	1.1241	4.9892e-16	2.9585e-14	1065.24	1405.1	-0.3995	2.2835e-05	0.00017397	sp|P24068|OCS1_MAIZE Ocs element-binding factor 1 OS=Zea mays GN=OBF1 PE=2 SV=2//2.00985e-20
MD07G1143800	bZIP	3237.39	1190.85	1.4428	1.048e-37	3.9023e-36	2953.31	2531.17	0.22253	0.11514	0.28698	2440.96	3031.52	-0.31259	0.00040179	0.002256	sp|Q99089|CPRF1_PETCR Common plant regulatory factor 1 OS=Petroselinum crispum GN=CPRF1 PE=2 SV=1//6.55038e-137
MD01G1074700	bZIP	7155.47	1549.97	2.2068	2.1771e-88	3.4956e-86	4439.82	5371.94	-0.27494	0.028417	0.097299	5023.35	6232.85	-0.31124	0.00020002	0.0012119	sp|Q99089|CPRF1_PETCR Common plant regulatory factor 1 OS=Petroselinum crispum GN=CPRF1 PE=2 SV=1//5.89158e-120
MD05G1121500	bZIP	2533.29	1134.59	1.1588	6.4439e-25	1.3431e-23	2746.94	2146.75	0.35567	0.0055632	0.025615	2361.74	2557.6	-0.11494	0.23002	0.44231	-//-
MD04G1224400	bZIP	58.0076	126.594	-1.1259	2.2119e-07	1.1233e-06	302.842	94.4348	1.6812	1.1379e-06	1.4693e-05	132.218	142.431	-0.10734	0.4874	0.73209	sp|Q99090|CPRF2_PETCR Light-inducible protein CPRF2 OS=Petroselinum crispum GN=CPRF2 PE=2 SV=2//7.75833e-118
MD07G1233200	bZIP	304.85	440.473	-0.53095	0.0049261	0.012426	194.157	445.395	-1.1979	5.6475e-13	2.2412e-11	282.908	231.086	0.2919	0.027349	0.084196	sp|Q6S4P4|RF2B_ORYSJ Transcription factor RF2b OS=Oryza sativa subsp. japonica GN=RF2b PE=1 SV=2//5.49458e-97
MD06G1002100	bZIP	9678.74	3148.46	1.6202	1.2922e-51	7.7994e-50	5827.87	12028.4	-1.0454	2.5644e-16	1.6014e-14	8719.3	6230.2	0.48493	0.00067403	0.0035557	sp|Q9C7S0|BZP60_ARATH bZIP transcription factor 60 OS=Arabidopsis thaliana GN=BZIP60 PE=1 SV=1//1.87289e-13
MD08G1016000	bZIP	863.603	388.936	1.1508	7.3604e-20	1.1224e-18	660.626	815.256	-0.30342	0.038366	0.12363	566.145	369.985	0.61371	6.5553e-08	8.4237e-07	sp|Q69IL4|RF2A_ORYSJ Transcription factor RF2a OS=Oryza sativa subsp. japonica GN=RF2a PE=1 SV=1//1.06899e-41
MD08G1099600	bZIP	708.018	875.409	-0.30617	0.016102	0.035987	599.799	1301.01	-1.1171	5.1117e-15	2.6328e-13	966.622	491.787	0.97492	2.5906e-19	1.4882e-17	sp|Q9M7Q4|AI5L5_ARATH ABSCISIC ACID-INSENSITIVE 5-like protein 5 OS=Arabidopsis thaliana GN=ABF2 PE=1 SV=1//1.57672e-78
MD03G1143300	bZIP	16.1596	4.27186	1.9195	0.0020239	0.0055375	16.4595	23.2626	-0.49909	0.29732	0.55543	30.3096	14.8392	1.0304	0.0081393	0.030524	sp|Q8RYD6|AI5L1_ARATH ABSCISIC ACID-INSENSITIVE 5-like protein 1 OS=Arabidopsis thaliana GN=DPBF2 PE=1 SV=1//3.87625e-57
MD01G1021600	bZIP	34.702	52.3397	-0.59289	0.071084	0.13282	47.5234	70.0509	-0.55977	0.050266	0.15287	68.3164	33.2529	1.0388	9.4991e-05	0.0006244	sp|Q39162|TGA4_ARATH Transcription factor TGA4 OS=Arabidopsis thaliana GN=TGA4 PE=1 SV=2//0
MD02G1125100	bZIP	11.4865	0.897238	3.6783	0.0012896	0.0036744	3.64535	17.1947	-2.2378	0.0010643	0.0062985	7.47887	1.40356	2.4137	0.016899	0.056437	sp|Q84JK2|FD_ARATH Protein FD OS=Arabidopsis thaliana GN=FD PE=1 SV=1//5.35028e-25
MD03G1277600	C2C2-CO-like	235.14	878.639	-1.9017	8.1585e-46	4.1635e-44	300.428	271.865	0.14413	0.71415	0.92118	125.13	192.83	-0.6239	9.5348e-05	0.00062634	sp|O82256|COL13_ARATH Zinc finger protein CONSTANS-LIKE 13 OS=Arabidopsis thaliana GN=COL13 PE=2 SV=1//7.80765e-79
MD09G1079200	C2C2-CO-like	235.521	115.314	1.0303	1.8948e-09	1.2309e-08	233.963	632.602	-1.435	7.3795e-19	6.0617e-17	327.031	135.787	1.2681	9.4071e-13	2.6066e-11	sp|Q96502|COL2_ARATH Zinc finger protein CONSTANS-LIKE 2 OS=Arabidopsis thaliana GN=COL2 PE=1 SV=1//1.22415e-102
MD05G1301100	C2C2-Dof	22.6387	44.1955	-0.96511	0.0054426	0.013591	32.4789	8.02151	2.0176	0.00010024	0.00079896	9.74046	23.9407	-1.2974	0.0040112	0.01673	sp|P68350|DOF15_ARATH Dof zinc finger protein DOF1.5 OS=Arabidopsis thaliana GN=DOF1.5 PE=1 SV=1//1.68392e-55
MD03G1110000	C2C2-Dof	2045.03	622.17	1.7167	6.2514e-48	3.4457e-46	1488.48	1332.55	0.15965	0.18069	0.39711	1430.15	1629.46	-0.18822	0.050089	0.13769	sp|Q9M1E6|DOF32_ARATH Dof zinc finger protein DOF3.2 OS=Arabidopsis thaliana GN=DOF3.2 PE=2 SV=1//7.80462e-38
MD07G1295200	C2C2-Dof	469.617	161.298	1.5418	4.6733e-25	9.8668e-24	516.119	529.738	-0.037576	0.7654	0.94487	447.525	474.153	-0.083383	0.56059	0.79756	sp|Q8LAP8|DOF46_ARATH Dof zinc finger protein DOF4.6 OS=Arabidopsis thaliana GN=DOF4.6 PE=2 SV=2//4.73429e-34
MD10G1292100	C2C2-Dof	118.65	146.451	-0.3037	0.14309	0.24187	114.201	241.92	-1.0829	1.0857e-08	2.1585e-07	156.664	113.836	0.46072	0.0074168	0.028161	sp|Q9FZA4|DOF14_ARATH Dof zinc finger protein DOF1.4 OS=Arabidopsis thaliana GN=DOF1.4 PE=2 SV=1//8.5322e-32
MD06G1194500	C2C2-Dof	43.7898	109.279	-1.3194	1.1092e-05	4.4737e-05	69.5931	74.8467	-0.105	0.71744	0.92191	76.6086	52.3958	0.54806	0.018632	0.061163	sp|Q8LFV3|CDF3_ARATH Cyclic dof factor 3 OS=Arabidopsis thaliana GN=CDF3 PE=1 SV=2//9.95671e-105
MD02G1163500	C2C2-Dof	147.588	587.113	-1.9921	8.5484e-23	1.5523e-21	111.196	252.099	-1.1809	3.2211e-09	6.9915e-08	170.531	115.435	0.56296	0.00064157	0.0034077	sp|Q84TE9|DOF53_ARATH Dof zinc finger protein DOF5.3 OS=Arabidopsis thaliana GN=DOF5.3 PE=2 SV=1//5.60043e-31
MD02G1161200	C2C2-Dof	31.8841	9.98193	1.6754	0.0011993	0.0034391	10.6489	44.9157	-2.0765	0.0011934	0.0069674	29.6598	17.0927	0.79513	0.060202	0.15939	sp|Q39088|DOF34_ARATH Dof zinc finger protein DOF3.4 OS=Arabidopsis thaliana GN=DOF3.4 PE=1 SV=2//1.27423e-31
MD04G1126500	C2C2-Dof	67.2937	19.2437	1.8061	4.1024e-09	2.5626e-08	31.8584	49.5268	-0.63653	0.074524	0.20775	41.3515	17.5654	1.2352	0.0045324	0.018555	sp|O80928|DOF24_ARATH Dof zinc finger protein DOF2.4 OS=Arabidopsis thaliana GN=DOF2.4 PE=2 SV=1//1.38239e-44
MD10G1292200	C2C2-Dof	30.2138	7.25242	2.0587	2.0482e-05	7.9104e-05	27.4619	51.6392	-0.91104	0.0054786	0.025287	29.9241	11.7296	1.3512	0.0007688	0.0039859	sp|P68349|DOF12_ARATH Dof zinc finger protein DOF1.2 OS=Arabidopsis thaliana GN=DOF1.2 PE=2 SV=1//6.33051e-23
MD10G1297900	C2C2-Dof	74.8913	28.1812	1.4101	3.0391e-07	1.512e-06	41.6889	135.949	-1.7053	9.4241e-12	3.1026e-10	150.811	52.3979	1.5252	8.6056e-09	1.2904e-07	sp|Q9FZA4|DOF14_ARATH Dof zinc finger protein DOF1.4 OS=Arabidopsis thaliana GN=DOF1.4 PE=2 SV=1//7.10838e-27
MD10G1017800	C2C2-Dof	36.9771	14.8959	1.3117	0.00040332	0.0012594	34.6407	54.2879	-0.64816	0.474	0.74096	74.6645	24.3189	1.6183	3.145e-05	0.00023234	sp|P68349|DOF12_ARATH Dof zinc finger protein DOF1.2 OS=Arabidopsis thaliana GN=DOF1.2 PE=2 SV=1//4.89593e-42
MD05G1318600	C2C2-Dof	210.759	34.717	2.6019	2.5766e-21	4.2774e-20	70.7861	385.955	-2.4469	8.1006e-37	4.2739e-34	356.37	110.697	1.6868	2.7267e-10	5.1751e-09	sp|Q9FZA4|DOF14_ARATH Dof zinc finger protein DOF1.4 OS=Arabidopsis thaliana GN=DOF1.4 PE=2 SV=1//8.32739e-27
MD07G1057700	C2C2-Dof	48.2683	19.3853	1.3161	7.8558e-05	0.00027629	22.6021	59.542	-1.3975	3.4432e-05	0.00031136	31.3675	9.23419	1.7642	0.00051179	0.0027974	sp|Q93ZL5|CDF2_ARATH Cyclic dof factor 2 OS=Arabidopsis thaliana GN=CDF2 PE=1 SV=2//8.79455e-19
MD05G1312400	C2C2-Dof	62.539	37.0837	0.75397	0.0070638	0.017196	35.57	85.0718	-1.258	1.6963e-05	0.00016566	61.357	16.6261	1.8838	1.3174e-09	2.2483e-08	sp|Q9FZA4|DOF14_ARATH Dof zinc finger protein DOF1.4 OS=Arabidopsis thaliana GN=DOF1.4 PE=2 SV=1//9.0729e-31
MD07G1153300	C2C2-Dof	20.7793	23.4775	-0.17613	0.65745	0.81052	6.93715	26.0352	-1.908	0.00038647	0.0026103	17.4085	3.17202	2.4563	0.017524	0.058176	sp|Q43385|DOF37_ARATH Dof zinc finger protein DOF3.7 OS=Arabidopsis thaliana GN=DOF3.7 PE=1 SV=2//1.11811e-54
MD08G1200800	C2C2-GATA	299.384	639.315	-1.0945	4.7243e-16	5.5627e-15	441.444	313.893	0.49196	0.0025394	0.013198	271.679	371.182	-0.45023	0.00034806	0.0019888	sp|Q9LRH6|GAT25_ARATH GATA transcription factor 25 OS=Arabidopsis thaliana GN=GATA25 PE=2 SV=2//8.51733e-80
MD09G1205600	C2C2-GATA	19.0272	37.1544	-0.96547	0.011094	0.02584	14.9572	47.8193	-1.6768	2.4619e-05	0.00023095	21.1416	19.4368	0.12129	0.82882	0.981	sp|O82632|GATA9_ARATH GATA transcription factor 9 OS=Arabidopsis thaliana GN=GATA9 PE=2 SV=1//5.9363e-64
MD07G1173900	C2C2-GATA	11908.5	3619.13	1.7183	3.1352e-59	2.3241e-57	6041.89	11801.9	-0.96595	2.7052e-14	1.2636e-12	10529.5	8126.1	0.3738	0.017317	0.057586	sp|Q9SV30|GATA8_ARATH GATA transcription factor 8 OS=Arabidopsis thaliana GN=GATA8 PE=2 SV=1//4.12765e-51
MD10G1064300	C2C2-GATA	1076.76	114.776	3.2298	5.7943e-111	1.4803e-108	1225.05	1333.72	-0.12262	0.40204	0.67065	1327.11	913.829	0.53829	5.496e-05	0.00038286	sp|Q9FH57|GATA5_ARATH GATA transcription factor 5 OS=Arabidopsis thaliana GN=GATA5 PE=2 SV=1//1.23548e-48
MD02G1146800	C2C2-GATA	29.2294	0.394629	6.2108	9.6691e-07	4.5085e-06	6.9149	39.9438	-2.5302	9.4986e-08	1.5543e-06	5.28946	3.53054	0.58323	0.58561	0.81888	sp|Q8LC79|GAT18_ARATH GATA transcription factor 18 OS=Arabidopsis thaliana GN=GATA18 PE=2 SV=2//8.43641e-53
MD05G1055800	C2C2-GATA	688.337	209.676	1.715	2.023e-34	6.4454e-33	613.673	945.13	-0.62304	0.0019775	0.010705	1084.62	673.977	0.68641	2.3242e-05	0.00017673	sp|Q9FH57|GATA5_ARATH GATA transcription factor 5 OS=Arabidopsis thaliana GN=GATA5 PE=2 SV=1//6.58345e-54
MD04G1052000	C2C2-GATA	302.865	120.954	1.3242	5.2301e-16	6.128e-15	251.726	439.229	-0.80312	1.6574e-06	2.06e-05	332.11	185.575	0.83966	2.0184e-09	3.3479e-08	sp|Q8W4H1|GAT26_ARATH GATA transcription factor 26 OS=Arabidopsis thaliana GN=GATA26 PE=2 SV=1//4.4133e-148
MD08G1113200	C2C2-GATA	122.525	56.6526	1.1129	2.8693e-06	1.2564e-05	31.6373	156.986	-2.3109	1.4644e-19	1.3392e-17	65.5021	24.2992	1.4306	0.0072416	0.027645	sp|P69781|GAT12_ARATH GATA transcription factor 12 OS=Arabidopsis thaliana GN=GATA12 PE=2 SV=1//2.33526e-77
MD06G1065700	C2C2-YABBY	279.211	82.004	1.7676	2.7671e-23	5.2015e-22	156.527	268.127	-0.77651	4.1548e-05	0.00036818	92.7522	104.114	-0.16671	0.59312	0.82492	sp|O22152|YAB1_ARATH Axial regulator YABBY 1 OS=Arabidopsis thaliana GN=YAB1 PE=1 SV=1//1.97775e-72
MD03G1073300	C2H2	290.986	687.951	-1.2414	1.9717e-20	3.0996e-19	288.148	101.499	1.5053	2.3468e-06	2.8157e-05	185.879	550.873	-1.5674	1.1664e-36	2.9185e-34	-//-
MD08G1131000	C2H2	194.559	537.385	-1.4657	7.7756e-17	9.6299e-16	309.75	167.913	0.88339	7.7258e-07	1.037e-05	151.277	241.374	-0.67408	4.0896e-06	3.674e-05	sp|Q969S3|ZN622_HUMAN Zinc finger protein 622 OS=Homo sapiens GN=ZNF622 PE=1 SV=1//7.21643e-13
MD11G1133100	C2H2	181.693	711.652	-1.9697	1.405e-43	6.5601e-42	223.983	275.511	-0.29872	0.067321	0.19189	166.195	240.366	-0.53235	0.017168	0.057163	sp|Q944L3|IDD9_ARATH Protein indeterminate-domain 9 OS=Arabidopsis thaliana GN=IDD9 PE=2 SV=1//1.31076e-96
MD12G1066400	C2H2	99.5863	241.587	-1.2785	5.4175e-13	4.9677e-12	100.238	104.532	-0.060517	0.71623	0.92191	67.4972	91.5711	-0.44007	0.029207	0.088905	sp|Q9SVY1|ZWIP2_ARATH Zinc finger protein WIP2 OS=Arabidopsis thaliana GN=WIP2 PE=1 SV=1//4.33069e-127
MD11G1163100	C2H2	54.6515	120.946	-1.146	6.3662e-07	3.0492e-06	92.2863	78.7331	0.22915	0.62703	0.86207	60.4272	75.4028	-0.31942	0.17012	0.35433	sp|Q9SGD1|ZWIP3_ARATH Zinc finger protein WIP3 OS=Arabidopsis thaliana GN=WIP3 PE=2 SV=1//4.61907e-116
MD03G1214000	C2H2	43.8448	52.5214	-0.2605	0.38674	0.5463	26.733	57.2198	-1.0979	0.00077399	0.0047726	25.2152	30.0561	-0.25336	0.51639	0.75855	-//-
MD03G1114800	C2H2	63.5845	237.809	-1.9031	8.4507e-23	1.536e-21	83.6655	183.745	-1.135	1.069e-07	1.7305e-06	73.4882	70.1281	0.06752	0.85019	0.9942	sp|Q944L3|IDD9_ARATH Protein indeterminate-domain 9 OS=Arabidopsis thaliana GN=IDD9 PE=2 SV=1//5.37125e-95
MD01G1123300	C2H2	71.3304	172.915	-1.2775	2.0155e-10	1.454e-09	260.719	199.798	0.38395	0.12762	0.30981	150.127	127.822	0.23204	0.16122	0.34061	sp|Q42410|ZAT12_ARATH Zinc finger protein ZAT12 OS=Arabidopsis thaliana GN=ZAT12 PE=2 SV=1//2.20697e-34
MD11G1148500	C2H2	43.6059	31.3412	0.47646	0.087734	0.1595	46.9916	113.632	-1.2739	9.1445e-07	1.2058e-05	68.2605	47.8791	0.51166	0.043048	0.12176	sp|Q681X4|ZAT5_ARATH Zinc finger protein ZAT5 OS=Arabidopsis thaliana GN=ZAT5 PE=2 SV=1//2.31835e-40
MD06G1057700	C2H2	22.1301	23.0159	-0.056625	0.99024	1	26.6228	55.9365	-1.0711	0.0010919	0.0064375	23.5027	15.1608	0.63248	0.1365	0.30182	sp|Q39092|ZAT1_ARATH Zinc finger protein ZAT1 OS=Arabidopsis thaliana GN=ZAT1 PE=2 SV=1//1.58217e-31
MD11G1229000	C2H2	27.6771	22.0425	0.3284	0.35422	0.51015	14.7808	36.9673	-1.3225	0.0012907	0.0074444	21.4735	13.1204	0.71074	0.11382	0.26325	-//-
MD03G1258200	C2H2	264.153	63.1161	2.0653	1.5571e-18	2.1736e-17	176.81	420.689	-1.2506	1.3802e-13	5.9478e-12	221.496	134.815	0.7163	2.6523e-06	2.4738e-05	sp|Q8H1F5|IDD7_ARATH Protein indeterminate-domain 7 OS=Arabidopsis thaliana GN=IDD7 PE=2 SV=1//1.18262e-106
MD08G1063600	C2H2	581.766	287.656	1.0161	6.7452e-14	6.7059e-13	578.702	1259.5	-1.122	2.1633e-15	1.1902e-13	735.09	392.792	0.90415	4.6304e-17	2.0823e-15	sp|Q8GYC1|IDD4_ARATH Protein indeterminate-domain 4, chloroplastic OS=Arabidopsis thaliana GN=IDD4 PE=1 SV=1//6.32712e-95
MD11G1278800	C2H2	126.643	30.0848	2.0737	1.2601e-16	1.5367e-15	109.336	149.07	-0.44722	0.034434	0.11344	137.875	68.9451	0.99985	3.6432e-07	4.0313e-06	sp|O22759|IDD12_ARATH Protein indeterminate-domain 12 OS=Arabidopsis thaliana GN=IDD12 PE=2 SV=2//1.09564e-107
MD04G1119600	C2H2	2414.64	402.407	2.5851	2.8661e-99	5.6794e-97	957.86	3815.91	-1.9941	4.3975e-15	2.2966e-13	2088.91	990.102	1.0771	1.1803e-07	1.447e-06	sp|Q9SLD4|ZAT11_ARATH Zinc finger protein ZAT11 OS=Arabidopsis thaliana GN=ZAT11 PE=2 SV=1//9.05499e-42
MD09G1192300	C2H2	102.993	100.169	0.04011	0.942	1	58.5247	274.861	-2.2316	3.8905e-27	8.6543e-25	79.2051	34.4855	1.1996	2.0797e-06	1.9842e-05	sp|Q9ZWA6|IDD3_ARATH Zinc finger protein MAGPIE OS=Arabidopsis thaliana GN=MGP PE=1 SV=1//7.16822e-88
MD02G1313400	C2H2	19.2003	17.1225	0.16523	0.6619	0.81434	12.5485	50.5314	-2.0097	2.8294e-07	4.1764e-06	12.8912	5.29262	1.2843	0.039937	0.11452	sp|Q9SVY1|ZWIP2_ARATH Zinc finger protein WIP2 OS=Arabidopsis thaliana GN=WIP2 PE=1 SV=1//6.88957e-98
MD01G1041900	C2H2	6132.46	1337.37	2.1971	3.7486e-76	4.3383e-74	2070.55	9782.54	-2.2402	5.9064e-19	4.9404e-17	6041.19	2416.62	1.3218	2.505e-06	2.3493e-05	sp|Q96289|ZAT10_ARATH Zinc finger protein ZAT10 OS=Arabidopsis thaliana GN=ZAT10 PE=2 SV=1//1.28963e-36
MD08G1086500	C2H2	6407.13	1828.78	1.8088	4.3992e-19	6.3891e-18	2733.6	10486.8	-1.9397	1.2264e-35	5.8686e-33	7730.35	3066.91	1.3337	1.3485e-07	1.6302e-06	sp|Q96289|ZAT10_ARATH Zinc finger protein ZAT10 OS=Arabidopsis thaliana GN=ZAT10 PE=2 SV=1//3.32521e-41
MD07G1166800	C2H2	16.1002	17.2976	-0.10349	0.97354	1	30.2664	28.189	0.10259	0.77907	0.95216	34.537	12.7342	1.4394	0.000533	0.0029009	sp|Q681X4|ZAT5_ARATH Zinc finger protein ZAT5 OS=Arabidopsis thaliana GN=ZAT5 PE=2 SV=1//2.49352e-32
MD07G1008700	C2H2	24.04	1.86655	3.687	2.2562e-08	1.292e-07	19.4415	72.0426	-1.8897	1.7752e-08	3.3712e-07	29.0623	10.6193	1.4525	0.00048624	0.0026718	sp|Q9SVY1|ZWIP2_ARATH Zinc finger protein WIP2 OS=Arabidopsis thaliana GN=WIP2 PE=1 SV=1//9.14727e-106
MD03G1134200	C3H	1193.01	2120.73	-0.82996	3.5191e-13	3.2802e-12	1167.25	663.312	0.81536	2.521e-08	4.6586e-07	1336.17	4693.49	-1.8126	1.617e-92	1.6488e-88	sp|Q6AUG0|U2AFB_ORYSJ Splicing factor U2af small subunit B OS=Oryza sativa subsp. japonica GN=U2AF35B PE=2 SV=1//2.26218e-97
MD03G1280400	C3H	14.0063	21.9679	-0.64932	0.46929	0.63256	16.1937	24.011	-0.56827	0.24947	0.49525	7.55398	22.0741	-1.547	0.001251	0.0060915	sp|Q84W91|C3H32_ARATH Zinc finger CCCH domain-containing protein 32 OS=Arabidopsis thaliana GN=At2g47850 PE=2 SV=2//3.78632e-09
MD11G1156400	C3H	808.503	2114.51	-1.387	6.5395e-33	1.9476e-31	785.636	382.335	1.039	8.3952e-12	2.7728e-10	809.727	1721.39	-1.0881	5.9627e-31	9.9265e-29	sp|Q6AUG0|U2AFB_ORYSJ Splicing factor U2af small subunit B OS=Oryza sativa subsp. japonica GN=U2AF35B PE=2 SV=1//1.75279e-112
MD09G1050300	C3H	53.9684	24.2678	1.1531	0.00026721	0.00086139	81.8134	25.9925	1.6542	2.8525e-05	0.00026385	62.1944	113.817	-0.87186	3.8639e-05	0.00028007	sp|Q8W034|RNP1_ARATH Heterogeneous nuclear ribonucleoprotein 1 OS=Arabidopsis thaliana GN=RNP1 PE=1 SV=1//5.40397e-12
MD11G1076000	C3H	403.189	557.398	-0.46725	0.00030554	0.00097513	607.819	275.8	1.14	8.6112e-13	3.3119e-11	289.296	468.393	-0.69517	5.9116e-09	9.085e-08	sp|Q9SD61|C3H42_ARATH Zinc finger CCCH domain-containing protein 42 OS=Arabidopsis thaliana GN=At3g47120 PE=2 SV=1//1.97723e-13
MD02G1134000	C3H	890.328	445.001	1.0005	7.8557e-16	9.1072e-15	1661.31	881.257	0.91469	3.9084e-11	1.1932e-09	1328.32	2073.17	-0.64223	2.8221e-12	7.3315e-11	sp|Q7XM16|C3H30_ORYSJ Zinc finger CCCH domain-containing protein 30 OS=Oryza sativa subsp. japonica GN=Os04g0663200 PE=2 SV=3//8.78665e-53
MD04G1169800	C3H	673.596	210.632	1.6772	4.3615e-34	1.3671e-32	365.26	548.054	-0.58539	0.00013337	0.0010265	452.921	436.929	0.051861	0.56646	0.80245	sp|Q8GX84|C3H1_ARATH Zinc finger CCCH domain-containing protein 1 OS=Arabidopsis thaliana GN=At1g01350 PE=2 SV=2//1.79052e-150
MD04G1244100	C3H	1115.61	463.466	1.2673	5.9731e-11	4.5455e-10	968.761	1112.09	-0.19906	0.12732	0.30934	950.897	805.285	0.23979	0.014269	0.049058	sp|Q9SWF9|ZFNL_PEA Zinc finger CCCH domain-containing protein ZFN-like OS=Pisum sativum PE=2 SV=1//0
MD02G1298200	C3H	3681.04	1409.05	1.3854	5.4858e-36	1.8774e-34	3141.96	4331.92	-0.46334	0.00037689	0.0025518	2511.67	1867.93	0.42721	1.0613e-06	1.0754e-05	sp|Q0D3J9|C3H53_ORYSJ Zinc finger CCCH domain-containing protein 53 OS=Oryza sativa subsp. japonica GN=Os07g0682400 PE=2 SV=1//2.21761e-23
MD07G1025800	C3H	4845.94	749.011	2.6937	2.7609e-120	8.9723e-118	1388.05	4569.5	-1.719	1.3553e-37	7.7536e-35	2606.34	1732.61	0.58908	3.2141e-05	0.00023711	sp|Q0D3J9|C3H53_ORYSJ Zinc finger CCCH domain-containing protein 53 OS=Oryza sativa subsp. japonica GN=Os07g0682400 PE=2 SV=1//4.70042e-143
MD11G1189300	C3H	1110.78	384.268	1.5314	2.6548e-23	5.0066e-22	533.782	1199.5	-1.1681	4.8561e-16	2.8921e-14	786.378	477.115	0.72089	1.2467e-11	2.9394e-10	sp|Q10M00|C3H22_ORYSJ Zinc finger CCCH domain-containing protein 22 OS=Oryza sativa subsp. japonica GN=Os03g0328900 PE=2 SV=2//3.94457e-89
MD11G1189200	C3H	72.6448	66.9906	0.1169	0.61759	0.77437	49.5103	107.986	-1.125	1.8732e-05	0.00018096	90.2125	50.867	0.8266	0.060312	0.15967	sp|Q94CJ8|C3H55_ARATH Zinc finger CCCH domain-containing protein 55 OS=Arabidopsis thaliana GN=At5g12440 PE=2 SV=3//3.70666e-123
MD09G1123600	C3H	157.883	56.2208	1.4897	1.0911e-12	9.7246e-12	148.068	265.958	-0.84494	4.6357e-06	5.1994e-05	162.9	91.6335	0.83004	1.423e-06	1.4073e-05	sp|Q9SJ41|C3H18_ARATH Zinc finger CCCH domain-containing protein 18 OS=Arabidopsis thaliana GN=At2g05160 PE=2 SV=1//2.93253e-171
MD03G1171800	C3H	1245.39	383.212	1.7004	6.896e-43	3.144e-41	685.099	1606.94	-1.2299	2.5005e-18	1.9563e-16	735.922	350.32	1.0709	3.5353e-22	2.7837e-20	sp|Q0D3J9|C3H53_ORYSJ Zinc finger CCCH domain-containing protein 53 OS=Oryza sativa subsp. japonica GN=Os07g0682400 PE=2 SV=1//1.47146e-23
MD01G1154000	C3H	20454.3	1733.62	3.5605	3.1146e-128	1.2527e-125	7344.92	33188.2	-2.1758	3.2242e-62	1.4743e-58	21509.6	9658.3	1.1551	7.6753e-11	1.5907e-09	sp|Q9XEE6|C3H29_ARATH Zinc finger CCCH domain-containing protein 29 OS=Arabidopsis thaliana GN=At2g40140 PE=2 SV=1//0
MD07G1222900	C3H	23720.6	1277.16	4.2151	3.9724e-267	2.3052e-263	7324.48	38039.7	-2.3767	2.1424e-72	1.4695e-68	25134.8	8610.2	1.5456	1.8894e-11	4.3222e-10	sp|Q9XEE6|C3H29_ARATH Zinc finger CCCH domain-containing protein 29 OS=Arabidopsis thaliana GN=At2g40140 PE=2 SV=1//0
MD08G1075000	C3H	302.153	140.072	1.1091	0.019204	0.042062	168.061	574.281	-1.7728	0.0013736	0.0078448	764.086	234.707	1.7029	8.2072e-11	1.6949e-09	sp|O82199|C3H20_ARATH Zinc finger CCCH domain-containing protein 20 OS=Arabidopsis thaliana GN=At2g19810 PE=2 SV=1//1.62673e-109
MD04G1104700	CCAAT	1116.25	4391.45	-1.976	1.9577e-45	9.8179e-44	1316.73	441.223	1.5774	2.0845e-10	5.6178e-09	1078.08	3083.64	-1.5162	3.8801e-63	5.2753e-60	sp|Q67XJ2|NFYBA_ARATH Nuclear transcription factor Y subunit B-10 OS=Arabidopsis thaliana GN=NFYB10 PE=2 SV=1//4.37824e-66
MD12G1138100	CCAAT	19.5864	28.6523	-0.5488	0.15272	0.25559	10.1848	12.7177	-0.32042	0.60534	0.84492	10.0409	28.2477	-1.4922	0.00075497	0.0039252	sp|Q9SI96|H2B3_ARATH Histone H2B.3 OS=Arabidopsis thaliana GN=At2g28720 PE=1 SV=3//2.77044e-56
MD09G1096100	CCAAT	127.396	404.173	-1.6657	2.2244e-26	5.0032e-25	167.622	96.2155	0.80087	0.0056364	0.025894	197.044	544.837	-1.4673	5.1798e-33	1.0013e-30	sp|Q9SLG0|NFYB1_ARATH Nuclear transcription factor Y subunit B-1 OS=Arabidopsis thaliana GN=NFYB1 PE=1 SV=2//1.79633e-17
MD10G1208800	CCAAT	2651.33	757.934	1.8066	1.3222e-54	8.6352e-53	2584.27	2379.86	0.11888	0.34984	0.61489	1901.24	2414.76	-0.34493	0.00010291	0.00067028	sp|Q8LCG7|NFYC2_ARATH Nuclear transcription factor Y subunit C-2 OS=Arabidopsis thaliana GN=NFYC2 PE=2 SV=2//1.17832e-71
MD11G1302500	CCAAT	29.1559	5.67032	2.3623	7.2329e-07	3.4328e-06	21.2093	27.2351	-0.36077	0.40691	0.67553	7.67391	8.89128	-0.21243	0.8835	1	sp|O82248|NFYB5_ARATH Nuclear transcription factor Y subunit B-5 OS=Arabidopsis thaliana GN=NFYB5 PE=2 SV=1//1.38931e-58
MD03G1273800	CCAAT	611.475	293.734	1.0578	1.682e-14	1.7637e-13	206.328	563.853	-1.4504	2.9231e-07	4.3009e-06	255.956	266.866	-0.060223	0.75105	0.92613	sp|O65759|H2AX_CICAR Histone H2AX OS=Cicer arietinum GN=HIS2A PE=2 SV=1//4.97875e-69
MD02G1309800	CCAAT	1172.36	512.505	1.1938	1.9193e-22	3.3986e-21	1131.76	1143.08	-0.014357	0.88443	1	1315.33	1362.93	-0.051287	0.63468	0.85236	sp|Q84JP1|NFYA7_ARATH Nuclear transcription factor Y subunit A-7 OS=Arabidopsis thaliana GN=NFYA7 PE=2 SV=1//6.66512e-33
MD12G1124800	CCAAT	592.914	258.342	1.1985	3.9984e-18	5.4303e-17	383.604	331.666	0.20989	0.22953	0.46851	332.477	334.235	-0.0076102	0.97123	1	sp|Q8VYK4|NFYB8_ARATH Nuclear transcription factor Y subunit B-8 OS=Arabidopsis thaliana GN=NFYB8 PE=2 SV=1//8.83166e-61
MD07G1011300	CCAAT	534.516	241.526	1.1461	1.0389e-15	1.1928e-14	601.045	541.703	0.14997	0.3739	0.64155	694.333	654.44	0.085366	0.36812	0.60958	sp|Q84JP1|NFYA7_ARATH Nuclear transcription factor Y subunit A-7 OS=Arabidopsis thaliana GN=NFYA7 PE=2 SV=1//1.86936e-33
MD04G1212600	CCAAT	232.124	150.828	0.62199	0.00026789	0.0008634	133.309	350.167	-1.3933	7.8356e-15	3.9517e-13	115.267	102.482	0.16961	0.38471	0.6273	sp|O65759|H2AX_CICAR Histone H2AX OS=Cicer arietinum GN=HIS2A PE=2 SV=1//1.91182e-71
MD05G1273300	CCAAT	2892.15	1221.88	1.243	3.8333e-29	9.8243e-28	4345	5914.79	-0.44497	0.0029163	0.01485	6192.49	4401.83	0.49242	4.9421e-09	7.6877e-08	sp|Q84JP1|NFYA7_ARATH Nuclear transcription factor Y subunit A-7 OS=Arabidopsis thaliana GN=NFYA7 PE=2 SV=1//1.7346e-44
MD03G1183400	CCAAT	422.164	180.589	1.2251	4.0914e-16	4.8301e-15	270.557	457.245	-0.75703	1.302e-06	1.6542e-05	361.554	175.82	1.0401	7.8304e-15	2.77e-13	sp|O23310|NFYB3_ARATH Nuclear transcription factor Y subunit B-3 OS=Arabidopsis thaliana GN=NFYB3 PE=2 SV=1//2.09211e-70
MD04G1221500	CPP	49.8581	33.7866	0.56138	0.18286	0.29738	25.4517	61.8743	-1.2816	5.246e-05	0.00045269	19.6485	21.9187	-0.15774	0.69189	0.89722	sp|Q9LUI3|TSO1_ARATH CRC domain-containing protein TSO1 OS=Arabidopsis thaliana GN=TSO1 PE=1 SV=1//1.09255e-85
MD08G1145800	CPP	173.202	57.4025	1.5933	3.4003e-15	3.7616e-14	62.456	156.759	-1.3276	0.00638	0.028695	70.1495	67.8889	0.047257	0.9143	1	sp|Q9LUI3|TSO1_ARATH CRC domain-containing protein TSO1 OS=Arabidopsis thaliana GN=TSO1 PE=1 SV=1//3.08178e-08
MD05G1089000	CSD	79.8874	29.9099	1.4173	2.9931e-07	1.4898e-06	41.0494	58.263	-0.50522	0.081878	0.22302	85.0012	50.5008	0.75118	0.0046821	0.019092	sp|P27484|GRP2_NICSY Glycine-rich protein 2 OS=Nicotiana sylvestris GN=GRP-2 PE=2 SV=1//5.423e-24
MD11G1172700	E2F-DP	114.901	306.648	-1.4162	1.7937e-17	2.3294e-16	133.267	124.506	0.098104	0.77216	0.94728	86.2932	125.095	-0.53571	0.0036631	0.015465	sp|Q9FV71|E2FB_ARATH Transcription factor E2FB OS=Arabidopsis thaliana GN=E2FB PE=1 SV=1//8.36362e-146
MD03G1152700	E2F-DP	155.679	391.482	-1.3304	2.5453e-18	3.4966e-17	229.487	188.993	0.28008	0.16944	0.38003	129.474	174.481	-0.4304	0.025844	0.080368	sp|Q9FV71|E2FB_ARATH Transcription factor E2FB OS=Arabidopsis thaliana GN=E2FB PE=1 SV=1//1.83902e-142
MD04G1126400	E2F-DP	22.8818	3.51713	2.7017	2.0833e-06	9.2987e-06	7.46773	14.558	-0.96307	0.1129	0.28279	12.1482	11.7105	0.052941	1	1	sp|Q9FNY2|DPB_ARATH Transcription factor-like protein DPB OS=Arabidopsis thaliana GN=DPB PE=1 SV=1//4.39925e-56
MD06G1181700	E2F-DP	181.513	45.167	2.0067	1.3795e-20	2.2009e-19	114.573	209.046	-0.86756	0.0024496	0.0128	133.01	118.055	0.17207	0.33718	0.57667	sp|Q8LSZ4|E2FE_ARATH E2F transcription factor-like E2FE OS=Arabidopsis thaliana GN=E2FE PE=2 SV=1//8.54773e-131
MD03G1020800	EIL	285.707	632.867	-1.1474	2.2286e-17	2.8685e-16	377.22	307.87	0.29309	0.071377	0.20085	274.704	337.689	-0.29782	0.053063	0.14412	sp|O23116|EIL3_ARATH ETHYLENE INSENSITIVE 3-like 3 protein OS=Arabidopsis thaliana GN=EIL3 PE=1 SV=1//1.22413e-177
MD11G1022400	EIL	328.899	665.058	-1.0158	4.3798e-14	4.4225e-13	450.726	249.595	0.85266	1.6922e-07	2.617e-06	283.45	347.539	-0.29408	0.018671	0.061271	sp|O23116|EIL3_ARATH ETHYLENE INSENSITIVE 3-like 3 protein OS=Arabidopsis thaliana GN=EIL3 PE=1 SV=1//3.36814e-161
MD02G1266300	EIL	207.589	28.7542	2.8519	5.8362e-38	2.2198e-36	159.397	180.705	-0.18101	0.43429	0.70344	273.2	250.864	0.12305	0.43116	0.6764	sp|O24606|EIN3_ARATH Protein ETHYLENE INSENSITIVE 3 OS=Arabidopsis thaliana GN=EIN3 PE=1 SV=1//3.22341e-157
MD07G1053500	EIL	213.741	65.3364	1.7099	5.278e-19	7.6192e-18	162.315	221.52	-0.44864	0.029226	0.099461	234.469	144.424	0.69909	1.7897e-06	1.7306e-05	sp|O24606|EIN3_ARATH Protein ETHYLENE INSENSITIVE 3 OS=Arabidopsis thaliana GN=EIN3 PE=1 SV=1//1.92703e-171
MD10G1150000	FAR1	45.9589	100.489	-1.1286	7.3477e-06	3.0395e-05	70.5448	60.6183	0.21879	0.49541	0.75966	39.774	81.9691	-1.0433	1.4844e-05	0.00011802	sp|Q9SZL8|FRS5_ARATH Protein FAR1-RELATED SEQUENCE 5 OS=Arabidopsis thaliana GN=FRS5 PE=2 SV=1//6.90737e-21
MD09G1270100	FAR1	630.344	901.443	-0.5161	2.0874e-05	8.0519e-05	1046.18	463.721	1.1738	1.7858e-15	9.931e-14	549.181	1008.22	-0.87646	5.408e-18	2.6769e-16	sp|Q9SY66|FRS11_ARATH Protein FAR1-RELATED SEQUENCE 11 OS=Arabidopsis thaliana GN=FRS11 PE=2 SV=1//0
MD01G1197600	FAR1	228.6	227.833	0.0048494	0.88966	0.99024	138.63	288.761	-1.0586	1.6404e-08	3.1355e-07	178.907	117.459	0.60705	0.00027009	0.0015862	sp|Q9SZL8|FRS5_ARATH Protein FAR1-RELATED SEQUENCE 5 OS=Arabidopsis thaliana GN=FRS5 PE=2 SV=1//8.14335e-102
MD08G1021200	FHA	106.412	234.029	-1.137	9.0848e-10	6.113e-09	116.985	91.26	0.35827	0.12502	0.30518	73.0308	85.8229	-0.23286	0.31283	0.54698	sp|Q99L90|MCRS1_MOUSE Microspherule protein 1 OS=Mus musculus GN=Mcrs1 PE=1 SV=1//1.02306e-09
MD10G1046600	FHA	42.2073	6.21268	2.7642	4.265e-07	2.0829e-06	9.72048	27.8926	-1.5208	0.0066679	0.029759	23.3554	11.5835	1.0117	0.025257	0.078837	sp|B7SY83|PS1_ARATH FHA domain-containing protein PS1 OS=Arabidopsis thaliana GN=PS1 PE=2 SV=1//1.09088e-45
MD02G1172400	FHA	654.643	261.624	1.3232	2.2727e-14	2.3521e-13	418.952	819.958	-0.96877	1.1267e-10	3.1954e-09	333.727	164.015	1.0248	5.5781e-14	1.7844e-12	sp|O81360|ABA2_PRUAR Zeaxanthin epoxidase, chloroplastic OS=Prunus armeniaca PE=2 SV=1//0
MD11G1095900	G2-like	112.792	622.21	-2.4637	2.2329e-58	1.6226e-56	173.369	105.307	0.71925	0.00042207	0.0028215	75.0297	148.939	-0.98919	6.0777e-08	7.857e-07	sp|Q9LTH4|PCLL_ARATH Transcription factor BOA OS=Arabidopsis thaliana GN=BOA PE=2 SV=1//1.10565e-71
MD05G1299300	G2-like	95.0637	295.675	-1.637	7.453e-13	6.7549e-12	229.197	128.758	0.83192	3.1016e-05	0.00028453	173.703	282.626	-0.70227	4.9992e-07	5.3985e-06	sp|Q700D9|MYBF_ARATH Putative Myb family transcription factor At1g14600 OS=Arabidopsis thaliana GN=At1g14600 PE=2 SV=2//7.26845e-25
MD04G1154300	G2-like	3.0594	8.00471	-1.3876	0.15389	0.25723	28.6983	3.73338	2.9424	6.5005e-07	8.861e-06	7.92549	12.7498	-0.6859	0.25146	0.46954	sp|Q8GUN5|PHL1_ARATH Protein PHR1-LIKE 1 OS=Arabidopsis thaliana GN=PHL1 PE=1 SV=1//4.57493e-30
MD02G1166700	G2-like	2073.03	678.484	1.6114	3.4858e-44	1.662e-42	1659.1	1167.85	0.50654	0.00015484	0.0011724	1609.56	1899.31	-0.23881	0.05378	0.1456	sp|Q9LTH4|PCLL_ARATH Transcription factor BOA OS=Arabidopsis thaliana GN=BOA PE=2 SV=1//2.85066e-12
MD03G1086800	G2-like	41.1476	161.983	-1.977	3.5138e-18	4.7898e-17	63.7402	57.7767	0.14172	0.70929	0.9182	29.1881	32.3482	-0.14831	0.83173	0.98281	sp|Q9SNB4|PCL1_ARATH Transcription factor LUX OS=Arabidopsis thaliana GN=LUX PE=1 SV=1//1.29935e-66
MD06G1026200	G2-like	237.707	202.889	0.22849	0.17308	0.28394	192.105	433.305	-1.1735	1.122e-12	4.2321e-11	221.984	150.603	0.55971	0.00017541	0.0010781	sp|Q9C616|KAN2_ARATH Probable transcription factor KAN2 OS=Arabidopsis thaliana GN=KAN2 PE=2 SV=1//9.32942e-65
MD09G1169000	G2-like	145.78	44.3378	1.7172	2.6136e-14	2.694e-13	153.724	264.585	-0.78339	2.1729e-05	0.00020657	113.693	73.7545	0.62435	0.0012352	0.0060247	sp|Q8GUN5|PHL1_ARATH Protein PHR1-LIKE 1 OS=Arabidopsis thaliana GN=PHL1 PE=1 SV=1//4.44151e-44
MD08G1039300	G2-like	94.4268	44.2665	1.093	1.1437e-05	4.6025e-05	59.6743	195.444	-1.7116	1.3883e-14	6.6899e-13	109.765	41.7545	1.3944	3.9532e-10	7.2927e-09	sp|Q9FJV5|KAN4_ARATH Probable transcription factor KAN4 OS=Arabidopsis thaliana GN=KAN4 PE=1 SV=1//1.78296e-55
MD09G1241800	G2-like	79.7843	17.9853	2.1493	1.8299e-12	1.5938e-11	85.1257	266.839	-1.6483	1.8886e-11	5.9787e-10	157.13	46.5493	1.7551	6.1936e-14	1.9798e-12	sp|Q9SIV3|GLK1_ARATH Transcription activator GLK1 OS=Arabidopsis thaliana GN=GLK1 PE=1 SV=2//3.22057e-63
MD01G1105800	GNAT	3967.21	7365.78	-0.89271	1.4849e-17	1.9358e-16	6005.55	2534.21	1.2448	8.1168e-22	9.8534e-20	3543.01	6052.2	-0.77249	1.501e-19	8.7964e-18	sp|Q9ZV06|NATAL_ARATH Probable acetyltransferase NATA1-like OS=Arabidopsis thaliana GN=At2g39020 PE=2 SV=1//3.13465e-97
MD05G1229500	GRAS	45.4875	85.1187	-0.90401	0.00055265	0.0016876	110.821	28.5216	1.9581	4.8296e-05	0.00042145	50.8048	110.365	-1.1193	8.8094e-08	1.1039e-06	sp|Q9C8Y3|RGL1_ARATH DELLA protein RGL1 OS=Arabidopsis thaliana GN=RGL1 PE=1 SV=1//4.38183e-77
MD10G1011000	GRAS	346.738	1453.08	-2.0672	6.5082e-62	5.2248e-60	778.433	449.943	0.79083	1.8135e-07	2.7889e-06	508.351	821.963	-0.69325	6.3559e-05	0.00043731	sp|Q9SDQ3|SCL1_ARATH Scarecrow-like protein 1 OS=Arabidopsis thaliana GN=SCL1 PE=2 SV=1//0
MD11G1204900	GRAS	580.361	835.102	-0.525	2.2266e-05	8.5442e-05	947.826	453.971	1.062	6.0677e-13	2.3918e-11	355.159	524.476	-0.56241	0.00014081	0.00088678	sp|Q9LDL7|PAT1_ARATH Scarecrow-like transcription factor PAT1 OS=Arabidopsis thaliana GN=PAT1 PE=2 SV=1//0
MD11G1097900	GRAS	1099.86	849.56	0.37253	0.0091078	0.021659	2593.32	1104.7	1.2311	1.6806e-20	1.7076e-18	1239.35	1477.82	-0.25389	0.011192	0.040018	sp|P0C883|SCL33_ARATH Scarecrow-like protein 33 OS=Arabidopsis thaliana GN=SCL33 PE=1 SV=1//1.99525e-164
MD07G1277400	GRAS	17224.2	4242.81	2.0213	7.659e-80	9.9085e-78	14113.5	13190.3	0.097599	0.42114	0.69062	13512.6	15273.9	-0.17676	0.22615	0.43681	sp|Q9FYR7|SCL8_ARATH Scarecrow-like protein 8 OS=Arabidopsis thaliana GN=SCL8 PE=2 SV=1//1.63662e-157
MD01G1206800	GRAS	15355	4300.65	1.8361	7.2196e-67	6.5172e-65	9468.48	12589.4	-0.41101	0.0010052	0.0059903	11277.6	11059.4	0.028184	0.75806	0.93129	sp|Q9FYR7|SCL8_ARATH Scarecrow-like protein 8 OS=Arabidopsis thaliana GN=SCL8 PE=2 SV=1//5.01202e-158
MD02G1295800	GRAS	47.4907	56.3591	-0.247	0.55963	0.71964	28.6329	79.3821	-1.4711	2.0186e-06	2.4636e-05	30.3288	28.1571	0.10719	0.84625	0.99184	sp|Q9LPR8|SCL3_ARATH Scarecrow-like protein 3 OS=Arabidopsis thaliana GN=SCL3 PE=2 SV=1//0
MD06G1073500	GRAS	146.937	15.3993	3.2543	1.0086e-34	3.2621e-33	35.7903	108.039	-1.5939	8.9724e-07	1.1873e-05	64.4874	51.6716	0.31964	0.21313	0.41833	sp|Q9CAN3|SCL28_ARATH Scarecrow-like protein 28 OS=Arabidopsis thaliana GN=SCL28 PE=1 SV=1//0
MD03G1089300	GRAS	370.627	102.07	1.8604	5.3342e-29	1.3602e-27	504.939	428.722	0.23607	0.11042	0.27832	409.027	310.859	0.39593	0.00087387	0.0044631	sp|Q9XE58|SCL14_ARATH Scarecrow-like protein 14 OS=Arabidopsis thaliana GN=SCL14 PE=2 SV=2//1.72898e-07
MD04G1066800	GRAS	252.518	41.0371	2.6214	1.3555e-38	5.2691e-37	87.862	290.728	-1.7264	1.1194e-11	3.6562e-10	166.201	121.459	0.45246	0.09571	0.23009	sp|Q9CAN3|SCL28_ARATH Scarecrow-like protein 28 OS=Arabidopsis thaliana GN=SCL28 PE=1 SV=1//2.3516e-56
MD11G1098400	GRAS	886.107	409.247	1.1145	4.9774e-19	7.1929e-18	495.252	1367.51	-1.4653	3.4756e-24	5.5774e-22	1182.87	848.822	0.47875	0.00040781	0.002287	sp|P0C883|SCL33_ARATH Scarecrow-like protein 33 OS=Arabidopsis thaliana GN=SCL33 PE=1 SV=1//4.87749e-171
MD02G1210200	GRAS	91.0506	100.479	-0.14215	0.58525	0.74378	60.9348	128.652	-1.0781	5.5785e-06	6.1269e-05	71.3413	43.0835	0.7276	0.0038456	0.016112	sp|O81316|SCL6_ARATH Scarecrow-like protein 6 OS=Arabidopsis thaliana GN=SCL6 PE=1 SV=1//3.46334e-122
MD02G1039600	GRAS	1676.2	455.897	1.8784	3.7667e-31	1.0473e-29	1732.41	2614.42	-0.59371	4.6279e-06	5.1923e-05	2312.74	1252.35	0.88497	0.00078297	0.0040465	sp|Q9LQT8|GAI_ARATH DELLA protein GAI OS=Arabidopsis thaliana GN=GAI PE=1 SV=1//2.51515e-146
MD05G1360300	GRAS	2194.05	386.775	2.504	6.7497e-93	1.2079e-90	1327.07	3458.33	-1.3818	7.6249e-25	1.3353e-22	1645.67	878.461	0.90562	1.6976e-11	3.9273e-10	sp|Q9M0M5|SCL13_ARATH Scarecrow-like protein 13 OS=Arabidopsis thaliana GN=SCL13 PE=2 SV=2//0
MD02G1148800	GRAS	1516.66	564.727	1.4253	8.9733e-23	1.6273e-21	587.497	2079.69	-1.8237	1.4293e-39	9.8034e-37	1304.74	563.809	1.2105	1.9698e-12	5.2341e-11	sp|Q9FL03|SCL4_ARATH Scarecrow-like protein 4 OS=Arabidopsis thaliana GN=SCL4 PE=2 SV=1//0
MD09G1121700	GRAS	69.7719	33.1719	1.0727	0.00022309	0.00072861	43.6336	128.495	-1.5582	5.9206e-10	1.4749e-08	74.2883	31.4504	1.2401	1.2283e-06	1.2317e-05	sp|Q9LDL7|PAT1_ARATH Scarecrow-like transcription factor PAT1 OS=Arabidopsis thaliana GN=PAT1 PE=2 SV=1//0
MD02G1185900	GRAS	77.1677	47.7439	0.69268	0.0047142	0.011936	75.3375	149.733	-0.99096	0.00031688	0.0021932	103.802	37.6148	1.4645	1.1535e-10	2.3384e-09	sp|Q9SZF7|SHR_ARATH Protein SHORT-ROOT OS=Arabidopsis thaliana GN=SHR PE=1 SV=1//0
MD10G1336100	GRAS	8197.54	1265.47	2.6955	1.1901e-125	4.3949e-123	2894.87	13124.7	-2.1807	7.6493e-32	2.6453e-29	9007.55	2875.48	1.6473	2.7834e-15	1.0283e-13	sp|Q9M0M5|SCL13_ARATH Scarecrow-like protein 13 OS=Arabidopsis thaliana GN=SCL13 PE=2 SV=2//0
MD09G1264800	GRAS	732.531	248.854	1.5576	1.081e-31	3.0643e-30	207.853	980.572	-2.2381	1.8334e-46	2.6017e-43	757.339	202.392	1.9038	1.7089e-20	1.117e-18	sp|Q84TQ7|GAI_GOSHI DELLA protein GAI OS=Gossypium hirsutum GN=GAI PE=2 SV=1//0
MD04G1046000	GRAS	36.51	4.59687	2.9896	1.3016e-09	8.6198e-09	9.49912	41.1806	-2.1161	1.6004e-06	1.9976e-05	12.193	2.44222	2.3198	0.0019426	0.0089267	sp|Q9SZF7|SHR_ARATH Protein SHORT-ROOT OS=Arabidopsis thaliana GN=SHR PE=1 SV=1//8.10311e-131
MD11G1047900	GRAS	4.50255	1.83064	1.2984	0.22772	0.35645	1.5686	12.1192	-2.9497	0.0014973	0.0084607	6.25893	1.06349	2.5571	0.05814	0.15508	sp|Q9ZWC5|SCL18_ARATH Scarecrow-like protein 18 OS=Arabidopsis thaliana GN=SCL18 PE=2 SV=1//3.70108e-122
MD09G1183300	GRF	158.683	73.634	1.1077	2.1211e-08	1.2189e-07	104.344	333.977	-1.6784	3.0279e-09	6.6352e-08	136.632	130.292	0.068546	0.86521	1	sp|Q8L8A6|GRF5_ARATH Growth-regulating factor 5 OS=Arabidopsis thaliana GN=GRF5 PE=1 SV=1//1.72795e-55
MD04G1215900	GRF	388.525	244.743	0.66674	5.2789e-06	2.2284e-05	191.435	427.486	-1.159	8.4927e-12	2.8027e-10	156.758	109.4	0.51892	0.0023585	0.010561	sp|Q6AWY3|GRF6_ORYSJ Growth-regulating factor 6 OS=Oryza sativa subsp. japonica GN=GRF6 PE=2 SV=2//1.1873e-79
MD02G1189500	GRF	709.662	448.114	0.66327	0.0001382	0.00046735	636.258	914.605	-0.52354	0.10455	0.26764	824.901	411.974	1.0017	1.1704e-20	7.8515e-19	sp|O81001|GRF1_ARATH Growth-regulating factor 1 OS=Arabidopsis thaliana GN=GRF1 PE=1 SV=1//9.04454e-102
MD06G1121000	GRF	80.8646	33.4966	1.2715	2.2957e-06	1.0175e-05	101.844	104.523	-0.037459	1	1	149.689	64.929	1.205	1.3686e-10	2.7364e-09	sp|Q9SU44|GRF8_ARATH Growth-regulating factor 8 OS=Arabidopsis thaliana GN=GRF8 PE=2 SV=1//7.64845e-42
MD07G1297800	GRF	280.404	310.809	-0.14852	0.33438	0.48671	346.668	642.676	-0.89054	3.1816e-09	6.9168e-08	420.076	152.281	1.4639	3.5718e-21	2.5603e-19	sp|Q9FJB8|GRF7_ARATH Growth-regulating factor 7 OS=Arabidopsis thaliana GN=GRF7 PE=2 SV=1//5.66425e-31
MD00G1142400	GRF	26.9087	4.48701	2.5842	3.3808e-06	1.4668e-05	10.6265	34.574	-1.702	0.00018212	0.0013488	15.7415	3.9295	2.0022	0.0010692	0.0053165	sp|Q8L8A6|GRF5_ARATH Growth-regulating factor 5 OS=Arabidopsis thaliana GN=GRF5 PE=1 SV=1//5.70674e-50
MD02G1201000	GRF	84.5187	13.2826	2.6697	2.1609e-11	1.7105e-10	83.7731	186.857	-1.1574	8.0439e-08	1.3397e-06	97.9792	23.6844	2.0485	1.6456e-15	6.1918e-14	sp|Q6AWX7|GRF12_ORYSJ Growth-regulating factor 12 OS=Oryza sativa subsp. japonica GN=GRF12 PE=2 SV=1//5.03516e-14
MD05G1307400	HB	15.4629	0.718003	4.4287	1.3409e-06	6.1465e-06	11.4654	17.9041	-0.643	0.27161	0.52418	14.3143	6.32205	1.179	0.038748	0.1118	sp|Q6X7J4|WOX9_ARATH WUSCHEL-related homeobox 9 OS=Arabidopsis thaliana GN=WOX9 PE=2 SV=1//7.75034e-17
MD03G1106400	HB	26.0646	1.29187	4.3346	3.5108e-10	2.4653e-09	4.72806	18.7155	-1.9849	0.0017689	0.0097527	5.1311	2.84118	0.85278	0.38984	0.63301	sp|Q9SIB4|WOX3_ARATH WUSCHEL-related homeobox 3 OS=Arabidopsis thaliana GN=WOX3 PE=2 SV=1//1.39896e-28
MD08G1043600	HB	46.3325	4.12829	3.4884	4.4368e-13	4.0971e-12	12.5488	84.9668	-2.7593	1.3128e-12	4.8672e-11	26.6808	6.71179	1.991	3.5511e-05	0.00025971	sp|P48731|ATH1_ARATH Homeobox protein ATH1 OS=Arabidopsis thaliana GN=ATH1 PE=1 SV=1//9.05642e-71
MD06G1232400	HB	195.963	28.9014	2.7614	1.3375e-34	4.2951e-33	81.4121	96.1371	-0.23985	0.29976	0.55839	65.1342	49.7549	0.38858	0.11235	0.26066	sp|P46639|KNAT1_ARATH Homeobox protein knotted-1-like 1 OS=Arabidopsis thaliana GN=KNAT1 PE=1 SV=1//1.04044e-08
MD05G1352500	HB	299.97	56.1846	2.4166	1.8416e-19	2.7332e-18	136.493	377.877	-1.4691	4.7032e-16	2.8132e-14	157.692	110.936	0.50739	0.0036773	0.01552	sp|P46608|HSBH1_SOYBN Homeobox protein SBH1 OS=Glycine max GN=H1 PE=2 SV=1//5.749e-138
MD08G1075200	HB	910.157	203.78	2.1591	9.932e-23	1.7932e-21	521.295	756.411	-0.53707	0.00023416	0.0016821	416.393	305.849	0.44513	0.0060177	0.023651	sp|O04134|KNAP1_MALDO Homeobox protein knotted-1-like 1 OS=Malus domestica PE=2 SV=1//9.12446e-165
MD06G1236400	HB	118.888	27.4566	2.1144	9.769e-05	0.00033822	158.224	220.648	-0.47978	0.43337	0.70251	176.372	80.6422	1.129	1.7217e-10	3.3728e-09	sp|Q9FX31|HDG11_ARATH Homeobox-leucine zipper protein HDG11 OS=Arabidopsis thaliana GN=HDG11 PE=1 SV=1//0
MD08G1075300	HB	326.982	80.0635	2.03	3.771e-20	5.8313e-19	193.094	297.169	-0.62198	0.00035624	0.0024324	146.329	119.02	0.298	0.068674	0.17692	sp|O04134|KNAP1_MALDO Homeobox protein knotted-1-like 1 OS=Malus domestica PE=2 SV=1//9.21016e-80
MD05G1273700	HB	396.42	103.465	1.9379	2.3813e-33	7.2515e-32	333.472	459.238	-0.46168	0.11547	0.2876	262.915	155.482	0.75785	1.8919e-07	2.2073e-06	sp|Q6AST1|HOX32_ORYSJ Homeobox-leucine zipper protein HOX32 OS=Oryza sativa subsp. japonica GN=HOX32 PE=2 SV=1//0
MD10G1253500	HB	1449.42	463.336	1.6453	1.5925e-13	1.5311e-12	734.724	979.072	-0.41421	0.0075395	0.032997	826.795	508.075	0.70249	1.4491e-11	3.3774e-10	sp|Q6AST1|HOX32_ORYSJ Homeobox-leucine zipper protein HOX32 OS=Oryza sativa subsp. japonica GN=HOX32 PE=2 SV=1//0
MD10G1326500	HB	156.53	55.4348	1.4976	1.6188e-09	1.0623e-08	159.756	302.706	-0.92204	4.4517e-07	6.2804e-06	117.866	69.6557	0.75883	0.00010272	0.00066919	sp|O22299|LET6_SOLLC Homeobox protein knotted-1-like LET6 OS=Solanum lycopersicum GN=LET6 PE=2 SV=1//1.93457e-132
MD07G1205600	HB	265.616	97.6259	1.444	3.8707e-16	4.5761e-15	178.468	282.969	-0.66498	0.00018349	0.0013581	279.454	181.422	0.62326	6.6432e-06	5.7418e-05	sp|Q9LZM8|BLH9_ARATH BEL1-like homeodomain protein 9 OS=Arabidopsis thaliana GN=BLH9 PE=1 SV=1//3.17404e-71
MD02G1114900	HB	1362.72	510.753	1.4158	4.8604e-31	1.345e-29	1185.91	1675.17	-0.49831	0.00017385	0.0012947	1161.64	1014.81	0.19496	0.093673	0.22609	sp|O81788|WOX13_ARATH WUSCHEL-related homeobox 13 OS=Arabidopsis thaliana GN=WOX13 PE=2 SV=1//8.75388e-85
MD08G1112900	HB	328.794	153.114	1.1026	3.2257e-07	1.5988e-06	219.628	337.796	-0.62109	0.020383	0.074212	180.398	107.661	0.74469	2.5208e-05	0.00019022	sp|Q39123|ATHB8_ARATH Homeobox-leucine zipper protein ATHB-8 OS=Arabidopsis thaliana GN=ATHB-8 PE=1 SV=1//0
MD03G1118500	HB	396.609	184.827	1.1015	3.2423e-10	2.2874e-09	315.534	507.4	-0.68533	1.3979e-05	0.00013984	320.148	174.09	0.87891	1.7501e-10	3.4186e-09	sp|Q9SE43|REV_ARATH Homeobox-leucine zipper protein REVOLUTA OS=Arabidopsis thaliana GN=REV PE=1 SV=2//0
MD02G1156800	HB	101.679	47.4641	1.0991	6.8388e-06	2.8417e-05	110.042	144.48	-0.39281	0.13924	0.33061	92.7619	31.7933	1.5448	3.1524e-10	5.9008e-09	sp|Q9SW80|BLH2_ARATH BEL1-like homeodomain protein 2 OS=Arabidopsis thaliana GN=BLH2 PE=1 SV=3//1.13956e-148
MD10G1068000	HB	869.791	415.888	1.0645	8.4453e-12	6.9475e-11	830.98	1254.95	-0.59474	3.0161e-05	0.00027762	962.113	473.99	1.0213	9.0166e-23	7.5206e-21	sp|O65685|BLH6_ARATH BEL1-like homeodomain protein 6 OS=Arabidopsis thaliana GN=BLH6 PE=1 SV=1//4.33988e-114
MD07G1002500	HB	21.1831	11.1642	0.92403	0.048055	0.094463	31.2407	33.8962	-0.1177	0.74965	0.93941	36.946	13.4605	1.4567	6.8127e-05	0.00046521	sp|P46665|HAT14_ARATH Homeobox-leucine zipper protein HAT14 OS=Arabidopsis thaliana GN=HAT14 PE=2 SV=3//1.22394e-54
MD08G1096300	HB	101.324	62.9323	0.68711	0.16952	0.27898	31.2385	84.4185	-1.4342	7.7766e-07	1.0435e-05	52.2448	34.7892	0.58665	0.044004	0.12402	sp|Q6X7J9|WOX4_ARATH WUSCHEL-related homeobox 4 OS=Arabidopsis thaliana GN=WOX4 PE=2 SV=1//2.65177e-65
MD05G1059800	HB	460.997	299.232	0.62349	9.7625e-06	3.9725e-05	356.67	716.423	-1.0062	8.7982e-11	2.5444e-09	397.31	206.976	0.9408	2.7258e-13	8.0562e-12	sp|O65685|BLH6_ARATH BEL1-like homeodomain protein 6 OS=Arabidopsis thaliana GN=BLH6 PE=1 SV=1//4.67466e-115
MD11G1140600	HB	572.535	404.022	0.50293	0.00016073	0.00053721	331.26	884.899	-1.4176	6.7814e-21	7.3056e-19	431.394	199.87	1.1099	5.0559e-18	2.5118e-16	sp|Q9SJJ3|BLH8_ARATH BEL1-like homeodomain protein 8 OS=Arabidopsis thaliana GN=BLH8 PE=1 SV=1//2.91137e-84
MD09G1049000	HB	129.566	102.141	0.34313	0.09027	0.16344	55.1857	181.41	-1.7169	6.7498e-14	3.0128e-12	80.3015	69.9577	0.19894	0.35069	0.59049	sp|Q00466|HAT7_ARATH Homeobox-leucine zipper protein HAT7 OS=Arabidopsis thaliana GN=HAT7 PE=2 SV=4//5.32812e-68
MD02G1216800	HB	31.6313	25.165	0.32993	0.337	0.48991	15.6644	41.7823	-1.4154	0.00035255	0.0024113	12.7631	9.964	0.35719	0.59643	0.82747	sp|P46602|HAT3_ARATH Homeobox-leucine zipper protein HAT3 OS=Arabidopsis thaliana GN=HAT3 PE=2 SV=2//3.73786e-80
MD09G1209300	HB	1057.74	916.025	0.20753	0.076771	0.14212	706.46	2326.14	-1.7193	8.6241e-20	8.1029e-18	738.467	488.979	0.59476	9.8513e-08	1.2224e-06	sp|P46607|HGL2_ARATH Homeobox-leucine zipper protein GLABRA 2 OS=Arabidopsis thaliana GN=GL2 PE=2 SV=3//0
MD06G1054800	HB	645.795	569.786	0.18066	0.14071	0.23846	326.073	1098.77	-1.7526	1.2624e-24	2.1387e-22	555.269	271.945	1.0299	1.2788e-18	6.8631e-17	sp|Q05466|HAT4_ARATH Homeobox-leucine zipper protein HAT4 OS=Arabidopsis thaliana GN=HAT4 PE=1 SV=1//2.50526e-83
MD08G1188500	HB	396.884	401.715	-0.017455	0.91429	1	274.635	621.058	-1.1772	3.0338e-08	5.5317e-07	339.749	182.044	0.90019	4.0106e-11	8.6551e-10	sp|P46668|ATHB6_ARATH Homeobox-leucine zipper protein ATHB-6 OS=Arabidopsis thaliana GN=ATHB-6 PE=1 SV=1//4.73006e-53
MD08G1153600	HB	605.487	766.976	-0.34109	0.0061613	0.015215	479.86	1202.44	-1.3253	2.1445e-20	2.1578e-18	722.306	391.142	0.88492	4.9634e-16	1.9674e-14	sp|O04136|KNAP3_MALDO Homeobox protein knotted-1-like 3 OS=Malus domestica PE=2 SV=1//0
MD10G1276200	HB	309.5	693.555	-1.1641	1.7001e-18	2.3652e-17	572.571	318.177	0.84762	1.5093e-07	2.358e-06	361.062	580.295	-0.68454	6.0511e-10	1.0853e-08	sp|P46608|HSBH1_SOYBN Homeobox protein SBH1 OS=Glycine max GN=H1 PE=2 SV=1//4.20531e-52
MD01G1050200	HB	1746.59	4234.34	-1.2776	5.1547e-24	1.0175e-22	2394.89	2260.16	0.083536	0.58311	0.8276	1386.88	1444.93	-0.059155	0.51671	0.75869	sp|Q0WV12|ANL2_ARATH Homeobox-leucine zipper protein ANTHOCYANINLESS 2 OS=Arabidopsis thaliana GN=ANL2 PE=2 SV=1//0
MD01G1226600	HB	223.708	629.515	-1.4926	1.948e-26	4.3937e-25	427.816	364.928	0.22938	0.12991	0.31384	281.786	283.016	-0.0062841	0.94119	1	sp|Q651Z5|HOX6_ORYSJ Homeobox-leucine zipper protein HOX6 OS=Oryza sativa subsp. japonica GN=HOX6 PE=2 SV=1//7.2742e-35
MD07G1156200	HB	995.765	2863.29	-1.5238	9.2832e-26	2.0318e-24	1521.64	950.762	0.67847	3.485e-07	5.0358e-06	1244.77	1433.81	-0.20398	0.18532	0.37798	sp|P46897|ATHB7_ARATH Homeobox-leucine zipper protein ATHB-7 OS=Arabidopsis thaliana GN=ATHB-7 PE=2 SV=2//3.35797e-60
MD07G1297100	HB	37.2629	123.832	-1.7326	3.7441e-13	3.478e-12	246.865	133.817	0.88346	1.7749e-05	0.00017247	88.708	89.4419	-0.011888	0.93488	1	sp|P46897|ATHB7_ARATH Homeobox-leucine zipper protein ATHB-7 OS=Arabidopsis thaliana GN=ATHB-7 PE=2 SV=2//7.41556e-35
MD00G1036300	HB	561.643	2254.35	-2.005	1.2642e-23	2.4362e-22	1600.89	951.672	0.75033	0.00082765	0.0050591	1674.01	1673.27	0.00063187	1	1	sp|P46897|ATHB7_ARATH Homeobox-leucine zipper protein ATHB-7 OS=Arabidopsis thaliana GN=ATHB-7 PE=2 SV=2//7.73321e-58
MD02G1192800	HB	202.495	905.669	-2.1611	1.0912e-34	3.5207e-33	200.212	177.305	0.17529	0.47579	0.74265	135.807	261.939	-0.94767	1.7583e-08	2.5005e-07	sp|P46604|HAT22_ARATH Homeobox-leucine zipper protein HAT22 OS=Arabidopsis thaliana GN=HAT22 PE=1 SV=1//3.71208e-78
MD06G1231300	HB	52.7205	246.431	-2.2247	1.5473e-29	4.0317e-28	46.5081	19.0542	1.2874	0.00065696	0.0041314	35.804	82.3495	-1.2016	4.4829e-07	4.8876e-06	sp|Q6X7K0|WOX1_ARATH WUSCHEL-related homeobox 1 OS=Arabidopsis thaliana GN=WOX1 PE=2 SV=2//2.38554e-55
MD02G1318700	HB	18.8063	101.029	-2.4255	3.4711e-17	4.4133e-16	38.2222	32.9205	0.21543	0.60247	0.84285	34.7618	38.3412	-0.14139	0.7699	0.94057	sp|P46665|HAT14_ARATH Homeobox-leucine zipper protein HAT14 OS=Arabidopsis thaliana GN=HAT14 PE=2 SV=3//1.05177e-52
MD07G1240600	HMG	4.94808	19.7822	-1.9993	0.00060556	0.0018354	9.43354	2.86194	1.7208	0.071227	0.20052	4.45914	18.8184	-2.0773	0.00032979	0.0018978	-//-
MD06G1103000	HMG	748.242	35.8683	4.3827	8.999e-84	1.3102e-81	93.2501	428.388	-2.1997	2.9984e-05	0.00027611	240.634	131.362	0.87329	9.426e-09	1.4067e-07	sp|Q9T012|HMG13_ARATH High mobility group B protein 13 OS=Arabidopsis thaliana GN=HMGB13 PE=2 SV=1//5.94609e-120
MD08G1064100	HSF	82.4846	146.544	-0.82913	0.0024191	0.006513	51.41	25.3719	1.0188	0.0039368	0.019182	81.8997	440.756	-2.428	1.7905e-10	3.4942e-09	sp|P41152|HSF30_SOLPE Heat shock factor protein HSF30 OS=Solanum peruvianum GN=HSF30 PE=2 SV=1//1.55016e-121
MD03G1258300	HSF	280.707	1495.34	-2.4133	6.1996e-79	7.8947e-77	279.326	146.595	0.93011	4.4357e-07	6.26e-06	177.173	753.679	-2.0888	5.037e-20	3.1128e-18	sp|Q6VBB2|HFA2B_ORYSJ Heat stress transcription factor A-2b OS=Oryza sativa subsp. japonica GN=HSFA2B PE=2 SV=1//5.49958e-112
MD05G1313700	HSF	8.23464	33.0623	-2.0054	9.6053e-06	3.9116e-05	15.0233	5.25314	1.5159	0.025556	0.089347	4.66819	17.9928	-1.9465	0.00055645	0.0030105	sp|Q9SCW4|HFB2A_ARATH Heat stress transcription factor B-2a OS=Arabidopsis thaliana GN=HSFB2A PE=2 SV=1//4.63391e-31
MD01G1198700	HSF	97.5697	278.917	-1.5153	6.7172e-18	8.9753e-17	126.398	66.8584	0.91879	0.00012714	0.00098351	148.613	530.03	-1.8345	1.1052e-14	3.8689e-13	sp|Q9SCW4|HFB2A_ARATH Heat stress transcription factor B-2a OS=Arabidopsis thaliana GN=HSFB2A PE=2 SV=1//1.47288e-72
MD04G1017400	HSF	363.243	693.411	-0.93278	2.1246e-12	1.8398e-11	513.934	294.784	0.80193	4.2865e-07	6.064e-06	468.998	968.989	-1.0469	1.1807e-23	1.0773e-21	sp|Q94BZ5|HSFA5_ARATH Heat stress transcription factor A-5 OS=Arabidopsis thaliana GN=HSFA5 PE=2 SV=1//1.42533e-154
MD10G1197700	HSF	104.018	305.563	-1.5546	8.0089e-20	1.2167e-18	190.754	163.686	0.22079	0.24166	0.48484	114.736	176.839	-0.62411	0.00018283	0.0011195	sp|Q84T61|HSFA1_ORYSJ Heat stress transcription factor A-1 OS=Oryza sativa subsp. japonica GN=HSFA1 PE=2 SV=1//3.2793e-143
MD12G1079300	HSF	91.8267	164.405	-0.84027	0.00011348	0.00038869	160.261	56.9497	1.4927	0.00014006	0.0010715	72.4758	74.2187	-0.034283	0.88876	1	sp|O22230|HSFB3_ARATH Heat stress transcription factor B-3 OS=Arabidopsis thaliana GN=HSFB3 PE=2 SV=1//2.86675e-60
MD02G1082000	HSF	124.796	48.1427	1.3742	2.5231e-06	1.113e-05	40.2298	184.29	-2.1956	9.9825e-20	9.3366e-18	116.619	92.3887	0.33601	0.079644	0.19872	sp|O80982|HSFA2_ARATH Heat stress transcription factor A-2 OS=Arabidopsis thaliana GN=HSFA2 PE=1 SV=1//1.29287e-68
MD00G1007800	HSF	974.81	341.843	1.5118	3.9186e-23	7.2753e-22	837.028	1019.87	-0.28504	0.051398	0.15538	865.984	583.613	0.56933	6.0894e-05	0.00042075	sp|O49403|HFA4A_ARATH Heat stress transcription factor A-4a OS=Arabidopsis thaliana GN=HSFA4A PE=2 SV=1//5.04351e-107
MD00G1095900	HSF	85.4074	25.9606	1.718	2.1057e-08	1.2104e-07	79.9553	91.1978	-0.18981	0.37831	0.64656	61.3803	34.6253	0.82595	0.0018543	0.0085777	sp|Q9SCW4|HFB2A_ARATH Heat stress transcription factor B-2a OS=Arabidopsis thaliana GN=HSFB2A PE=2 SV=1//5.79564e-30
MD08G1098200	HSF	19.8374	2.5133	2.9806	2.1922e-05	8.424e-05	4.17558	20.4483	-2.2919	0.00031109	0.0021567	4.01252	1.79614	1.1596	0.34723	0.58668	sp|Q9C635|HSFB4_ARATH Heat stress transcription factor B-4 OS=Arabidopsis thaliana GN=HSFB4 PE=2 SV=1//2.71797e-101
MD09G1233700	HSF	3187.94	448.244	2.8303	1.5815e-122	5.3987e-120	1114.09	5384.09	-2.2728	1.4111e-31	4.7211e-29	3223.86	1003.63	1.6836	4.2109e-11	9.0585e-10	sp|Q94J16|HFA4B_ORYSJ Heat stress transcription factor A-4b OS=Oryza sativa subsp. japonica GN=HSFA4B PE=2 SV=1//2.56277e-96
MD10G1325700	Jumonji	214.333	1030.38	-2.2652	1.3298e-45	6.727e-44	288.116	105.494	1.4495	6.708e-14	2.9973e-12	135.37	322.187	-1.251	5.9224e-19	3.2732e-17	sp|Q9SSE9|JMJ25_ARATH Lysine-specific demethylase JMJ25 OS=Arabidopsis thaliana GN=JMJ25 PE=1 SV=1//1.61846e-28
MD05G1351300	Jumonji	332.982	931.257	-1.4837	5.1258e-31	1.4174e-29	565.169	246.614	1.1964	4.1414e-13	1.6775e-11	281.325	545.357	-0.95496	5.1259e-14	1.6501e-12	sp|Q9SSE9|JMJ25_ARATH Lysine-specific demethylase JMJ25 OS=Arabidopsis thaliana GN=JMJ25 PE=1 SV=1//2.98467e-23
MD01G1082300	Jumonji	916.827	2178.91	-1.2489	1.3634e-22	2.4398e-21	1256.51	899.885	0.48161	0.00067217	0.0042135	1267.91	1757.82	-0.47134	1.3379e-06	1.3306e-05	sp|Q9SSE9|JMJ25_ARATH Lysine-specific demethylase JMJ25 OS=Arabidopsis thaliana GN=JMJ25 PE=1 SV=1//3.20674e-54
MD08G1186800	Jumonji	8259.81	2524.18	1.7103	7.1719e-57	5.0058e-55	9233.72	5516.29	0.74321	2.1295e-09	4.8178e-08	5779.55	6434.26	-0.15482	0.064193	0.1677	sp|Q9M9E8|FB92_ARATH F-box protein At1g78280 OS=Arabidopsis thaliana GN=At1g78280 PE=2 SV=3//0
MD07G1099600	Jumonji	163.683	50.6924	1.6911	2.3533e-15	2.6407e-14	124.384	187.546	-0.59244	0.0033118	0.01655	146.477	94.1011	0.63839	0.00036225	0.0020587	sp|Q9SSE9|JMJ25_ARATH Lysine-specific demethylase JMJ25 OS=Arabidopsis thaliana GN=JMJ25 PE=1 SV=1//1.01782e-68
MD06G1012500	Jumonji	363.922	157.708	1.2064	2.1513e-07	1.0946e-06	254.645	358.495	-0.49347	0.042224	0.13347	219.862	127.538	0.78567	4.5775e-07	4.9788e-06	sp|Q9SSE9|JMJ25_ARATH Lysine-specific demethylase JMJ25 OS=Arabidopsis thaliana GN=JMJ25 PE=1 SV=1//0
MD05G1101500	LIM	20.6631	3.80435	2.4413	6.2968e-05	0.00022493	6.00904	25.39	-2.0791	0.00029795	0.0020782	13.3174	9.43518	0.4972	0.44433	0.69044	sp|Q94JX5|WLIM1_ARATH LIM domain-containing protein WLIM1 OS=Arabidopsis thaliana GN=WLIM1 PE=1 SV=1//4.82064e-13
MD09G1088700	LOB	4165.25	10638.9	-1.3529	1.3307e-36	4.7128e-35	4827.29	1507.37	1.6792	4.0378e-14	1.8504e-12	1132.13	4084.28	-1.851	3.0921e-11	6.8357e-10	sp|Q9M886|LBD41_ARATH LOB domain-containing protein 41 OS=Arabidopsis thaliana GN=LBD41 PE=2 SV=1//3.10277e-92
MD07G1178900	LOB	56.0281	179.044	-1.6761	5.3094e-16	6.2191e-15	116.807	42.0894	1.4726	2.4059e-08	4.47e-07	88.5636	205.343	-1.2132	8.7326e-06	7.353e-05	sp|Q9LQR0|LBD1_ARATH LOB domain-containing protein 1 OS=Arabidopsis thaliana GN=LBD1 PE=2 SV=1//2.21585e-54
MD11G1061600	LOB	6.44808	13.3941	-1.0547	0.080044	0.14731	20.0838	4.25173	2.2399	0.00067778	0.0042435	5.18992	7.02702	-0.4372	0.61101	0.83953	sp|Q9AT61|LBD13_ARATH LOB domain-containing protein 13 OS=Arabidopsis thaliana GN=LBD13 PE=2 SV=2//3.37549e-67
MD03G1060100	LOB	250.51	46.7165	2.4229	1.9219e-28	4.7838e-27	266.97	237.652	0.16782	0.32177	0.58453	229.217	193.595	0.24367	0.073488	0.18653	sp|Q8LBW3|LBD12_ARATH LOB domain-containing protein 12 OS=Arabidopsis thaliana GN=LBD12 PE=2 SV=2//1.82537e-63
MD01G1162900	LOB	11.3756	15.2596	-0.42377	0.427	0.59017	41.093	16.3506	1.3296	0.00064597	0.0040735	17.0358	6.35327	1.423	0.010273	0.03719	sp|Q8L5T5|LBD15_ARATH LOB domain-containing protein 15 OS=Arabidopsis thaliana GN=LBD15 PE=2 SV=2//2.77599e-80
MD05G1222100	LOB	11.6312	2.33325	2.3176	0.0030044	0.0079261	6.0758	24.1431	-1.9905	0.00037157	0.0025216	5.83563	2.05886	1.503	0.14925	0.32278	sp|Q9SHE9|LBD4_ARATH LOB domain-containing protein 4 OS=Arabidopsis thaliana GN=LBD4 PE=2 SV=1//2.65764e-67
MD08G1206400	MADS	93.4534	44.5192	1.0698	3.5678e-05	0.00013251	62.3021	22.3382	1.4798	1.0254e-05	0.00010595	69.5185	124.2	-0.8372	0.00016576	0.0010244	sp|Q6EP49|MAD27_ORYSJ MADS-box transcription factor 27 OS=Oryza sativa subsp. japonica GN=MADS27 PE=2 SV=2//1.41424e-106
MD06G1204400	MADS	119.668	46.6775	1.3582	0.00030101	0.00096219	161.479	191.167	-0.24348	0.18354	0.40178	183.495	145.028	0.33941	0.031821	0.095411	sp|Q42429|AGL8_SOLTU Agamous-like MADS-box protein AGL8 homolog OS=Solanum tuberosum PE=2 SV=1//3.77403e-100
MD09G1155200	MADS	85.1456	17.8419	2.2547	1.4687e-11	1.184e-10	56.979	77.8099	-0.44952	0.11984	0.29552	32.3085	23.2762	0.47306	0.15254	0.32752	sp|P29381|AGL1_ARATH Agamous-like MADS-box protein AGL1 OS=Arabidopsis thaliana GN=AGL1 PE=1 SV=1//2.58909e-111
MD02G1197400	MADS	663.048	260.243	1.3493	3.6478e-15	4.0245e-14	850.888	999.603	-0.23239	0.10572	0.26962	671.124	369.789	0.85988	1.1384e-14	3.9752e-13	sp|O64645|SOC1_ARATH MADS-box protein SOC1 OS=Arabidopsis thaliana GN=SOC1 PE=1 SV=1//4.64427e-82
MD07G1123600	MADS	471.811	239.758	0.97663	7.1407e-12	5.9137e-11	562.271	680.646	-0.27564	0.06383	0.18415	452.515	338.849	0.41732	0.00052528	0.0028635	sp|O64645|SOC1_ARATH MADS-box protein SOC1 OS=Arabidopsis thaliana GN=SOC1 PE=1 SV=1//5.78923e-80
MD09G1009100	MADS	237.108	90.8383	1.3842	2.7693e-14	2.8509e-13	185.01	388.388	-1.0699	0.001621	0.0090595	399.154	160.739	1.3122	7.9337e-12	1.9159e-10	sp|Q0J466|MADS7_ORYSJ MADS-box transcription factor 7 OS=Oryza sativa subsp. japonica GN=MADS7 PE=1 SV=2//1.64505e-32
MD06G1204100	MADS	50.9837	17.4059	1.5505	0.01771	0.039177	34.1107	67.1582	-0.97734	0.17847	0.39371	63.5027	24.7784	1.3577	2.3847e-06	2.252e-05	sp|Q38694|AGL9_ARADE Agamous-like MADS-box protein AGL9 homolog OS=Aranda deborah PE=2 SV=1//8.00595e-85
MD06G1140100	MADS	59.39	13.4314	2.1446	2.7371e-08	1.5557e-07	1.63486	1.0287	0.66835	0.87667	1	11.4459	2.10215	2.4449	0.0017518	0.0081769	sp|Q2QW53|MAD13_ORYSJ MADS-box transcription factor 13 OS=Oryza sativa subsp. japonica GN=MADS13 PE=1 SV=2//4.2162e-42
MD02G1050200	MBF1	940.582	4235.16	-2.1708	1.7839e-80	2.33e-78	1080.05	421.918	1.3561	9.0835e-19	7.3876e-17	1617.28	4057.5	-1.327	1.2946e-05	0.00010435	sp|Q9LV58|MBF1C_ARATH Multiprotein-bridging factor 1c OS=Arabidopsis thaliana GN=MBF1C PE=1 SV=1//1.0137e-50
MD02G1295200	mTERF	18.3713	200.931	-3.4512	7.2236e-37	2.5899e-35	11.7322	3.3113	1.825	0.027993	0.096169	3.93741	13.2503	-1.7507	0.025844	0.080368	sp|P10978|POLX_TOBAC Retrovirus-related Pol polyprotein from transposon TNT 1-94 OS=Nicotiana tabacum PE=2 SV=1//4.96252e-158
MD02G1278100	mTERF	63.2261	131.433	-1.0557	2.5714e-06	1.1328e-05	109.694	64.8031	0.75935	0.0091432	0.038795	41.6001	88.6469	-1.0915	2.5203e-06	2.3626e-05	-//-
MD02G1285700	mTERF	138.678	206.874	-0.57701	0.00048028	0.0014818	207.324	143.716	0.52866	0.0090498	0.038481	120.197	245.315	-1.0292	7.1389e-12	1.7478e-10	-//-
MD07G1046200	mTERF	35.7708	54.7834	-0.61496	0.042808	0.085331	68.6677	29.5583	1.2161	0.00014251	0.0010881	32.3832	64.2708	-0.98892	0.00021006	0.0012663	-//-
MD11G1301600	mTERF	89.8631	242.165	-1.4302	2.0105e-15	2.2592e-14	200.988	114.88	0.80698	0.0025787	0.013369	92.8691	170.434	-0.87595	1.8904e-07	2.2062e-06	-//-
MD11G1215600	MYB	10.0249	31.3804	-1.6463	0.00028674	0.00092013	8.4616	5.76028	0.55479	0.64412	0.87336	8.72551	14.524	-0.73512	0.2303	0.44268	sp|Q0JIC2|GAM1_ORYSJ Transcription factor GAMYB OS=Oryza sativa subsp. japonica GN=GAM1 PE=2 SV=1//1.64192e-57
MD10G1184100	MYB	16.5199	32.8491	-0.99165	0.0086158	0.020597	16.306	3.38836	2.2667	0.036676	0.11922	3.06748	14.4346	-2.2344	0.00075631	0.0039316	sp|Q7XBH4|MYB4_ORYSJ Myb-related protein Myb4 OS=Oryza sativa subsp. japonica GN=MYB4 PE=2 SV=2//4.14645e-68
MD07G1140400	MYB	14.6915	29.5522	-1.0083	0.042398	0.08462	28.1706	5.96837	2.2388	0.026985	0.093348	32.0047	89.1551	-1.478	9.0031e-06	7.5604e-05	sp|Q8GWP0|MYB39_ARATH Transcription factor MYB39 OS=Arabidopsis thaliana GN=MYB39 PE=2 SV=1//2.67775e-59
MD02G1087700	MYB	265.885	137.984	0.9463	1.6257e-06	7.358e-06	543.234	514.669	0.077928	0.95961	1	203.825	472.813	-1.2139	1.2255e-22	1.0077e-20	sp|Q9FJA2|TT2_ARATH Transcription factor TT2 OS=Arabidopsis thaliana GN=TT2 PE=1 SV=1//2.84649e-51
MD05G1197600	MYB	1305.28	1821.86	-0.48106	1.8041e-05	7.0365e-05	1575.83	1326.15	0.24887	0.25383	0.50147	1114.41	2315.24	-1.0549	9.7401e-17	4.2173e-15	sp|Q7XBH4|MYB4_ORYSJ Myb-related protein Myb4 OS=Oryza sativa subsp. japonica GN=MYB4 PE=2 SV=2//5.14502e-69
MD12G1141900	MYB	80.5538	206.117	-1.3554	6.8049e-13	6.1938e-12	134.02	65.0648	1.0425	1.3487e-05	0.00013547	62.4552	121.159	-0.95601	1.038e-06	1.0532e-05	sp|Q9S7G7|MB3R1_ARATH Myb-related protein 3R-1 OS=Arabidopsis thaliana GN=MYB3R-1 PE=2 SV=1//4.13119e-81
MD06G1054100	MYB	348.21	1749.58	-2.329	7.5531e-79	9.5882e-77	577.796	332.899	0.79548	1.1838e-06	1.5224e-05	369.095	686.613	-0.8955	3.6185e-16	1.4642e-14	sp|Q2V9B0|MY1R1_SOLTU Transcription factor MYB1R1 OS=Solanum tuberosum PE=2 SV=1//5.35647e-32
MD12G1059100	MYB	103.784	420.487	-2.0185	1.249e-17	1.6361e-16	106.315	77.4472	0.45706	0.056979	0.16881	86.9951	159.016	-0.87016	6.4259e-07	6.8058e-06	-//-
MD08G1107400	MYB	2118.47	880.386	1.2668	3.7664e-29	9.659e-28	1609.91	1887.12	-0.2292	0.078194	0.21532	1029.67	1291.89	-0.32731	0.069686	0.17896	sp|Q9FDW1|MYB44_ARATH Transcription factor MYB44 OS=Arabidopsis thaliana GN=MYB44 PE=2 SV=1//9.43173e-53
MD07G1256200	MYB	9.05825	3.5177	1.3646	0.10323	0.18342	2.38612	15.5493	-2.7041	0.00039733	0.0026735	8.92233	10.6966	-0.26167	0.65739	0.86996	sp|Q50EX6|ODO1_PETHY Protein ODORANT1 OS=Petunia hybrida GN=ODO1 PE=2 SV=1//3.08293e-90
MD00G1104700	MYB	63.609	142.66	-1.1653	0.0039148	0.01009	326.791	82.3589	1.9884	4.6971e-12	1.6326e-10	131.359	146.792	-0.16026	0.40827	0.65225	sp|Q50EX6|ODO1_PETHY Protein ODORANT1 OS=Petunia hybrida GN=ODO1 PE=2 SV=1//2.92176e-90
MD07G1002900	MYB	102.512	317.774	-1.6322	9.5146e-22	1.6253e-20	137.776	109.24	0.33482	0.12877	0.31188	112.063	123.384	-0.13884	0.50723	0.74953	-//-
MD05G1224100	MYB	41.0837	90.0849	-1.1327	3.6099e-06	1.5615e-05	189.118	58.447	1.6941	8.1528e-13	3.1593e-11	88.0919	95.8317	-0.12149	0.71781	0.90914	sp|P20024|MYB1_MAIZE Myb-related protein Zm1 OS=Zea mays PE=2 SV=1//1.49323e-61
MD02G1318400	MYB	538.21	1200.78	-1.1577	4.6949e-22	8.1503e-21	769.145	600.919	0.35609	0.025993	0.090605	486.585	525.854	-0.11197	0.2834	0.51048	-//-
MD06G1174200	MYB	48.4876	43.5515	0.15489	0.75086	0.87922	22.0495	94.7157	-2.1029	1.8129e-12	6.6256e-11	29.8112	32.0468	-0.10433	0.77217	0.94212	sp|Q9SEI0|WER_ARATH Transcription factor WER OS=Arabidopsis thaliana GN=WER PE=1 SV=1//3.65719e-66
MD12G1012700	MYB	350.66	158.017	1.15	7.0968e-13	6.445e-12	583.565	487.211	0.26035	0.070878	0.19981	354.969	369.286	-0.057047	0.7279	0.91269	sp|Q9FDW1|MYB44_ARATH Transcription factor MYB44 OS=Arabidopsis thaliana GN=MYB44 PE=2 SV=1//2.19526e-30
MD09G1098600	MYB	1131.56	509.506	1.1511	1.2159e-15	1.3871e-14	1371.31	1818.43	-0.40714	0.0094146	0.039741	1432.43	1408.58	0.024227	0.74775	0.92362	sp|Q7XBH4|MYB4_ORYSJ Myb-related protein Myb4 OS=Oryza sativa subsp. japonica GN=MYB4 PE=2 SV=2//5.08169e-57
MD07G1224200	MYB	180.355	58.0871	1.6345	2.5165e-15	2.8122e-14	184.482	267.1	-0.5339	0.017612	0.066105	206.363	200.198	0.043761	0.73401	0.91458	sp|Q9FDW1|MYB44_ARATH Transcription factor MYB44 OS=Arabidopsis thaliana GN=MYB44 PE=2 SV=1//1.26076e-46
MD06G1236500	MYB	50.4163	69.6505	-0.46624	0.078713	0.14527	77.8994	167.464	-1.1042	1.0231e-06	1.336e-05	158.313	147.812	0.09902	0.58809	0.82026	sp|B3H5A8|RVE7_ARATH Protein REVEILLE 7 OS=Arabidopsis thaliana GN=RVE7 PE=2 SV=1//3.38356e-46
MD04G1184900	MYB	149.159	325.887	-1.1275	5.5261e-08	3.0278e-07	74.0099	175.678	-1.2471	8.046e-06	8.5383e-05	94.2146	84.6312	0.15476	0.46329	0.70977	sp|Q8LPH6|MYB86_ARATH Transcription factor MYB86 OS=Arabidopsis thaliana GN=MYB86 PE=2 SV=1//2.50865e-78
MD05G1120600	MYB	95.2126	277.846	-1.5451	1.3372e-18	1.8783e-17	121.955	163.65	-0.42426	0.048525	0.14872	177.401	150.342	0.23877	0.17921	0.3687	sp|P81393|MYB08_ANTMA Myb-related protein 308 OS=Antirrhinum majus GN=MYB308 PE=2 SV=1//1.1849e-110
MD07G1211300	MYB	97.8308	41.3969	1.2408	2.9144e-07	1.4535e-06	114.134	147.407	-0.36907	0.075153	0.209	106.073	89.8223	0.23992	0.17905	0.3685	sp|Q9FDW1|MYB44_ARATH Transcription factor MYB44 OS=Arabidopsis thaliana GN=MYB44 PE=2 SV=1//2.43159e-45
MD02G1145800	MYB	19.1435	7.97018	1.2642	0.031367	0.064987	12.5937	32.9558	-1.3878	0.0014774	0.0083596	13.2638	10.5384	0.33184	0.61822	0.84496	sp|F4JVB8|RADL1_ARATH Protein RADIALIS-like 1 OS=Arabidopsis thaliana GN=RL1 PE=2 SV=1//1.59928e-28
MD07G1285700	MYB	34.7075	3.19596	3.4409	3.158e-10	2.2311e-09	18.1827	41.0538	-1.1749	0.0032174	0.016166	27.0686	21.4765	0.33386	0.36912	0.61077	sp|Q8GV05|TRY_ARATH Transcription factor TRY OS=Arabidopsis thaliana GN=TRY PE=1 SV=1//1.77566e-31
MD06G1211700	MYB	113.77	192.475	-0.75855	0.00011101	0.00038077	66.7218	167.132	-1.3248	2.6903e-09	5.9652e-08	64.4715	49.6816	0.37595	0.12326	0.27984	sp|Q8S9H7|DIV_ANTMA Transcription factor DIVARICATA OS=Antirrhinum majus GN=DIVARICATA PE=2 SV=1//1.31569e-41
MD06G1229600	MYB	286.407	161.826	0.82363	1.6772e-05	6.5783e-05	295.757	749.677	-1.3419	1.6195e-09	3.7359e-08	331.388	249.808	0.40771	0.022051	0.070343	sp|Q9S9K9|MYB3_ARATH Transcription factor MYB3 OS=Arabidopsis thaliana GN=MYB3 PE=1 SV=1//3.25924e-59
MD06G1053100	MYB	44.719	6.89314	2.6977	2.7831e-10	1.9799e-09	29.2721	70.1638	-1.2612	3.4884e-05	0.00031496	32.7558	24.2836	0.43177	0.22332	0.43301	sp|Q38850|MYB5_ARATH Transcription repressor MYB5 OS=Arabidopsis thaliana GN=MYB5 PE=1 SV=1//1.36361e-50
MD01G1090900	MYB	1198.68	1079.13	0.15158	0.20138	0.32259	3863.86	8989.56	-1.2182	1.0538e-21	1.2561e-19	7981.07	5831.48	0.45272	5.7282e-08	7.4383e-07	sp|Q6R0H1|LHY_ARATH Protein LHY OS=Arabidopsis thaliana GN=LHY PE=1 SV=2//8.61894e-110
MD07G1153200	MYB	5820.57	2601.64	1.1617	3.3768e-14	3.4498e-13	5685.29	9530.13	-0.74526	0.008172	0.0353	7215.85	5230.13	0.46432	0.00011478	0.0007389	sp|Q38850|MYB5_ARATH Transcription repressor MYB5 OS=Arabidopsis thaliana GN=MYB5 PE=1 SV=1//1.96363e-62
MD09G1261200	MYB	162.263	392.526	-1.2745	1.081e-16	1.3238e-15	117.49	338.09	-1.5249	9.0754e-07	1.1997e-05	149.969	100.982	0.57056	0.0007614	0.0039535	sp|Q38851|MYB6_ARATH Transcription repressor MYB6 OS=Arabidopsis thaliana GN=MYB6 PE=1 SV=1//2.12004e-71
MD08G1092000	MYB	43344.1	18016.7	1.2665	4.0829e-24	8.1262e-23	38741.6	47659.9	-0.29889	0.010332	0.042893	46230.6	30720.1	0.58966	0.0050478	0.020344	sp|Q9FDW1|MYB44_ARATH Transcription factor MYB44 OS=Arabidopsis thaliana GN=MYB44 PE=2 SV=1//8.25696e-67
MD04G1060200	MYB	43.8226	104.339	-1.2515	1.485e-07	7.7289e-07	39.5904	103.755	-1.39	2.3492e-07	3.5323e-06	44.8137	27.048	0.72842	0.013776	0.047648	sp|P10290|MYBC_MAIZE Anthocyanin regulatory C1 protein OS=Zea mays GN=C1 PE=2 SV=1//4.14667e-49
MD12G1126100	MYB	1431.66	212.428	2.7526	4.5184e-98	8.7821e-96	1179.17	2245.49	-0.92926	4.3944e-12	1.53e-10	1584.83	929.91	0.76916	1.9451e-16	8.0627e-15	sp|Q8RWU3|RVE8_ARATH Protein REVEILLE 8 OS=Arabidopsis thaliana GN=RVE8 PE=2 SV=1//3.37182e-101
MD05G1067900	MYB	353.404	324.177	0.12453	0.33618	0.48888	239.968	480.068	-1.0004	1.9788e-09	4.4916e-08	287.382	148.396	0.95351	3.7872e-11	8.2339e-10	sp|Q8VY05|SWI3D_ARATH SWI/SNF complex subunit SWI3D OS=Arabidopsis thaliana GN=SWI3D PE=1 SV=3//0
MD12G1142500	MYB	1063.33	310.215	1.7772	3.5861e-45	1.7874e-43	607.836	1618.1	-1.4125	1.1175e-23	1.6784e-21	752.281	386.909	0.95928	1.3559e-18	7.2386e-17	sp|O80931|AS1_ARATH Transcription factor AS1 OS=Arabidopsis thaliana GN=AS1 PE=1 SV=1//2.43709e-121
MD06G1217200	MYB	18.0855	6.89396	1.3914	0.012218	0.028156	19.0888	83.5363	-2.1297	0.0017745	0.0097757	40.8146	20.8501	0.96903	0.0071154	0.02723	sp|Q9LK95|MYB21_ARATH Transcription factor MYB21 OS=Arabidopsis thaliana GN=MYB21 PE=1 SV=1//2.50255e-51
MD00G1116400	MYB	159.042	65.5474	1.2788	1.7078e-09	1.1173e-08	109.958	200.442	-0.86624	0.0021175	0.011328	127.812	64.6865	0.98249	7.9352e-07	8.2501e-06	sp|Q50EX6|ODO1_PETHY Protein ODORANT1 OS=Petunia hybrida GN=ODO1 PE=2 SV=1//7.30885e-78
MD08G1070800	MYB	330.16	46.9939	2.8126	3.8037e-49	2.161e-47	137.26	428.331	-1.6418	4.5165e-20	4.3631e-18	136.844	68.6683	0.99482	3.1872e-07	3.5655e-06	sp|P10290|MYBC_MAIZE Anthocyanin regulatory C1 protein OS=Zea mays GN=C1 PE=2 SV=1//5.34999e-55
MD09G1279300	MYB	247.439	284.322	-0.20045	0.23607	0.36729	245.65	970.934	-1.9828	1.4559e-37	8.2075e-35	642.653	308.683	1.0579	1.2232e-20	8.1522e-19	sp|F4KGY6|RVE1_ARATH Protein REVEILLE 1 OS=Arabidopsis thaliana GN=RVE1 PE=2 SV=1//6.5477e-62
MD03G1076200	MYB	168.519	147.014	0.19696	0.21563	0.34065	135.165	334.74	-1.3083	6.2961e-13	2.4771e-11	134.197	63.366	1.0826	1.4266e-07	1.7154e-06	sp|Q8S9H7|DIV_ANTMA Transcription factor DIVARICATA OS=Antirrhinum majus GN=DIVARICATA PE=2 SV=1//5.10316e-127
MD05G1089600	MYB	605.136	140.537	2.1063	1.42e-23	2.7235e-22	223.032	752.763	-1.7549	4.2465e-29	1.1131e-26	597.287	279.924	1.0934	2.9114e-07	3.2776e-06	sp|Q9FDW1|MYB44_ARATH Transcription factor MYB44 OS=Arabidopsis thaliana GN=MYB44 PE=2 SV=1//4.61447e-75
MD09G1271400	MYB	73.9673	12.4248	2.5737	1.4878e-14	1.5666e-13	71.6899	141.474	-0.9807	0.00024296	0.0017389	74.1783	34.1796	1.1179	0.0003006	0.0017457	sp|Q50EX6|ODO1_PETHY Protein ODORANT1 OS=Petunia hybrida GN=ODO1 PE=2 SV=1//7.40235e-76
MD06G1196400	MYB	9.05571	8.2916	0.12718	0.82834	0.94035	4.74981	37.8073	-2.9927	0.00018581	0.0013711	37.8495	17.0222	1.1529	0.014538	0.049827	sp|Q9SPG5|MYB76_ARATH Transcription factor MYB76 OS=Arabidopsis thaliana GN=MYB76 PE=1 SV=1//4.45532e-59
MD03G1297100	MYB	57.5575	43.3692	0.40833	0.10636	0.18814	55.6072	111.711	-1.0064	7.5961e-05	0.00062621	46.7085	20.5868	1.182	0.00041319	0.0023134	sp|P27898|MYBP_MAIZE Myb-related protein P OS=Zea mays GN=P PE=2 SV=1//7.72933e-67
MD11G1080800	MYB	121.398	82.6099	0.55535	0.0056119	0.013974	85.1928	184.792	-1.1171	1.0113e-07	1.645e-06	84.8276	37.2626	1.1868	1.8728e-05	0.00014561	sp|Q8S9H7|DIV_ANTMA Transcription factor DIVARICATA OS=Antirrhinum majus GN=DIVARICATA PE=2 SV=1//3.1465e-129
MD05G1276500	MYB	58.784	23.3048	1.3348	3.5639e-05	0.00013239	22.779	97.7188	-2.1009	6.6926e-13	2.6256e-11	31.9936	14.0454	1.1877	0.0018367	0.008512	sp|Q9FNV9|MY113_ARATH Transcription factor MYB113 OS=Arabidopsis thaliana GN=MYB113 PE=1 SV=1//1.75228e-47
MD05G1341500	MYB	12.1967	14.1488	-0.21419	0.75739	0.88377	6.40693	25.7672	-2.0078	0.00018896	0.0013911	10.9027	4.55997	1.2576	0.072643	0.18493	sp|O22059|CPC_ARATH Transcription factor CPC OS=Arabidopsis thaliana GN=CPC PE=1 SV=1//1.10027e-13
MD12G1013900	MYB	22.3672	2.69335	3.0539	2.6463e-05	0.00010029	21.8267	32.3556	-0.56792	0.39313	0.66132	32.24	11.3207	1.5099	0.0024431	0.010904	sp|P81392|MYB06_ANTMA Myb-related protein 306 OS=Antirrhinum majus GN=MYB306 PE=2 SV=1//2.9595e-82
MD03G1217300	MYB	49.7286	3.55467	3.8063	7.0729e-16	8.2302e-15	44.0731	76.4848	-0.79528	0.0173	0.065162	41.8225	12.9726	1.6888	0.00082778	0.0042544	sp|Q8GWP0|MYB39_ARATH Transcription factor MYB39 OS=Arabidopsis thaliana GN=MYB39 PE=2 SV=1//1.12137e-63
MD11G1316800	MYB	9.8509	3.40972	1.5306	0.051884	0.10108	9.61021	29.2246	-1.6045	0.0017435	0.009631	26.8869	7.86185	1.774	0.000116	0.0007456	sp|P27898|MYBP_MAIZE Myb-related protein P OS=Zea mays GN=P PE=2 SV=1//2.20023e-66
MD06G1089700	MYB	37.0524	4.95371	2.903	1.7662e-09	1.1531e-08	5.47864	24.5176	-2.1619	0.023868	0.084588	19.273	5.61424	1.7794	0.0010424	0.0052004	sp|P20027|MYB3_HORVU Myb-related protein Hv33 OS=Hordeum vulgare GN=MYB2 PE=2 SV=3//3.65679e-08
MD09G1286900	MYB	71.9374	2.36997	4.9238	1.1427e-26	2.6093e-25	17.917	82.2889	-2.1994	1.4118e-11	4.5392e-10	46.0208	6.80474	2.7577	4.3314e-12	1.0979e-10	sp|Q9LDE1|MY108_ARATH Transcription factor MYB108 OS=Arabidopsis thaliana GN=MYB108 PE=1 SV=1//1.27228e-66
MD05G1030600	NAC	14.1582	32.6367	-1.2049	0.0030543	0.0080404	23.7728	12.8617	0.88623	0.076074	0.21089	18.1463	42.5547	-1.2296	0.00020927	0.0012622	sp|Q9FFI5|NAC86_ARATH NAC domain-containing protein 86 OS=Arabidopsis thaliana GN=NAC086 PE=2 SV=1//6.65286e-09
MD06G1031700	NAC	72.436	246.397	-1.7662	1.3871e-20	2.2122e-19	70.8564	77.269	-0.12499	0.66769	0.89096	32.2585	74.2402	-1.2025	0.00015816	0.00098245	sp|Q9FFI5|NAC86_ARATH NAC domain-containing protein 86 OS=Arabidopsis thaliana GN=NAC086 PE=2 SV=1//2.22421e-65
MD07G1162900	NAC	17.4473	10.3037	0.75984	0.12978	0.22273	9.98584	42.0808	-2.0752	0.00027492	0.0019356	6.45169	13.5194	-1.0673	0.05737	0.1533	sp|Q9FIW5|NAC94_ARATH Putative NAC domain-containing protein 94 OS=Arabidopsis thaliana GN=ANAC094 PE=3 SV=1//4.93029e-19
MD01G1094000	NAC	105.465	46.3825	1.1851	0.0020114	0.0055052	105.449	349.83	-1.7301	2.2105e-06	2.6717e-05	43.8768	75.8437	-0.78957	0.0024921	0.011085	sp|F4JN35|NTL9_ARATH Protein NTM1-like 9 OS=Arabidopsis thaliana GN=NTL9 PE=1 SV=1//6.78401e-25
MD12G1030500	NAC	1588.78	541.293	1.5534	2.5407e-22	4.4641e-21	1579.99	863.657	0.87138	4.0067e-08	7.1442e-07	959.669	1524.34	-0.66758	1.9073e-08	2.6993e-07	sp|Q9FMR3|NAC90_ARATH NAC domain-containing protein 90 OS=Arabidopsis thaliana GN=NAC090 PE=2 SV=1//5.49702e-56
MD12G1030200	NAC	2231.51	653.47	1.7718	4.6164e-18	6.2447e-17	1966.57	884.076	1.1534	3.5904e-05	0.00032289	1277.32	1812.21	-0.50464	0.011659	0.041431	sp|Q9FMR3|NAC90_ARATH NAC domain-containing protein 90 OS=Arabidopsis thaliana GN=NAC090 PE=2 SV=1//4.23038e-55
MD05G1029800	NAC	76.8874	201.721	-1.3915	5.984e-13	5.4736e-12	102.887	75.3143	0.45006	0.067523	0.19228	51.5844	72.9069	-0.49912	0.062465	0.16417	sp|Q9FY82|NAC82_ARATH NAC domain-containing protein 82 OS=Arabidopsis thaliana GN=NAC082 PE=1 SV=1//3.55272e-91
MD01G1093000	NAC	211.831	64.4444	1.7168	4.8234e-10	3.3379e-09	117.864	409.831	-1.7979	3.6933e-13	1.5094e-11	174.209	228.665	-0.39242	0.2786	0.50434	sp|Q9ZVH0|FEZ_ARATH Protein FEZ OS=Arabidopsis thaliana GN=FEZ PE=2 SV=1//2.48589e-27
MD08G1096700	NAC	66.9912	166.762	-1.3157	1.1257e-10	8.32e-10	125.777	81.1121	0.63288	0.0063797	0.028695	62.4249	80.8588	-0.37328	0.070302	0.18016	sp|Q52QH4|NAC68_ORYSJ NAC domain-containing protein 68 OS=Oryza sativa subsp. japonica GN=NAC68 PE=2 SV=1//3.91535e-15
MD01G1093200	NAC	248.751	81.5091	1.6097	3.6453e-16	4.3172e-15	159.447	431.815	-1.4373	3.7304e-13	1.523e-11	287.478	317.028	-0.14116	0.50644	0.74874	sp|F4JN35|NTL9_ARATH Protein NTM1-like 9 OS=Arabidopsis thaliana GN=NTL9 PE=1 SV=1//5.68107e-29
MD03G1148500	NAC	12097.4	1471.02	3.0398	9.7224e-156	7.3138e-153	11401.9	9114.94	0.32296	0.011742	0.047545	7059.51	7612.24	-0.10875	0.34208	0.58201	sp|Q9FMR3|NAC90_ARATH NAC domain-containing protein 90 OS=Arabidopsis thaliana GN=NAC090 PE=2 SV=1//1.31919e-83
MD01G1093700	NAC	931.271	238.17	1.9672	1.9592e-25	4.2244e-24	680.688	2734.61	-2.0063	4.6249e-11	1.4027e-09	156.824	160.837	-0.036455	0.95785	1	sp|F4JN35|NTL9_ARATH Protein NTM1-like 9 OS=Arabidopsis thaliana GN=NTL9 PE=1 SV=1//2.0378e-37
MD09G1023600	NAC	134.043	47.3863	1.5001	4.1853e-11	3.2335e-10	107.064	135.542	-0.34027	0.15197	0.35216	68.4748	69.7574	-0.026772	0.95218	1	sp|Q6NQK2|NAC8_ARATH NAC domain-containing protein 8 OS=Arabidopsis thaliana GN=NAC008 PE=2 SV=1//2.2634e-71
MD10G1299900	NAC	27.2041	48.9722	-0.84814	0.0089972	0.021416	39.7446	89.7395	-1.175	0.00037421	0.0025371	54.9483	51.2053	0.10178	0.7462	0.92362	sp|A0SPJ6|NAMB2_TRITD NAC transcription factor NAM-B2 OS=Triticum turgidum subsp. durum GN=NAM-B2 PE=2 SV=1//1.50453e-90
MD07G1301800	NAC	11046.3	2600.34	2.0868	2.3241e-82	3.2667e-80	5009.35	10836.4	-1.1132	4.9278e-18	3.7416e-16	8051.41	6184.68	0.38054	0.0048455	0.019649	sp|F4JN35|NTL9_ARATH Protein NTM1-like 9 OS=Arabidopsis thaliana GN=NTL9 PE=1 SV=1//7.06591e-94
MD01G1092300	NAC	192.094	122.963	0.64359	0.00034866	0.0011011	141.327	407.047	-1.5262	4.816e-05	0.00042053	163.486	122.775	0.41315	0.012453	0.043738	sp|F4JN35|NTL9_ARATH Protein NTM1-like 9 OS=Arabidopsis thaliana GN=NTL9 PE=1 SV=1//4.53452e-13
MD07G1162800	NAC	29.7213	10.3382	1.5235	0.0004742	0.0014644	33.2505	94.0019	-1.4993	4.5923e-05	0.00040291	26.4788	19.6498	0.43032	0.27641	0.50153	sp|F4JN35|NTL9_ARATH Protein NTM1-like 9 OS=Arabidopsis thaliana GN=NTL9 PE=1 SV=1//1.84819e-20
MD09G1053700	NAC	116.11	283.496	-1.2878	3.9374e-14	3.9936e-13	475.122	314.306	0.59613	0.0071145	0.031445	289.373	213.481	0.43882	0.0061924	0.024217	sp|Q9FLJ2|NC100_ARATH NAC domain-containing protein 100 OS=Arabidopsis thaliana GN=NAC100 PE=2 SV=1//4.01378e-118
MD07G1162700	NAC	596.192	84.5428	2.818	4.9779e-69	4.7918e-67	238.424	982.025	-2.0422	4.9933e-14	2.2631e-12	356.911	250.863	0.50866	0.0015562	0.007373	sp|F4JN35|NTL9_ARATH Protein NTM1-like 9 OS=Arabidopsis thaliana GN=NTL9 PE=1 SV=1//2.13609e-36
MD09G1006400	NAC	10037.2	1383.38	2.8591	1.1327e-136	5.4778e-134	11676.7	13785	-0.23946	0.073243	0.20502	10904.1	7640	0.51323	9.6061e-05	0.00063042	sp|Q9FY93|NAC83_ARATH NAC domain-containing protein 83 OS=Arabidopsis thaliana GN=NAC083 PE=1 SV=1//3.60894e-40
MD01G1092900	NAC	243.964	112.622	1.1152	4.2498e-07	2.0762e-06	158.981	449.307	-1.4988	2.261e-17	1.5878e-15	142.904	90.1789	0.66418	0.00019651	0.0011943	sp|Q7GCL7|NAC74_ORYSJ NAC domain-containing protein 74 OS=Oryza sativa subsp. japonica GN=NAC74 PE=2 SV=1//2.36919e-28
MD07G1163100	NAC	32.6776	22.1557	0.56062	0.38725	0.54691	33.8244	77.247	-1.1914	8.1438e-05	0.00066589	30.2607	18.8993	0.67912	0.062372	0.164	sp|F4JN35|NTL9_ARATH Protein NTM1-like 9 OS=Arabidopsis thaliana GN=NTL9 PE=1 SV=1//1.61772e-26
MD11G1253500	NAC	28.2682	2.18992	3.6902	1.3536e-09	8.951e-09	14.8026	46.2915	-1.6449	3.0542e-05	0.00028087	22.3837	13.8843	0.68899	0.29081	0.51944	sp|O04017|NAC98_ARATH Protein CUP-SHAPED COTYLEDON 2 OS=Arabidopsis thaliana GN=NAC098 PE=1 SV=1//3.52713e-103
MD01G1092800	NAC	37.0587	9.47932	1.967	2.9978e-06	1.3094e-05	30.8647	107.523	-1.8006	1.8081e-09	4.1315e-08	37.3308	21.3195	0.80819	0.016159	0.054353	sp|Q9C598|NAC81_ARATH Protein ATAF2 OS=Arabidopsis thaliana GN=NAC081 PE=1 SV=1//7.06661e-17
MD01G1094400	NAC	338.31	79.5899	2.0877	4.1507e-34	1.304e-32	238.736	626.875	-1.3928	1.8442e-18	1.4624e-16	190.738	98.7164	0.95023	6.6295e-09	1.0101e-07	sp|B5X570|NAC14_ARATH NAC domain-containing protein 14 OS=Arabidopsis thaliana GN=NAC014 PE=2 SV=1//9.00062e-35
MD05G1130500	NAC	1313.6	31.0196	5.4042	1.9515e-122	6.6061e-120	523.102	894.336	-0.77372	0.00011359	0.00089092	407.164	199.739	1.0275	3.2559e-14	1.0753e-12	sp|Q9FIW5|NAC94_ARATH Putative NAC domain-containing protein 94 OS=Arabidopsis thaliana GN=ANAC094 PE=3 SV=1//8.1784e-53
MD01G1229900	NAC	1585.5	377.661	2.0698	4.8693e-64	4.0953e-62	629.952	2229.77	-1.8236	3.0753e-39	2.0412e-36	1220.97	592.161	1.044	3.3919e-14	1.1175e-12	sp|F4JN35|NTL9_ARATH Protein NTM1-like 9 OS=Arabidopsis thaliana GN=NTL9 PE=1 SV=1//3.9326e-93
MD10G1133400	NAC	765.897	21.1451	5.1788	2.8412e-164	2.6841e-161	366.203	665.983	-0.86284	1.5049e-05	0.0001492	421.354	179.397	1.2319	2.4905e-08	3.4633e-07	sp|Q9FIW5|NAC94_ARATH Putative NAC domain-containing protein 94 OS=Arabidopsis thaliana GN=ANAC094 PE=3 SV=1//1.4026e-50
MD01G1094800	NAC	53.243	15.2198	1.8066	1.5324e-07	7.9664e-07	31.7034	101.936	-1.685	3.4312e-05	0.0003104	31.0415	13.1481	1.2393	0.0011634	0.0057156	sp|B5X570|NAC14_ARATH NAC domain-containing protein 14 OS=Arabidopsis thaliana GN=NAC014 PE=2 SV=1//1.49425e-30
MD11G1167900	NAC	4542.29	121.713	5.2219	2.6010000002356e-314	2.6415e-310	1390.54	4499.07	-1.694	2.5442e-12	9.1441e-11	2435.99	884.52	1.4615	2.9869e-13	8.7771e-12	sp|Q9FMR3|NAC90_ARATH NAC domain-containing protein 90 OS=Arabidopsis thaliana GN=NAC090 PE=2 SV=1//4.54963e-88
MD06G1121400	NAC	26.7782	4.09099	2.7105	3.8371e-07	1.8866e-06	9.5212	17.1642	-0.85019	0.17775	0.39256	10.1486	3.29904	1.6212	0.085284	0.21004	sp|Q84WP6|NAC43_ARATH NAC domain-containing protein 43 OS=Arabidopsis thaliana GN=NAC043 PE=2 SV=2//3.06041e-96
MD10G1198400	NAC	32.5561	33.1371	-0.025518	1	1	29.7589	48.8731	-0.71572	0.050204	0.15277	52.0118	15.6123	1.7362	5.38e-07	5.7761e-06	sp|Q84TE6|NAC22_ARATH NAC domain-containing protein 21/22 OS=Arabidopsis thaliana GN=NAC021 PE=1 SV=2//1.22635e-110
MD08G1232800	NAC	15.7878	6.9271	1.1885	0.063806	0.12088	14.5805	39.4427	-1.4357	0.28637	0.54236	33.0115	7.41676	2.1541	1.4013e-05	0.000112	sp|Q84WP6|NAC43_ARATH NAC domain-containing protein 43 OS=Arabidopsis thaliana GN=NAC043 PE=2 SV=2//3.76649e-112
MD04G1100400	NAC	8.12003	5.77969	0.49049	0.61674	0.77351	7.02517	36.94	-2.3946	5.3743e-07	7.4493e-06	12.9348	2.82557	2.1946	0.0025044	0.011131	sp|Q8GY42|NAC25_ARATH NAC transcription factor 25 OS=Arabidopsis thaliana GN=NAC025 PE=2 SV=1//2.79646e-73
MD06G1004900	NAC	38.0447	3.73309	3.3493	3.855e-11	2.9908e-10	11.267	53.6196	-2.2507	2.686e-07	3.9876e-06	34.4905	6.94045	2.3131	1.8099e-07	2.1195e-06	sp|Q9S851|NAC31_ARATH Protein CUP-SHAPED COTYLEDON 3 OS=Arabidopsis thaliana GN=NAC031 PE=1 SV=1//2.37605e-89
MD08G1222300	NAC	7.60007	2.4045	1.6603	0.059018	0.11298	1.67937	16.7352	-3.3169	3.3428e-05	0.00030395	3.92112	0.340068	3.5274	0.043513	0.12288	sp|A2YMR0|NAC10_ORYSI NAC transcription factor ONAC010 OS=Oryza sativa subsp. indica GN=ONAC010 PE=3 SV=1//1.57883e-33
MD02G1046400	OFP	14.2469	28.293	-0.9898	0.02028	0.044135	40.0555	22.5116	0.83133	0.028006	0.096195	14.2433	48.9646	-1.7815	1.1905e-07	1.459e-06	sp|Q3E9B4|OFP8_ARATH Transcription repressor OFP8 OS=Arabidopsis thaliana GN=OFP8 PE=2 SV=1//1.19227e-22
MD04G1172500	OFP	54.6051	50.2912	0.11873	0.72102	0.85835	33.9795	79.8624	-1.2329	2.1305e-05	0.00020287	40.658	38.3717	0.083496	0.84763	0.99278	sp|O04351|OFP2_ARATH Transcription repressor OFP2 OS=Arabidopsis thaliana GN=OFP2 PE=1 SV=1//3.1341e-25
MD12G1034200	OFP	38.6872	29.4383	0.39416	0.21576	0.34084	19.4863	45.619	-1.2272	0.00080424	0.0049369	39.3233	20.5741	0.93456	0.0060837	0.023871	sp|Q9FMC8|OPF13_ARATH Transcription repressor OFP13 OS=Arabidopsis thaliana GN=OFP13 PE=2 SV=1//7.53697e-37
MD06G1182400	Orphans	3311.16	1555.66	1.0898	4.6559e-23	8.5852e-22	1510.35	951.035	0.66731	1.2517e-06	1.5988e-05	729.104	1611.42	-1.1441	7.5953e-33	1.4476e-30	sp|Q9ZWS6|ARR6_ARATH Two-component response regulator ARR6 OS=Arabidopsis thaliana GN=ARR6 PE=1 SV=2//9.54068e-71
MD10G1170800	Orphans	37.4189	5.8893	2.6676	1.9076e-08	1.1021e-07	58.3268	2.68435	4.4415	3.7261e-18	2.8661e-16	3.52518	7.10152	-1.0104	0.25253	0.47071	sp|Q9M8Y4|ARR22_ARATH Two-component response regulator ARR22 OS=Arabidopsis thaliana GN=ARR22 PE=2 SV=1//2.85066e-21
MD07G1182500	Orphans	315.817	203.869	0.63145	2.898e-05	0.00010923	334.957	151.272	1.1468	2.2619e-10	6.0404e-09	114.853	166.873	-0.53897	0.0010145	0.0050802	sp|A2YQ93|PRR37_ORYSI Two-component response regulator-like PRR37 OS=Oryza sativa subsp. indica GN=PRR37 PE=2 SV=2//9.37396e-35
MD10G1066000	Orphans	57.4022	220.479	-1.9415	1.7259e-22	3.0682e-21	65.1078	56.1676	0.21309	0.47461	0.74127	78.8709	99.7205	-0.3384	0.097308	0.23307	sp|Q0IGM7|BBX20_ARATH B-box zinc finger protein 20 OS=Arabidopsis thaliana GN=BBX20 PE=1 SV=1//6.9829e-61
MD01G1220400	Orphans	846.77	3542.32	-2.0647	6.3541e-74	6.9761e-72	1276.03	917.905	0.47524	0.042274	0.13356	685.777	860.205	-0.32694	0.0019099	0.0087953	sp|Q9FHH8|COL5_ARATH Zinc finger protein CONSTANS-LIKE 5 OS=Arabidopsis thaliana GN=COL5 PE=2 SV=2//8.91086e-09
MD08G1161200	Orphans	580.651	222.586	1.3833	2.9323e-09	1.8647e-08	184.057	335.293	-0.86527	8.6568e-06	9.1183e-05	182.73	180.644	0.016566	0.94118	1	sp|O80366|ARR9_ARATH Two-component response regulator ARR9 OS=Arabidopsis thaliana GN=ARR9 PE=1 SV=1//3.10503e-39
MD07G1182300	Orphans	224.825	118.984	0.91803	2.2125e-07	1.1235e-06	233.435	96.3655	1.2764	1.1606e-10	3.285e-09	114.136	107.854	0.081674	0.60203	0.83286	sp|Q10N34|PRR73_ORYSJ Two-component response regulator-like PRR73 OS=Oryza sativa subsp. japonica GN=PRR73 PE=2 SV=1//4.92928e-66
MD08G1081300	Orphans	283.501	112.483	1.3336	8.8899e-15	9.5033e-14	289.862	368.75	-0.34727	0.024511	0.086398	268.812	242.468	0.1488	0.22756	0.43865	sp|Q94JX5|WLIM1_ARATH LIM domain-containing protein WLIM1 OS=Arabidopsis thaliana GN=WLIM1 PE=1 SV=1//3.06353e-12
MD05G1222200	Orphans	92.1333	38.3785	1.2634	3.5081e-07	1.7305e-06	49.5974	47.9813	0.047792	0.81874	0.97629	39.8381	31.1309	0.3558	0.24604	0.46245	-//-
MD10G1063500	Orphans	233.577	104.622	1.1587	5.061e-11	3.8768e-10	277.624	457.802	-0.72159	5.0643e-06	5.6237e-05	323.394	238.692	0.43815	0.00077532	0.0040126	sp|C0SVM5|BBX19_ARATH B-box zinc finger protein 19 OS=Arabidopsis thaliana GN=BBX19 PE=2 SV=1//3.08337e-65
MD02G1128300	Orphans	226	93.7737	1.2691	5.0287e-12	4.2276e-11	350.242	376.918	-0.1059	0.54377	0.79844	392.406	276.094	0.50719	4.1027e-05	0.0002957	sp|Q9SXL4|AHK1_ARATH Histidine kinase 1 OS=Arabidopsis thaliana GN=AHK1 PE=1 SV=2//0
MD09G1099500	Orphans	322.747	254.718	0.3415	0.020482	0.044524	257.985	849.634	-1.7196	1.8074e-29	4.9492e-27	508.866	353.17	0.52692	3.8447e-06	3.4747e-05	sp|Q9LJB7|BBX32_ARATH B-box zinc finger protein 32 OS=Arabidopsis thaliana GN=BBX32 PE=1 SV=1//3.23085e-08
MD08G1081400	Orphans	60.7809	18.1291	1.7453	1.2063e-07	6.3516e-07	60.1378	59.6361	0.012085	0.99729	1	58.5771	40.2615	0.54094	0.048306	0.13367	sp|Q94JX5|WLIM1_ARATH LIM domain-containing protein WLIM1 OS=Arabidopsis thaliana GN=WLIM1 PE=1 SV=1//2.47895e-16
MD03G1247700	Orphans	226.555	87.2005	1.3774	1.8653e-14	1.9463e-13	205.997	316.633	-0.62019	0.034673	0.11406	245.166	164.486	0.57579	5.659e-05	0.00039288	sp|Q9SYM2|BBX22_ARATH B-box zinc finger protein 22 OS=Arabidopsis thaliana GN=BBX22 PE=1 SV=2//2.51794e-78
MD11G1118000	Orphans	30.015	3.80516	2.9797	3.1278e-08	1.7632e-07	24.9658	42.7164	-0.77484	0.025511	0.089224	21.7972	14.1314	0.62524	0.16209	0.34186	sp|O50055|COL1_ARATH Zinc finger protein CONSTANS-LIKE 1 OS=Arabidopsis thaliana GN=COL1 PE=1 SV=1//8.33877e-11
MD02G1110700	Orphans	334.379	287.787	0.21648	0.12538	0.21642	302.587	1011.89	-1.7416	9.9742e-31	3.0405e-28	542.346	278.23	0.96294	2.9486e-16	1.2002e-14	sp|C0SVM5|BBX19_ARATH B-box zinc finger protein 19 OS=Arabidopsis thaliana GN=BBX19 PE=2 SV=1//7.91097e-68
MD08G1021000	Orphans	127.453	104.227	0.29022	0.15427	0.25777	118.704	203.331	-0.77646	0.0001504	0.0011414	158.762	74.4415	1.0927	1.6679e-09	2.8006e-08	sp|Q9LQZ7|BBX21_ARATH B-box zinc finger protein 21 OS=Arabidopsis thaliana GN=BBX21 PE=1 SV=1//2.44162e-84
MD09G1121900	Orphans	666.761	343.044	0.95878	2.3484e-13	2.2258e-12	364.447	1040.74	-1.5138	1.2629e-24	2.1387e-22	541.669	238.994	1.1804	2.6098e-22	2.079e-20	sp|Q9C5U2|AHK2_ARATH Histidine kinase 2 OS=Arabidopsis thaliana GN=AHK2 PE=1 SV=1//5.42588e-09
MD07G1289700	Orphans	306.561	187.525	0.70909	5.9169e-06	2.4776e-05	191.391	458.699	-1.261	2.9851e-09	6.5532e-08	312.253	134.492	1.2152	1.7678e-17	8.3259e-16	sp|Q9FHH8|COL5_ARATH Zinc finger protein CONSTANS-LIKE 5 OS=Arabidopsis thaliana GN=COL5 PE=2 SV=2//7.48817e-08
MD03G1105500	Orphans	59.9991	22.9781	1.3847	1.3275e-05	5.2927e-05	33.1155	83.0641	-1.3267	9.5321e-06	9.931e-05	34.8532	14.1342	1.3021	0.00035857	0.002042	sp|O50055|COL1_ARATH Zinc finger protein CONSTANS-LIKE 1 OS=Arabidopsis thaliana GN=COL1 PE=1 SV=1//1.49317e-10
MD09G1161200	Orphans	557.221	124.011	2.1678	2.725e-12	2.3393e-11	128.137	1328.33	-3.3738	6.6876e-96	2.7521e-91	780.424	270.208	1.5302	2.2837e-41	7.8273e-39	sp|Q9LJB7|BBX32_ARATH B-box zinc finger protein 32 OS=Arabidopsis thaliana GN=BBX32 PE=1 SV=1//2.80885e-08
MD04G1196300	PHD	992.124	1681.68	-0.76131	2.7854e-11	2.1856e-10	1708.84	633.49	1.4316	1.0163e-14	5.0375e-13	862.296	1813.26	-1.0723	6.369e-24	6.0132e-22	sp|Q9P1Y6|PHRF1_HUMAN PHD and RING finger domain-containing protein 1 OS=Homo sapiens GN=PHRF1 PE=1 SV=3//2.53153e-10
MD01G1224300	PHD	36.2794	3.55304	3.352	6.7612e-11	5.1089e-10	9.71998	41.8524	-2.1063	1.4146e-06	1.7841e-05	14.832	14.2925	0.053454	0.94459	1	sp|Q9FNE9|ATXR6_ARATH Histone-lysine N-methyltransferase ATXR6 OS=Arabidopsis thaliana GN=ATXR6 PE=1 SV=1//3.89545e-141
MD03G1176600	PHD	160.886	53.8818	1.5782	6.9288e-10	4.7185e-09	65.7694	135.447	-1.0422	0.083101	0.22542	50.6926	44.3727	0.1921	0.50289	0.74608	sp|Q9SU24|ORC1B_ARATH Origin of replication complex subunit 1B OS=Arabidopsis thaliana GN=ORC1B PE=1 SV=1//0
MD03G1251300	PHD	52.1061	6.35682	3.0351	5.4246e-13	4.9731e-12	15.6417	53.6518	-1.7782	2.5835e-06	3.0745e-05	15.4451	7.80934	0.98388	0.071023	0.18166	sp|Q803A0|JADE1_DANRE Protein Jade-1 OS=Danio rerio GN=jade1 PE=2 SV=1//3.14248e-37
MD10G1018200	PHD	113.174	17.7348	2.6739	9.943e-22	1.6964e-20	76.9693	126.377	-0.71538	0.0028069	0.014371	85.5695	41.5443	1.0424	5.9018e-06	5.1468e-05	-//-
MD05G1248500	PLATZ	36.6316	8.47084	2.1125	5.4357e-07	2.6224e-06	40.6734	49.5937	-0.28607	0.43232	0.70144	54.8354	40.718	0.42944	0.093895	0.2265	-//-
MD10G1229000	PLATZ	82.8641	5.96056	3.7972	3.0435e-24	6.0964e-23	39.4585	77.9431	-0.98208	0.00078458	0.0048328	41.7788	25.9256	0.6884	0.024119	0.075872	-//-
MD06G1001300	PLATZ	669.34	557.018	0.26502	0.041503	0.083035	496.74	1227.94	-1.3057	5.8972e-10	1.4717e-08	1067.17	344.326	1.6319	1.8592e-12	4.9627e-11	-//-
MD01G1228200	Pseudo ARR-B	62.903	142.211	-1.1768	6.0567e-08	3.3025e-07	111.614	205.428	-0.88011	9.1522e-05	0.00073736	34.9312	36.1963	-0.051325	0.96491	1	sp|Q6LA42|APRR5_ARATH Two-component response regulator-like APRR5 OS=Arabidopsis thaliana GN=APRR5 PE=1 SV=2//2.38141e-124
MD01G1088900	Pseudo ARR-B	858.484	921.063	-0.10151	0.45174	0.61627	716.125	1768.82	-1.3045	8.794e-21	9.3273e-19	1031.46	603.336	0.77366	1.5818e-14	5.4172e-13	sp|Q689G6|PRR95_ORYSJ Two-component response regulator-like PRR95 OS=Oryza sativa subsp. japonica GN=PRR95 PE=2 SV=1//5.31862e-97
MD07G1299100	Pseudo ARR-B	19.1941	27.5358	-0.52065	0.22816	0.35702	34.9505	138.276	-1.9842	8.3564e-15	4.2092e-13	32.6364	6.69618	2.2851	0.00037929	0.0021463	sp|Q6LA42|APRR5_ARATH Two-component response regulator-like APRR5 OS=Arabidopsis thaliana GN=APRR5 PE=1 SV=2//2.37045e-120
MD06G1111900	RWP-RK	1044.28	1716.53	-0.71699	3.2275e-07	1.5995e-06	2463.17	848.725	1.5371	1.2604e-12	4.6814e-11	1063.17	1894.97	-0.83381	1.0139e-19	6.0992e-18	sp|Q84TH9|NLP7_ARATH Protein NLP7 OS=Arabidopsis thaliana GN=NLP7 PE=1 SV=2//0
MD04G1116200	RWP-RK	77.1606	31.0168	1.3148	1.2701e-06	5.8336e-06	67.9346	112.594	-0.72891	0.0032227	0.016184	77.0308	34.7551	1.1482	4.6359e-06	4.1213e-05	sp|O22864|NLP8_ARATH Protein NLP8 OS=Arabidopsis thaliana GN=NLP8 PE=2 SV=1//0
MD08G1206100	SBP	15.1123	39.6413	-1.3913	0.00054663	0.0016702	41.6909	17.5306	1.2499	0.0024859	0.012961	19.0436	30.049	-0.65801	0.082893	0.20524	sp|Q9S7P5|SPL12_ARATH Squamosa promoter-binding-like protein 12 OS=Arabidopsis thaliana GN=SPL12 PE=1 SV=1//1.0582e-30
MD12G1059800	SBP	40.7854	92.5606	-1.1823	3.6073e-06	1.5605e-05	45.5989	42.2194	0.11109	0.73548	0.93106	42.3542	37.3343	0.182	0.51604	0.75819	sp|Q700W2|SPL9_ARATH Squamosa promoter-binding-like protein 9 OS=Arabidopsis thaliana GN=SPL9 PE=2 SV=2//7.04751e-19
MD05G1312300	SBP	21.7139	3.37601	2.6852	2.4953e-05	9.4956e-05	22.1373	51.711	-1.224	0.00048517	0.0031839	24.0984	21.1462	0.18854	0.62846	0.85085	sp|Q38740|SBP2_ANTMA Squamosa promoter-binding protein 2 OS=Antirrhinum majus GN=SBP2 PE=2 SV=1//1.45297e-32
MD07G1111500	SBP	1780.07	680.668	1.3869	2.8589e-27	6.7208e-26	1675.2	1922.03	-0.1983	0.12906	0.31226	1344.02	1031.56	0.38172	3.8779e-05	0.00028088	sp|Q8GXL3|SPL8_ARATH Squamosa promoter-binding-like protein 8 OS=Arabidopsis thaliana GN=SPL8 PE=1 SV=2//6.54839e-65
MD12G1060000	SBP	269.391	86.5587	1.638	5.8966e-18	7.9158e-17	229.703	445.481	-0.9556	4.3752e-09	9.262e-08	305.361	223.797	0.44833	0.0032075	0.013787	sp|Q9M2Q6|SPL15_ARATH Squamosa promoter-binding-like protein 15 OS=Arabidopsis thaliana GN=SPL15 PE=2 SV=1//3.86732e-21
MD12G1060200	SBP	1005.89	303.35	1.7294	2.8001e-40	1.1559e-38	916.053	1609.29	-0.81292	1.2759e-09	2.9986e-08	1071.98	753.561	0.50848	0.00019385	0.0011798	sp|Q7EXZ2|SPL14_ORYSJ Squamosa promoter-binding-like protein 14 OS=Oryza sativa subsp. japonica GN=SPL14 PE=2 SV=1//1.61783e-28
MD03G1230600	SBP	39.9584	10.4127	1.9402	1.394e-06	6.3713e-06	27.2629	37.5403	-0.4615	0.25379	0.50143	16.6987	10.1955	0.7118	0.18636	0.37965	sp|Q9S758|SPL5_ARATH Squamosa promoter-binding-like protein 5 OS=Arabidopsis thaliana GN=SPL5 PE=2 SV=1//1.01773e-42
MD10G1291800	SBP	1215.01	306.468	1.9872	1.2765e-53	8.1022e-52	649.659	1670.36	-1.3624	1.4756e-10	4.0892e-09	1051.16	570.876	0.88073	1.629e-07	1.9331e-06	sp|Q9S758|SPL5_ARATH Squamosa promoter-binding-like protein 5 OS=Arabidopsis thaliana GN=SPL5 PE=2 SV=1//3.30608e-34
MD06G1204000	SBP	214.921	79.7421	1.4304	7.2999e-14	7.2397e-13	154.78	341.524	-1.1418	2.9012e-10	7.6242e-09	171.837	77.6123	1.1467	1.9618e-10	3.7922e-09	sp|Q94JW8|SPL6_ARATH Squamosa promoter-binding-like protein 6 OS=Arabidopsis thaliana GN=SPL6 PE=2 SV=2//1.11118e-41
MD00G1030500	SET	309.885	711.431	-1.199	1.6344e-19	2.432e-18	405.945	342.444	0.24541	0.12968	0.3134	272.933	304.03	-0.15567	0.22524	0.43555	sp|P38222|RKM3_YEAST Ribosomal lysine N-methyltransferase 3 OS=Saccharomyces cerevisiae (strain ATCC 204508 / S288c) GN=RKM3 PE=1 SV=1//3.32204e-06
MD03G1294100	SET	826.46	361.259	1.1939	1.8602e-20	2.9335e-19	1230.2	1491.34	-0.27772	0.030805	0.10376	951.705	695.824	0.45179	7.2864e-06	6.2343e-05	sp|Q9ZSM8|EZA1_ARATH Histone-lysine N-methyltransferase EZA1 OS=Arabidopsis thaliana GN=EZA1 PE=1 SV=1//0
MD04G1231900	SET	105.371	45.2347	1.22	2.2045e-07	1.1202e-06	88.6383	111.584	-0.33212	0.18902	0.40987	88.1263	61.1393	0.52747	0.011426	0.040719	sp|Q8W595|SUVR4_ARATH Histone-lysine N-methyltransferase SUVR4 OS=Arabidopsis thaliana GN=SUVR4 PE=1 SV=2//1.39711e-153
MD07G1058000	SET	2.22954	0.251305	3.1492	0.28709	0.43166	1.12689	12.9815	-3.526	0.00012612	0.00097766	4.16274	0.714197	2.5431	0.088334	0.21602	sp|O82175|SUVH5_ARATH Histone-lysine N-methyltransferase, H3 lysine-9 specific SUVH5 OS=Arabidopsis thaliana GN=SUVH5 PE=1 SV=1//1.61688e-109
MD07G1311500	Sigma70-like	185.493	83.9815	1.1432	2.5274e-09	1.6171e-08	160.082	300.019	-0.90625	8.4103e-07	1.1212e-05	146.155	73.1648	0.99828	5.6611e-08	7.3636e-07	sp|O24629|SIGA_ARATH RNA polymerase sigma factor sigA OS=Arabidopsis thaliana GN=SIGA PE=1 SV=1//0
MD02G1302300	Sigma70-like	22.0201	4.95289	2.1525	0.00014605	0.00049155	10.2718	39.2751	-1.9349	2.4272e-05	0.0002279	24.1502	6.13383	1.9772	6.2769e-05	0.00043253	sp|Q9ZSL6|SIGD_ARATH RNA polymerase sigma factor sigD, chloroplastic OS=Arabidopsis thaliana GN=SIGD PE=2 SV=1//6.20132e-108
MD05G1079700	SNF2	58.4973	17.4136	1.7482	1.9354e-07	9.899e-07	19.5969	60.9457	-1.6369	2.5667e-06	3.0555e-05	25.486	24.1451	0.077977	0.88163	1	sp|Q0PCS3|CHR25_ARATH Protein CHROMATIN REMODELING 25 OS=Arabidopsis thaliana GN=CHR25 PE=1 SV=1//0
MD02G1149400	SNF2	283.702	40.4572	2.8099	1.4545e-46	7.6237e-45	99.8819	239.291	-1.2605	0.00016862	0.0012614	122.199	91.2275	0.4217	0.044467	0.12505	sp|Q9XFH4|DDM1_ARATH ATP-dependent DNA helicase DDM1 OS=Arabidopsis thaliana GN=DDM1 PE=1 SV=1//0
MD04G1247300	SNF2	253.559	59.6685	2.0873	2.6727e-28	6.6283e-27	222.45	577.945	-1.3774	1.0178e-07	1.6543e-06	131.057	78.883	0.73241	0.00011886	0.00076106	sp|Q3EBC8|DCL2_ARATH Endoribonuclease Dicer homolog 2 OS=Arabidopsis thaliana GN=At3g03300 PE=1 SV=2//0
MD02G1137000	SRS	188.046	57.0427	1.721	2.2812e-05	8.7373e-05	117.116	267.494	-1.1916	1.6421e-10	4.4872e-09	141.203	84.7832	0.73592	6.0233e-05	0.00041646	sp|Q9SD40|SRS1_ARATH Protein SHI RELATED SEQUENCE 1 OS=Arabidopsis thaliana GN=SRS1 PE=1 SV=2//9.63327e-60
MD10G1066400	SRS	45.6154	10.7328	2.0875	4.5316e-08	2.5079e-07	20.8998	63.0929	-1.594	2.7949e-06	3.2975e-05	27.1466	14.5367	0.90107	0.030579	0.092285	sp|Q9SJT8|SRS3_ARATH Protein SHI RELATED SEQUENCE 3 OS=Arabidopsis thaliana GN=SRS3 PE=2 SV=1//8.02679e-42
MD03G1166900	SRS	257.791	32.0543	3.0076	1.8461e-47	1.0026e-45	174.402	471.4	-1.4345	1.3922e-10	3.8738e-09	232.687	99.5725	1.2246	5.4555e-11	1.1529e-09	sp|Q94CK9|LRP1_ARATH Protein LATERAL ROOT PRIMORDIUM 1 OS=Arabidopsis thaliana GN=LRP1 PE=1 SV=1//2.46149e-64
MD11G1186100	SRS	1437.9	175.627	3.0334	9.9153e-113	2.6154e-110	1101.37	2773.25	-1.3323	3.1562e-23	4.4634e-21	1301.17	545.111	1.2552	3.8379e-11	8.3396e-10	sp|Q94CK9|LRP1_ARATH Protein LATERAL ROOT PRIMORDIUM 1 OS=Arabidopsis thaliana GN=LRP1 PE=1 SV=1//2.76863e-67
MD10G1101500	SWI/SNF-BAF60b	351.842	117.192	1.5861	5.0565e-16	5.9375e-15	319.222	403.935	-0.33956	0.03143	0.10537	220.938	176.533	0.32371	0.022003	0.070216	sp|O74503|UAF30_SCHPO Upstream activation factor subunit spp27 OS=Schizosaccharomyces pombe (strain 972 / ATCC 24843) GN=spp27 PE=1 SV=1//3.3883e-11
MD05G1094300	SWI/SNF-BAF60b	555.164	197.291	1.4926	4.0516e-25	8.5856e-24	500.563	671.105	-0.42299	0.0043004	0.020646	443.651	335.478	0.40321	0.00046802	0.0025831	sp|O74503|UAF30_SCHPO Upstream activation factor subunit spp27 OS=Schizosaccharomyces pombe (strain 972 / ATCC 24843) GN=spp27 PE=1 SV=1//5.35312e-11
MD00G1206800	SWI/SNF-SWI3	35.097	87.094	-1.3112	1.1069e-06	5.123e-06	60.7122	29.4995	1.0413	0.0010592	0.006271	45.792	62.9399	-0.45888	0.058294	0.15542	sp|Q84JG2|SWI3B_ARATH SWI/SNF complex subunit SWI3B OS=Arabidopsis thaliana GN=SWI3B PE=1 SV=1//2.97771e-98
MD02G1003500	TAZ	109.144	308.831	-1.5006	1.0571e-18	1.4973e-17	80.3752	155.816	-0.95502	2.3632e-05	0.00022271	52.1546	72.1442	-0.46809	0.045649	0.12767	sp|Q9SYL0|BT3_ARATH BTB/POZ and TAZ domain-containing protein 3 OS=Arabidopsis thaliana GN=BT3 PE=1 SV=2//2.60973e-137
MD02G1184400	TAZ	5402.37	2259.13	1.2578	1.1567e-31	3.2744e-30	7147.61	6171.92	0.21174	0.088435	0.23606	5614.06	5767.1	-0.038802	0.68708	0.89344	sp|Q9FJX5|BT4_ARATH BTB/POZ and TAZ domain-containing protein 4 OS=Arabidopsis thaliana GN=BT4 PE=1 SV=1//1.91023e-152
MD09G1008300	TCP	390.225	1071.1	-1.4567	4.6985e-26	1.041e-24	537.029	244.295	1.1364	1.2764e-05	0.00012884	358.906	623.454	-0.79667	1.2319e-12	3.3497e-11	sp|Q9LSD5|TCP20_ARATH Transcription factor TCP20 OS=Arabidopsis thaliana GN=TCP20 PE=1 SV=1//6.89281e-56
MD09G1068200	TCP	48.92	105.653	-1.1108	3.8361e-06	1.6522e-05	67.7377	98.0672	-0.53381	0.045406	0.14114	39.1953	32.4302	0.27334	0.37429	0.61655	sp|Q9S7W5|TCP13_ARATH Transcription factor TCP13 OS=Arabidopsis thaliana GN=TCP13 PE=1 SV=1//2.31424e-36
MD01G1194100	TCP	160.042	61.6066	1.3773	9.0646e-10	6.1005e-09	112.01	119.168	-0.089364	0.74786	0.93822	172.009	108.791	0.66092	0.00067365	0.0035545	sp|Q9LT89|TCP19_ARATH Transcription factor TCP19 OS=Arabidopsis thaliana GN=TCP19 PE=2 SV=1//8.54932e-58
MD09G1232700	TCP	75.1302	31.3818	1.2595	7.5245e-06	3.1079e-05	69.2596	125.485	-0.85742	0.00024472	0.0017488	95.512	52.0032	0.87708	5.0177e-05	0.00035321	sp|Q8LPR5|TCP4_ARATH Transcription factor TCP4 OS=Arabidopsis thaliana GN=TCP4 PE=1 SV=1//2.93886e-59
MD12G1115100	TCP	50.4995	32.8474	0.62049	0.030778	0.063929	39.7001	83.216	-1.0677	0.00013788	0.0010572	44.9674	18.7467	1.2622	0.00044441	0.0024678	sp|Q9C518|TCP8_ARATH Transcription factor TCP8 OS=Arabidopsis thaliana GN=TCP8 PE=1 SV=1//1.05162e-31
MD09G1083500	TCP	33.3823	6.99892	2.2539	1.49e-06	6.7825e-06	10.2286	20.3814	-0.99464	0.057173	0.16927	23.4742	7.67594	1.6127	0.00065384	0.0034603	sp|Q9FYG7|TCP1_ARATH Transcription factor TCP1 OS=Arabidopsis thaliana GN=TCP1 PE=2 SV=1//2.8891e-15
MD06G1191800	TCP	187.041	23.9466	2.9655	1.8243e-36	6.4051e-35	39.9667	346.566	-3.1163	2.1003e-48	3.6013e-45	170.473	53.0631	1.6838	6.2155e-18	3.0617e-16	sp|Q93Z00|TCP14_ARATH Transcription factor TCP14 OS=Arabidopsis thaliana GN=TCP14 PE=1 SV=1//2.16668e-43
MD06G1211100	TCP	296.638	205.651	0.52851	0.00054076	0.0016534	124.737	375.971	-1.5917	8.5098e-18	6.2537e-16	236.316	41.016	2.5265	9.4484e-14	2.953e-12	sp|A1YKT1|TCP18_ARATH Transcription factor TCP18 OS=Arabidopsis thaliana GN=TCP18 PE=2 SV=1//3.57709e-22
MD02G1096100	Tify	81450.2	127295	-0.64419	2.1847e-10	1.5696e-09	130217	54362.3	1.2602	2.9074e-23	4.1545e-21	72192.5	117777	-0.70614	2.1893e-18	1.1404e-16	sp|Q9LMA8|TI10A_ARATH Protein TIFY 10A OS=Arabidopsis thaliana GN=TIFY10A PE=1 SV=1//9.77209e-48
MD09G1178600	Tify	15750.2	5910.19	1.4141	8.7711e-40	3.5488e-38	13505	16803.6	-0.31528	0.011827	0.047825	12294.3	15459.5	-0.33051	8.1348e-05	0.00054393	sp|Q9S7M2|TI10B_ARATH Protein TIFY 10B OS=Arabidopsis thaliana GN=TIFY10B PE=1 SV=1//9.64121e-22
MD08G1137500	Tify	90.741	36.3991	1.3179	1.0703e-07	5.6714e-07	75.9127	139.989	-0.8829	0.00014606	0.0011125	86.5536	50.9603	0.76422	0.00077015	0.0039909	sp|Q84MB2|TIF8_ARATH Protein TIFY 8 OS=Arabidopsis thaliana GN=TIFY8 PE=1 SV=1//2.35415e-47
MD06G1228900	Tify	407.956	188.248	1.1158	1.4715e-13	1.4181e-12	301.413	490.406	-0.70223	9.9235e-06	0.00010292	378.94	205.341	0.88395	7.7472e-12	1.8775e-10	sp|Q9LVI4|TIF6B_ARATH Protein TIFY 6B OS=Arabidopsis thaliana GN=TIFY6B PE=1 SV=1//5.71851e-54
MD10G1236700	TRAF	2829.96	4104.75	-0.53651	1.5243e-06	6.9248e-06	4586.73	1767.35	1.3759	4.1186e-17	2.8062e-15	2227.7	4368.52	-0.97159	1.915e-29	2.8506e-27	sp|Q8L746|NPR3_ARATH Regulatory protein NPR3 OS=Arabidopsis thaliana GN=NPR3 PE=1 SV=1//0
MD05G1256300	TRAF	2259.87	2435.78	-0.10815	0.29765	0.44383	3371.29	1671.18	1.0124	3.0481e-09	6.6615e-08	1514.67	2692.8	-0.83011	8.2745e-21	5.6913e-19	sp|Q8L746|NPR3_ARATH Regulatory protein NPR3 OS=Arabidopsis thaliana GN=NPR3 PE=1 SV=1//0
MD06G1114200	TRAF	48.4377	197.952	-2.0309	5.8089e-22	1.0033e-20	79.9343	85.2857	-0.093488	0.72537	0.9255	55.1103	57.536	-0.062143	0.76924	0.94005	sp|Q8RX01|Y3567_ARATH BTB/POZ domain-containing protein At3g05675 OS=Arabidopsis thaliana GN=At3g05675 PE=2 SV=1//6.32014e-113
MD11G1284800	TRAF	75.1628	23.4797	1.6786	2.5995e-08	1.4796e-07	18.8452	68.0819	-1.8531	5.8159e-08	1.0027e-06	23.731	22.2865	0.090602	0.9279	1	sp|B9DHT4|ARIA_ARATH ARM REPEAT PROTEIN INTERACTING WITH ABF2 OS=Arabidopsis thaliana GN=ARIA PE=1 SV=2//0
MD09G1146600	TRAF	1957.65	861.514	1.1842	2.4003e-13	2.2713e-12	1814.19	2048.15	-0.175	0.21646	0.45053	1719.38	1367.11	0.33076	0.00020436	0.0012363	sp|Q8L746|NPR3_ARATH Regulatory protein NPR3 OS=Arabidopsis thaliana GN=NPR3 PE=1 SV=1//0
MD08G1162000	TRAF	835.952	334.436	1.3217	4.9681e-24	9.8207e-23	741.561	877.177	-0.2423	0.091023	0.24156	841.49	635.929	0.40408	0.00019653	0.0011943	sp|Q9XHZ8|Y1178_ARATH BTB/POZ domain-containing protein At1g21780 OS=Arabidopsis thaliana GN=At1g21780 PE=1 SV=1//0
MD12G1091000	TRAF	267.272	119.737	1.1584	7.7883e-12	6.4278e-11	158.056	236.354	-0.58051	0.0025916	0.013424	136.654	76.2717	0.84131	8.7435e-06	7.3606e-05	sp|Q9ZVC2|NPR5_ARATH Regulatory protein NPR5 OS=Arabidopsis thaliana GN=NPR5 PE=1 SV=1//1.30395e-125
MD11G1066100	TRAF	133.152	71.1512	0.90412	9.6224e-06	3.9178e-05	98.4662	200.551	-1.0263	9.8073e-07	1.2853e-05	78.4571	42.9345	0.86977	0.012942	0.045178	sp|O65020|ETO1_ARATH Ethylene-overproduction protein 1 OS=Arabidopsis thaliana GN=ETO1 PE=1 SV=2//0
MD02G1156900	TRAF	304.479	182.194	0.74087	1.0704e-06	4.9602e-06	228.482	441.971	-0.95187	1.135e-08	2.2467e-07	338.81	164.291	1.0442	1.4266e-14	4.9146e-13	sp|Q9SVM0|Y3078_ARATH BTB/POZ domain-containing protein At3g50780 OS=Arabidopsis thaliana GN=At3g50780 PE=2 SV=1//0
MD12G1096800	Trihelix	562.6	1851.94	-1.7189	4.0541e-08	2.255e-07	324.397	90.7247	1.8382	0.00019133	0.0014055	78.3125	537.325	-2.7785	1.2281e-20	8.1711e-19	-//-
MD04G1154600	Trihelix	196.66	854.438	-2.1193	1.3034e-52	8.059e-51	397.661	156.391	1.3464	3.5382e-14	1.6342e-12	230.916	586.035	-1.3436	2.5292e-29	3.7241e-27	sp|Q9SDW0|TGT3A_ARATH Trihelix transcription factor GT-3a OS=Arabidopsis thaliana GN=GT-3A PE=1 SV=1//3.63929e-49
MD08G1071000	Trihelix	500.495	157.103	1.6716	1.009e-28	2.5459e-27	809.079	331.542	1.2871	0.00014758	0.0011228	464.298	801.387	-0.78745	4.5955e-07	4.997e-06	sp|Q39117|TGT2_ARATH Trihelix transcription factor GT-2 OS=Arabidopsis thaliana GN=GT-2 PE=2 SV=1//2.74079e-11
MD07G1097300	Trihelix	367.945	330.683	0.15404	0.24806	0.38315	504.068	226.538	1.1539	3.9813e-10	1.0197e-08	304.215	453.439	-0.57582	1.9078e-06	1.8348e-05	sp|Q9LJG8|ASIL2_ARATH Trihelix transcription factor ASIL2 OS=Arabidopsis thaliana GN=ASIL2 PE=2 SV=1//8.64295e-13
MD10G1279600	Trihelix	279.228	1006.43	-1.8497	5.4615e-46	2.7941e-44	540.255	262.813	1.0396	1.553e-10	4.2721e-09	275.764	391.792	-0.50666	4.9395e-05	0.00034838	sp|Q9LJG8|ASIL2_ARATH Trihelix transcription factor ASIL2 OS=Arabidopsis thaliana GN=ASIL2 PE=2 SV=1//9.81039e-35
MD05G1300700	Trihelix	522.088	1177.45	-1.1733	2.0816e-22	3.6733e-21	853.936	498.35	0.77697	7.575e-06	8.074e-05	511.985	697.765	-0.44664	3.8282e-05	0.00027793	sp|Q9LJG8|ASIL2_ARATH Trihelix transcription factor ASIL2 OS=Arabidopsis thaliana GN=ASIL2 PE=2 SV=1//1.11837e-11
MD05G1024400	Trihelix	1724.99	4712.4	-1.4499	9.7707e-20	1.4749e-18	1963.45	1743.31	0.17157	0.20713	0.43699	1469.42	1905.08	-0.3746	0.00061905	0.003304	sp|Q39117|TGT2_ARATH Trihelix transcription factor GT-2 OS=Arabidopsis thaliana GN=GT-2 PE=2 SV=1//1.08411e-14
MD05G1024500	Trihelix	26.2349	93.0581	-1.8266	4.5176e-11	3.4816e-10	55.7198	41.0254	0.44167	0.19339	0.41646	17.0894	18.9449	-0.1487	0.67727	0.88671	sp|Q39117|TGT2_ARATH Trihelix transcription factor GT-2 OS=Arabidopsis thaliana GN=GT-2 PE=2 SV=1//5.95591e-101
MD10G1025100	Trihelix	368.799	791.307	-1.1014	1.4559e-06	6.6362e-06	406.594	437.628	-0.10611	0.56134	0.81202	377.719	293.987	0.36156	0.0047957	0.019492	sp|Q39117|TGT2_ARATH Trihelix transcription factor GT-2 OS=Arabidopsis thaliana GN=GT-2 PE=2 SV=1//4.89932e-15
MD02G1247700	Trihelix	56.6139	21.6136	1.3892	1.2623e-05	5.0454e-05	18.1161	44.8744	-1.3086	0.00073794	0.0045763	31.2262	16.073	0.95812	0.0082763	0.030971	sp|Q9LZS0|PTL_ARATH Trihelix transcription factor PTL OS=Arabidopsis thaliana GN=PTL PE=2 SV=1//6.90715e-74
MD02G1283400	Trihelix	63.0786	23.2993	1.4369	1.6356e-06	7.4013e-06	33.4935	132.926	-1.9887	4.0817e-14	1.8685e-12	40.9526	20.5712	0.99333	0.002598	0.011485	sp|Q9LJG8|ASIL2_ARATH Trihelix transcription factor ASIL2 OS=Arabidopsis thaliana GN=ASIL2 PE=2 SV=1//7.86686e-12
MD08G1030000	TUB	49.8084	12.5659	1.9869	3.3158e-08	1.864e-07	35.4134	66.5327	-0.90977	0.0045691	0.02173	67.3435	47.0228	0.51818	0.039421	0.11332	sp|Q6Z2G9|TLP5_ORYSJ Tubby-like F-box protein 5 OS=Oryza sativa subsp. japonica GN=TULP5 PE=2 SV=1//1.30906e-92
MD08G1029900	TUB	128.177	22.9737	2.4801	6.0006e-12	5.0104e-11	77.0599	130.067	-0.7552	0.045541	0.14147	148.331	77.569	0.93527	5.0372e-07	5.4338e-06	sp|Q0WPY0|TLP6_ARATH Tubby-like F-box protein 6 OS=Arabidopsis thaliana GN=TULP6 PE=2 SV=1//3.92612e-61
MD09G1228600	TUB	58.1909	5.13457	3.5025	2.8938e-12	2.4784e-11	7.798	50.05	-2.6822	2.2424e-09	5.04e-08	28.6204	14.0633	1.0251	0.011709	0.041564	sp|Q9S9M8|TLP8_ARATH Tubby-like protein 8 OS=Arabidopsis thaliana GN=TULP8 PE=2 SV=1//4.65294e-156
MD04G1175600	WRKY	65.7184	605.94	-3.2048	8.9493e-84	1.3077e-81	70.9398	16.8042	2.0778	2.178e-09	4.9113e-08	20.8755	97.7207	-2.2269	1.0967e-13	3.3991e-12	sp|Q8GWF1|WRK38_ARATH Probable WRKY transcription factor 38 OS=Arabidopsis thaliana GN=WRKY38 PE=1 SV=1//4.6669e-22
MD06G1138500	WRKY	37.5289	153.182	-2.0292	1.7488e-06	7.8864e-06	117.119	22.3869	2.3872	3.8727e-16	2.3437e-14	28.465	61.2645	-1.1059	4.0062e-05	0.0002892	sp|Q9FYA2|WRK75_ARATH Probable WRKY transcription factor 75 OS=Arabidopsis thaliana GN=WRKY75 PE=2 SV=1//6.99966e-41
MD07G1261100	WRKY	414.059	701.865	-0.76136	2.2233e-06	9.877e-06	505.305	205.811	1.2958	1.3654e-09	3.198e-08	280.493	492.829	-0.81312	5.9772e-12	1.4838e-10	sp|O23530|SNC1_ARATH Protein SUPPRESSOR OF npr1-1, CONSTITUTIVE 1 OS=Arabidopsis thaliana GN=SNC1 PE=1 SV=3//6.48298e-36
MD06G1091200	WRKY	17.0223	90.0052	-2.4026	1.0577e-15	1.2137e-14	72.0463	21.846	1.7216	1.7619e-07	2.7147e-06	8.21486	13.6123	-0.72861	0.2215	0.43058	sp|Q9SUS1|WRK29_ARATH Probable WRKY transcription factor 29 OS=Arabidopsis thaliana GN=WRKY29 PE=2 SV=1//1.2416e-32
MD07G1234600	WRKY	23.1746	55.0062	-1.2471	0.00011059	0.00037954	51.1462	16.1842	1.66	1.2005e-05	0.00012189	21.842	34.2632	-0.64955	0.066449	0.17222	sp|Q9SHB5|WRK55_ARATH WRKY transcription factor 55 OS=Arabidopsis thaliana GN=WRKY55 PE=2 SV=1//2.94655e-52
MD10G1324500	WRKY	451.421	954.601	-1.0804	5.6994e-18	7.6599e-17	861.596	360.563	1.2568	6.2601e-17	4.2027e-15	386.223	503.65	-0.38299	0.018476	0.060801	sp|Q9C519|WRKY6_ARATH WRKY transcription factor 6 OS=Arabidopsis thaliana GN=WRKY6 PE=1 SV=1//1.10489e-136
MD10G1191400	WRKY	339.274	873.028	-1.3636	6.7506e-26	1.4847e-24	375.141	503.122	-0.42348	0.0047901	0.022622	282.855	306.935	-0.11787	0.35433	0.59436	sp|O04336|WRK21_ARATH Probable WRKY transcription factor 21 OS=Arabidopsis thaliana GN=WRKY21 PE=2 SV=1//5.3007e-107
MD03G1197600	WRKY	59.5305	60.9681	-0.034424	0.90547	1	312.638	135.109	1.2104	9.2523e-05	0.00074382	93.4735	86.9825	0.10383	0.83925	0.9867	sp|Q9C519|WRKY6_ARATH WRKY transcription factor 6 OS=Arabidopsis thaliana GN=WRKY6 PE=1 SV=1//8.22355e-104
MD05G1349800	WRKY	8273.54	3279.37	1.3351	3.5936e-36	1.2434e-34	6240.66	9637.58	-0.62697	7.5148e-07	1.013e-05	6498.2	5953.57	0.12629	0.21391	0.4193	sp|Q9C519|WRKY6_ARATH WRKY transcription factor 6 OS=Arabidopsis thaliana GN=WRKY6 PE=1 SV=1//5.78569e-132
MD09G1056600	WRKY	268.136	582.806	-1.12	8.379e-16	9.6945e-15	599.013	377.829	0.66486	1.3207e-05	0.00013279	323.783	291.083	0.15359	0.21673	0.42363	sp|Q9ZQ70|WRKY3_ARATH Probable WRKY transcription factor 3 OS=Arabidopsis thaliana GN=WRKY3 PE=2 SV=1//3.14448e-113
MD07G1146900	WRKY	3519.48	2389.48	0.55866	3.6204e-07	1.784e-06	1809.89	4039.46	-1.1583	6.2005e-19	5.1549e-17	3291.63	2896.76	0.18436	0.16728	0.34978	sp|Q9SUP6|WRK53_ARATH Probable WRKY transcription factor 53 OS=Arabidopsis thaliana GN=WRKY53 PE=1 SV=1//7.58691e-38
MD05G1290300	WRKY	4730.81	1677.61	1.4957	5.2817e-34	1.6517e-32	4005.37	5640.7	-0.49394	0.00014239	0.0010874	3889.31	3221.28	0.27188	0.014295	0.049122	sp|Q93WV4|WRK71_ARATH Probable WRKY transcription factor 71 OS=Arabidopsis thaliana GN=WRKY71 PE=2 SV=1//2.94488e-49
MD09G1111200	WRKY	8.72109	2.97836	1.55	0.061157	0.11649	7.7545	28.7163	-1.8888	0.00025246	0.0017965	7.09628	5.61424	0.33797	0.71844	0.90914	sp|Q9C519|WRKY6_ARATH WRKY transcription factor 6 OS=Arabidopsis thaliana GN=WRKY6 PE=1 SV=1//6.36271e-101
MD08G1094900	WRKY	2137.83	544.787	1.9724	3.6097e-40	1.4796e-38	1635.68	1693.04	-0.049732	0.74284	0.93536	2021.44	1539.55	0.39287	0.0027169	0.011921	sp|Q9STX0|WRKY7_ARATH Probable WRKY transcription factor 7 OS=Arabidopsis thaliana GN=WRKY7 PE=2 SV=1//2.35862e-81
MD07G1234700	WRKY	3796.11	1784.82	1.0887	2.8998e-23	5.4433e-22	476.362	1955.54	-2.0374	3.0554e-46	4.056e-43	521.13	364.863	0.51429	4.8372e-05	0.00034199	sp|Q9LY00|WRK70_ARATH Probable WRKY transcription factor 70 OS=Arabidopsis thaliana GN=WRKY70 PE=2 SV=1//5.0128e-36
MD04G1226400	WRKY	48.981	18.7408	1.386	5.1107e-05	0.0001854	68.1789	136.773	-1.0044	7.5058e-05	0.00061988	89.415	55.178	0.69642	0.001761	0.0082136	sp|Q93WU6|WRK74_ARATH Probable WRKY transcription factor 74 OS=Arabidopsis thaliana GN=WRKY74 PE=2 SV=2//5.74749e-80
MD00G1140800	WRKY	218.85	478.809	-1.1295	1.6351e-11	1.3119e-10	253.52	348.461	-0.4589	0.0070784	0.031299	248.941	150.369	0.72729	9.4198e-07	9.6389e-06	sp|O64747|WRK35_ARATH Probable WRKY transcription factor 35 OS=Arabidopsis thaliana GN=WRKY35 PE=2 SV=1//1.23231e-32
MD03G1044400	WRKY	979.701	401.764	1.286	2.7919e-24	5.6116e-23	1118.38	1152.66	-0.043565	0.80573	0.97012	1048.89	625.295	0.74626	5.3922e-14	1.7277e-12	sp|Q9FG77|WRKY2_ARATH Probable WRKY transcription factor 2 OS=Arabidopsis thaliana GN=WRKY2 PE=2 SV=1//1.15451e-177
MD12G1128800	WRKY	710.15	492.997	0.52655	0.0002037	0.00067035	632.107	1301.21	-1.0416	1.68e-13	7.1792e-12	533.955	312.08	0.7748	2.2028e-11	4.9832e-10	sp|Q9ZUU0|WRK44_ARATH WRKY transcription factor 44 OS=Arabidopsis thaliana GN=WRKY44 PE=1 SV=2//3.94383e-108
MD07G1285200	WRKY	104.222	39.7751	1.3897	8.6345e-09	5.1879e-08	146.699	104.792	0.48534	0.019935	0.072916	122.571	64.6194	0.92358	6.4702e-05	0.00044465	sp|Q8H0Y8|WRK41_ARATH Probable WRKY transcription factor 41 OS=Arabidopsis thaliana GN=WRKY41 PE=2 SV=2//5.7048e-53
MD08G1067700	WRKY	125.537	9.08306	3.7888	6.3992e-35	2.093e-33	35.4804	44.8712	-0.33877	0.38092	0.64971	8.96193	4.68699	0.93515	0.19356	0.39048	sp|Q8VWQ5|WRK50_ARATH Probable WRKY transcription factor 50 OS=Arabidopsis thaliana GN=WRKY50 PE=2 SV=1//1.68655e-40
MD01G1013500	WRKY	71.0418	26.1365	1.4426	7.2115e-07	3.4235e-06	32.4532	79.2354	-1.2878	1.7159e-05	0.00016737	40.3091	20.3333	0.98726	0.0021647	0.0098035	sp|Q9SVB7|WRK13_ARATH Probable WRKY transcription factor 13 OS=Arabidopsis thaliana GN=WRKY13 PE=2 SV=1//8.62961e-54
MD01G1078000	WRKY	2760.64	585.857	2.2364	8.5253e-79	1.0755e-76	1197.64	3463.48	-1.532	1.8716e-21	2.1395e-19	2214.89	944.616	1.2294	2.6565e-12	6.9452e-11	sp|Q9SUP6|WRK53_ARATH Probable WRKY transcription factor 53 OS=Arabidopsis thaliana GN=WRKY53 PE=1 SV=1//1.26176e-36
MD10G1243000	WRKY	80.6893	185.188	-1.1985	5.0614e-10	3.4955e-09	102.777	252.731	-1.2981	2.6653e-11	8.3157e-10	101.954	42.7435	1.2541	7.4686e-07	7.8188e-06	sp|Q9SA80|WRK14_ARATH Probable WRKY transcription factor 14 OS=Arabidopsis thaliana GN=WRKY14 PE=2 SV=2//1.04984e-86
MD05G1265200	WRKY	19.0351	9.1184	1.0618	0.03114	0.064583	3.31423	26.1994	-2.9828	7.8008e-07	1.0464e-05	19.3551	7.45082	1.3772	0.0058165	0.022979	sp|Q9SA80|WRK14_ARATH Probable WRKY transcription factor 14 OS=Arabidopsis thaliana GN=WRKY14 PE=2 SV=2//4.05846e-79
MD06G1104100	WRKY	9201.11	526.131	4.1283	3.3454e-251	1.51e-247	6258.73	14002.6	-1.1617	5.4941e-14	2.4819e-12	8965	2980.38	1.5888	8.6422e-17	3.7659e-15	sp|Q8H0Y8|WRK41_ARATH Probable WRKY transcription factor 41 OS=Arabidopsis thaliana GN=WRKY41 PE=2 SV=2//1.42174e-54
MD04G1167700	WRKY	8218.98	936.664	3.1334	5.2319e-162	4.7229e-159	2834.96	13725.8	-2.2755	7.9559e-38	4.8149e-35	7653.39	2478.7	1.6265	3.8045e-12	9.7228e-11	sp|Q8S8P5|WRK33_ARATH Probable WRKY transcription factor 33 OS=Arabidopsis thaliana GN=WRKY33 PE=1 SV=2//4.05694e-112
MD03G1292900	WRKY	104.659	22.7636	2.2009	1.5632e-15	1.7678e-14	78.8713	229.632	-1.5418	1.1255e-13	4.9221e-12	186.665	56.2444	1.7307	7.0012e-20	4.26e-18	sp|O04609|WRK22_ARATH WRKY transcription factor 22 OS=Arabidopsis thaliana GN=WRKY22 PE=2 SV=1//1.05326e-30
MD01G1037200	zf-HD	690.567	165.395	2.0619	8.4272e-22	1.4457e-20	457.461	700.928	-0.61562	4.0808e-05	0.00036248	624.795	492.377	0.34362	0.017175	0.057177	sp|Q6YXH5|ZHD1_ORYSJ Zinc-finger homeodomain protein 1 OS=Oryza sativa subsp. japonica GN=ZHD1 PE=2 SV=1//9.34415e-60
MD06G1234500	zf-HD	249.725	144.496	0.7893	0.00010242	0.00035337	95.7047	279.774	-1.5476	1.7269e-15	9.6298e-14	128.768	47.6383	1.4346	6.0621e-12	1.5031e-10	sp|Q9SB61|ZHD2_ARATH Zinc-finger homeodomain protein 2 OS=Arabidopsis thaliana GN=ZHD1 PE=1 SV=1//2.19111e-37
